# Supplementary material for: Metagenome-assembled genomes indicate that antimicrobial resistance genes are highly prevalent among urban bacteria and multidrug and glycopeptide resistances are ubiquitous in most taxa
Source: Front Microbiol. 2023 Jan 25;14:1037845. doi: 10.3389/fmicb.2023.1037845 (PMC9905122; doi:10.3389/fmicb.2023.1037845)
Supplement: Supplementary file 1 [file Table_1.csv]

Supplementary Table 1. Metadata of all metagenomic samples from the studies and experiments used in our study. For detailed descriptions of the column headers, please visit the https://webapp.ufz.de/tmdb/ help page.
library_id	project_id	sample_id	TMDB_material	TMDB_biome	project_name	sample_location	sample_depth	sample_elevation	sample_altitude	sample_ph	sample_temp	sample_collection_date	sample_latitude	sample_longitude	TMDB_anthropogenic_material	TMDB_gas	TMDB_other_material	TMDB_organic_material	TMDB_sediment	TMDB_sludge	TMDB_soil_condition	TMDB_soil_location	TMDB_soil_type	TMDB_water_condition	TMDB_water_location	TMDB_water_type	seq_platform	assembled	sequence_count	basepairs_count	average_length	quality_above_30_SRA	mean_quality_SRA	drisee_score_raw_MGRAST	creation_date	source_database
SRR1706138	SRX806375	SRS788056	sediment	urban	Urban waterways sediment Metagenome	Singapore	0.05	15	NA	NA	NA	1/15/2012	1.3188	103.7708	NA	NA	NA	NA	NA	NA	NA	NA	NA	NA	NA	NA	ILLUMINA	No	27311819	5516987438	202	75	30.91	NA	1/13/2015	SRA
SRR1706139	SRX806376	SRS788056	sediment	urban	Urban waterways sediment Metagenome	Singapore	0.05	15	NA	NA	NA	1/15/2012	1.3188	103.7708	NA	NA	NA	NA	NA	NA	NA	NA	NA	NA	NA	NA	ILLUMINA	No	29598781	5978953762	202	76	30.98	NA	1/13/2015	SRA
SRR1706140	SRX806377	SRS788056	sediment	urban	Urban waterways sediment Metagenome	Singapore	0.05	15	NA	NA	NA	1/15/2012	1.3188	103.7708	NA	NA	NA	NA	NA	NA	NA	NA	NA	NA	NA	NA	ILLUMINA	No	26875809	5428913418	202	75	30.82	NA	1/13/2015	SRA
SRR1706141	SRX806378	SRS788056	sediment	urban	Urban waterways sediment Metagenome	Singapore	0.05	15	NA	NA	NA	1/15/2012	1.3188	103.7708	NA	NA	NA	NA	NA	NA	NA	NA	NA	NA	NA	NA	ILLUMINA	No	27421117	5539065634	202	74	30.45	NA	1/13/2015	SRA
SRR1706142	SRX806379	SRS788056	sediment	urban	Urban waterways sediment Metagenome	Singapore	0.05	15	NA	NA	NA	1/15/2012	1.3188	103.7708	NA	NA	NA	NA	NA	NA	NA	NA	NA	NA	NA	NA	ILLUMINA	No	38735145	7824499290	202	75	30.79	NA	1/13/2015	SRA
SRR1706143	SRX806380	SRS788056	sediment	urban	Urban waterways sediment Metagenome	Singapore	0.05	15	NA	NA	NA	1/15/2012	1.3188	103.7708	NA	NA	NA	NA	NA	NA	NA	NA	NA	NA	NA	NA	ILLUMINA	No	39081656	7894494512	202	77	31.37	NA	1/13/2015	SRA
SRR1706144	SRX806381	SRS788056	sediment	urban	Urban waterways sediment Metagenome	Singapore	0.05	15	NA	NA	NA	1/15/2012	1.3188	103.7708	NA	NA	NA	NA	NA	NA	NA	NA	NA	NA	NA	NA	ILLUMINA	No	27746133	5604718866	202	75	30.91	NA	1/13/2015	SRA
SRR1706145	SRX806382	SRS788056	sediment	urban	Urban waterways sediment Metagenome	Singapore	0.05	15	NA	NA	NA	1/15/2012	1.3188	103.7708	NA	NA	NA	NA	NA	NA	NA	NA	NA	NA	NA	NA	ILLUMINA	No	28019524	5659943848	202	76	30.88	NA	1/13/2015	SRA
SRR1706146	SRX806383	SRS788056	sediment	urban	Urban waterways sediment Metagenome	Singapore	0.05	15	NA	NA	NA	1/15/2012	1.3188	103.7708	NA	NA	NA	NA	NA	NA	NA	NA	NA	NA	NA	NA	ILLUMINA	No	29674212	5994190824	202	79	31.85	NA	1/13/2015	SRA
SRR1706147	SRX806384	SRS788056	sediment	urban	Urban waterways sediment Metagenome	Singapore	0.05	15	NA	NA	NA	1/15/2012	1.3188	103.7708	NA	NA	NA	NA	NA	NA	NA	NA	NA	NA	NA	NA	ILLUMINA	No	29172370	5892818740	202	77	31.46	NA	1/13/2015	SRA
SRR1706148	SRX806385	SRS788056	sediment	urban	Urban waterways sediment Metagenome	Singapore	0.05	15	NA	NA	NA	1/15/2012	1.3188	103.7708	NA	NA	NA	NA	NA	NA	NA	NA	NA	NA	NA	NA	ILLUMINA	No	42222664	8528978128	202	77	31.4	NA	1/13/2015	SRA
SRR1706149	SRX806386	SRS788056	sediment	urban	Urban waterways sediment Metagenome	Singapore	0.05	15	NA	NA	NA	1/15/2012	1.3188	103.7708	NA	NA	NA	NA	NA	NA	NA	NA	NA	NA	NA	NA	ILLUMINA	No	42973514	8680649828	202	77	31.22	NA	1/13/2015	SRA
SRR1706150	SRX806387	SRS788057	sediment	urban	Urban waterways sediment Metagenome	Singapore	0.05	15	NA	NA	NA	1/15/2012	1.3188	103.7708	NA	NA	NA	NA	NA	NA	NA	NA	NA	NA	NA	NA	ILLUMINA	No	37035596	7481190392	202	74	30.3	NA	1/13/2015	SRA
SRR1706151	SRX806388	SRS788057	sediment	urban	Urban waterways sediment Metagenome	Singapore	0.05	15	NA	NA	NA	1/15/2012	1.3188	103.7708	NA	NA	NA	NA	NA	NA	NA	NA	NA	NA	NA	NA	ILLUMINA	No	27600521	5575305242	202	71	29.73	NA	1/13/2015	SRA
SRR1706152	SRX806389	SRS788057	sediment	urban	Urban waterways sediment Metagenome	Singapore	0.05	15	NA	NA	NA	1/15/2012	1.3188	103.7708	NA	NA	NA	NA	NA	NA	NA	NA	NA	NA	NA	NA	ILLUMINA	No	29093629	5876913058	202	73	30.15	NA	1/13/2015	SRA
SRR1706153	SRX806390	SRS788057	sediment	urban	Urban waterways sediment Metagenome	Singapore	0.05	15	NA	NA	NA	1/15/2012	1.3188	103.7708	NA	NA	NA	NA	NA	NA	NA	NA	NA	NA	NA	NA	ILLUMINA	No	28157121	5687738442	202	71	29.47	NA	1/13/2015	SRA
SRR1706154	SRX806391	SRS788057	sediment	urban	Urban waterways sediment Metagenome	Singapore	0.05	15	NA	NA	NA	1/15/2012	1.3188	103.7708	NA	NA	NA	NA	NA	NA	NA	NA	NA	NA	NA	NA	ILLUMINA	No	36488350	7370646700	202	77	31.17	NA	1/13/2015	SRA
SRR1706155	SRX806392	SRS788057	sediment	urban	Urban waterways sediment Metagenome	Singapore	0.05	15	NA	NA	NA	1/15/2012	1.3188	103.7708	NA	NA	NA	NA	NA	NA	NA	NA	NA	NA	NA	NA	ILLUMINA	No	25686806	5188734812	202	76	30.87	NA	1/13/2015	SRA
SRR1706156	SRX806393	SRS788057	sediment	urban	Urban waterways sediment Metagenome	Singapore	0.05	15	NA	NA	NA	1/15/2012	1.3188	103.7708	NA	NA	NA	NA	NA	NA	NA	NA	NA	NA	NA	NA	ILLUMINA	No	29431118	5945085836	202	76	31.05	NA	1/13/2015	SRA
SRR1706157	SRX806394	SRS788057	sediment	urban	Urban waterways sediment Metagenome	Singapore	0.05	15	NA	NA	NA	1/15/2012	1.3188	103.7708	NA	NA	NA	NA	NA	NA	NA	NA	NA	NA	NA	NA	ILLUMINA	No	29418675	5942572350	202	76	31.24	NA	1/13/2015	SRA
SRR1706158	SRX806395	SRS788057	sediment	urban	Urban waterways sediment Metagenome	Singapore	0.05	15	NA	NA	NA	1/15/2012	1.3188	103.7708	NA	NA	NA	NA	NA	NA	NA	NA	NA	NA	NA	NA	ILLUMINA	No	28268995	5710336990	202	76	31.06	NA	1/13/2015	SRA
SRR1706159	SRX806396	SRS788057	sediment	urban	Urban waterways sediment Metagenome	Singapore	0.05	15	NA	NA	NA	1/15/2012	1.3188	103.7708	NA	NA	NA	NA	NA	NA	NA	NA	NA	NA	NA	NA	ILLUMINA	No	31927597	6449374594	202	75	30.96	NA	1/13/2015	SRA
SRR1706160	SRX806397	SRS788057	sediment	urban	Urban waterways sediment Metagenome	Singapore	0.05	15	NA	NA	NA	1/15/2012	1.3188	103.7708	NA	NA	NA	NA	NA	NA	NA	NA	NA	NA	NA	NA	ILLUMINA	No	25491637	5149310674	202	77	31.44	NA	1/13/2015	SRA
SRR1706161	SRX806398	SRS788057	sediment	urban	Urban waterways sediment Metagenome	Singapore	0.05	15	NA	NA	NA	1/15/2012	1.3188	103.7708	NA	NA	NA	NA	NA	NA	NA	NA	NA	NA	NA	NA	ILLUMINA	No	29386748	5936123096	202	78	31.75	NA	1/13/2015	SRA
SRR1706162	SRX806399	SRS788058	sediment	urban	Urban waterways sediment Metagenome	Singapore	0.05	15	NA	NA	NA	1/15/2012	1.3356	103.7491	NA	NA	NA	NA	NA	NA	NA	NA	NA	NA	NA	NA	ILLUMINA	No	34550850	6979271700	202	77	31.45	NA	1/13/2015	SRA
SRR1706163	SRX806400	SRS788058	sediment	urban	Urban waterways sediment Metagenome	Singapore	0.05	15	NA	NA	NA	1/15/2012	1.3356	103.7491	NA	NA	NA	NA	NA	NA	NA	NA	NA	NA	NA	NA	ILLUMINA	No	49714214	10042271228	202	77	31.5	NA	1/13/2015	SRA
SRR1706164	SRX806401	SRS788058	sediment	urban	Urban waterways sediment Metagenome	Singapore	0.05	15	NA	NA	NA	1/15/2012	1.3356	103.7491	NA	NA	NA	NA	NA	NA	NA	NA	NA	NA	NA	NA	ILLUMINA	No	45178501	9126057202	202	78	31.66	NA	1/13/2015	SRA
SRR1706165	SRX806402	SRS788058	sediment	urban	Urban waterways sediment Metagenome	Singapore	0.05	15	NA	NA	NA	1/15/2012	1.3356	103.7491	NA	NA	NA	NA	NA	NA	NA	NA	NA	NA	NA	NA	ILLUMINA	No	24984376	5046843952	202	77	31.45	NA	1/13/2015	SRA
SRR1706166	SRX806403	SRS788058	sediment	urban	Urban waterways sediment Metagenome	Singapore	0.05	15	NA	NA	NA	1/15/2012	1.3356	103.7491	NA	NA	NA	NA	NA	NA	NA	NA	NA	NA	NA	NA	ILLUMINA	No	31070469	6276234738	202	77	31.33	NA	1/13/2015	SRA
SRR1706167	SRX806404	SRS788058	sediment	urban	Urban waterways sediment Metagenome	Singapore	0.05	15	NA	NA	NA	1/15/2012	1.3356	103.7491	NA	NA	NA	NA	NA	NA	NA	NA	NA	NA	NA	NA	ILLUMINA	No	31104966	6283203132	202	76	31.02	NA	1/13/2015	SRA
SRR1706168	SRX806405	SRS788058	sediment	urban	Urban waterways sediment Metagenome	Singapore	0.05	15	NA	NA	NA	1/15/2012	1.3356	103.7491	NA	NA	NA	NA	NA	NA	NA	NA	NA	NA	NA	NA	ILLUMINA	No	31710450	6405510900	202	77	31.42	NA	1/13/2015	SRA
SRR1706169	SRX806406	SRS788058	sediment	urban	Urban waterways sediment Metagenome	Singapore	0.05	15	NA	NA	NA	1/15/2012	1.3356	103.7491	NA	NA	NA	NA	NA	NA	NA	NA	NA	NA	NA	NA	ILLUMINA	No	24273689	4903285178	202	77	31.56	NA	1/13/2015	SRA
SRR1706170	SRX806407	SRS788058	sediment	urban	Urban waterways sediment Metagenome	Singapore	0.05	15	NA	NA	NA	1/15/2012	1.3356	103.7491	NA	NA	NA	NA	NA	NA	NA	NA	NA	NA	NA	NA	ILLUMINA	No	51340571	10370795342	202	76	31.01	NA	1/13/2015	SRA
SRR1706171	SRX806408	SRS788058	sediment	urban	Urban waterways sediment Metagenome	Singapore	0.05	15	NA	NA	NA	1/15/2012	1.3356	103.7491	NA	NA	NA	NA	NA	NA	NA	NA	NA	NA	NA	NA	ILLUMINA	No	33802386	6828081972	202	76	31.13	NA	1/13/2015	SRA
SRR1706172	SRX806409	SRS788058	sediment	urban	Urban waterways sediment Metagenome	Singapore	0.05	15	NA	NA	NA	1/15/2012	1.3356	103.7491	NA	NA	NA	NA	NA	NA	NA	NA	NA	NA	NA	NA	ILLUMINA	No	26879577	5429674554	202	75	30.63	NA	1/13/2015	SRA
SRR1706173	SRX806410	SRS788058	sediment	urban	Urban waterways sediment Metagenome	Singapore	0.05	15	NA	NA	NA	1/15/2012	1.3356	103.7491	NA	NA	NA	NA	NA	NA	NA	NA	NA	NA	NA	NA	ILLUMINA	No	27336549	5521982898	202	76	30.93	NA	1/13/2015	SRA
SRR1706174	SRX806411	SRS788059	sediment	urban	Urban waterways sediment Metagenome	Singapore	0.05	15	NA	NA	NA	1/15/2012	1.3356	103.7491	NA	NA	NA	NA	NA	NA	NA	NA	NA	NA	NA	NA	ILLUMINA	No	19921038	4024049676	202	65	27.73	NA	1/13/2015	SRA
SRR1706175	SRX806412	SRS788059	sediment	urban	Urban waterways sediment Metagenome	Singapore	0.05	15	NA	NA	NA	1/15/2012	1.3356	103.7491	NA	NA	NA	NA	NA	NA	NA	NA	NA	NA	NA	NA	ILLUMINA	No	49255047	9949519494	202	76	31.08	NA	1/13/2015	SRA
SRR1706176	SRX806413	SRS788059	sediment	urban	Urban waterways sediment Metagenome	Singapore	0.05	15	NA	NA	NA	1/15/2012	1.3356	103.7491	NA	NA	NA	NA	NA	NA	NA	NA	NA	NA	NA	NA	ILLUMINA	No	29017545	5861544090	202	74	30.39	NA	1/13/2015	SRA
SRR1706177	SRX806414	SRS788059	sediment	urban	Urban waterways sediment Metagenome	Singapore	0.05	15	NA	NA	NA	1/15/2012	1.3356	103.7491	NA	NA	NA	NA	NA	NA	NA	NA	NA	NA	NA	NA	ILLUMINA	No	29409668	5940752936	202	70	29.28	NA	1/13/2015	SRA
SRR1706178	SRX806415	SRS788059	sediment	urban	Urban waterways sediment Metagenome	Singapore	0.05	15	NA	NA	NA	1/15/2012	1.3356	103.7491	NA	NA	NA	NA	NA	NA	NA	NA	NA	NA	NA	NA	ILLUMINA	No	29383404	5935447608	202	78	31.52	NA	1/13/2015	SRA
SRR1706179	SRX806416	SRS788059	sediment	urban	Urban waterways sediment Metagenome	Singapore	0.05	15	NA	NA	NA	1/15/2012	1.3356	103.7491	NA	NA	NA	NA	NA	NA	NA	NA	NA	NA	NA	NA	ILLUMINA	No	44681575	9025678150	202	77	31.41	NA	1/13/2015	SRA
SRR1706180	SRX806417	SRS788059	sediment	urban	Urban waterways sediment Metagenome	Singapore	0.05	15	NA	NA	NA	1/15/2012	1.3356	103.7491	NA	NA	NA	NA	NA	NA	NA	NA	NA	NA	NA	NA	ILLUMINA	No	27666516	5588636232	202	77	31.37	NA	1/13/2015	SRA
SRR1706181	SRX806418	SRS788059	sediment	urban	Urban waterways sediment Metagenome	Singapore	0.05	15	NA	NA	NA	1/15/2012	1.3356	103.7491	NA	NA	NA	NA	NA	NA	NA	NA	NA	NA	NA	NA	ILLUMINA	No	27388159	5532408118	202	80	32.2	NA	1/13/2015	SRA
SRR1706182	SRX806419	SRS788059	sediment	urban	Urban waterways sediment Metagenome	Singapore	0.05	15	NA	NA	NA	1/15/2012	1.3356	103.7491	NA	NA	NA	NA	NA	NA	NA	NA	NA	NA	NA	NA	ILLUMINA	No	39173371	7913020942	202	76	30.98	NA	1/13/2015	SRA
SRR1706183	SRX806420	SRS788059	sediment	urban	Urban waterways sediment Metagenome	Singapore	0.05	15	NA	NA	NA	1/15/2012	1.3356	103.7491	NA	NA	NA	NA	NA	NA	NA	NA	NA	NA	NA	NA	ILLUMINA	No	33409642	6748747684	202	76	31.01	NA	1/13/2015	SRA
SRR1706184	SRX806421	SRS788059	sediment	urban	Urban waterways sediment Metagenome	Singapore	0.05	15	NA	NA	NA	1/15/2012	1.3356	103.7491	NA	NA	NA	NA	NA	NA	NA	NA	NA	NA	NA	NA	ILLUMINA	No	31378350	6338426700	202	76	31	NA	1/13/2015	SRA
SRR1748535	SRX835957	SRS801727	NA	urban	New York City MTA subway samples Metagenome	United States of America	NA	NA	NA	NA	NA	6/25/2013	40.73	-73.99	NA	NA	NA	NA	NA	NA	NA	NA	NA	NA	NA	NA	ILLUMINA	No	190682	95722364	502	82	33.65	NA	2/6/2015	SRA
SRR1748539	SRX835959	SRS801729	NA	urban	New York City MTA subway samples Metagenome	United States of America	NA	NA	NA	NA	NA	6/25/2013	40.73	-73.99	NA	NA	NA	wood	NA	NA	NA	NA	NA	NA	NA	NA	ILLUMINA	No	173101	86896702	502	85	34.12	NA	2/6/2015	SRA
SRR1748540	SRX822034	SRS801729	NA	urban	New York City MTA subway samples Metagenome	United States of America	NA	NA	NA	NA	NA	6/25/2013	40.73	-73.99	NA	NA	NA	wood	NA	NA	NA	NA	NA	NA	NA	NA	ILLUMINA	No	2411130	602782500	250	87	33.96	NA	2/6/2015	SRA
SRR1748541	SRX835960	SRS801730	NA	urban	New York City MTA subway samples Metagenome	United States of America	NA	NA	NA	NA	NA	6/25/2013	40.73	-73.99	NA	NA	NA	wood	NA	NA	NA	NA	NA	NA	NA	NA	ILLUMINA	No	184009	92372518	502	84	34.11	NA	2/6/2015	SRA
SRR1748542	SRX822035	SRS801730	NA	urban	New York City MTA subway samples Metagenome	United States of America	NA	NA	NA	NA	NA	6/25/2013	40.73	-73.99	NA	NA	NA	wood	NA	NA	NA	NA	NA	NA	NA	NA	ILLUMINA	No	2367559	591889750	250	87	33.7	NA	2/6/2015	SRA
SRR1748543	SRX835961	SRS801731	NA	urban	New York City MTA subway samples Metagenome	United States of America	NA	NA	NA	NA	NA	6/25/2013	40.73	-73.99	plastic	NA	NA	NA	NA	NA	NA	NA	NA	NA	NA	NA	ILLUMINA	No	166807	83737114	502	84	34.07	NA	2/6/2015	SRA
SRR1748544	SRX822036	SRS801731	NA	urban	New York City MTA subway samples Metagenome	United States of America	NA	NA	NA	NA	NA	6/25/2013	40.73	-73.99	plastic	NA	NA	NA	NA	NA	NA	NA	NA	NA	NA	NA	ILLUMINA	No	2158820	539705000	250	87	33.75	NA	2/6/2015	SRA
SRR1748546	SRX822037	SRS801732	NA	urban	New York City MTA subway samples Metagenome	United States of America	NA	NA	NA	NA	NA	6/25/2013	40.73	-73.99	NA	NA	NA	NA	NA	NA	NA	NA	NA	NA	NA	NA	ILLUMINA	No	2289573	572393250	250	87	33.83	NA	2/6/2015	SRA
SRR1748548	SRX822038	SRS801733	NA	urban	New York City MTA subway samples Metagenome	United States of America	NA	NA	NA	NA	NA	7/8/2013	40.74	-73.93	NA	NA	NA	wood	NA	NA	NA	NA	NA	NA	NA	NA	ILLUMINA	No	2511125	627781250	250	87	33.84	NA	2/6/2015	SRA
SRR1748549	SRX835964	SRS801734	NA	urban	New York City MTA subway samples Metagenome	United States of America	NA	NA	NA	NA	NA	7/8/2013	40.75	-73.91	NA	NA	NA	wood	NA	NA	NA	NA	NA	NA	NA	NA	ILLUMINA	No	193814	97294628	502	79	32.95	NA	2/6/2015	SRA
SRR1748550	SRX822039	SRS801734	NA	urban	New York City MTA subway samples Metagenome	United States of America	NA	NA	NA	NA	NA	7/8/2013	40.75	-73.91	NA	NA	NA	wood	NA	NA	NA	NA	NA	NA	NA	NA	ILLUMINA	No	2548632	637158000	250	86	33.69	NA	2/6/2015	SRA
SRR1748551	SRX835965	SRS801735	NA	urban	New York City MTA subway samples Metagenome	United States of America	NA	NA	NA	NA	NA	7/8/2013	40.69	-73.96	NA	NA	NA	NA	NA	NA	NA	NA	NA	NA	NA	NA	ILLUMINA	No	179811	90265122	502	82	33.51	NA	2/6/2015	SRA
SRR1748552	SRX822040	SRS801735	NA	urban	New York City MTA subway samples Metagenome	United States of America	NA	NA	NA	NA	NA	7/8/2013	40.69	-73.96	NA	NA	NA	NA	NA	NA	NA	NA	NA	NA	NA	NA	ILLUMINA	No	2139531	534882750	250	87	33.69	NA	2/6/2015	SRA
SRR1748553	SRX835966	SRS801736	NA	urban	New York City MTA subway samples Metagenome	United States of America	NA	NA	NA	NA	NA	7/8/2013	40.74	-73.89	NA	NA	NA	NA	NA	NA	NA	NA	NA	NA	NA	NA	ILLUMINA	No	235250	118095500	502	78	32.75	NA	2/6/2015	SRA
SRR1748557	SRX835968	SRS801738	NA	urban	New York City MTA subway samples Metagenome	United States of America	NA	NA	NA	NA	NA	7/8/2013	40.73	-73.87	plastic	NA	NA	NA	NA	NA	NA	NA	NA	NA	NA	NA	ILLUMINA	No	245496	123238992	502	80	32.99	NA	2/6/2015	SRA
SRR1748559	SRX835969	SRS801739	NA	urban	New York City MTA subway samples Metagenome	United States of America	NA	NA	NA	NA	NA	7/8/2013	40.72	-73.86	NA	NA	NA	wood	NA	NA	NA	NA	NA	NA	NA	NA	ILLUMINA	No	229238	115077476	502	85	34.44	NA	2/6/2015	SRA
SRR1748561	SRX835970	SRS801741	NA	urban	New York City MTA subway samples Metagenome	United States of America	NA	NA	NA	NA	NA	7/8/2013	40.72	-73.84	plastic	NA	NA	NA	NA	NA	NA	NA	NA	NA	NA	NA	ILLUMINA	No	163040	81846080	502	84	33.84	NA	2/6/2015	SRA
SRR1748562	SRX822045	SRS801741	NA	urban	New York City MTA subway samples Metagenome	United States of America	NA	NA	NA	NA	NA	7/8/2013	40.72	-73.84	plastic	NA	NA	NA	NA	NA	NA	NA	NA	NA	NA	NA	ILLUMINA	No	2100476	525119000	250	86	33.61	NA	2/6/2015	SRA
SRR1748563	SRX835971	SRS801740	NA	urban	New York City MTA subway samples Metagenome	United States of America	NA	NA	NA	NA	NA	7/8/2013	40.69	-73.97	NA	NA	NA	NA	NA	NA	NA	NA	NA	NA	NA	NA	ILLUMINA	No	129882	65200764	502	83	33.64	NA	2/6/2015	SRA
SRR1748564	SRX822046	SRS801740	NA	urban	New York City MTA subway samples Metagenome	United States of America	NA	NA	NA	NA	NA	7/8/2013	40.69	-73.97	NA	NA	NA	NA	NA	NA	NA	NA	NA	NA	NA	NA	ILLUMINA	No	1882072	470518000	250	86	33.62	NA	2/6/2015	SRA
SRR1748565	SRX835972	SRS801743	NA	urban	New York City MTA subway samples Metagenome	United States of America	NA	NA	NA	NA	NA	7/8/2013	40.69	-73.97	NA	NA	NA	wood	NA	NA	NA	NA	NA	NA	NA	NA	ILLUMINA	No	204713	102765926	502	81	33.34	NA	2/6/2015	SRA
SRR1748566	SRX822047	SRS801743	NA	urban	New York City MTA subway samples Metagenome	United States of America	NA	NA	NA	NA	NA	7/8/2013	40.69	-73.97	NA	NA	NA	wood	NA	NA	NA	NA	NA	NA	NA	NA	ILLUMINA	No	3093588	773397000	250	88	33.98	NA	2/6/2015	SRA
SRR1748567	SRX835973	SRS803254	NA	urban	New York City MTA subway samples Metagenome	United States of America	NA	NA	NA	NA	NA	7/8/2013	40.68	-73.97	NA	NA	NA	NA	NA	NA	NA	NA	NA	NA	NA	NA	ILLUMINA	No	207462	104145924	502	84	34.44	NA	2/6/2015	SRA
SRR1748568	SRX822048	SRS803254	NA	urban	New York City MTA subway samples Metagenome	United States of America	NA	NA	NA	NA	NA	7/8/2013	40.68	-73.97	NA	NA	NA	NA	NA	NA	NA	NA	NA	NA	NA	NA	ILLUMINA	No	3221676	805419000	250	89	34.27	NA	2/6/2015	SRA
SRR1748569	SRX835974	SRS801742	NA	urban	New York City MTA subway samples Metagenome	United States of America	NA	NA	NA	NA	NA	7/8/2013	40.76	-73.96	plastic	NA	NA	NA	NA	NA	NA	NA	NA	NA	NA	NA	ILLUMINA	No	3270389	817597250	250	88	34.24	NA	2/6/2015	SRA
SRR1748570	SRX835975	SRS801742	NA	urban	New York City MTA subway samples Metagenome	United States of America	NA	NA	NA	NA	NA	7/8/2013	40.76	-73.96	plastic	NA	NA	NA	NA	NA	NA	NA	NA	NA	NA	NA	ILLUMINA	No	206987	103907474	502	79	32.95	NA	2/6/2015	SRA
SRR1748572	SRX835977	SRS801744	NA	urban	New York City MTA subway samples Metagenome	United States of America	NA	NA	NA	NA	NA	7/9/2013	40.75	-73.98	NA	NA	NA	NA	NA	NA	NA	NA	NA	NA	NA	NA	ILLUMINA	No	3504198	707847996	202	83	32.67	NA	2/6/2015	SRA
SRR1748573	SRX835978	SRS801744	NA	urban	New York City MTA subway samples Metagenome	United States of America	NA	NA	NA	NA	NA	7/9/2013	40.75	-73.98	NA	NA	NA	NA	NA	NA	NA	NA	NA	NA	NA	NA	ILLUMINA	Yes	1062762	639782724	602	71	29.35	NA	2/6/2015	SRA
SRR1748574	SRX835979	SRS801747	NA	urban	New York City MTA subway samples Metagenome	United States of America	NA	NA	NA	NA	NA	7/9/2013	40.73	-73.98	plastic	NA	NA	NA	NA	NA	NA	NA	NA	NA	NA	NA	ILLUMINA	No	3418432	854608000	250	88	34.02	NA	2/6/2015	SRA
SRR1748575	SRX835980	SRS801747	NA	urban	New York City MTA subway samples Metagenome	United States of America	NA	NA	NA	NA	NA	7/9/2013	40.73	-73.98	plastic	NA	NA	NA	NA	NA	NA	NA	NA	NA	NA	NA	ILLUMINA	No	217124	108996248	502	81	33.31	NA	2/6/2015	SRA
SRR1748576	SRX835981	SRS801747	NA	urban	New York City MTA subway samples Metagenome	United States of America	NA	NA	NA	NA	NA	7/9/2013	40.73	-73.98	plastic	NA	NA	NA	NA	NA	NA	NA	NA	NA	NA	NA	ILLUMINA	Yes	1172527	705861254	602	71	29.67	NA	2/6/2015	SRA
SRR1748577	SRX835982	SRS801745	NA	urban	New York City MTA subway samples Metagenome	United States of America	NA	NA	NA	NA	NA	7/9/2013	40.71	-73.95	NA	NA	NA	NA	NA	NA	NA	NA	NA	NA	NA	NA	ILLUMINA	No	2486532	621633000	250	87	33.88	NA	2/6/2015	SRA
SRR1748578	SRX835983	SRS801745	NA	urban	New York City MTA subway samples Metagenome	United States of America	NA	NA	NA	NA	NA	7/9/2013	40.71	-73.95	NA	NA	NA	NA	NA	NA	NA	NA	NA	NA	NA	NA	ILLUMINA	No	172324	86506648	502	85	34.21	NA	2/6/2015	SRA
SRR1748579	SRX835984	SRS801745	NA	urban	New York City MTA subway samples Metagenome	United States of America	NA	NA	NA	NA	NA	7/9/2013	40.71	-73.95	NA	NA	NA	NA	NA	NA	NA	NA	NA	NA	NA	NA	ILLUMINA	Yes	965363	581148526	602	70	29.38	NA	2/6/2015	SRA
SRR1748580	SRX835985	SRS801746	NA	urban	New York City MTA subway samples Metagenome	United States of America	NA	NA	NA	NA	NA	7/9/2013	40.71	-73.95	plastic	NA	NA	NA	NA	NA	NA	NA	NA	NA	NA	NA	ILLUMINA	No	2936137	734034250	250	87	34.02	NA	2/6/2015	SRA
SRR1748581	SRX835986	SRS801746	NA	urban	New York City MTA subway samples Metagenome	United States of America	NA	NA	NA	NA	NA	7/9/2013	40.71	-73.95	plastic	NA	NA	NA	NA	NA	NA	NA	NA	NA	NA	NA	ILLUMINA	No	218493	109683486	502	81	33.21	NA	2/6/2015	SRA
SRR1748582	SRX835987	SRS801746	NA	urban	New York City MTA subway samples Metagenome	United States of America	NA	NA	NA	NA	NA	7/9/2013	40.71	-73.95	plastic	NA	NA	NA	NA	NA	NA	NA	NA	NA	NA	NA	ILLUMINA	Yes	1021848	615152496	602	70	29.09	NA	2/6/2015	SRA
SRR1748583	SRX835988	SRS801748	NA	urban	New York City MTA subway samples Metagenome	United States of America	NA	NA	NA	NA	NA	7/9/2013	40.71	-73.95	NA	NA	NA	wood	NA	NA	NA	NA	NA	NA	NA	NA	ILLUMINA	No	3175770	793942500	250	87	33.88	NA	2/6/2015	SRA
SRR1748584	SRX835989	SRS801748	NA	urban	New York City MTA subway samples Metagenome	United States of America	NA	NA	NA	NA	NA	7/9/2013	40.71	-73.95	NA	NA	NA	wood	NA	NA	NA	NA	NA	NA	NA	NA	ILLUMINA	No	210594	105718188	502	79	32.81	NA	2/6/2015	SRA
SRR1748585	SRX835990	SRS801748	NA	urban	New York City MTA subway samples Metagenome	United States of America	NA	NA	NA	NA	NA	7/9/2013	40.71	-73.95	NA	NA	NA	wood	NA	NA	NA	NA	NA	NA	NA	NA	ILLUMINA	Yes	1029572	619802344	602	69	28.94	NA	2/6/2015	SRA
SRR1748587	SRX822055	SRS803258	NA	urban	New York City MTA subway samples Metagenome	United States of America	NA	NA	NA	NA	NA	7/9/2013	40.69	-73.91	plastic	NA	NA	NA	NA	NA	NA	NA	NA	NA	NA	NA	ILLUMINA	No	3801599	950399750	250	88	33.96	NA	2/6/2015	SRA
SRR1748590	SRX835994	SRS801749	NA	urban	New York City MTA subway samples Metagenome	United States of America	NA	NA	NA	NA	NA	7/9/2013	40.69	-73.91	plastic	NA	NA	NA	NA	NA	NA	NA	NA	NA	NA	NA	ILLUMINA	Yes	901292	542577784	602	71	29.43	NA	2/6/2015	SRA
SRR1748591	SRX835995	SRS801750	NA	urban	New York City MTA subway samples Metagenome	United States of America	NA	NA	NA	NA	NA	7/9/2013	40.69	-73.92	NA	NA	NA	NA	NA	NA	NA	NA	NA	NA	NA	NA	ILLUMINA	No	1746874	436718500	250	87	33.83	NA	2/6/2015	SRA
SRR1748592	SRX835996	SRS801750	NA	urban	New York City MTA subway samples Metagenome	United States of America	NA	NA	NA	NA	NA	7/9/2013	40.69	-73.92	NA	NA	NA	NA	NA	NA	NA	NA	NA	NA	NA	NA	ILLUMINA	No	112964	56707928	502	82	33.52	NA	2/6/2015	SRA
SRR1748594	SRX835998	SRS801752	NA	urban	New York City MTA subway samples Metagenome	United States of America	NA	NA	NA	NA	NA	7/9/2013	40.73	-74	NA	NA	NA	wood	NA	NA	NA	NA	NA	NA	NA	NA	ILLUMINA	No	2250507	562626750	250	87	33.86	NA	2/6/2015	SRA
SRR1748597	SRX836001	SRS801751	NA	urban	New York City MTA subway samples Metagenome	United States of America	NA	NA	NA	NA	NA	7/9/2013	40.73	-74	NA	NA	NA	NA	NA	NA	NA	NA	NA	NA	NA	NA	ILLUMINA	No	2402689	600672250	250	87	33.89	NA	2/6/2015	SRA
SRR1748598	SRX836002	SRS801751	NA	urban	New York City MTA subway samples Metagenome	United States of America	NA	NA	NA	NA	NA	7/9/2013	40.73	-74	NA	NA	NA	NA	NA	NA	NA	NA	NA	NA	NA	NA	ILLUMINA	No	141739	71152978	502	85	34.27	NA	2/6/2015	SRA
SRR1748600	SRX836004	SRS803256	NA	urban	New York City MTA subway samples Metagenome	United States of America	NA	NA	NA	NA	NA	7/9/2013	40.73	-73.99	NA	NA	NA	NA	NA	NA	NA	NA	NA	NA	NA	NA	ILLUMINA	No	140836	70699672	502	66	30.01	NA	2/6/2015	SRA
SRR1748601	SRX822060	SRS803256	NA	urban	New York City MTA subway samples Metagenome	United States of America	NA	NA	NA	NA	NA	7/9/2013	40.73	-73.99	NA	NA	NA	NA	NA	NA	NA	NA	NA	NA	NA	NA	ILLUMINA	No	2567513	641878250	250	87	33.81	NA	2/6/2015	SRA
SRR1748604	SRX836006	SRS801753	NA	urban	New York City MTA subway samples Metagenome	United States of America	NA	NA	NA	NA	NA	7/9/2013	40.73	-73.99	NA	NA	NA	NA	NA	NA	NA	NA	NA	NA	NA	NA	ILLUMINA	No	2421635	605408750	250	87	33.72	NA	2/6/2015	SRA
SRR1748606	SRX836008	SRS801753	NA	urban	New York City MTA subway samples Metagenome	United States of America	NA	NA	NA	NA	NA	7/9/2013	40.73	-73.99	NA	NA	NA	NA	NA	NA	NA	NA	NA	NA	NA	NA	ILLUMINA	Yes	1023076	615891752	602	72	29.81	NA	2/6/2015	SRA
SRR1748607	SRX836009	SRS801755	NA	urban	New York City MTA subway samples Metagenome	United States of America	NA	NA	NA	NA	NA	7/10/2013	40.74	-73.98	NA	NA	NA	NA	NA	NA	NA	NA	NA	NA	NA	NA	ILLUMINA	No	175240	87970480	502	81	33.28	NA	2/6/2015	SRA
SRR1748608	SRX822063	SRS801755	NA	urban	New York City MTA subway samples Metagenome	United States of America	NA	NA	NA	NA	NA	7/10/2013	40.74	-73.98	NA	NA	NA	NA	NA	NA	NA	NA	NA	NA	NA	NA	ILLUMINA	No	2981405	745351250	250	87	33.86	NA	2/6/2015	SRA
SRR1748610	SRX822064	SRS801757	NA	urban	New York City MTA subway samples Metagenome	United States of America	NA	NA	NA	NA	NA	7/10/2013	40.65	-73.96	NA	NA	NA	NA	NA	NA	NA	NA	NA	NA	NA	NA	ILLUMINA	No	2278249	569562250	250	87	33.89	NA	2/6/2015	SRA
SRR1748613	SRX822067	SRS801759	NA	urban	New York City MTA subway samples Metagenome	United States of America	NA	NA	NA	NA	NA	7/10/2013	40.64	-73.96	plastic	NA	NA	NA	NA	NA	NA	NA	NA	NA	NA	NA	ILLUMINA	Yes	889238	535321276	602	73	30.2	NA	2/6/2015	SRA
SRR1748614	SRX836011	SRS801760	NA	urban	New York City MTA subway samples Metagenome	United States of America	NA	NA	NA	NA	NA	7/10/2013	40.63	-73.96	NA	NA	NA	NA	NA	NA	NA	NA	NA	NA	NA	NA	ILLUMINA	No	181104	90914208	502	84	34.01	NA	2/6/2015	SRA
SRR1748615	SRX822068	SRS801760	NA	urban	New York City MTA subway samples Metagenome	United States of America	NA	NA	NA	NA	NA	7/10/2013	40.63	-73.96	NA	NA	NA	NA	NA	NA	NA	NA	NA	NA	NA	NA	ILLUMINA	No	2722321	680580250	250	87	33.87	NA	2/6/2015	SRA
SRR1748616	SRX836012	SRS801761	NA	urban	New York City MTA subway samples Metagenome	United States of America	NA	NA	NA	NA	NA	7/10/2013	40.63	-73.96	NA	NA	NA	wood	NA	NA	NA	NA	NA	NA	NA	NA	ILLUMINA	No	124633	62565766	502	84	34.03	NA	2/6/2015	SRA
SRR1748617	SRX822069	SRS801761	NA	urban	New York City MTA subway samples Metagenome	United States of America	NA	NA	NA	NA	NA	7/10/2013	40.63	-73.96	NA	NA	NA	wood	NA	NA	NA	NA	NA	NA	NA	NA	ILLUMINA	No	1940011	485002750	250	87	33.74	NA	2/6/2015	SRA
SRR1748618	SRX822070	SRS801762	NA	urban	New York City MTA subway samples Metagenome	United States of America	NA	NA	NA	NA	NA	7/10/2013	40.63	-73.96	NA	NA	NA	NA	NA	NA	NA	NA	NA	NA	NA	NA	ILLUMINA	No	6584708	1330111016	202	87	33.83	NA	2/6/2015	SRA
SRR1748619	SRX822071	SRS801763	NA	urban	New York City MTA subway samples Metagenome	United States of America	NA	NA	NA	NA	NA	7/10/2013	40.62	-73.96	NA	NA	NA	NA	NA	NA	NA	NA	NA	NA	NA	NA	ILLUMINA	No	2616535	528540070	202	85	33.63	NA	2/6/2015	SRA
SRR1748620	SRX822072	SRS801764	NA	urban	New York City MTA subway samples Metagenome	United States of America	NA	NA	NA	NA	NA	7/10/2013	40.62	-73.96	NA	NA	NA	wood	NA	NA	NA	NA	NA	NA	NA	NA	ILLUMINA	No	5168660	1044069320	202	82	32.18	NA	2/6/2015	SRA
SRR1748621	SRX836013	SRS801765	NA	urban	New York City MTA subway samples Metagenome	United States of America	NA	NA	NA	NA	NA	7/10/2013	40.62	-73.96	NA	NA	NA	NA	NA	NA	NA	NA	NA	NA	NA	NA	ILLUMINA	No	137629	69089758	502	82	33.56	NA	2/6/2015	SRA
SRR1748622	SRX822073	SRS801765	NA	urban	New York City MTA subway samples Metagenome	United States of America	NA	NA	NA	NA	NA	7/10/2013	40.62	-73.96	NA	NA	NA	NA	NA	NA	NA	NA	NA	NA	NA	NA	ILLUMINA	No	2039623	509905750	250	86	33.56	NA	2/6/2015	SRA
SRR1748623	SRX822074	SRS801766	NA	urban	New York City MTA subway samples Metagenome	United States of America	NA	NA	NA	NA	NA	7/10/2013	40.59	-73.95	NA	NA	NA	wood	NA	NA	NA	NA	NA	NA	NA	NA	ILLUMINA	Yes	1841864	1107088379	601	76	31.47	NA	2/6/2015	SRA
SRR1748624	SRX836014	SRS801767	NA	urban	New York City MTA subway samples Metagenome	United States of America	NA	NA	NA	NA	NA	7/10/2013	40.59	-73.95	NA	NA	NA	NA	NA	NA	NA	NA	NA	NA	NA	NA	ILLUMINA	No	2667950	666987500	250	88	33.94	NA	2/6/2015	SRA
SRR1748638	SRX822080	SRS801773	NA	urban	New York City MTA subway samples Metagenome	United States of America	NA	NA	NA	NA	NA	7/11/2013	40.75	-73.97	NA	NA	NA	NA	NA	NA	NA	NA	NA	NA	NA	NA	ILLUMINA	No	1542263	385565750	250	87	33.9	NA	2/6/2015	SRA
SRR1748639	SRX836026	SRS801772	NA	urban	New York City MTA subway samples Metagenome	United States of America	NA	NA	NA	NA	NA	7/11/2013	40.75	-73.97	NA	NA	NA	wood	NA	NA	NA	NA	NA	NA	NA	NA	ILLUMINA	No	2365581	591395250	250	87	33.8	NA	2/6/2015	SRA
SRR1748640	SRX836027	SRS801772	NA	urban	New York City MTA subway samples Metagenome	United States of America	NA	NA	NA	NA	NA	7/11/2013	40.75	-73.97	NA	NA	NA	wood	NA	NA	NA	NA	NA	NA	NA	NA	ILLUMINA	No	171566	86126132	502	80	33.15	NA	2/6/2015	SRA
SRR1748644	SRX836031	SRS801774	NA	urban	New York City MTA subway samples Metagenome	United States of America	NA	NA	NA	NA	NA	7/11/2013	40.76	-73.96	NA	NA	NA	NA	NA	NA	NA	NA	NA	NA	NA	NA	ILLUMINA	Yes	855276	514876152	602	69	28.79	NA	2/6/2015	SRA
SRR1748645	SRX822083	SRS801775	NA	urban	New York City MTA subway samples Metagenome	United States of America	NA	NA	NA	NA	NA	7/11/2013	40.75	-73.98	plastic	NA	NA	NA	NA	NA	NA	NA	NA	NA	NA	NA	ILLUMINA	No	1696772	1018240591	600	73	30.82	NA	2/6/2015	SRA
SRR1748646	SRX836032	SRS801776	NA	urban	New York City MTA subway samples Metagenome	United States of America	NA	NA	NA	NA	NA	7/11/2013	40.75	-73.98	NA	NA	NA	NA	NA	NA	NA	NA	NA	NA	NA	NA	ILLUMINA	No	2106232	526558000	250	87	33.94	NA	2/6/2015	SRA
SRR1748647	SRX836033	SRS801776	NA	urban	New York City MTA subway samples Metagenome	United States of America	NA	NA	NA	NA	NA	7/11/2013	40.75	-73.98	NA	NA	NA	NA	NA	NA	NA	NA	NA	NA	NA	NA	ILLUMINA	No	151736	76171472	502	82	33.64	NA	2/6/2015	SRA
SRR1748648	SRX836034	SRS801776	NA	urban	New York City MTA subway samples Metagenome	United States of America	NA	NA	NA	NA	NA	7/11/2013	40.75	-73.98	NA	NA	NA	NA	NA	NA	NA	NA	NA	NA	NA	NA	ILLUMINA	Yes	903228	543743256	602	69	28.74	NA	2/6/2015	SRA
SRR1748649	SRX836035	SRS801777	NA	urban	New York City MTA subway samples Metagenome	United States of America	NA	NA	NA	NA	NA	7/11/2013	40.76	-73.96	NA	NA	NA	NA	NA	NA	NA	NA	NA	NA	NA	NA	ILLUMINA	No	2159141	539785250	250	87	33.89	NA	2/6/2015	SRA
SRR1748651	SRX836037	SRS801777	NA	urban	New York City MTA subway samples Metagenome	United States of America	NA	NA	NA	NA	NA	7/11/2013	40.76	-73.96	NA	NA	NA	NA	NA	NA	NA	NA	NA	NA	NA	NA	ILLUMINA	Yes	992847	597693894	602	68	28.55	NA	2/6/2015	SRA
SRR1748652	SRX822086	SRS801779	NA	urban	New York City MTA subway samples Metagenome	United States of America	NA	NA	NA	NA	NA	7/11/2013	40.75	-73.98	NA	NA	NA	NA	NA	NA	NA	NA	NA	NA	NA	NA	ILLUMINA	No	1918367	1151700076	600	78	31.93	NA	2/6/2015	SRA
SRR1748653	SRX836038	SRS801778	NA	urban	New York City MTA subway samples Metagenome	United States of America	NA	NA	NA	NA	NA	7/11/2013	40.75	-73.98	NA	NA	NA	wood	NA	NA	NA	NA	NA	NA	NA	NA	ILLUMINA	No	180624	90673248	502	81	33.43	NA	2/6/2015	SRA
SRR1748654	SRX822087	SRS801778	NA	urban	New York City MTA subway samples Metagenome	United States of America	NA	NA	NA	NA	NA	7/11/2013	40.75	-73.98	NA	NA	NA	wood	NA	NA	NA	NA	NA	NA	NA	NA	ILLUMINA	No	2529422	632355500	250	88	34.04	NA	2/6/2015	SRA
SRR1748655	SRX836039	SRS801780	NA	urban	New York City MTA subway samples Metagenome	United States of America	NA	NA	NA	NA	NA	7/11/2013	40.76	-73.96	NA	NA	NA	NA	NA	NA	NA	NA	NA	NA	NA	NA	ILLUMINA	No	1946423	486605750	250	87	33.76	NA	2/6/2015	SRA
SRR1748656	SRX836040	SRS801780	NA	urban	New York City MTA subway samples Metagenome	United States of America	NA	NA	NA	NA	NA	7/11/2013	40.76	-73.96	NA	NA	NA	NA	NA	NA	NA	NA	NA	NA	NA	NA	ILLUMINA	No	159022	79829044	502	81	33.16	NA	2/6/2015	SRA
SRR1748657	SRX836041	SRS801780	NA	urban	New York City MTA subway samples Metagenome	United States of America	NA	NA	NA	NA	NA	7/11/2013	40.76	-73.96	NA	NA	NA	NA	NA	NA	NA	NA	NA	NA	NA	NA	ILLUMINA	Yes	950687	572313574	602	72	29.85	NA	2/6/2015	SRA
SRR1748659	SRX822090	SRS801782	NA	urban	New York City MTA subway samples Metagenome	United States of America	NA	NA	NA	NA	NA	7/11/2013	40.75	-73.94	NA	NA	NA	NA	NA	NA	NA	NA	NA	NA	NA	NA	ILLUMINA	No	869902	521213508	599	78	32.87	NA	2/6/2015	SRA
SRR1748661	SRX822091	SRS801783	NA	urban	New York City MTA subway samples Metagenome	United States of America	NA	NA	NA	NA	NA	7/11/2013	40.74	-73.93	NA	NA	NA	NA	NA	NA	NA	NA	NA	NA	NA	NA	ILLUMINA	No	2134418	533604500	250	86	33.65	NA	2/6/2015	SRA
SRR1748662	SRX822092	SRS801784	NA	urban	New York City MTA subway samples Metagenome	United States of America	NA	NA	NA	NA	NA	7/11/2013	40.74	-73.9	NA	NA	NA	wood	NA	NA	NA	NA	NA	NA	NA	NA	ILLUMINA	No	799808	478863596	599	76	32.35	NA	2/6/2015	SRA
SRR1748664	SRX836043	SRS801785	NA	urban	New York City MTA subway samples Metagenome	United States of America	NA	NA	NA	NA	NA	7/11/2013	40.74	-73.9	NA	NA	NA	NA	NA	NA	NA	NA	NA	NA	NA	NA	ILLUMINA	No	180032	90376064	502	84	34.06	NA	2/6/2015	SRA
SRR1748665	SRX822094	SRS801785	NA	urban	New York City MTA subway samples Metagenome	United States of America	NA	NA	NA	NA	NA	7/11/2013	40.74	-73.9	NA	NA	NA	NA	NA	NA	NA	NA	NA	NA	NA	NA	ILLUMINA	No	2528591	632147750	250	88	34.15	NA	2/6/2015	SRA
SRR1748666	SRX822095	SRS801787	NA	urban	New York City MTA subway samples Metagenome	United States of America	NA	NA	NA	NA	NA	7/11/2013	40.74	-73.86	NA	NA	NA	wood	NA	NA	NA	NA	NA	NA	NA	NA	ILLUMINA	No	2894300	584648600	202	82	32.23	NA	2/6/2015	SRA
SRR1748667	SRX822096	SRS801788	NA	urban	New York City MTA subway samples Metagenome	United States of America	NA	NA	NA	NA	NA	7/11/2013	40.74	-73.86	NA	NA	NA	NA	NA	NA	NA	NA	NA	NA	NA	NA	ILLUMINA	No	2887685	583312370	202	79	31.29	NA	2/6/2015	SRA
SRR1748669	SRX822097	SRS801789	NA	urban	New York City MTA subway samples Metagenome	United States of America	NA	NA	NA	NA	NA	7/11/2013	40.74	-73.86	NA	NA	NA	NA	NA	NA	NA	NA	NA	NA	NA	NA	ILLUMINA	No	2453654	613413500	250	87	33.9	NA	2/6/2015	SRA
SRR1748670	SRX822098	SRS801790	NA	urban	New York City MTA subway samples Metagenome	United States of America	NA	NA	NA	NA	NA	7/11/2013	40.75	-73.84	NA	NA	NA	wood	NA	NA	NA	NA	NA	NA	NA	NA	ILLUMINA	No	3223023	651050646	202	80	31.56	NA	2/6/2015	SRA
SRR1748671	SRX836045	SRS801791	NA	urban	New York City MTA subway samples Metagenome	United States of America	NA	NA	NA	NA	NA	7/11/2013	40.75	-73.84	plastic	NA	NA	NA	NA	NA	NA	NA	NA	NA	NA	NA	ILLUMINA	No	145349	72965198	502	83	33.84	NA	2/6/2015	SRA
SRR1748672	SRX822099	SRS801791	NA	urban	New York City MTA subway samples Metagenome	United States of America	NA	NA	NA	NA	NA	7/11/2013	40.75	-73.84	plastic	NA	NA	NA	NA	NA	NA	NA	NA	NA	NA	NA	ILLUMINA	No	2598104	649526000	250	86	33.71	NA	2/6/2015	SRA
SRR1748673	SRX836046	SRS801792	NA	urban	New York City MTA subway samples Metagenome	United States of America	NA	NA	NA	NA	NA	7/11/2013	40.76	-73.83	NA	NA	NA	NA	NA	NA	NA	NA	NA	NA	NA	NA	ILLUMINA	No	172380	86534760	502	79	32.78	NA	2/6/2015	SRA
SRR1748674	SRX822100	SRS801792	NA	urban	New York City MTA subway samples Metagenome	United States of America	NA	NA	NA	NA	NA	7/11/2013	40.76	-73.83	NA	NA	NA	NA	NA	NA	NA	NA	NA	NA	NA	NA	ILLUMINA	No	2169382	542345500	250	86	33.61	NA	2/6/2015	SRA
SRR1748675	SRX822101	SRS801794	NA	urban	New York City MTA subway samples Metagenome	United States of America	NA	NA	NA	NA	NA	7/11/2013	40.75	-73.83	NA	NA	NA	NA	NA	NA	NA	NA	NA	NA	NA	NA	ILLUMINA	No	873777	523463832	599	75	32.06	NA	2/6/2015	SRA
SRR1748678	SRX836047	SRS801795	NA	urban	New York City MTA subway samples Metagenome	United States of America	NA	NA	NA	NA	NA	7/15/2013	40.71	-74	NA	NA	NA	NA	NA	NA	NA	NA	NA	NA	NA	NA	ILLUMINA	No	156645	78635790	502	81	33.41	NA	2/6/2015	SRA
SRR1748679	SRX822104	SRS801795	NA	urban	New York City MTA subway samples Metagenome	United States of America	NA	NA	NA	NA	NA	7/15/2013	40.71	-74	NA	NA	NA	NA	NA	NA	NA	NA	NA	NA	NA	NA	ILLUMINA	No	2129709	532427250	250	86	33.58	NA	2/6/2015	SRA
SRR1748680	SRX836048	SRS801796	NA	urban	New York City MTA subway samples Metagenome	United States of America	NA	NA	NA	NA	NA	7/15/2013	40.71	-73.99	NA	NA	NA	NA	NA	NA	NA	NA	NA	NA	NA	NA	ILLUMINA	No	148795	74695090	502	78	32.68	NA	2/6/2015	SRA
SRR1748681	SRX822105	SRS801796	NA	urban	New York City MTA subway samples Metagenome	United States of America	NA	NA	NA	NA	NA	7/15/2013	40.71	-73.99	NA	NA	NA	NA	NA	NA	NA	NA	NA	NA	NA	NA	ILLUMINA	No	2614766	653691500	250	87	33.74	NA	2/6/2015	SRA
SRR1748688	SRX836051	SRS803259	NA	urban	New York City MTA subway samples Metagenome	United States of America	NA	NA	NA	NA	NA	7/15/2013	40.7	-73.95	plastic	NA	NA	NA	NA	NA	NA	NA	NA	NA	NA	NA	ILLUMINA	No	201282	101043564	502	84	33.93	NA	2/6/2015	SRA
SRR1748690	SRX836052	SRS801800	NA	urban	New York City MTA subway samples Metagenome	United States of America	NA	NA	NA	NA	NA	7/15/2013	40.7	-73.94	NA	NA	NA	NA	NA	NA	NA	NA	NA	NA	NA	NA	ILLUMINA	No	87479	43914458	502	82	33.46	NA	2/6/2015	SRA
SRR1748691	SRX822111	SRS801800	NA	urban	New York City MTA subway samples Metagenome	United States of America	NA	NA	NA	NA	NA	7/15/2013	40.7	-73.94	NA	NA	NA	NA	NA	NA	NA	NA	NA	NA	NA	NA	ILLUMINA	No	1505632	376408000	250	85	33.41	NA	2/6/2015	SRA
SRR1748693	SRX822112	SRS801801	NA	urban	New York City MTA subway samples Metagenome	United States of America	NA	NA	NA	NA	NA	7/15/2013	40.69	-73.93	plastic	NA	NA	NA	NA	NA	NA	NA	NA	NA	NA	NA	ILLUMINA	No	2359283	589820750	250	87	33.82	NA	2/6/2015	SRA
SRR1748694	SRX822113	SRS801802	NA	urban	New York City MTA subway samples Metagenome	United States of America	NA	NA	NA	NA	NA	7/15/2013	40.69	-73.93	NA	NA	NA	NA	NA	NA	NA	NA	NA	NA	NA	NA	ILLUMINA	No	778286	466603421	600	77	32.63	NA	2/6/2015	SRA
SRR1748696	SRX822114	SRS801805	NA	urban	New York City MTA subway samples Metagenome	United States of America	NA	NA	NA	NA	NA	7/15/2013	40.69	-73.92	NA	NA	NA	NA	NA	NA	NA	NA	NA	NA	NA	NA	ILLUMINA	No	2457341	614335250	250	87	33.87	NA	2/6/2015	SRA
SRR1748697	SRX836055	SRS801804	NA	urban	New York City MTA subway samples Metagenome	United States of America	NA	NA	NA	NA	NA	7/15/2013	40.71	-73.88	NA	NA	NA	NA	NA	NA	NA	NA	NA	NA	NA	NA	ILLUMINA	No	151511	76058522	502	80	33.13	NA	2/6/2015	SRA
SRR1748698	SRX822115	SRS801804	NA	urban	New York City MTA subway samples Metagenome	United States of America	NA	NA	NA	NA	NA	7/15/2013	40.71	-73.88	NA	NA	NA	NA	NA	NA	NA	NA	NA	NA	NA	NA	ILLUMINA	No	1744307	436076750	250	87	33.82	NA	2/6/2015	SRA
SRR1748699	SRX822116	SRS801803	NA	urban	New York City MTA subway samples Metagenome	United States of America	NA	NA	NA	NA	NA	7/15/2013	40.71	-73.88	plastic	NA	NA	NA	NA	NA	NA	NA	NA	NA	NA	NA	ILLUMINA	No	849074	508850452	599	75	32.02	NA	2/6/2015	SRA
SRR1748700	SRX836056	SRS801806	NA	urban	New York City MTA subway samples Metagenome	United States of America	NA	NA	NA	NA	NA	7/15/2013	40.71	-73.88	plastic	NA	NA	NA	NA	NA	NA	NA	NA	NA	NA	NA	ILLUMINA	No	181277	91001054	502	82	33.6	NA	2/6/2015	SRA
SRR1748701	SRX822117	SRS801806	NA	urban	New York City MTA subway samples Metagenome	United States of America	NA	NA	NA	NA	NA	7/15/2013	40.71	-73.88	plastic	NA	NA	NA	NA	NA	NA	NA	NA	NA	NA	NA	ILLUMINA	No	2411373	602843250	250	87	33.75	NA	2/6/2015	SRA
SRR1748703	SRX836057	SRS801812	NA	urban	New York City MTA subway samples Metagenome	United States of America	NA	NA	NA	NA	NA	7/15/2013	40.7	-73.89	plastic	NA	NA	NA	NA	NA	NA	NA	NA	NA	NA	NA	ILLUMINA	No	129206	64861412	502	76	32.35	NA	2/6/2015	SRA
SRR1748704	SRX822119	SRS801812	NA	urban	New York City MTA subway samples Metagenome	United States of America	NA	NA	NA	NA	NA	7/15/2013	40.7	-73.89	plastic	NA	NA	NA	NA	NA	NA	NA	NA	NA	NA	NA	ILLUMINA	No	1682538	420634500	250	84	32.87	NA	2/6/2015	SRA
SRR1748705	SRX836058	SRS801814	NA	urban	New York City MTA subway samples Metagenome	United States of America	NA	NA	NA	NA	NA	7/15/2013	40.7	-73.9	NA	NA	NA	NA	NA	NA	NA	NA	NA	NA	NA	NA	ILLUMINA	No	126948	63727896	502	73	31.61	NA	2/6/2015	SRA
SRR1748706	SRX822120	SRS801814	NA	urban	New York City MTA subway samples Metagenome	United States of America	NA	NA	NA	NA	NA	7/15/2013	40.7	-73.9	NA	NA	NA	NA	NA	NA	NA	NA	NA	NA	NA	NA	ILLUMINA	No	2817578	704394500	250	83	32.65	NA	2/6/2015	SRA
SRR1748707	SRX836059	SRS801808	NA	urban	New York City MTA subway samples Metagenome	United States of America	NA	NA	NA	NA	NA	7/15/2013	40.69	-73.93	NA	NA	NA	NA	NA	NA	NA	NA	NA	NA	NA	NA	ILLUMINA	No	118438	59455876	502	76	32.67	NA	2/6/2015	SRA
SRR1748708	SRX822121	SRS801808	NA	urban	New York City MTA subway samples Metagenome	United States of America	NA	NA	NA	NA	NA	7/15/2013	40.69	-73.93	NA	NA	NA	NA	NA	NA	NA	NA	NA	NA	NA	NA	ILLUMINA	No	1693003	423250750	250	84	32.8	NA	2/6/2015	SRA
SRR1748709	SRX836060	SRS801809	NA	urban	New York City MTA subway samples Metagenome	United States of America	NA	NA	NA	NA	NA	7/15/2013	40.67	-73.9	NA	NA	NA	NA	NA	NA	NA	NA	NA	NA	NA	NA	ILLUMINA	No	158364	79498728	502	82	33.72	NA	2/6/2015	SRA
SRR1748710	SRX822122	SRS801809	NA	urban	New York City MTA subway samples Metagenome	United States of America	NA	NA	NA	NA	NA	7/15/2013	40.67	-73.9	NA	NA	NA	NA	NA	NA	NA	NA	NA	NA	NA	NA	ILLUMINA	No	2151149	537787250	250	88	33.98	NA	2/6/2015	SRA
SRR1748711	SRX822123	SRS801810	NA	urban	New York City MTA subway samples Metagenome	United States of America	NA	NA	NA	NA	NA	7/15/2013	40.68	-73.92	NA	NA	NA	NA	NA	NA	NA	NA	NA	NA	NA	NA	ILLUMINA	No	5479421	1106843042	202	89	34.52	NA	2/6/2015	SRA
SRR1748712	SRX822124	SRS801811	NA	urban	New York City MTA subway samples Metagenome	United States of America	NA	NA	NA	NA	NA	7/15/2013	40.67	-73.88	plastic	NA	NA	NA	NA	NA	NA	NA	NA	NA	NA	NA	ILLUMINA	No	943008	561929072	596	77	32.54	NA	2/6/2015	SRA
SRR1748714	SRX822125	SRS801813	NA	urban	New York City MTA subway samples Metagenome	United States of America	NA	NA	NA	NA	NA	7/15/2013	40.68	-73.87	NA	NA	NA	NA	NA	NA	NA	NA	NA	NA	NA	NA	ILLUMINA	No	1445528	361382000	250	87	33.76	NA	2/6/2015	SRA
SRR1748716	SRX836062	SRS801817	NA	urban	New York City MTA subway samples Metagenome	United States of America	NA	NA	NA	NA	NA	7/15/2013	40.69	-73.85	NA	NA	NA	wood	NA	NA	NA	NA	NA	NA	NA	NA	ILLUMINA	No	137383	68966266	502	81	33.4	NA	2/6/2015	SRA
SRR1748717	SRX822127	SRS801817	NA	urban	New York City MTA subway samples Metagenome	United States of America	NA	NA	NA	NA	NA	7/15/2013	40.69	-73.85	NA	NA	NA	wood	NA	NA	NA	NA	NA	NA	NA	NA	ILLUMINA	No	1687385	421846250	250	87	33.68	NA	2/6/2015	SRA
SRR1748719	SRX822128	SRS801816	NA	urban	New York City MTA subway samples Metagenome	United States of America	NA	NA	NA	NA	NA	7/15/2013	40.69	-73.84	NA	NA	NA	NA	NA	NA	NA	NA	NA	NA	NA	NA	ILLUMINA	No	2081418	520354500	250	87	33.83	NA	2/6/2015	SRA
SRR1748720	SRX822129	SRS801818	NA	urban	New York City MTA subway samples Metagenome	United States of America	NA	NA	NA	NA	NA	7/15/2013	40.7	-73.8	NA	NA	NA	NA	NA	NA	NA	NA	NA	NA	NA	NA	ILLUMINA	No	795100	474747042	597	76	32.42	NA	2/6/2015	SRA
SRR1748721	SRX836064	SRS801819	NA	urban	New York City MTA subway samples Metagenome	United States of America	NA	NA	NA	NA	NA	7/15/2013	40.7	-73.8	plastic	NA	NA	NA	NA	NA	NA	NA	NA	NA	NA	NA	ILLUMINA	No	124443	62470386	502	78	32.63	NA	2/6/2015	SRA
SRR1748722	SRX822130	SRS801819	NA	urban	New York City MTA subway samples Metagenome	United States of America	NA	NA	NA	NA	NA	7/15/2013	40.7	-73.8	plastic	NA	NA	NA	NA	NA	NA	NA	NA	NA	NA	NA	ILLUMINA	No	2351630	587907500	250	86	33.61	NA	2/6/2015	SRA
SRR1748723	SRX836065	SRS801820	NA	urban	New York City MTA subway samples Metagenome	United States of America	NA	NA	NA	NA	NA	7/16/2013	40.75	-73.94	NA	NA	NA	NA	NA	NA	NA	NA	NA	NA	NA	NA	ILLUMINA	No	145718	73150436	502	77	32.42	NA	2/6/2015	SRA
SRR1748724	SRX822131	SRS801820	NA	urban	New York City MTA subway samples Metagenome	United States of America	NA	NA	NA	NA	NA	7/16/2013	40.75	-73.94	NA	NA	NA	NA	NA	NA	NA	NA	NA	NA	NA	NA	ILLUMINA	No	2018232	504558000	250	87	33.82	NA	2/6/2015	SRA
SRR1748725	SRX836066	SRS801821	NA	urban	New York City MTA subway samples Metagenome	United States of America	NA	NA	NA	NA	NA	7/16/2013	40.74	-73.98	plastic	NA	NA	NA	NA	NA	NA	NA	NA	NA	NA	NA	ILLUMINA	No	188728	94741456	502	80	33.02	NA	2/6/2015	SRA
SRR1748726	SRX822132	SRS801821	NA	urban	New York City MTA subway samples Metagenome	United States of America	NA	NA	NA	NA	NA	7/16/2013	40.74	-73.98	plastic	NA	NA	NA	NA	NA	NA	NA	NA	NA	NA	NA	ILLUMINA	No	2417067	604266750	250	87	33.73	NA	2/6/2015	SRA
SRR1748727	SRX822133	SRS801822	NA	urban	New York City MTA subway samples Metagenome	United States of America	NA	NA	NA	NA	NA	7/16/2013	40.74	-73.98	NA	NA	NA	wood	NA	NA	NA	NA	NA	NA	NA	NA	ILLUMINA	No	826067	482631760	584	75	32.03	NA	2/6/2015	SRA
SRR1748729	SRX822134	SRS801823	NA	urban	New York City MTA subway samples Metagenome	United States of America	NA	NA	NA	NA	NA	7/16/2013	40.75	-73.98	NA	NA	NA	NA	NA	NA	NA	NA	NA	NA	NA	NA	ILLUMINA	No	3171509	792877250	250	88	33.96	NA	2/6/2015	SRA
SRR1748730	SRX836068	SRS801824	NA	urban	New York City MTA subway samples Metagenome	United States of America	NA	NA	NA	NA	NA	7/15/2013	40.86	-73.91	NA	NA	NA	NA	NA	NA	NA	NA	NA	NA	NA	NA	ILLUMINA	No	232851	116891202	502	81	33.46	NA	2/6/2015	SRA
SRR1748731	SRX822135	SRS801824	NA	urban	New York City MTA subway samples Metagenome	United States of America	NA	NA	NA	NA	NA	7/15/2013	40.86	-73.91	NA	NA	NA	NA	NA	NA	NA	NA	NA	NA	NA	NA	ILLUMINA	No	3360513	840128250	250	86	33.71	NA	2/6/2015	SRA
SRR1748733	SRX836069	SRS801827	NA	urban	New York City MTA subway samples Metagenome	United States of America	NA	NA	NA	NA	NA	7/15/2013	40.86	-73.91	NA	NA	NA	NA	NA	NA	NA	NA	NA	NA	NA	NA	ILLUMINA	No	208278	104555556	502	82	33.54	NA	2/6/2015	SRA
SRR1748734	SRX822137	SRS801827	NA	urban	New York City MTA subway samples Metagenome	United States of America	NA	NA	NA	NA	NA	7/15/2013	40.86	-73.91	NA	NA	NA	NA	NA	NA	NA	NA	NA	NA	NA	NA	ILLUMINA	No	2701828	675457000	250	86	33.54	NA	2/6/2015	SRA
SRR1748735	SRX836070	SRS801826	NA	urban	New York City MTA subway samples Metagenome	United States of America	NA	NA	NA	NA	NA	7/15/2013	40.85	-73.93	NA	NA	NA	wood	NA	NA	NA	NA	NA	NA	NA	NA	ILLUMINA	No	166937	83802374	502	80	32.9	NA	2/6/2015	SRA
SRR1748737	SRX836071	SRS801828	NA	urban	New York City MTA subway samples Metagenome	United States of America	NA	NA	NA	NA	NA	7/15/2013	40.85	-73.93	NA	NA	NA	NA	NA	NA	NA	NA	NA	NA	NA	NA	ILLUMINA	No	140396	70478792	502	68	30.45	NA	2/6/2015	SRA
SRR1748738	SRX822139	SRS801828	NA	urban	New York City MTA subway samples Metagenome	United States of America	NA	NA	NA	NA	NA	7/15/2013	40.85	-73.93	NA	NA	NA	NA	NA	NA	NA	NA	NA	NA	NA	NA	ILLUMINA	No	2627741	656935250	250	87	33.71	NA	2/6/2015	SRA
SRR1748739	SRX822140	SRS801829	NA	urban	New York City MTA subway samples Metagenome	United States of America	NA	NA	NA	NA	NA	7/15/2013	40.85	-73.93	plastic	NA	NA	NA	NA	NA	NA	NA	NA	NA	NA	NA	ILLUMINA	No	785984	469514430	597	77	32.59	NA	2/6/2015	SRA
SRR1748744	SRX822144	SRS801833	NA	urban	New York City MTA subway samples Metagenome	United States of America	NA	NA	NA	NA	NA	7/15/2013	40.84	-73.94	NA	NA	NA	wood	NA	NA	NA	NA	NA	NA	NA	NA	ILLUMINA	No	5130043	1036268686	202	85	33.17	NA	2/6/2015	SRA
SRR1748745	SRX836073	SRS801834	NA	urban	New York City MTA subway samples Metagenome	United States of America	NA	NA	NA	NA	NA	7/15/2013	40.84	-73.94	plastic	NA	NA	NA	NA	NA	NA	NA	NA	NA	NA	NA	ILLUMINA	No	144416	72496832	502	83	34.1	NA	2/6/2015	SRA
SRR1748746	SRX822145	SRS801834	NA	urban	New York City MTA subway samples Metagenome	United States of America	NA	NA	NA	NA	NA	7/15/2013	40.84	-73.94	plastic	NA	NA	NA	NA	NA	NA	NA	NA	NA	NA	NA	ILLUMINA	No	2161865	540466250	250	86	33.6	NA	2/6/2015	SRA
SRR1748747	SRX836074	SRS801835	NA	urban	New York City MTA subway samples Metagenome	United States of America	NA	NA	NA	NA	NA	7/15/2013	40.84	-73.94	plastic	NA	NA	NA	NA	NA	NA	NA	NA	NA	NA	NA	ILLUMINA	No	167552	84111104	502	72	31.4	NA	2/6/2015	SRA
SRR1748748	SRX822146	SRS801835	NA	urban	New York City MTA subway samples Metagenome	United States of America	NA	NA	NA	NA	NA	7/15/2013	40.84	-73.94	plastic	NA	NA	NA	NA	NA	NA	NA	NA	NA	NA	NA	ILLUMINA	No	2620582	655145500	250	84	32.75	NA	2/6/2015	SRA
SRR1748749	SRX822147	SRS801836	NA	urban	New York City MTA subway samples Metagenome	United States of America	NA	NA	NA	NA	NA	7/15/2013	40.82	-73.94	NA	NA	NA	wood	NA	NA	NA	NA	NA	NA	NA	NA	ILLUMINA	No	806362	483495233	600	76	32.31	NA	2/6/2015	SRA
SRR1748752	SRX836076	SRS801838	NA	urban	New York City MTA subway samples Metagenome	United States of America	NA	NA	NA	NA	NA	7/15/2013	40.82	-73.94	NA	NA	NA	wood	NA	NA	NA	NA	NA	NA	NA	NA	ILLUMINA	No	190636	95699272	502	87	34.97	NA	2/6/2015	SRA
SRR1748753	SRX822149	SRS801838	NA	urban	New York City MTA subway samples Metagenome	United States of America	NA	NA	NA	NA	NA	7/15/2013	40.82	-73.94	NA	NA	NA	wood	NA	NA	NA	NA	NA	NA	NA	NA	ILLUMINA	No	2749854	687463500	250	88	34.03	NA	2/6/2015	SRA
SRR1748754	SRX836077	SRS801839	NA	urban	New York City MTA subway samples Metagenome	United States of America	NA	NA	NA	NA	NA	7/15/2013	40.81	-73.95	NA	NA	NA	wood	NA	NA	NA	NA	NA	NA	NA	NA	ILLUMINA	No	154435	77526370	502	84	34.26	NA	2/6/2015	SRA
SRR1748755	SRX822150	SRS801839	NA	urban	New York City MTA subway samples Metagenome	United States of America	NA	NA	NA	NA	NA	7/15/2013	40.81	-73.95	NA	NA	NA	wood	NA	NA	NA	NA	NA	NA	NA	NA	ILLUMINA	No	2381893	595473250	250	87	33.95	NA	2/6/2015	SRA
SRR1748756	SRX822151	SRS801840	NA	urban	New York City MTA subway samples Metagenome	United States of America	NA	NA	NA	NA	NA	7/15/2013	40.81	-73.95	plastic	NA	NA	NA	NA	NA	NA	NA	NA	NA	NA	NA	ILLUMINA	No	866878	516273192	596	75	32.14	NA	2/6/2015	SRA
SRR1748757	SRX836078	SRS801841	NA	urban	New York City MTA subway samples Metagenome	United States of America	NA	NA	NA	NA	NA	7/15/2013	40.81	-73.95	plastic	NA	NA	NA	NA	NA	NA	NA	NA	NA	NA	NA	ILLUMINA	No	182941	91836382	502	81	33.61	NA	2/6/2015	SRA
SRR1748758	SRX822152	SRS801841	NA	urban	New York City MTA subway samples Metagenome	United States of America	NA	NA	NA	NA	NA	7/15/2013	40.81	-73.95	plastic	NA	NA	NA	NA	NA	NA	NA	NA	NA	NA	NA	ILLUMINA	No	2494252	623563000	250	85	33.25	NA	2/6/2015	SRA
SRR1748765	SRX822156	SRS801845	NA	urban	New York City MTA subway samples Metagenome	United States of America	NA	NA	NA	NA	NA	7/16/2013	40.74	-73.98	NA	NA	NA	NA	NA	NA	NA	NA	NA	NA	NA	NA	ILLUMINA	No	3658025	914506250	250	88	34	NA	2/6/2015	SRA
SRR1748766	SRX822157	SRS801846	NA	urban	New York City MTA subway samples Metagenome	United States of America	NA	NA	NA	NA	NA	7/16/2013	40.71	-73.99	NA	NA	NA	NA	NA	NA	NA	NA	NA	NA	NA	NA	ILLUMINA	No	816198	489378736	600	75	32.21	NA	2/6/2015	SRA
SRR1748767	SRX836082	SRS801848	NA	urban	New York City MTA subway samples Metagenome	United States of America	NA	NA	NA	NA	NA	7/16/2013	40.71	-73.99	plastic	NA	NA	NA	NA	NA	NA	NA	NA	NA	NA	NA	ILLUMINA	No	167319	83994138	502	83	33.91	NA	2/6/2015	SRA
SRR1748768	SRX822158	SRS801848	NA	urban	New York City MTA subway samples Metagenome	United States of America	NA	NA	NA	NA	NA	7/16/2013	40.71	-73.99	plastic	NA	NA	NA	NA	NA	NA	NA	NA	NA	NA	NA	ILLUMINA	No	2582093	645523250	250	88	34.15	NA	2/6/2015	SRA
SRR1748770	SRX822159	SRS801849	NA	urban	New York City MTA subway samples Metagenome	United States of America	NA	NA	NA	NA	NA	7/16/2013	40.7	-73.98	NA	NA	NA	NA	NA	NA	NA	NA	NA	NA	NA	NA	ILLUMINA	No	2459721	614930250	250	88	34.1	NA	2/6/2015	SRA
SRR1748771	SRX822160	SRS801847	NA	urban	New York City MTA subway samples Metagenome	United States of America	NA	NA	NA	NA	NA	7/16/2013	40.68	-73.97	NA	NA	NA	NA	NA	NA	NA	NA	NA	NA	NA	NA	ILLUMINA	No	763815	457996954	600	78	32.77	NA	2/6/2015	SRA
SRR1748772	SRX836084	SRS801850	NA	urban	New York City MTA subway samples Metagenome	United States of America	NA	NA	NA	NA	NA	7/16/2013	40.68	-73.97	NA	NA	NA	wood	NA	NA	NA	NA	NA	NA	NA	NA	ILLUMINA	No	155012	77816024	502	81	33.43	NA	2/6/2015	SRA
SRR1748774	SRX836085	SRS801855	NA	urban	New York City MTA subway samples Metagenome	United States of America	NA	NA	NA	NA	NA	7/16/2013	40.68	-73.97	NA	NA	NA	NA	NA	NA	NA	NA	NA	NA	NA	NA	ILLUMINA	No	144269	72423038	502	83	33.81	NA	2/6/2015	SRA
SRR1748776	SRX836086	SRS801852	NA	urban	New York City MTA subway samples Metagenome	United States of America	NA	NA	NA	NA	NA	7/16/2013	40.65	-74	plastic	NA	NA	NA	NA	NA	NA	NA	NA	NA	NA	NA	ILLUMINA	No	65008	32634016	502	53	27.38	NA	2/6/2015	SRA
SRR1748778	SRX822164	SRS801851	NA	urban	New York City MTA subway samples Metagenome	United States of America	NA	NA	NA	NA	NA	7/16/2013	40.65	-74	NA	NA	NA	NA	NA	NA	NA	NA	NA	NA	NA	NA	ILLUMINA	No	757304	454033298	600	79	32.93	NA	2/6/2015	SRA
SRR1748779	SRX836087	SRS801853	NA	urban	New York City MTA subway samples Metagenome	United States of America	NA	NA	NA	NA	NA	7/16/2013	40.64	-73.99	NA	NA	NA	NA	NA	NA	NA	NA	NA	NA	NA	NA	ILLUMINA	No	149680	75139360	502	73	31.91	NA	2/6/2015	SRA
SRR1748780	SRX822165	SRS801853	NA	urban	New York City MTA subway samples Metagenome	United States of America	NA	NA	NA	NA	NA	7/16/2013	40.64	-73.99	NA	NA	NA	NA	NA	NA	NA	NA	NA	NA	NA	NA	ILLUMINA	No	1963524	490881000	250	84	32.64	NA	2/6/2015	SRA
SRR1748781	SRX836088	SRS801854	NA	urban	New York City MTA subway samples Metagenome	United States of America	NA	NA	NA	NA	NA	7/16/2013	40.64	-73.99	plastic	NA	NA	NA	NA	NA	NA	NA	NA	NA	NA	NA	ILLUMINA	No	146473	73529446	502	71	31.14	NA	2/6/2015	SRA
SRR1748782	SRX822166	SRS801854	NA	urban	New York City MTA subway samples Metagenome	United States of America	NA	NA	NA	NA	NA	7/16/2013	40.64	-73.99	plastic	NA	NA	NA	NA	NA	NA	NA	NA	NA	NA	NA	ILLUMINA	No	2128416	532104000	250	83	32.57	NA	2/6/2015	SRA
SRR1748784	SRX836089	SRS801857	NA	urban	New York City MTA subway samples Metagenome	United States of America	NA	NA	NA	NA	NA	7/16/2013	40.63	-73.99	NA	NA	NA	NA	NA	NA	NA	NA	NA	NA	NA	NA	ILLUMINA	No	126213	63358926	502	72	31.36	NA	2/6/2015	SRA
SRR1748785	SRX822168	SRS801857	NA	urban	New York City MTA subway samples Metagenome	United States of America	NA	NA	NA	NA	NA	7/16/2013	40.63	-73.99	NA	NA	NA	NA	NA	NA	NA	NA	NA	NA	NA	NA	ILLUMINA	No	2384794	596198500	250	87	33.7	NA	2/6/2015	SRA
SRR1748786	SRX822169	SRS801858	NA	urban	New York City MTA subway samples Metagenome	United States of America	NA	NA	NA	NA	NA	7/16/2013	40.63	-73.99	NA	NA	NA	wood	NA	NA	NA	NA	NA	NA	NA	NA	ILLUMINA	No	6430298	1298920196	202	82	32.28	NA	2/6/2015	SRA
SRR1748787	SRX822170	SRS801859	NA	urban	New York City MTA subway samples Metagenome	United States of America	NA	NA	NA	NA	NA	7/16/2013	40.63	-73.99	plastic	NA	NA	NA	NA	NA	NA	NA	NA	NA	NA	NA	ILLUMINA	No	2966453	741613250	250	88	33.32	NA	2/6/2015	SRA
SRR1748788	SRX822171	SRS801860	NA	urban	New York City MTA subway samples Metagenome	United States of America	NA	NA	NA	NA	NA	7/16/2013	40.61	-73.99	NA	NA	NA	NA	NA	NA	NA	NA	NA	NA	NA	NA	ILLUMINA	No	2207604	551901000	250	90	34.5	NA	2/6/2015	SRA
SRR1748790	SRX822173	SRS801864	NA	urban	New York City MTA subway samples Metagenome	United States of America	NA	NA	NA	NA	NA	7/16/2013	40.61	-73.99	NA	NA	NA	wood	NA	NA	NA	NA	NA	NA	NA	NA	ILLUMINA	No	2428373	607093250	250	90	34.5	NA	2/6/2015	SRA
SRR1748791	SRX822174	SRS801861	NA	urban	New York City MTA subway samples Metagenome	United States of America	NA	NA	NA	NA	NA	7/16/2013	40.61	-74	NA	NA	NA	NA	NA	NA	NA	NA	NA	NA	NA	NA	ILLUMINA	No	2578511	644627750	250	91	34.72	NA	2/6/2015	SRA
SRR1748792	SRX822175	SRS801862	NA	urban	New York City MTA subway samples Metagenome	United States of America	NA	NA	NA	NA	NA	7/16/2013	40.6	-74	plastic	NA	NA	NA	NA	NA	NA	NA	NA	NA	NA	NA	ILLUMINA	No	5001153	1010232906	202	82	32.45	NA	2/6/2015	SRA
SRR1748793	SRX822176	SRS801863	NA	urban	New York City MTA subway samples Metagenome	United States of America	NA	NA	NA	NA	NA	7/16/2013	40.6	-74	NA	NA	NA	NA	NA	NA	NA	NA	NA	NA	NA	NA	ILLUMINA	No	2482615	620653750	250	90	34.6	NA	2/6/2015	SRA
SRR1748794	SRX822177	SRS801865	NA	urban	New York City MTA subway samples Metagenome	United States of America	NA	NA	NA	NA	NA	7/16/2013	40.6	-74	NA	NA	NA	NA	NA	NA	NA	NA	NA	NA	NA	NA	ILLUMINA	No	2297113	574278250	250	92	34.92	NA	2/6/2015	SRA
SRR1748795	SRX822178	SRS801866	NA	urban	New York City MTA subway samples Metagenome	United States of America	NA	NA	NA	NA	NA	7/16/2013	40.59	-73.98	NA	NA	NA	NA	NA	NA	NA	NA	NA	NA	NA	NA	ILLUMINA	No	2181966	545491500	250	91	34.74	NA	2/6/2015	SRA
SRR1748796	SRX822179	SRS801867	NA	urban	New York City MTA subway samples Metagenome	United States of America	NA	NA	NA	NA	NA	7/16/2013	40.59	-73.98	NA	NA	NA	wood	NA	NA	NA	NA	NA	NA	NA	NA	ILLUMINA	No	6958445	1405605890	202	82	32.54	NA	2/6/2015	SRA
SRR1748797	SRX822180	SRS801868	NA	urban	New York City MTA subway samples Metagenome	United States of America	NA	NA	NA	NA	NA	7/16/2013	40.6	-73.99	NA	NA	NA	NA	NA	NA	NA	NA	NA	NA	NA	NA	ILLUMINA	No	2107462	526865500	250	92	35.02	NA	2/6/2015	SRA
SRR1748801	SRX822184	SRS801874	NA	urban	New York City MTA subway samples Metagenome	United States of America	NA	NA	NA	NA	NA	7/17/2013	40.66	-73.98	plastic	NA	NA	NA	NA	NA	NA	NA	NA	NA	NA	NA	ILLUMINA	No	2111100	527775000	250	91	34.66	NA	2/6/2015	SRA
SRR1748803	SRX822186	SRS801873	NA	urban	New York City MTA subway samples Metagenome	United States of America	NA	NA	NA	NA	NA	7/17/2013	40.66	-73.98	NA	NA	NA	NA	NA	NA	NA	NA	NA	NA	NA	NA	ILLUMINA	No	2650764	662691000	250	90	34.55	NA	2/6/2015	SRA
SRR1748804	SRX822187	SRS801875	NA	urban	New York City MTA subway samples Metagenome	United States of America	NA	NA	NA	NA	NA	7/17/2013	40.64	-73.97	plastic	NA	NA	NA	NA	NA	NA	NA	NA	NA	NA	NA	ILLUMINA	No	9295016	1877593232	202	82	32.15	NA	2/6/2015	SRA
SRR1748805	SRX822188	SRS801876	NA	urban	New York City MTA subway samples Metagenome	United States of America	NA	NA	NA	NA	NA	7/17/2013	40.64	-73.97	NA	NA	NA	NA	NA	NA	NA	NA	NA	NA	NA	NA	ILLUMINA	No	3015540	753885000	250	90	34.55	NA	2/6/2015	SRA
SRR1748806	SRX822189	SRS801877	NA	urban	New York City MTA subway samples Metagenome	United States of America	NA	NA	NA	NA	NA	7/17/2013	40.66	-73.98	NA	NA	NA	NA	NA	NA	NA	NA	NA	NA	NA	NA	ILLUMINA	No	1109930	666243107	600	80	33.33	NA	2/6/2015	SRA
SRR1748807	SRX822190	SRS801878	NA	urban	New York City MTA subway samples Metagenome	United States of America	NA	NA	NA	NA	NA	7/16/2013	40.75	-73.98	NA	NA	NA	NA	NA	NA	NA	NA	NA	NA	NA	NA	ILLUMINA	No	5016128	1013257856	202	89	34.7	NA	2/6/2015	SRA
SRR1748808	SRX822191	SRS801879	NA	urban	New York City MTA subway samples Metagenome	United States of America	NA	NA	NA	NA	NA	7/16/2013	40.75	-73.98	plastic	NA	NA	NA	NA	NA	NA	NA	NA	NA	NA	NA	ILLUMINA	No	2450335	494967670	202	80	31.76	NA	2/6/2015	SRA
SRR1748809	SRX822192	SRS801880	NA	urban	New York City MTA subway samples Metagenome	United States of America	NA	NA	NA	NA	NA	7/16/2013	40.76	-73.98	NA	NA	NA	NA	NA	NA	NA	NA	NA	NA	NA	NA	ILLUMINA	No	2385666	596416500	250	91	34.72	NA	2/6/2015	SRA
SRR1748810	SRX822193	SRS801883	NA	urban	New York City MTA subway samples Metagenome	United States of America	NA	NA	NA	NA	NA	7/16/2013	40.76	-73.98	NA	NA	NA	NA	NA	NA	NA	NA	NA	NA	NA	NA	ILLUMINA	No	6329823	1278624246	202	78	31.09	NA	2/6/2015	SRA
SRR1748811	SRX822194	SRS801882	NA	urban	New York City MTA subway samples Metagenome	United States of America	NA	NA	NA	NA	NA	7/16/2013	40.76	-73.98	NA	NA	NA	wood	NA	NA	NA	NA	NA	NA	NA	NA	ILLUMINA	No	2749657	687414250	250	91	34.73	NA	2/6/2015	SRA
SRR1748812	SRX822195	SRS801884	NA	urban	New York City MTA subway samples Metagenome	United States of America	NA	NA	NA	NA	NA	7/16/2013	40.78	-73.97	NA	NA	NA	NA	NA	NA	NA	NA	NA	NA	NA	NA	ILLUMINA	No	2153143	538285750	250	91	34.82	NA	2/6/2015	SRA
SRR1748814	SRX822197	SRS801886	NA	urban	New York City MTA subway samples Metagenome	United States of America	NA	NA	NA	NA	NA	7/16/2013	40.86	-73.91	NA	NA	NA	NA	NA	NA	NA	NA	NA	NA	NA	NA	ILLUMINA	No	2133020	533255000	250	91	34.89	NA	2/6/2015	SRA
SRR1748817	SRX822200	SRS801888	NA	urban	New York City MTA subway samples Metagenome	United States of America	NA	NA	NA	NA	NA	7/16/2013	40.88	-73.89	NA	NA	NA	NA	NA	NA	NA	NA	NA	NA	NA	NA	ILLUMINA	No	2512494	628123500	250	90	34.54	NA	2/6/2015	SRA
SRR1748820	SRX822203	SRS801892	NA	urban	New York City MTA subway samples Metagenome	United States of America	NA	NA	NA	NA	NA	7/16/2013	40.86	-73.92	NA	NA	NA	NA	NA	NA	NA	NA	NA	NA	NA	NA	ILLUMINA	No	2381834	595458500	250	90	34.53	NA	2/6/2015	SRA
SRR1748821	SRX822204	SRS801893	NA	urban	New York City MTA subway samples Metagenome	United States of America	NA	NA	NA	NA	NA	7/16/2013	40.86	-73.92	NA	NA	NA	NA	NA	NA	NA	NA	NA	NA	NA	NA	ILLUMINA	No	2590567	647641750	250	91	34.72	NA	2/6/2015	SRA
SRR1748822	SRX822205	SRS801894	NA	urban	New York City MTA subway samples Metagenome	United States of America	NA	NA	NA	NA	NA	7/16/2013	40.8	-73.96	NA	NA	NA	NA	NA	NA	NA	NA	NA	NA	NA	NA	ILLUMINA	No	2636327	659081750	250	92	34.9	NA	2/6/2015	SRA
SRR1748823	SRX822206	SRS801895	NA	urban	New York City MTA subway samples Metagenome	United States of America	NA	NA	NA	NA	NA	7/16/2013	40.88	-73.89	NA	NA	NA	wood	NA	NA	NA	NA	NA	NA	NA	NA	ILLUMINA	No	2275607	568901750	250	92	34.93	NA	2/6/2015	SRA
SRR1748824	SRX822207	SRS801896	NA	urban	New York City MTA subway samples Metagenome	United States of America	NA	NA	NA	NA	NA	7/16/2013	40.88	-73.89	plastic	NA	NA	NA	NA	NA	NA	NA	NA	NA	NA	NA	ILLUMINA	No	4452366	899377932	202	79	31.29	NA	2/6/2015	SRA
SRR1748825	SRX822208	SRS801897	NA	urban	New York City MTA subway samples Metagenome	United States of America	NA	NA	NA	NA	NA	7/16/2013	40.87	-73.9	plastic	NA	NA	NA	NA	NA	NA	NA	NA	NA	NA	NA	ILLUMINA	No	1836048	459012000	250	90	34.45	NA	2/6/2015	SRA
SRR1748826	SRX822209	SRS801898	NA	urban	New York City MTA subway samples Metagenome	United States of America	NA	NA	NA	NA	NA	7/16/2013	40.87	-73.9	NA	NA	NA	NA	NA	NA	NA	NA	NA	NA	NA	NA	ILLUMINA	No	7471540	1509251080	202	79	31.35	NA	2/6/2015	SRA
SRR1748827	SRX822210	SRS801900	NA	urban	New York City MTA subway samples Metagenome	United States of America	NA	NA	NA	NA	NA	7/16/2013	40.86	-73.92	NA	NA	NA	NA	NA	NA	NA	NA	NA	NA	NA	NA	ILLUMINA	No	5826845	1177022690	202	83	32.92	NA	2/6/2015	SRA
SRR1748828	SRX822211	SRS801901	NA	urban	New York City MTA subway samples Metagenome	United States of America	NA	NA	NA	NA	NA	7/16/2013	40.86	-73.92	plastic	NA	NA	NA	NA	NA	NA	NA	NA	NA	NA	NA	ILLUMINA	No	1971056	492764000	250	90	34.42	NA	2/6/2015	SRA
SRR1748829	SRX822212	SRS801899	NA	urban	New York City MTA subway samples Metagenome	United States of America	NA	NA	NA	NA	NA	7/16/2013	40.84	-73.94	NA	NA	NA	NA	NA	NA	NA	NA	NA	NA	NA	NA	ILLUMINA	No	2604918	651229500	250	90	34.43	NA	2/6/2015	SRA
SRR1748830	SRX822213	SRS801902	NA	urban	New York City MTA subway samples Metagenome	United States of America	NA	NA	NA	NA	NA	7/16/2013	40.84	-73.94	NA	NA	NA	NA	NA	NA	NA	NA	NA	NA	NA	NA	ILLUMINA	No	4739209	957320218	202	79	31.51	NA	2/6/2015	SRA
SRR1748831	SRX822214	SRS801904	NA	urban	New York City MTA subway samples Metagenome	United States of America	NA	NA	NA	NA	NA	7/16/2013	40.82	-73.95	NA	NA	NA	wood	NA	NA	NA	NA	NA	NA	NA	NA	ILLUMINA	No	5697632	1150921664	202	78	30.99	NA	2/6/2015	SRA
SRR1748832	SRX822215	SRS801903	NA	urban	New York City MTA subway samples Metagenome	United States of America	NA	NA	NA	NA	NA	7/16/2013	40.82	-73.95	plastic	NA	NA	NA	NA	NA	NA	NA	NA	NA	NA	NA	ILLUMINA	No	2271592	567898000	250	90	34.4	NA	2/6/2015	SRA
SRR1748834	SRX822217	SRS801906	NA	urban	New York City MTA subway samples Metagenome	United States of America	NA	NA	NA	NA	NA	7/16/2013	40.8	-73.96	NA	NA	NA	wood	NA	NA	NA	NA	NA	NA	NA	NA	ILLUMINA	No	9041178	1826317956	202	79	31.41	NA	2/6/2015	SRA
SRR1748836	SRX822219	SRS801909	NA	urban	New York City MTA subway samples Metagenome	United States of America	NA	NA	NA	NA	NA	7/16/2013	40.79	-73.96	plastic	NA	NA	NA	NA	NA	NA	NA	NA	NA	NA	NA	ILLUMINA	No	2310122	577530500	250	90	34.59	NA	2/6/2015	SRA
SRR1748837	SRX822220	SRS801908	NA	urban	New York City MTA subway samples Metagenome	United States of America	NA	NA	NA	NA	NA	7/16/2013	40.79	-73.97	plastic	NA	NA	NA	NA	NA	NA	NA	NA	NA	NA	NA	ILLUMINA	No	2623220	655805000	250	90	34.52	NA	2/6/2015	SRA
SRR1748838	SRX822221	SRS801911	NA	urban	New York City MTA subway samples Metagenome	United States of America	NA	NA	NA	NA	NA	7/16/2013	40.79	-73.97	NA	NA	NA	wood	NA	NA	NA	NA	NA	NA	NA	NA	ILLUMINA	No	8736028	1764677656	202	80	31.65	NA	2/6/2015	SRA
SRR1748839	SRX822222	SRS801910	NA	urban	New York City MTA subway samples Metagenome	United States of America	NA	NA	NA	NA	NA	7/16/2013	40.77	-73.98	NA	NA	NA	NA	NA	NA	NA	NA	NA	NA	NA	NA	ILLUMINA	No	8170891	1650519982	202	79	31.22	NA	2/6/2015	SRA
SRR1748840	SRX822223	SRS801912	NA	urban	New York City MTA subway samples Metagenome	United States of America	NA	NA	NA	NA	NA	7/16/2013	40.77	-73.98	NA	NA	NA	NA	NA	NA	NA	NA	NA	NA	NA	NA	ILLUMINA	No	2571901	642975250	250	90	34.53	NA	2/6/2015	SRA
SRR1748841	SRX822224	SRS801913	NA	urban	New York City MTA subway samples Metagenome	United States of America	NA	NA	NA	NA	NA	7/16/2013	40.77	-73.98	plastic	NA	NA	NA	NA	NA	NA	NA	NA	NA	NA	NA	ILLUMINA	No	2534378	633594500	250	90	34.52	NA	2/6/2015	SRA
SRR1748842	SRX822225	SRS801919	NA	urban	New York City MTA subway samples Metagenome	United States of America	NA	NA	NA	NA	NA	7/16/2013	40.77	-73.98	NA	NA	NA	wood	NA	NA	NA	NA	NA	NA	NA	NA	ILLUMINA	No	5231889	1056841578	202	86	33.51	NA	2/6/2015	SRA
SRR1748844	SRX822227	SRS801915	NA	urban	New York City MTA subway samples Metagenome	United States of America	NA	NA	NA	NA	NA	NA	40.68	-74.01	NA	NA	NA	NA	NA	NA	NA	NA	NA	NA	NA	NA	ILLUMINA	No	4223992	853246384	202	91	35.5	NA	2/6/2015	SRA
SRR1748845	SRX822228	SRS801916	NA	urban	New York City MTA subway samples Metagenome	United States of America	NA	NA	NA	NA	NA	NA	40.68	-74.01	NA	NA	NA	NA	NA	NA	NA	NA	NA	NA	NA	NA	ILLUMINA	No	2758187	689546750	250	90	34.5	NA	2/6/2015	SRA
SRR1748848	SRX822231	SRS801920	NA	urban	New York City MTA subway samples Metagenome	United States of America	NA	NA	NA	NA	NA	NA	40.68	-74.01	NA	NA	NA	wood	NA	NA	NA	NA	NA	NA	NA	NA	ILLUMINA	No	1831577	457894250	250	90	34.6	NA	2/6/2015	SRA
SRR1748849	SRX822232	SRS801921	NA	urban	New York City MTA subway samples Metagenome	United States of America	NA	NA	NA	NA	NA	NA	40.69	-74	NA	NA	NA	NA	NA	NA	NA	NA	NA	NA	NA	NA	ILLUMINA	No	3437350	694344700	202	80	31.74	NA	2/6/2015	SRA
SRR1748851	SRX822234	SRS801923	NA	urban	New York City MTA subway samples Metagenome	United States of America	NA	NA	NA	NA	NA	7/17/2013	40.75	-73.97	plastic	NA	NA	NA	NA	NA	NA	NA	NA	NA	NA	NA	ILLUMINA	No	2364522	591130500	250	90	34.52	NA	2/6/2015	SRA
SRR1748853	SRX822236	SRS801926	NA	urban	New York City MTA subway samples Metagenome	United States of America	NA	NA	NA	NA	NA	7/17/2013	40.75	-73.97	plastic	NA	NA	NA	NA	NA	NA	NA	NA	NA	NA	NA	ILLUMINA	No	1788320	447080000	250	90	34.63	NA	2/6/2015	SRA
SRR1748854	SRX822237	SRS801924	NA	urban	New York City MTA subway samples Metagenome	United States of America	NA	NA	NA	NA	NA	7/17/2013	40.75	-73.97	NA	NA	NA	NA	NA	NA	NA	NA	NA	NA	NA	NA	ILLUMINA	No	2159210	539802500	250	90	34.62	NA	2/6/2015	SRA
SRR1748856	SRX822239	SRS801928	NA	urban	New York City MTA subway samples Metagenome	United States of America	NA	NA	NA	NA	NA	7/17/2013	40.75	-73.97	NA	NA	NA	wood	NA	NA	NA	NA	NA	NA	NA	NA	ILLUMINA	No	1923846	480961500	250	90	34.56	NA	2/6/2015	SRA
SRR1748858	SRX822241	SRS801930	NA	urban	New York City MTA subway samples Metagenome	United States of America	NA	NA	NA	NA	NA	7/17/2013	40.75	-73.97	NA	NA	NA	wood	NA	NA	NA	NA	NA	NA	NA	NA	ILLUMINA	No	2432185	608046250	250	90	34.44	NA	2/6/2015	SRA
SRR1748863	SRX822246	SRS801936	NA	urban	New York City MTA subway samples Metagenome	United States of America	NA	NA	NA	NA	NA	7/17/2013	40.75	-73.98	NA	NA	NA	NA	NA	NA	NA	NA	NA	NA	NA	NA	ILLUMINA	No	2537838	634459500	250	90	34.58	NA	2/6/2015	SRA
SRR1748864	SRX822247	SRS801935	NA	urban	New York City MTA subway samples Metagenome	United States of America	NA	NA	NA	NA	NA	7/17/2013	40.74	-73.98	NA	NA	NA	NA	NA	NA	NA	NA	NA	NA	NA	NA	ILLUMINA	No	9704541	1960317282	202	89	34.73	NA	2/6/2015	SRA
SRR1748865	SRX822248	SRS801937	NA	urban	New York City MTA subway samples Metagenome	United States of America	NA	NA	NA	NA	NA	7/17/2013	40.74	-73.98	NA	NA	NA	NA	NA	NA	NA	NA	NA	NA	NA	NA	ILLUMINA	No	8705719	1758555238	202	84	32.97	NA	2/6/2015	SRA
SRR1748868	SRX822251	SRS801940	NA	urban	New York City MTA subway samples Metagenome	United States of America	NA	NA	NA	NA	NA	7/17/2013	40.74	-73.98	NA	NA	NA	NA	NA	NA	NA	NA	NA	NA	NA	NA	ILLUMINA	No	8375187	1691787774	202	81	31.78	NA	2/6/2015	SRA
SRR1748869	SRX822252	SRS801941	NA	urban	New York City MTA subway samples Metagenome	United States of America	NA	NA	NA	NA	NA	7/17/2013	40.73	-73.99	NA	NA	NA	wood	NA	NA	NA	NA	NA	NA	NA	NA	ILLUMINA	No	6393653	1291517906	202	85	33.47	NA	2/6/2015	SRA
SRR1748872	SRX822255	SRS801944	NA	urban	New York City MTA subway samples Metagenome	United States of America	NA	NA	NA	NA	NA	7/17/2013	40.73	-73.99	plastic	NA	NA	NA	NA	NA	NA	NA	NA	NA	NA	NA	ILLUMINA	No	5696974	1150788748	202	83	32.53	NA	2/6/2015	SRA
SRR1748875	SRX822258	SRS801947	NA	urban	New York City MTA subway samples Metagenome	United States of America	NA	NA	NA	NA	NA	7/17/2013	40.72	-73.99	NA	NA	NA	wood	NA	NA	NA	NA	NA	NA	NA	NA	ILLUMINA	No	6319003	1276438606	202	83	32.42	NA	2/6/2015	SRA
SRR1748876	SRX822259	SRS801948	NA	urban	New York City MTA subway samples Metagenome	United States of America	NA	NA	NA	NA	NA	7/17/2013	40.71	-74	NA	NA	NA	wood	NA	NA	NA	NA	NA	NA	NA	NA	ILLUMINA	No	5606853	1132584306	202	82	32.21	NA	2/6/2015	SRA
SRR1748878	SRX822261	SRS801950	NA	urban	New York City MTA subway samples Metagenome	United States of America	NA	NA	NA	NA	NA	7/17/2013	40.71	-74	NA	NA	NA	wood	NA	NA	NA	NA	NA	NA	NA	NA	ILLUMINA	No	1481548	370387000	250	90	34.44	NA	2/6/2015	SRA
SRR1748879	SRX822262	SRS801951	NA	urban	New York City MTA subway samples Metagenome	United States of America	NA	NA	NA	NA	NA	7/17/2013	40.71	-74	NA	NA	NA	NA	NA	NA	NA	NA	NA	NA	NA	NA	ILLUMINA	No	461798	276045740	598	71	30.37	NA	2/6/2015	SRA
SRR1748881	SRX822264	SRS801974	NA	urban	New York City MTA subway samples Metagenome	United States of America	NA	NA	NA	NA	NA	7/17/2013	40.71	-74.01	NA	NA	NA	wood	NA	NA	NA	NA	NA	NA	NA	NA	ILLUMINA	No	2158928	539732000	250	89	34.29	NA	2/6/2015	SRA
SRR1748887	SRX822270	SRS801959	NA	urban	New York City MTA subway samples Metagenome	United States of America	NA	NA	NA	NA	NA	7/17/2013	40.69	-73.99	NA	NA	NA	wood	NA	NA	NA	NA	NA	NA	NA	NA	ILLUMINA	No	2528739	632184750	250	90	34.48	NA	2/6/2015	SRA
SRR1748892	SRX822275	SRS801963	NA	urban	New York City MTA subway samples Metagenome	United States of America	NA	NA	NA	NA	NA	7/17/2013	40.76	-73.98	NA	NA	NA	wood	NA	NA	NA	NA	NA	NA	NA	NA	ILLUMINA	No	13655212	2758352824	202	82	32.28	NA	2/6/2015	SRA
SRR1748893	SRX822276	SRS801964	NA	urban	New York City MTA subway samples Metagenome	United States of America	NA	NA	NA	NA	NA	7/17/2013	40.75	-73.98	NA	NA	NA	wood	NA	NA	NA	NA	NA	NA	NA	NA	ILLUMINA	No	4349327	878564054	202	80	31.66	NA	2/6/2015	SRA
SRR1748894	SRX822277	SRS801965	NA	urban	New York City MTA subway samples Metagenome	United States of America	NA	NA	NA	NA	NA	7/17/2013	40.75	-73.98	plastic	NA	NA	NA	NA	NA	NA	NA	NA	NA	NA	NA	ILLUMINA	No	2051730	512932500	250	90	34.47	NA	2/6/2015	SRA
SRR1748896	SRX822279	SRS801968	NA	urban	New York City MTA subway samples Metagenome	United States of America	NA	NA	NA	NA	NA	7/17/2013	40.75	-73.99	plastic	NA	NA	NA	NA	NA	NA	NA	NA	NA	NA	NA	ILLUMINA	No	8436694	1704212188	202	81	31.79	NA	2/6/2015	SRA
SRR1748897	SRX822280	SRS801967	NA	urban	New York City MTA subway samples Metagenome	United States of America	NA	NA	NA	NA	NA	7/17/2013	40.75	-73.99	plastic	NA	NA	NA	NA	NA	NA	NA	NA	NA	NA	NA	ILLUMINA	No	2559469	639867250	250	90	34.43	NA	2/6/2015	SRA
SRR1748898	SRX822281	SRS801969	NA	urban	New York City MTA subway samples Metagenome	United States of America	NA	NA	NA	NA	NA	7/17/2013	40.75	-73.99	plastic	NA	NA	NA	NA	NA	NA	NA	NA	NA	NA	NA	ILLUMINA	No	2681127	670281750	250	80	30.96	NA	2/6/2015	SRA
SRR1748899	SRX822282	SRS801970	NA	urban	New York City MTA subway samples Metagenome	United States of America	NA	NA	NA	NA	NA	7/17/2013	40.72	-74	NA	NA	NA	wood	NA	NA	NA	NA	NA	NA	NA	NA	ILLUMINA	No	4312837	871193074	202	81	31.87	NA	2/6/2015	SRA
SRR1748900	SRX822283	SRS801971	NA	urban	New York City MTA subway samples Metagenome	United States of America	NA	NA	NA	NA	NA	7/17/2013	40.72	-74	NA	NA	NA	wood	NA	NA	NA	NA	NA	NA	NA	NA	ILLUMINA	No	2760272	690068000	250	75	29.37	NA	2/6/2015	SRA
SRR1748901	SRX822284	SRS801972	NA	urban	New York City MTA subway samples Metagenome	United States of America	NA	NA	NA	NA	NA	7/17/2013	40.72	-74	NA	NA	NA	wood	NA	NA	NA	NA	NA	NA	NA	NA	ILLUMINA	No	5372307	1085206014	202	82	32.08	NA	2/6/2015	SRA
SRR1748902	SRX822285	SRS801973	NA	urban	New York City MTA subway samples Metagenome	United States of America	NA	NA	NA	NA	NA	7/17/2013	40.73	-74	NA	NA	NA	wood	NA	NA	NA	NA	NA	NA	NA	NA	ILLUMINA	No	2171865	542966250	250	90	34.45	NA	2/6/2015	SRA
SRR1748903	SRX822286	SRS801976	NA	urban	New York City MTA subway samples Metagenome	United States of America	NA	NA	NA	NA	NA	7/17/2013	40.73	-74	NA	NA	NA	wood	NA	NA	NA	NA	NA	NA	NA	NA	ILLUMINA	No	2191621	547905250	250	90	34.51	NA	2/6/2015	SRA
SRR1748904	SRX822287	SRS801975	NA	urban	New York City MTA subway samples Metagenome	United States of America	NA	NA	NA	NA	NA	7/17/2013	40.73	-74	NA	NA	NA	wood	NA	NA	NA	NA	NA	NA	NA	NA	ILLUMINA	No	2403585	600896250	250	90	34.49	NA	2/6/2015	SRA
SRR1748905	SRX822288	SRS801978	NA	urban	New York City MTA subway samples Metagenome	United States of America	NA	NA	NA	NA	NA	7/17/2013	40.74	-74	NA	NA	NA	wood	NA	NA	NA	NA	NA	NA	NA	NA	ILLUMINA	No	5665267	1144383934	202	82	32.35	NA	2/6/2015	SRA
SRR1748906	SRX822289	SRS801977	NA	urban	New York City MTA subway samples Metagenome	United States of America	NA	NA	NA	NA	NA	7/17/2013	40.74	-74	NA	NA	NA	wood	NA	NA	NA	NA	NA	NA	NA	NA	ILLUMINA	No	2260415	565103750	250	90	34.52	NA	2/6/2015	SRA
SRR1748907	SRX822290	SRS801980	NA	urban	New York City MTA subway samples Metagenome	United States of America	NA	NA	NA	NA	NA	7/17/2013	40.74	-74	NA	NA	NA	wood	NA	NA	NA	NA	NA	NA	NA	NA	ILLUMINA	No	2177355	544338750	250	90	34.42	NA	2/6/2015	SRA
SRR1748908	SRX822291	SRS801979	NA	urban	New York City MTA subway samples Metagenome	United States of America	NA	NA	NA	NA	NA	7/17/2013	40.26	-74.77	NA	NA	NA	NA	NA	NA	NA	NA	NA	NA	NA	NA	ILLUMINA	No	1894204	473551000	250	90	34.51	NA	2/6/2015	SRA
SRR1748910	SRX822293	SRS801982	NA	urban	New York City MTA subway samples Metagenome	United States of America	NA	NA	NA	NA	NA	7/17/2013	40.8	-73.95	NA	NA	NA	NA	NA	NA	NA	NA	NA	NA	NA	NA	ILLUMINA	No	2545383	636345750	250	90	34.53	NA	2/6/2015	SRA
SRR1748911	SRX822294	SRS801983	NA	urban	New York City MTA subway samples Metagenome	United States of America	NA	NA	NA	NA	NA	7/17/2013	40.8	-73.95	NA	NA	NA	wood	NA	NA	NA	NA	NA	NA	NA	NA	ILLUMINA	No	3783956	764359112	202	81	32.04	NA	2/6/2015	SRA
SRR1748912	SRX822295	SRS801984	NA	urban	New York City MTA subway samples Metagenome	United States of America	NA	NA	NA	NA	NA	7/17/2013	40.8	-73.95	NA	NA	NA	wood	NA	NA	NA	NA	NA	NA	NA	NA	ILLUMINA	No	11593821	2341951842	202	82	32.13	NA	2/6/2015	SRA
SRR1748913	SRX822296	SRS801985	NA	urban	New York City MTA subway samples Metagenome	United States of America	NA	NA	NA	NA	NA	7/17/2013	40.79	-73.96	NA	NA	NA	wood	NA	NA	NA	NA	NA	NA	NA	NA	ILLUMINA	No	1845678	461419500	250	90	34.5	NA	2/6/2015	SRA
SRR1748914	SRX822297	SRS801986	NA	urban	New York City MTA subway samples Metagenome	United States of America	NA	NA	NA	NA	NA	7/17/2013	40.79	-73.96	plastic	NA	NA	NA	NA	NA	NA	NA	NA	NA	NA	NA	ILLUMINA	No	3251374	656777548	202	79	31.28	NA	2/6/2015	SRA
SRR1748915	SRX822298	SRS801987	NA	urban	New York City MTA subway samples Metagenome	United States of America	NA	NA	NA	NA	NA	7/17/2013	40.79	-73.96	plastic	NA	NA	NA	NA	NA	NA	NA	NA	NA	NA	NA	ILLUMINA	No	6883359	1390438518	202	79	31.37	NA	2/6/2015	SRA
SRR1748916	SRX822299	SRS801989	NA	urban	New York City MTA subway samples Metagenome	United States of America	NA	NA	NA	NA	NA	7/17/2013	40.78	-73.97	plastic	NA	NA	NA	NA	NA	NA	NA	NA	NA	NA	NA	ILLUMINA	No	2456274	614068500	250	90	34.58	NA	2/6/2015	SRA
SRR1748917	SRX822300	SRS801988	NA	urban	New York City MTA subway samples Metagenome	United States of America	NA	NA	NA	NA	NA	7/17/2013	40.78	-73.97	NA	NA	NA	wood	NA	NA	NA	NA	NA	NA	NA	NA	ILLUMINA	No	3037400	613554800	202	81	31.79	NA	2/6/2015	SRA
SRR1748918	SRX822301	SRS801990	NA	urban	New York City MTA subway samples Metagenome	United States of America	NA	NA	NA	NA	NA	7/17/2013	40.78	-73.97	NA	NA	NA	NA	NA	NA	NA	NA	NA	NA	NA	NA	ILLUMINA	No	2769410	692352500	250	89	34.35	NA	2/6/2015	SRA
SRR1748919	SRX822302	SRS801991	NA	urban	New York City MTA subway samples Metagenome	United States of America	NA	NA	NA	NA	NA	7/19/2013	40.71	-74	NA	NA	NA	wood	NA	NA	NA	NA	NA	NA	NA	NA	ILLUMINA	No	2841692	574021784	202	79	31.22	NA	2/6/2015	SRA
SRR1748921	SRX822304	SRS801994	NA	urban	New York City MTA subway samples Metagenome	United States of America	NA	NA	NA	NA	NA	7/17/2013	40.75	-73.98	NA	NA	NA	NA	NA	NA	NA	NA	NA	NA	NA	NA	ILLUMINA	No	2672629	668157250	250	90	34.44	NA	2/6/2015	SRA
SRR1748922	SRX822305	SRS801993	NA	urban	New York City MTA subway samples Metagenome	United States of America	NA	NA	NA	NA	NA	7/17/2013	40.74	-73.99	NA	NA	NA	wood	NA	NA	NA	NA	NA	NA	NA	NA	ILLUMINA	No	4693837	948155074	202	82	32.33	NA	2/6/2015	SRA
SRR1748923	SRX822306	SRS801995	NA	urban	New York City MTA subway samples Metagenome	United States of America	NA	NA	NA	NA	NA	7/17/2013	40.74	-73.99	NA	NA	NA	NA	NA	NA	NA	NA	NA	NA	NA	NA	ILLUMINA	No	2636410	659102500	250	90	34.42	NA	2/6/2015	SRA
SRR1748924	SRX822307	SRS801996	NA	urban	New York City MTA subway samples Metagenome	United States of America	NA	NA	NA	NA	NA	7/17/2013	40.81	-73.94	NA	NA	NA	NA	NA	NA	NA	NA	NA	NA	NA	NA	ILLUMINA	No	2735990	683997500	250	89	34.28	NA	2/6/2015	SRA
SRR1748925	SRX822308	SRS801997	NA	urban	New York City MTA subway samples Metagenome	United States of America	NA	NA	NA	NA	NA	7/17/2013	40.73	-74	plastic	NA	NA	NA	NA	NA	NA	NA	NA	NA	NA	NA	ILLUMINA	No	6473635	1307674270	202	80	31.65	NA	2/6/2015	SRA
SRR1748926	SRX822309	SRS801998	NA	urban	New York City MTA subway samples Metagenome	United States of America	NA	NA	NA	NA	NA	7/17/2013	40.73	-74	NA	NA	NA	NA	NA	NA	NA	NA	NA	NA	NA	NA	ILLUMINA	No	7188739	1452125278	202	85	33.34	NA	2/6/2015	SRA
SRR1748927	SRX822310	SRS801999	NA	urban	New York City MTA subway samples Metagenome	United States of America	NA	NA	NA	NA	NA	7/17/2013	40.71	-74.01	NA	NA	NA	NA	NA	NA	NA	NA	NA	NA	NA	NA	ILLUMINA	No	2102287	525571750	250	90	34.48	NA	2/6/2015	SRA
SRR1748928	SRX822311	SRS802000	NA	urban	New York City MTA subway samples Metagenome	United States of America	NA	NA	NA	NA	NA	7/17/2013	40.72	-74	plastic	NA	NA	NA	NA	NA	NA	NA	NA	NA	NA	NA	ILLUMINA	No	9449562	1908811524	202	85	33.14	NA	2/6/2015	SRA
SRR1748929	SRX822312	SRS802001	NA	urban	New York City MTA subway samples Metagenome	United States of America	NA	NA	NA	NA	NA	7/17/2013	40.72	-74	NA	NA	NA	wood	NA	NA	NA	NA	NA	NA	NA	NA	ILLUMINA	No	2529380	510934760	202	79	31.24	NA	2/6/2015	SRA
SRR1748931	SRX822314	SRS802002	NA	urban	New York City MTA subway samples Metagenome	United States of America	NA	NA	NA	NA	NA	7/17/2013	40.71	-74	NA	NA	NA	wood	NA	NA	NA	NA	NA	NA	NA	NA	ILLUMINA	No	5981804	1208324408	202	82	32.26	NA	2/6/2015	SRA
SRR1748932	SRX822315	SRS802004	NA	urban	New York City MTA subway samples Metagenome	United States of America	NA	NA	NA	NA	NA	7/17/2013	40.71	-74	NA	NA	NA	NA	NA	NA	NA	NA	NA	NA	NA	NA	ILLUMINA	No	2988702	747175500	250	90	34.52	NA	2/6/2015	SRA
SRR1748937	SRX822320	SRS802009	NA	urban	New York City MTA subway samples Metagenome	United States of America	NA	NA	NA	NA	NA	7/17/2013	40.62	-74.07	NA	NA	NA	NA	NA	NA	NA	NA	NA	NA	NA	NA	ILLUMINA	No	2995269	748817250	250	90	34.52	NA	2/6/2015	SRA
SRR1748938	SRX822321	SRS802008	NA	urban	New York City MTA subway samples Metagenome	United States of America	NA	NA	NA	NA	NA	7/17/2013	40.58	-74.1	NA	NA	NA	NA	NA	NA	NA	NA	NA	NA	NA	NA	ILLUMINA	No	3330426	832606500	250	90	34.47	NA	2/6/2015	SRA
SRR1748939	SRX822322	SRS802011	NA	urban	New York City MTA subway samples Metagenome	United States of America	NA	NA	NA	NA	NA	7/17/2013	40.55	-74.15	NA	NA	NA	NA	NA	NA	NA	NA	NA	NA	NA	NA	ILLUMINA	No	2985062	746265500	250	90	34.62	NA	2/6/2015	SRA
SRR1748940	SRX822323	SRS802012	NA	urban	New York City MTA subway samples Metagenome	United States of America	NA	NA	NA	NA	NA	7/17/2013	40.53	-74.18	NA	NA	NA	NA	NA	NA	NA	NA	NA	NA	NA	NA	ILLUMINA	No	3439758	859939500	250	89	34.36	NA	2/6/2015	SRA
SRR1748941	SRX822324	SRS802013	NA	urban	New York City MTA subway samples Metagenome	United States of America	NA	NA	NA	NA	NA	7/17/2013	40.52	-74.2	NA	NA	NA	NA	NA	NA	NA	NA	NA	NA	NA	NA	ILLUMINA	No	3194154	798538500	250	90	34.54	NA	2/6/2015	SRA
SRR1748942	SRX822325	SRS802015	NA	urban	New York City MTA subway samples Metagenome	United States of America	NA	NA	NA	NA	NA	7/17/2013	40.51	-74.23	NA	NA	NA	NA	NA	NA	NA	NA	NA	NA	NA	NA	ILLUMINA	No	3412225	853056250	250	89	34.25	NA	2/6/2015	SRA
SRR1748945	SRX822328	SRS802017	NA	urban	New York City MTA subway samples Metagenome	United States of America	NA	NA	NA	NA	NA	7/17/2013	40.51	-74.22	plastic	NA	NA	NA	NA	NA	NA	NA	NA	NA	NA	NA	ILLUMINA	No	2588754	647188500	250	89	34.23	NA	2/6/2015	SRA
SRR1748946	SRX822329	SRS802020	NA	urban	New York City MTA subway samples Metagenome	United States of America	NA	NA	NA	NA	NA	7/17/2013	40.52	-74.19	NA	NA	NA	NA	NA	NA	NA	NA	NA	NA	NA	NA	ILLUMINA	No	2612719	653179750	250	89	34.24	NA	2/6/2015	SRA
SRR1748947	SRX822330	SRS802018	NA	urban	New York City MTA subway samples Metagenome	United States of America	NA	NA	NA	NA	NA	7/17/2013	40.54	-74.16	plastic	NA	NA	NA	NA	NA	NA	NA	NA	NA	NA	NA	ILLUMINA	No	2446304	611576000	250	89	34.32	NA	2/6/2015	SRA
SRR1748949	SRX822332	SRS802022	NA	urban	New York City MTA subway samples Metagenome	United States of America	NA	NA	NA	NA	NA	7/17/2013	40.58	-74.09	NA	NA	NA	NA	NA	NA	NA	NA	NA	NA	NA	NA	ILLUMINA	No	2595642	648910500	250	89	34.28	NA	2/6/2015	SRA
SRR1748956	SRX822339	SRS802027	NA	urban	New York City MTA subway samples Metagenome	United States of America	NA	NA	NA	NA	NA	7/17/2013	40.73	-74	plastic	NA	NA	NA	NA	NA	NA	NA	NA	NA	NA	NA	ILLUMINA	No	3071090	767772500	250	89	34.15	NA	2/6/2015	SRA
SRR1748957	SRX822340	SRS802028	NA	urban	New York City MTA subway samples Metagenome	United States of America	NA	NA	NA	NA	NA	7/17/2013	40.73	-74	NA	NA	NA	NA	NA	NA	NA	NA	NA	NA	NA	NA	ILLUMINA	No	6600939	1333389678	202	84	33.08	NA	2/6/2015	SRA
SRR1748958	SRX822341	SRS802031	NA	urban	New York City MTA subway samples Metagenome	United States of America	NA	NA	NA	NA	NA	7/18/2013	40.75	-73.94	NA	NA	NA	wood	NA	NA	NA	NA	NA	NA	NA	NA	ILLUMINA	No	2956723	739180750	250	89	34.26	NA	2/6/2015	SRA
SRR1748959	SRX822342	SRS802030	NA	urban	New York City MTA subway samples Metagenome	United States of America	NA	NA	NA	NA	NA	7/18/2013	40.75	-73.94	NA	NA	NA	NA	NA	NA	NA	NA	NA	NA	NA	NA	ILLUMINA	No	2692186	673046500	250	89	34.23	NA	2/6/2015	SRA
SRR1748960	SRX822343	SRS802032	NA	urban	New York City MTA subway samples Metagenome	United States of America	NA	NA	NA	NA	NA	7/18/2013	40.75	-73.93	NA	NA	NA	NA	NA	NA	NA	NA	NA	NA	NA	NA	ILLUMINA	No	3153429	788357250	250	89	34.37	NA	2/6/2015	SRA
SRR1748962	SRX822345	SRS802034	NA	urban	New York City MTA subway samples Metagenome	United States of America	NA	NA	NA	NA	NA	7/18/2013	40.75	-73.92	NA	NA	NA	NA	NA	NA	NA	NA	NA	NA	NA	NA	ILLUMINA	No	5141219	1038526238	202	80	31.45	NA	2/6/2015	SRA
SRR1748963	SRX822346	SRS802036	NA	urban	New York City MTA subway samples Metagenome	United States of America	NA	NA	NA	NA	NA	7/18/2013	40.75	-73.92	NA	NA	NA	NA	NA	NA	NA	NA	NA	NA	NA	NA	ILLUMINA	No	2680664	670166000	250	88	33.93	NA	2/6/2015	SRA
SRR1748964	SRX822347	SRS802035	NA	urban	New York City MTA subway samples Metagenome	United States of America	NA	NA	NA	NA	NA	7/18/2013	40.76	-73.92	plastic	NA	NA	NA	NA	NA	NA	NA	NA	NA	NA	NA	ILLUMINA	No	9177103	1853774806	202	78	30.95	NA	2/6/2015	SRA
SRR1748965	SRX822348	SRS802038	NA	urban	New York City MTA subway samples Metagenome	United States of America	NA	NA	NA	NA	NA	7/18/2013	40.76	-73.92	plastic	NA	NA	NA	NA	NA	NA	NA	NA	NA	NA	NA	ILLUMINA	No	2886434	721608500	250	89	34.24	NA	2/6/2015	SRA
SRR1748966	SRX822349	SRS802037	NA	urban	New York City MTA subway samples Metagenome	United States of America	NA	NA	NA	NA	NA	7/18/2013	40.76	-73.92	plastic	NA	NA	NA	NA	NA	NA	NA	NA	NA	NA	NA	ILLUMINA	No	2623627	655906750	250	89	34.2	NA	2/6/2015	SRA
SRR1748967	SRX822350	SRS802039	NA	urban	New York City MTA subway samples Metagenome	United States of America	NA	NA	NA	NA	NA	7/18/2013	40.77	-73.91	NA	NA	NA	wood	NA	NA	NA	NA	NA	NA	NA	NA	ILLUMINA	No	19711790	3981781580	202	81	32.11	NA	2/6/2015	SRA
SRR1748968	SRX822351	SRS802040	NA	urban	New York City MTA subway samples Metagenome	United States of America	NA	NA	NA	NA	NA	7/18/2013	40.77	-73.91	plastic	NA	NA	NA	NA	NA	NA	NA	NA	NA	NA	NA	ILLUMINA	No	2703434	675858500	250	88	33.98	NA	2/6/2015	SRA
SRR1748969	SRX822352	SRS802041	NA	urban	New York City MTA subway samples Metagenome	United States of America	NA	NA	NA	NA	NA	7/18/2013	40.78	-73.98	NA	NA	NA	NA	NA	NA	NA	NA	NA	NA	NA	NA	ILLUMINA	No	2954524	738631000	250	89	34.21	NA	2/6/2015	SRA
SRR1748970	SRX822353	SRS802042	NA	urban	New York City MTA subway samples Metagenome	United States of America	NA	NA	NA	NA	NA	7/18/2013	40.68	-73.96	NA	NA	NA	wood	NA	NA	NA	NA	NA	NA	NA	NA	ILLUMINA	No	7386496	1492072192	202	78	30.92	NA	2/6/2015	SRA
SRR1748972	SRX822355	SRS802044	NA	urban	New York City MTA subway samples Metagenome	United States of America	NA	NA	NA	NA	NA	7/18/2013	40.68	-73.97	NA	NA	NA	NA	NA	NA	NA	NA	NA	NA	NA	NA	ILLUMINA	No	3100111	775027750	250	89	34.27	NA	2/6/2015	SRA
SRR1748973	SRX822356	SRS802045	NA	urban	New York City MTA subway samples Metagenome	United States of America	NA	NA	NA	NA	NA	7/18/2013	40.68	-73.95	plastic	NA	NA	NA	NA	NA	NA	NA	NA	NA	NA	NA	ILLUMINA	No	6701080	1353618160	202	75	29.99	NA	2/6/2015	SRA
SRR1748975	SRX822358	SRS802047	NA	urban	New York City MTA subway samples Metagenome	United States of America	NA	NA	NA	NA	NA	7/18/2013	40.68	-73.97	NA	NA	NA	NA	NA	NA	NA	NA	NA	NA	NA	NA	ILLUMINA	No	2766943	691735750	250	88	33.96	NA	2/6/2015	SRA
SRR1748976	SRX822359	SRS802048	NA	urban	New York City MTA subway samples Metagenome	United States of America	NA	NA	NA	NA	NA	7/18/2013	40.73	-73.95	plastic	NA	NA	NA	NA	NA	NA	NA	NA	NA	NA	NA	ILLUMINA	No	5871294	1186001388	202	74	29.62	NA	2/6/2015	SRA
SRR1748977	SRX822360	SRS802049	NA	urban	New York City MTA subway samples Metagenome	United States of America	NA	NA	NA	NA	NA	7/18/2013	40.73	-73.95	NA	NA	NA	NA	NA	NA	NA	NA	NA	NA	NA	NA	ILLUMINA	No	2851912	712978000	250	89	34.16	NA	2/6/2015	SRA
SRR1748978	SRX822361	SRS802050	NA	urban	New York City MTA subway samples Metagenome	United States of America	NA	NA	NA	NA	NA	7/18/2013	40.68	-73.97	NA	NA	NA	NA	NA	NA	NA	NA	NA	NA	NA	NA	ILLUMINA	No	2406647	601661750	250	89	34.1	NA	2/6/2015	SRA
SRR1748979	SRX822362	SRS802052	NA	urban	New York City MTA subway samples Metagenome	United States of America	NA	NA	NA	NA	NA	7/17/2013	40.67	-73.99	NA	NA	NA	wood	NA	NA	NA	NA	NA	NA	NA	NA	ILLUMINA	No	5858332	1183383064	202	84	32.95	NA	2/6/2015	SRA
SRR1748982	SRX822365	SRS802054	NA	urban	New York City MTA subway samples Metagenome	United States of America	NA	NA	NA	NA	NA	7/17/2013	40.68	-73.97	NA	NA	NA	wood	NA	NA	NA	NA	NA	NA	NA	NA	ILLUMINA	No	3163168	790792000	250	89	34.24	NA	2/6/2015	SRA
SRR1748987	SRX822370	SRS802058	NA	urban	New York City MTA subway samples Metagenome	United States of America	NA	NA	NA	NA	NA	7/17/2013	40.67	-73.99	NA	NA	NA	NA	NA	NA	NA	NA	NA	NA	NA	NA	ILLUMINA	No	2819857	704964250	250	89	34.35	NA	2/6/2015	SRA
SRR1748988	SRX822371	SRS802059	NA	urban	New York City MTA subway samples Metagenome	United States of America	NA	NA	NA	NA	NA	7/17/2013	40.71	-73.95	NA	NA	NA	NA	NA	NA	NA	NA	NA	NA	NA	NA	ILLUMINA	No	6204208	1253250016	202	78	30.66	NA	2/6/2015	SRA
SRR1748989	SRX822372	SRS802060	NA	urban	New York City MTA subway samples Metagenome	United States of America	NA	NA	NA	NA	NA	7/17/2013	40.71	-73.95	NA	NA	NA	wood	NA	NA	NA	NA	NA	NA	NA	NA	ILLUMINA	No	3053859	763464750	250	90	34.41	NA	2/6/2015	SRA
SRR1748990	SRX822373	SRS802061	NA	urban	New York City MTA subway samples Metagenome	United States of America	NA	NA	NA	NA	NA	7/18/2013	40.74	-73.94	NA	NA	NA	wood	NA	NA	NA	NA	NA	NA	NA	NA	ILLUMINA	No	7324074	1479462948	202	83	32.49	NA	2/6/2015	SRA
SRR1748991	SRX822374	SRS802063	NA	urban	New York City MTA subway samples Metagenome	United States of America	NA	NA	NA	NA	NA	7/18/2013	40.74	-73.94	plastic	NA	NA	NA	NA	NA	NA	NA	NA	NA	NA	NA	ILLUMINA	No	3372108	843027000	250	89	34.39	NA	2/6/2015	SRA
SRR1748993	SRX822376	SRS802066	NA	urban	New York City MTA subway samples Metagenome	United States of America	NA	NA	NA	NA	NA	7/18/2013	40.74	-73.94	NA	NA	NA	NA	NA	NA	NA	NA	NA	NA	NA	NA	ILLUMINA	No	2030591	507647750	250	88	34.06	NA	2/6/2015	SRA
SRR1748994	SRX822377	SRS802065	NA	urban	New York City MTA subway samples Metagenome	United States of America	NA	NA	NA	NA	NA	7/18/2013	40.74	-73.94	NA	NA	NA	NA	NA	NA	NA	NA	NA	NA	NA	NA	ILLUMINA	No	6320301	1276700802	202	82	32.22	NA	2/6/2015	SRA
SRR1748995	SRX822378	SRS802067	NA	urban	New York City MTA subway samples Metagenome	United States of America	NA	NA	NA	NA	NA	7/17/2013	40.69	-73.98	plastic	NA	NA	NA	NA	NA	NA	NA	NA	NA	NA	NA	ILLUMINA	No	2061869	515467250	250	87	33.69	NA	2/6/2015	SRA
SRR1748996	SRX822379	SRS802068	NA	urban	New York City MTA subway samples Metagenome	United States of America	NA	NA	NA	NA	NA	7/17/2013	40.68	-73.97	NA	NA	NA	NA	NA	NA	NA	NA	NA	NA	NA	NA	ILLUMINA	No	2313214	578303500	250	88	34.11	NA	2/6/2015	SRA
SRR1748997	SRX822380	SRS802069	NA	urban	New York City MTA subway samples Metagenome	United States of America	NA	NA	NA	NA	NA	7/17/2013	40.68	-73.97	NA	NA	NA	NA	NA	NA	NA	NA	NA	NA	NA	NA	ILLUMINA	No	2141606	535401500	250	89	34.17	NA	2/6/2015	SRA
SRR1748998	SRX822381	SRS802070	NA	urban	New York City MTA subway samples Metagenome	United States of America	NA	NA	NA	NA	NA	7/17/2013	40.67	-73.98	NA	NA	NA	wood	NA	NA	NA	NA	NA	NA	NA	NA	ILLUMINA	No	2364906	591226500	250	88	34.04	NA	2/6/2015	SRA
SRR1748999	SRX822382	SRS802071	NA	urban	New York City MTA subway samples Metagenome	United States of America	NA	NA	NA	NA	NA	7/17/2013	40.67	-73.98	NA	NA	NA	wood	NA	NA	NA	NA	NA	NA	NA	NA	ILLUMINA	No	6792938	1372173476	202	79	31.19	NA	2/6/2015	SRA
SRR1749000	SRX822383	SRS802072	NA	urban	New York City MTA subway samples Metagenome	United States of America	NA	NA	NA	NA	NA	7/17/2013	40.75	-73.92	plastic	NA	NA	NA	NA	NA	NA	NA	NA	NA	NA	NA	ILLUMINA	No	1958924	489731000	250	87	33.76	NA	2/6/2015	SRA
SRR1749001	SRX822384	SRS802079	NA	urban	New York City MTA subway samples Metagenome	United States of America	NA	NA	NA	NA	NA	7/17/2013	40.75	-73.92	NA	NA	NA	NA	NA	NA	NA	NA	NA	NA	NA	NA	ILLUMINA	No	1815166	453791500	250	89	34.19	NA	2/6/2015	SRA
SRR1749003	SRX822386	SRS802075	NA	urban	New York City MTA subway samples Metagenome	United States of America	NA	NA	NA	NA	NA	7/17/2013	40.64	-74.01	NA	NA	NA	NA	NA	NA	NA	NA	NA	NA	NA	NA	ILLUMINA	No	3025948	611241496	202	78	30.89	NA	2/6/2015	SRA
SRR1749007	SRX822390	SRS802078	NA	urban	New York City MTA subway samples Metagenome	United States of America	NA	NA	NA	NA	NA	7/18/2013	40.77	-73.91	NA	NA	NA	NA	NA	NA	NA	NA	NA	NA	NA	NA	ILLUMINA	No	2709589	677397250	250	89	34.19	NA	2/6/2015	SRA
SRR1749009	SRX822392	SRS802081	NA	urban	New York City MTA subway samples Metagenome	United States of America	NA	NA	NA	NA	NA	7/18/2013	40.74	-73.94	NA	NA	NA	NA	NA	NA	NA	NA	NA	NA	NA	NA	ILLUMINA	No	13855256	2798761712	202	86	33.33	NA	2/6/2015	SRA
SRR1749011	SRX822394	SRS802083	NA	urban	New York City MTA subway samples Metagenome	United States of America	NA	NA	NA	NA	NA	7/18/2013	40.74	-73.93	NA	NA	NA	wood	NA	NA	NA	NA	NA	NA	NA	NA	ILLUMINA	No	7383849	1491537498	202	80	31.5	NA	2/6/2015	SRA
SRR1749014	SRX822397	SRS802085	NA	urban	New York City MTA subway samples Metagenome	United States of America	NA	NA	NA	NA	NA	7/18/2013	40.74	-73.89	NA	NA	NA	NA	NA	NA	NA	NA	NA	NA	NA	NA	ILLUMINA	No	8521648	1721372896	202	82	32.34	NA	2/6/2015	SRA
SRR1749016	SRX822399	SRS802089	NA	urban	New York City MTA subway samples Metagenome	United States of America	NA	NA	NA	NA	NA	7/18/2013	40.74	-73.88	NA	NA	NA	NA	NA	NA	NA	NA	NA	NA	NA	NA	ILLUMINA	No	2759342	689835500	250	88	33.97	NA	2/6/2015	SRA
SRR1749017	SRX822400	SRS802088	NA	urban	New York City MTA subway samples Metagenome	United States of America	NA	NA	NA	NA	NA	7/18/2013	40.72	-73.84	NA	NA	NA	NA	NA	NA	NA	NA	NA	NA	NA	NA	ILLUMINA	No	1879401	469850250	250	89	34.39	NA	2/6/2015	SRA
SRR1749018	SRX822401	SRS802090	NA	urban	New York City MTA subway samples Metagenome	United States of America	NA	NA	NA	NA	NA	7/18/2013	40.72	-73.84	plastic	NA	NA	NA	NA	NA	NA	NA	NA	NA	NA	NA	ILLUMINA	No	9262325	1870989650	202	83	32.27	NA	2/6/2015	SRA
SRR1749019	SRX822402	SRS802091	NA	urban	New York City MTA subway samples Metagenome	United States of America	NA	NA	NA	NA	NA	7/18/2013	40.74	-73.88	NA	NA	NA	NA	NA	NA	NA	NA	NA	NA	NA	NA	ILLUMINA	No	2175495	543873750	250	89	34.2	NA	2/6/2015	SRA
SRR1749020	SRX822403	SRS802092	NA	urban	New York City MTA subway samples Metagenome	United States of America	NA	NA	NA	NA	NA	7/18/2013	40.71	-73.83	NA	NA	NA	wood	NA	NA	NA	NA	NA	NA	NA	NA	ILLUMINA	No	2386865	596716250	250	88	33.95	NA	2/6/2015	SRA
SRR1749021	SRX822404	SRS802095	NA	urban	New York City MTA subway samples Metagenome	United States of America	NA	NA	NA	NA	NA	7/18/2013	40.71	-73.83	NA	NA	NA	NA	NA	NA	NA	NA	NA	NA	NA	NA	ILLUMINA	No	4824211	974490622	202	79	31.35	NA	2/6/2015	SRA
SRR1749023	SRX822406	SRS802093	NA	urban	New York City MTA subway samples Metagenome	United States of America	NA	NA	NA	NA	NA	7/18/2013	40.7	-73.82	NA	NA	NA	NA	NA	NA	NA	NA	NA	NA	NA	NA	ILLUMINA	No	2980367	602034134	202	83	32.6	NA	2/6/2015	SRA
SRR1749026	SRX822409	SRS802097	NA	urban	New York City MTA subway samples Metagenome	United States of America	NA	NA	NA	NA	NA	7/18/2013	40.7	-73.8	NA	NA	NA	wood	NA	NA	NA	NA	NA	NA	NA	NA	ILLUMINA	No	2078648	519662000	250	88	33.95	NA	2/6/2015	SRA
SRR1749027	SRX822410	SRS802100	NA	urban	New York City MTA subway samples Metagenome	United States of America	NA	NA	NA	NA	NA	7/18/2013	40.7	-73.8	plastic	NA	NA	NA	NA	NA	NA	NA	NA	NA	NA	NA	ILLUMINA	No	9086646	1835502492	202	81	31.62	NA	2/6/2015	SRA
SRR1749028	SRX822411	SRS802099	NA	urban	New York City MTA subway samples Metagenome	United States of America	NA	NA	NA	NA	NA	7/18/2013	40.7	-73.8	NA	NA	NA	NA	NA	NA	NA	NA	NA	NA	NA	NA	ILLUMINA	No	2233313	558328250	250	88	34.02	NA	2/6/2015	SRA
SRR1749030	SRX822413	SRS802102	NA	urban	New York City MTA subway samples Metagenome	United States of America	NA	NA	NA	NA	NA	7/18/2013	40.71	-73.79	NA	NA	NA	NA	NA	NA	NA	NA	NA	NA	NA	NA	ILLUMINA	No	9840504	1987781808	202	81	31.72	NA	2/6/2015	SRA
SRR1749031	SRX822414	SRS802103	NA	urban	New York City MTA subway samples Metagenome	United States of America	NA	NA	NA	NA	NA	7/18/2013	40.7	-73.8	NA	NA	NA	NA	NA	NA	NA	NA	NA	NA	NA	NA	ILLUMINA	No	2405669	601417250	250	88	34.02	NA	2/6/2015	SRA
SRR1749032	SRX822415	SRS802104	NA	urban	New York City MTA subway samples Metagenome	United States of America	NA	NA	NA	NA	NA	7/18/2013	40.71	-73.78	NA	NA	NA	NA	NA	NA	NA	NA	NA	NA	NA	NA	ILLUMINA	No	2302677	575669250	250	89	34.2	NA	2/6/2015	SRA
SRR1749034	SRX822417	SRS802106	NA	urban	New York City MTA subway samples Metagenome	United States of America	NA	NA	NA	NA	NA	7/18/2013	40.71	-73.78	NA	NA	NA	NA	NA	NA	NA	NA	NA	NA	NA	NA	ILLUMINA	No	2530441	632610250	250	89	34.22	NA	2/6/2015	SRA
SRR1749035	SRX822418	SRS802109	NA	urban	New York City MTA subway samples Metagenome	United States of America	NA	NA	NA	NA	NA	7/18/2013	40.71	-73.79	NA	NA	NA	NA	NA	NA	NA	NA	NA	NA	NA	NA	ILLUMINA	No	2443782	610945500	250	89	34.24	NA	2/6/2015	SRA
SRR1749036	SRX822419	SRS802107	NA	urban	New York City MTA subway samples Metagenome	United States of America	NA	NA	NA	NA	NA	7/18/2013	40.7	-73.8	NA	NA	NA	NA	NA	NA	NA	NA	NA	NA	NA	NA	ILLUMINA	No	6411105	1295043210	202	79	31.21	NA	2/6/2015	SRA
SRR1749037	SRX822420	SRS802108	NA	urban	New York City MTA subway samples Metagenome	United States of America	NA	NA	NA	NA	NA	7/18/2013	40.7	-73.8	NA	NA	NA	NA	NA	NA	NA	NA	NA	NA	NA	NA	ILLUMINA	No	2386181	596545250	250	88	34.09	NA	2/6/2015	SRA
SRR1749039	SRX822422	SRS802111	NA	urban	New York City MTA subway samples Metagenome	United States of America	NA	NA	NA	NA	NA	7/19/2013	40.71	-74	NA	NA	NA	wood	NA	NA	NA	NA	NA	NA	NA	NA	ILLUMINA	No	5648966	1141091132	202	79	31.18	NA	2/6/2015	SRA
SRR1749040	SRX822423	SRS802118	NA	urban	New York City MTA subway samples Metagenome	United States of America	NA	NA	NA	NA	NA	7/19/2013	40.71	-74	NA	NA	NA	wood	NA	NA	NA	NA	NA	NA	NA	NA	ILLUMINA	No	8812176	1780059552	202	80	31.41	NA	2/6/2015	SRA
SRR1749041	SRX822424	SRS802112	NA	urban	New York City MTA subway samples Metagenome	United States of America	NA	NA	NA	NA	NA	7/19/2013	40.71	-74	NA	NA	NA	wood	NA	NA	NA	NA	NA	NA	NA	NA	ILLUMINA	No	2554889	638722250	250	88	33.95	NA	2/6/2015	SRA
SRR1749043	SRX822426	SRS802114	NA	urban	New York City MTA subway samples Metagenome	United States of America	NA	NA	NA	NA	NA	7/19/2013	40.69	-73.99	NA	NA	NA	wood	NA	NA	NA	NA	NA	NA	NA	NA	ILLUMINA	No	2748516	687129000	250	88	34.15	NA	2/6/2015	SRA
SRR1749044	SRX822427	SRS802115	NA	urban	New York City MTA subway samples Metagenome	United States of America	NA	NA	NA	NA	NA	7/19/2013	40.69	-73.99	NA	NA	NA	wood	NA	NA	NA	NA	NA	NA	NA	NA	ILLUMINA	No	7685065	1552383130	202	81	31.64	NA	2/6/2015	SRA
SRR1749045	SRX822428	SRS802116	NA	urban	New York City MTA subway samples Metagenome	United States of America	NA	NA	NA	NA	NA	7/19/2013	40.69	-73.99	NA	NA	NA	wood	NA	NA	NA	NA	NA	NA	NA	NA	ILLUMINA	No	2557644	639411000	250	88	34.13	NA	2/6/2015	SRA
SRR1749047	SRX822430	SRS802119	NA	urban	New York City MTA subway samples Metagenome	United States of America	NA	NA	NA	NA	NA	7/19/2013	40.69	-73.98	plastic	NA	NA	NA	NA	NA	NA	NA	NA	NA	NA	NA	ILLUMINA	No	2464921	616230250	250	88	33.99	NA	2/6/2015	SRA
SRR1749051	SRX822434	SRS802123	NA	urban	New York City MTA subway samples Metagenome	United States of America	NA	NA	NA	NA	NA	7/19/2013	40.68	-73.98	plastic	NA	NA	NA	NA	NA	NA	NA	NA	NA	NA	NA	ILLUMINA	No	2475811	618952750	250	88	34.15	NA	2/6/2015	SRA
SRR1749052	SRX822435	SRS802121	NA	urban	New York City MTA subway samples Metagenome	United States of America	NA	NA	NA	NA	NA	7/19/2013	40.68	-73.96	NA	NA	NA	wood	NA	NA	NA	NA	NA	NA	NA	NA	ILLUMINA	No	2676762	669190500	250	89	34.18	NA	2/6/2015	SRA
SRR1749053	SRX822436	SRS802125	NA	urban	New York City MTA subway samples Metagenome	United States of America	NA	NA	NA	NA	NA	7/19/2013	40.68	-73.96	NA	NA	NA	wood	NA	NA	NA	NA	NA	NA	NA	NA	ILLUMINA	No	9651513	1949605626	202	81	31.78	NA	2/6/2015	SRA
SRR1749054	SRX822437	SRS802132	NA	urban	New York City MTA subway samples Metagenome	United States of America	NA	NA	NA	NA	NA	7/19/2013	40.68	-73.96	NA	NA	NA	wood	NA	NA	NA	NA	NA	NA	NA	NA	ILLUMINA	No	3429291	857322750	250	88	33.91	NA	2/6/2015	SRA
SRR1749055	SRX822438	SRS802127	NA	urban	New York City MTA subway samples Metagenome	United States of America	NA	NA	NA	NA	NA	7/22/2013	40.79	-73.97	NA	NA	NA	NA	NA	NA	NA	NA	NA	NA	NA	NA	ILLUMINA	No	2556260	639065000	250	90	34.42	NA	2/6/2015	SRA
SRR1749057	SRX822440	SRS802131	NA	urban	New York City MTA subway samples Metagenome	United States of America	NA	NA	NA	NA	NA	7/22/2013	40.8	-73.94	NA	NA	NA	NA	NA	NA	NA	NA	NA	NA	NA	NA	ILLUMINA	No	1974397	493599250	250	89	34.19	NA	2/6/2015	SRA
SRR1749060	SRX822443	SRS802130	NA	urban	New York City MTA subway samples Metagenome	United States of America	NA	NA	NA	NA	NA	7/22/2013	40.8	-73.94	NA	NA	NA	wood	NA	NA	NA	NA	NA	NA	NA	NA	ILLUMINA	No	5987137	1209401674	202	85	33.25	NA	2/6/2015	SRA
SRR1749061	SRX822444	SRS802133	NA	urban	New York City MTA subway samples Metagenome	United States of America	NA	NA	NA	NA	NA	7/22/2013	40.81	-73.92	NA	NA	NA	NA	NA	NA	NA	NA	NA	NA	NA	NA	ILLUMINA	No	51667063	10436746726	202	79	31.07	NA	2/6/2015	SRA
SRR1749064	SRX822447	SRS802136	NA	urban	New York City MTA subway samples Metagenome	United States of America	NA	NA	NA	NA	NA	7/22/2013	40.81	-73.91	NA	NA	NA	wood	NA	NA	NA	NA	NA	NA	NA	NA	ILLUMINA	No	2938065	734516250	250	89	34.17	NA	2/6/2015	SRA
SRR1749065	SRX822448	SRS802139	NA	urban	New York City MTA subway samples Metagenome	United States of America	NA	NA	NA	NA	NA	7/22/2013	40.81	-73.9	NA	NA	NA	wood	NA	NA	NA	NA	NA	NA	NA	NA	ILLUMINA	No	2663443	665860750	250	89	34.21	NA	2/6/2015	SRA
SRR1749066	SRX822449	SRS802137	NA	urban	New York City MTA subway samples Metagenome	United States of America	NA	NA	NA	NA	NA	7/22/2013	40.81	-73.9	NA	NA	NA	NA	NA	NA	NA	NA	NA	NA	NA	NA	ILLUMINA	No	3500427	707086254	202	82	32.26	NA	2/6/2015	SRA
SRR1749067	SRX822450	SRS802138	NA	urban	New York City MTA subway samples Metagenome	United States of America	NA	NA	NA	NA	NA	7/22/2013	40.81	-73.9	NA	NA	NA	wood	NA	NA	NA	NA	NA	NA	NA	NA	ILLUMINA	No	2767638	691909500	250	88	34.13	NA	2/6/2015	SRA
SRR1749068	SRX822451	SRS802140	NA	urban	New York City MTA subway samples Metagenome	United States of America	NA	NA	NA	NA	NA	7/22/2013	40.81	-73.9	NA	NA	NA	NA	NA	NA	NA	NA	NA	NA	NA	NA	ILLUMINA	No	6876394	1389031588	202	79	31.26	NA	2/6/2015	SRA
SRR1749070	SRX822453	SRS802142	NA	urban	New York City MTA subway samples Metagenome	United States of America	NA	NA	NA	NA	NA	7/22/2013	40.82	-73.89	NA	NA	NA	wood	NA	NA	NA	NA	NA	NA	NA	NA	ILLUMINA	No	4436004	896072808	202	78	30.99	NA	2/6/2015	SRA
SRR1749071	SRX822454	SRS802143	NA	urban	New York City MTA subway samples Metagenome	United States of America	NA	NA	NA	NA	NA	7/22/2013	40.82	-73.89	NA	NA	NA	wood	NA	NA	NA	NA	NA	NA	NA	NA	ILLUMINA	No	2815192	703798000	250	89	34.21	NA	2/6/2015	SRA
SRR1749072	SRX822455	SRS802144	NA	urban	New York City MTA subway samples Metagenome	United States of America	NA	NA	NA	NA	NA	7/22/2013	40.82	-73.89	NA	NA	NA	NA	NA	NA	NA	NA	NA	NA	NA	NA	ILLUMINA	No	3975466	803044132	202	79	31.34	NA	2/6/2015	SRA
SRR1749074	SRX822457	SRS802146	NA	urban	New York City MTA subway samples Metagenome	United States of America	NA	NA	NA	NA	NA	7/22/2013	40.82	-73.89	NA	NA	NA	wood	NA	NA	NA	NA	NA	NA	NA	NA	ILLUMINA	No	2875868	718967000	250	89	34.19	NA	2/6/2015	SRA
SRR1749075	SRX822458	SRS802147	NA	urban	New York City MTA subway samples Metagenome	United States of America	NA	NA	NA	NA	NA	7/22/2013	40.83	-73.88	NA	NA	NA	NA	NA	NA	NA	NA	NA	NA	NA	NA	ILLUMINA	No	2205345	551336250	250	88	33.93	NA	2/6/2015	SRA
SRR1749076	SRX822459	SRS802149	NA	urban	New York City MTA subway samples Metagenome	United States of America	NA	NA	NA	NA	NA	7/22/2013	40.83	-73.88	NA	NA	NA	NA	NA	NA	NA	NA	NA	NA	NA	NA	ILLUMINA	No	3378279	682412358	202	78	30.95	NA	2/6/2015	SRA
SRR1749077	SRX822460	SRS802148	NA	urban	New York City MTA subway samples Metagenome	United States of America	NA	NA	NA	NA	NA	7/22/2013	40.84	-73.88	NA	NA	NA	wood	NA	NA	NA	NA	NA	NA	NA	NA	ILLUMINA	No	2705294	676323500	250	88	33.97	NA	2/6/2015	SRA
SRR1749078	SRX822461	SRS802151	NA	urban	New York City MTA subway samples Metagenome	United States of America	NA	NA	NA	NA	NA	7/22/2013	40.84	-73.88	NA	NA	NA	NA	NA	NA	NA	NA	NA	NA	NA	NA	ILLUMINA	No	3442645	695414290	202	78	31.12	NA	2/6/2015	SRA
SRR1749079	SRX822462	SRS802152	NA	urban	New York City MTA subway samples Metagenome	United States of America	NA	NA	NA	NA	NA	7/22/2013	40.84	-73.87	NA	NA	NA	wood	NA	NA	NA	NA	NA	NA	NA	NA	ILLUMINA	No	2845364	711341000	250	89	34.22	NA	2/6/2015	SRA
SRR1749080	SRX822463	SRS802150	NA	urban	New York City MTA subway samples Metagenome	United States of America	NA	NA	NA	NA	NA	7/22/2013	40.84	-73.87	NA	NA	NA	wood	NA	NA	NA	NA	NA	NA	NA	NA	ILLUMINA	No	4730330	955526660	202	76	30.35	NA	2/6/2015	SRA
SRR1749083	SRX822466	SRS802158	NA	urban	New York City MTA subway samples Metagenome	United States of America	NA	NA	NA	NA	NA	7/22/2013	40.85	-73.86	NA	NA	NA	NA	NA	NA	NA	NA	NA	NA	NA	NA	ILLUMINA	No	2291704	572926000	250	88	34.03	NA	2/6/2015	SRA
SRR1749084	SRX822467	SRS802157	NA	urban	New York City MTA subway samples Metagenome	United States of America	NA	NA	NA	NA	NA	7/22/2013	40.85	-73.86	NA	NA	NA	NA	NA	NA	NA	NA	NA	NA	NA	NA	ILLUMINA	No	6228314	1258119428	202	82	32.21	NA	2/6/2015	SRA
SRR1749085	SRX822468	SRS802155	NA	urban	New York City MTA subway samples Metagenome	United States of America	NA	NA	NA	NA	NA	7/22/2013	40.86	-73.86	NA	NA	NA	wood	NA	NA	NA	NA	NA	NA	NA	NA	ILLUMINA	No	4442163	897316926	202	79	31.25	NA	2/6/2015	SRA
SRR1749086	SRX822469	SRS802156	NA	urban	New York City MTA subway samples Metagenome	United States of America	NA	NA	NA	NA	NA	7/22/2013	40.86	-73.86	NA	NA	NA	wood	NA	NA	NA	NA	NA	NA	NA	NA	ILLUMINA	No	3682313	920578250	250	89	34.18	NA	2/6/2015	SRA
SRR1749087	SRX822470	SRS802159	NA	urban	New York City MTA subway samples Metagenome	United States of America	NA	NA	NA	NA	NA	7/22/2013	40.87	-73.86	NA	NA	NA	NA	NA	NA	NA	NA	NA	NA	NA	NA	ILLUMINA	No	4658648	941046896	202	83	32.33	NA	2/6/2015	SRA
SRR1749088	SRX822471	SRS802160	NA	urban	New York City MTA subway samples Metagenome	United States of America	NA	NA	NA	NA	NA	7/22/2013	40.87	-73.86	NA	NA	NA	NA	NA	NA	NA	NA	NA	NA	NA	NA	ILLUMINA	No	3992384	806461568	202	78	30.84	NA	2/6/2015	SRA
SRR1749089	SRX822472	SRS802161	NA	urban	New York City MTA subway samples Metagenome	United States of America	NA	NA	NA	NA	NA	7/22/2013	40.87	-73.86	NA	NA	NA	NA	NA	NA	NA	NA	NA	NA	NA	NA	ILLUMINA	No	4377815	884318630	202	87	34.25	NA	2/6/2015	SRA
SRR1749090	SRX822473	SRS802164	NA	urban	New York City MTA subway samples Metagenome	United States of America	NA	NA	NA	NA	NA	7/22/2013	40.87	-73.86	NA	NA	NA	NA	NA	NA	NA	NA	NA	NA	NA	NA	ILLUMINA	No	7878231	1591402662	202	87	34.15	NA	2/6/2015	SRA
SRR1749091	SRX822474	SRS802163	NA	urban	New York City MTA subway samples Metagenome	United States of America	NA	NA	NA	NA	NA	7/22/2013	40.88	-73.86	NA	NA	NA	wood	NA	NA	NA	NA	NA	NA	NA	NA	ILLUMINA	No	1840061	460015250	250	88	34	NA	2/6/2015	SRA
SRR1749092	SRX822475	SRS802162	NA	urban	New York City MTA subway samples Metagenome	United States of America	NA	NA	NA	NA	NA	7/22/2013	40.88	-73.86	NA	NA	NA	wood	NA	NA	NA	NA	NA	NA	NA	NA	ILLUMINA	No	3356760	678065520	202	79	31.43	NA	2/6/2015	SRA
SRR1749093	SRX822476	SRS802166	NA	urban	New York City MTA subway samples Metagenome	United States of America	NA	NA	NA	NA	NA	7/22/2013	40.88	-73.86	NA	NA	NA	NA	NA	NA	NA	NA	NA	NA	NA	NA	ILLUMINA	No	5362020	1083128040	202	78	30.93	NA	2/6/2015	SRA
SRR1749094	SRX822477	SRS802168	NA	urban	New York City MTA subway samples Metagenome	United States of America	NA	NA	NA	NA	NA	7/22/2013	40.88	-73.86	NA	NA	NA	NA	NA	NA	NA	NA	NA	NA	NA	NA	ILLUMINA	No	2780541	695135250	250	88	34.03	NA	2/6/2015	SRA
SRR1749098	SRX822481	SRS802171	NA	urban	New York City MTA subway samples Metagenome	United States of America	NA	NA	NA	NA	NA	7/22/2013	40.89	-73.85	NA	NA	NA	wood	NA	NA	NA	NA	NA	NA	NA	NA	ILLUMINA	No	2737561	684390250	250	88	34.08	NA	2/6/2015	SRA
SRR1749099	SRX822482	SRS802170	NA	urban	New York City MTA subway samples Metagenome	United States of America	NA	NA	NA	NA	NA	7/22/2013	40.9	-73.85	NA	NA	NA	wood	NA	NA	NA	NA	NA	NA	NA	NA	ILLUMINA	No	4222946	853035092	202	82	32.22	NA	2/6/2015	SRA
SRR1749100	SRX822483	SRS802172	NA	urban	New York City MTA subway samples Metagenome	United States of America	NA	NA	NA	NA	NA	7/22/2013	40.9	-73.85	NA	NA	NA	wood	NA	NA	NA	NA	NA	NA	NA	NA	ILLUMINA	No	2565859	641464750	250	88	34.07	NA	2/6/2015	SRA
SRR1749101	SRX822484	SRS802173	NA	urban	New York City MTA subway samples Metagenome	United States of America	NA	NA	NA	NA	NA	7/22/2013	40.9	-73.85	NA	NA	NA	NA	NA	NA	NA	NA	NA	NA	NA	NA	ILLUMINA	No	2910519	727629750	250	88	34.02	NA	2/6/2015	SRA
SRR1749102	SRX822485	SRS802175	NA	urban	New York City MTA subway samples Metagenome	United States of America	NA	NA	NA	NA	NA	7/22/2013	40.9	-73.84	NA	NA	NA	NA	NA	NA	NA	NA	NA	NA	NA	NA	ILLUMINA	No	2205889	551472250	250	96	35.83	NA	2/6/2015	SRA
SRR1749103	SRX822486	SRS802174	NA	urban	New York City MTA subway samples Metagenome	United States of America	NA	NA	NA	NA	NA	7/22/2013	40.89	-73.85	NA	NA	NA	NA	NA	NA	NA	NA	NA	NA	NA	NA	ILLUMINA	No	1997070	499267500	250	85	33.09	NA	2/6/2015	SRA
SRR1749104	SRX822487	SRS802176	NA	urban	New York City MTA subway samples Metagenome	United States of America	NA	NA	NA	NA	NA	7/22/2013	40.88	-73.85	NA	NA	NA	NA	NA	NA	NA	NA	NA	NA	NA	NA	ILLUMINA	No	2651409	662852250	250	84	33.09	NA	2/6/2015	SRA
SRR1749106	SRX822489	SRS802179	NA	urban	New York City MTA subway samples Metagenome	United States of America	NA	NA	NA	NA	NA	7/26/2013	40.69	-73.99	NA	NA	NA	wood	NA	NA	NA	NA	NA	NA	NA	NA	ILLUMINA	No	2911032	727758000	250	86	33.5	NA	2/6/2015	SRA
SRR1749107	SRX822490	SRS802180	NA	urban	New York City MTA subway samples Metagenome	United States of America	NA	NA	NA	NA	NA	7/26/2013	40.68	-73.97	NA	NA	NA	NA	NA	NA	NA	NA	NA	NA	NA	NA	ILLUMINA	No	3217428	804357000	250	85	33.25	NA	2/6/2015	SRA
SRR1749108	SRX822491	SRS802178	NA	urban	New York City MTA subway samples Metagenome	United States of America	NA	NA	NA	NA	NA	7/26/2013	40.68	-73.98	NA	NA	NA	NA	NA	NA	NA	NA	NA	NA	NA	NA	ILLUMINA	No	4811172	971856744	202	81	31.95	NA	2/6/2015	SRA
SRR1749112	SRX822495	SRS802185	NA	urban	New York City MTA subway samples Metagenome	United States of America	NA	NA	NA	NA	NA	7/26/2013	40.68	-73.97	plastic	NA	NA	NA	NA	NA	NA	NA	NA	NA	NA	NA	ILLUMINA	No	3100153	775038250	250	85	33.2	NA	2/6/2015	SRA
SRR1749113	SRX822496	SRS802183	NA	urban	New York City MTA subway samples Metagenome	United States of America	NA	NA	NA	NA	NA	7/26/2013	40.68	-73.97	NA	NA	NA	NA	NA	NA	NA	NA	NA	NA	NA	NA	ILLUMINA	No	3562933	890733250	250	85	33.42	NA	2/6/2015	SRA
SRR1749114	SRX822497	SRS802184	NA	urban	New York City MTA subway samples Metagenome	United States of America	NA	NA	NA	NA	NA	7/25/2013	40.68	-73.99	NA	NA	NA	NA	NA	NA	NA	NA	NA	NA	NA	NA	ILLUMINA	No	2490407	622601750	250	86	33.43	NA	2/6/2015	SRA
SRR1749115	SRX822498	SRS802187	NA	urban	New York City MTA subway samples Metagenome	United States of America	NA	NA	NA	NA	NA	7/25/2013	40.71	-73.94	plastic	NA	NA	NA	NA	NA	NA	NA	NA	NA	NA	NA	ILLUMINA	No	3174777	793694250	250	84	33.02	NA	2/6/2015	SRA
SRR1749116	SRX822499	SRS802186	NA	urban	New York City MTA subway samples Metagenome	United States of America	NA	NA	NA	NA	NA	7/25/2013	40.71	-73.94	NA	NA	NA	wood	NA	NA	NA	NA	NA	NA	NA	NA	ILLUMINA	No	3008135	607643270	202	85	33.49	NA	2/6/2015	SRA
SRR1749118	SRX822501	SRS802189	NA	urban	New York City MTA subway samples Metagenome	United States of America	NA	NA	NA	NA	NA	7/25/2013	40.7	-73.93	NA	NA	NA	NA	NA	NA	NA	NA	NA	NA	NA	NA	ILLUMINA	No	2802089	700522250	250	85	33.36	NA	2/6/2015	SRA
SRR1749119	SRX822502	SRS802190	NA	urban	New York City MTA subway samples Metagenome	United States of America	NA	NA	NA	NA	NA	7/25/2013	40.7	-73.93	plastic	NA	NA	NA	NA	NA	NA	NA	NA	NA	NA	NA	ILLUMINA	No	5396635	1090120270	202	82	32.28	NA	2/6/2015	SRA
SRR1749121	SRX822504	SRS802192	NA	urban	New York City MTA subway samples Metagenome	United States of America	NA	NA	NA	NA	NA	7/25/2013	40.7	-73.91	NA	NA	NA	NA	NA	NA	NA	NA	NA	NA	NA	NA	ILLUMINA	No	3832189	774102178	202	81	32.11	NA	2/6/2015	SRA
SRR1749122	SRX822505	SRS802193	NA	urban	New York City MTA subway samples Metagenome	United States of America	NA	NA	NA	NA	NA	7/25/2013	40.69	-73.98	NA	NA	NA	NA	NA	NA	NA	NA	NA	NA	NA	NA	ILLUMINA	No	6728037	1359063474	202	84	33.13	NA	2/6/2015	SRA
SRR1749124	SRX822507	SRS802196	NA	urban	New York City MTA subway samples Metagenome	United States of America	NA	NA	NA	NA	NA	7/25/2013	40.68	-73.9	NA	NA	NA	NA	NA	NA	NA	NA	NA	NA	NA	NA	ILLUMINA	No	3053196	763299000	250	84	33.14	NA	2/6/2015	SRA
SRR1749125	SRX822508	SRS802197	NA	urban	New York City MTA subway samples Metagenome	United States of America	NA	NA	NA	NA	NA	7/25/2013	40.68	-73.9	plastic	NA	NA	NA	NA	NA	NA	NA	NA	NA	NA	NA	ILLUMINA	No	3150804	636462408	202	82	32.12	NA	2/6/2015	SRA
SRR1749126	SRX822509	SRS802195	NA	urban	New York City MTA subway samples Metagenome	United States of America	NA	NA	NA	NA	NA	7/25/2013	40.68	-73.9	NA	NA	NA	NA	NA	NA	NA	NA	NA	NA	NA	NA	ILLUMINA	No	3004500	751125000	250	85	33.36	NA	2/6/2015	SRA
SRR1749127	SRX822510	SRS802200	NA	urban	New York City MTA subway samples Metagenome	United States of America	NA	NA	NA	NA	NA	7/25/2013	40.67	-73.9	NA	NA	NA	NA	NA	NA	NA	NA	NA	NA	NA	NA	ILLUMINA	No	4266134	861759068	202	82	32.27	NA	2/6/2015	SRA
SRR1749128	SRX822511	SRS802198	NA	urban	New York City MTA subway samples Metagenome	United States of America	NA	NA	NA	NA	NA	7/25/2013	40.67	-73.9	NA	NA	NA	wood	NA	NA	NA	NA	NA	NA	NA	NA	ILLUMINA	No	3149408	787352000	250	85	33.24	NA	2/6/2015	SRA
SRR1749129	SRX822512	SRS802199	NA	urban	New York City MTA subway samples Metagenome	United States of America	NA	NA	NA	NA	NA	7/25/2013	40.66	-73.9	NA	NA	NA	NA	NA	NA	NA	NA	NA	NA	NA	NA	ILLUMINA	No	3023070	755767500	250	85	33.28	NA	2/6/2015	SRA
SRR1749130	SRX822513	SRS802201	NA	urban	New York City MTA subway samples Metagenome	United States of America	NA	NA	NA	NA	NA	7/25/2013	40.66	-73.9	NA	NA	NA	wood	NA	NA	NA	NA	NA	NA	NA	NA	ILLUMINA	No	4036207	815313814	202	79	31.23	NA	2/6/2015	SRA
SRR1749131	SRX822514	SRS802202	NA	urban	New York City MTA subway samples Metagenome	United States of America	NA	NA	NA	NA	NA	7/25/2013	40.66	-73.9	plastic	NA	NA	NA	NA	NA	NA	NA	NA	NA	NA	NA	ILLUMINA	No	2392069	598017250	250	84	33.11	NA	2/6/2015	SRA
SRR1749132	SRX822515	SRS802203	NA	urban	New York City MTA subway samples Metagenome	United States of America	NA	NA	NA	NA	NA	7/25/2013	40.66	-73.9	NA	NA	NA	NA	NA	NA	NA	NA	NA	NA	NA	NA	ILLUMINA	No	3747339	936834750	250	85	33.4	NA	2/6/2015	SRA
SRR1749133	SRX822516	SRS802205	NA	urban	New York City MTA subway samples Metagenome	United States of America	NA	NA	NA	NA	NA	7/25/2013	40.65	-73.89	NA	NA	NA	NA	NA	NA	NA	NA	NA	NA	NA	NA	ILLUMINA	No	4498024	908600848	202	83	32.84	NA	2/6/2015	SRA
SRR1749134	SRX822517	SRS802204	NA	urban	New York City MTA subway samples Metagenome	United States of America	NA	NA	NA	NA	NA	7/25/2013	40.65	-73.89	plastic	NA	NA	NA	NA	NA	NA	NA	NA	NA	NA	NA	ILLUMINA	No	3274480	818620000	250	85	33.43	NA	2/6/2015	SRA
SRR1749136	SRX822519	SRS802207	NA	urban	New York City MTA subway samples Metagenome	United States of America	NA	NA	NA	NA	NA	7/25/2013	40.64	-73.9	NA	NA	NA	wood	NA	NA	NA	NA	NA	NA	NA	NA	ILLUMINA	No	5274628	1065474856	202	79	31.23	NA	2/6/2015	SRA
SRR1749137	SRX822520	SRS802209	NA	urban	New York City MTA subway samples Metagenome	United States of America	NA	NA	NA	NA	NA	7/25/2013	40.64	-73.9	plastic	NA	NA	NA	NA	NA	NA	NA	NA	NA	NA	NA	ILLUMINA	No	4153166	1038291500	250	85	33.12	NA	2/6/2015	SRA
SRR1749138	SRX822521	SRS802210	NA	urban	New York City MTA subway samples Metagenome	United States of America	NA	NA	NA	NA	NA	7/26/2013	40.67	-73.97	NA	NA	NA	NA	NA	NA	NA	NA	NA	NA	NA	NA	ILLUMINA	No	3851728	778049056	202	79	31.4	NA	2/6/2015	SRA
SRR1749141	SRX822524	SRS802214	NA	urban	New York City MTA subway samples Metagenome	United States of America	NA	NA	NA	NA	NA	7/26/2013	40.67	-73.95	plastic	NA	NA	NA	NA	NA	NA	NA	NA	NA	NA	NA	ILLUMINA	No	1689090	422272500	250	85	33.15	NA	2/6/2015	SRA
SRR1749143	SRX822526	SRS802215	NA	urban	New York City MTA subway samples Metagenome	United States of America	NA	NA	NA	NA	NA	7/26/2013	40.66	-73.95	NA	NA	NA	wood	NA	NA	NA	NA	NA	NA	NA	NA	ILLUMINA	No	3894809	973702250	250	85	33.4	NA	2/6/2015	SRA
SRR1749144	SRX822527	SRS802216	NA	urban	New York City MTA subway samples Metagenome	United States of America	NA	NA	NA	NA	NA	7/26/2013	40.66	-73.95	plastic	NA	NA	NA	NA	NA	NA	NA	NA	NA	NA	NA	ILLUMINA	No	3181175	795293750	250	85	33.26	NA	2/6/2015	SRA
SRR1749146	SRX822529	SRS802218	NA	urban	New York City MTA subway samples Metagenome	United States of America	NA	NA	NA	NA	NA	7/26/2013	40.66	-73.93	NA	NA	NA	wood	NA	NA	NA	NA	NA	NA	NA	NA	ILLUMINA	No	3463265	865816250	250	86	33.44	NA	2/6/2015	SRA
SRR1749147	SRX822530	SRS802220	NA	urban	New York City MTA subway samples Metagenome	United States of America	NA	NA	NA	NA	NA	7/26/2013	40.66	-73.93	NA	NA	NA	NA	NA	NA	NA	NA	NA	NA	NA	NA	ILLUMINA	No	3249873	812468250	250	86	33.42	NA	2/6/2015	SRA
SRR1749148	SRX822531	SRS802222	NA	urban	New York City MTA subway samples Metagenome	United States of America	NA	NA	NA	NA	NA	7/26/2013	40.67	-73.91	NA	NA	NA	wood	NA	NA	NA	NA	NA	NA	NA	NA	ILLUMINA	No	2566702	641675500	250	85	33.3	NA	2/6/2015	SRA
SRR1749150	SRX822533	SRS802221	NA	urban	New York City MTA subway samples Metagenome	United States of America	NA	NA	NA	NA	NA	7/26/2013	40.69	-73.91	NA	NA	NA	NA	NA	NA	NA	NA	NA	NA	NA	NA	ILLUMINA	No	9533930	1925853860	202	84	32.89	NA	2/6/2015	SRA
SRR1749151	SRX822534	SRS802223	NA	urban	New York City MTA subway samples Metagenome	United States of America	NA	NA	NA	NA	NA	7/26/2013	40.66	-73.89	NA	NA	NA	NA	NA	NA	NA	NA	NA	NA	NA	NA	ILLUMINA	No	2563634	640908500	250	85	33.27	NA	2/6/2015	SRA
SRR1749152	SRX822535	SRS802225	NA	urban	New York City MTA subway samples Metagenome	United States of America	NA	NA	NA	NA	NA	7/26/2013	40.71	-74	NA	NA	NA	NA	NA	NA	NA	NA	NA	NA	NA	NA	ILLUMINA	No	4103962	1025990500	250	85	33.35	NA	2/6/2015	SRA
SRR1749155	SRX822538	SRS802227	NA	urban	New York City MTA subway samples Metagenome	United States of America	NA	NA	NA	NA	NA	7/26/2013	40.69	-73.99	NA	NA	NA	NA	NA	NA	NA	NA	NA	NA	NA	NA	ILLUMINA	No	4122095	1030523750	250	85	33.28	NA	2/6/2015	SRA
SRR1749156	SRX822539	SRS802228	NA	urban	New York City MTA subway samples Metagenome	United States of America	NA	NA	NA	NA	NA	7/26/2013	40.69	-73.98	NA	NA	NA	NA	NA	NA	NA	NA	NA	NA	NA	NA	ILLUMINA	No	2583940	645985000	250	84	33.11	NA	2/6/2015	SRA
SRR1749157	SRX822540	SRS802229	NA	urban	New York City MTA subway samples Metagenome	United States of America	NA	NA	NA	NA	NA	7/26/2013	40.69	-73.98	NA	NA	NA	wood	NA	NA	NA	NA	NA	NA	NA	NA	ILLUMINA	No	7903838	1596575276	202	84	32.55	NA	2/6/2015	SRA
SRR1749158	SRX822541	SRS802230	NA	urban	New York City MTA subway samples Metagenome	United States of America	NA	NA	NA	NA	NA	7/26/2013	40.69	-73.98	NA	NA	NA	NA	NA	NA	NA	NA	NA	NA	NA	NA	ILLUMINA	No	2662691	665672750	250	86	33.49	NA	2/6/2015	SRA
SRR1749159	SRX822542	SRS802231	NA	urban	New York City MTA subway samples Metagenome	United States of America	NA	NA	NA	NA	NA	7/30/2013	40.75	-73.98	NA	NA	NA	NA	NA	NA	NA	NA	NA	NA	NA	NA	ILLUMINA	No	10138978	2154785332	213	84	32.92	NA	2/6/2015	SRA
SRR1749160	SRX822543	SRS802233	NA	urban	New York City MTA subway samples Metagenome	United States of America	NA	NA	NA	NA	NA	7/25/2013	40.75	-73.97	NA	NA	NA	wood	NA	NA	NA	NA	NA	NA	NA	NA	ILLUMINA	No	11508609	2449610250	213	87	33.95	NA	2/6/2015	SRA
SRR1749161	SRX822544	SRS802234	NA	urban	New York City MTA subway samples Metagenome	United States of America	NA	NA	NA	NA	NA	7/25/2013	40.75	-73.97	NA	NA	NA	wood	NA	NA	NA	NA	NA	NA	NA	NA	ILLUMINA	No	2747445	686861250	250	87	33.71	NA	2/6/2015	SRA
SRR1749162	SRX822545	SRS802232	NA	urban	New York City MTA subway samples Metagenome	United States of America	NA	NA	NA	NA	NA	7/25/2013	40.75	-73.97	NA	NA	NA	NA	NA	NA	NA	NA	NA	NA	NA	NA	ILLUMINA	No	2630992	657748000	250	86	33.5	NA	2/6/2015	SRA
SRR1749164	SRX822547	SRS802236	NA	urban	New York City MTA subway samples Metagenome	United States of America	NA	NA	NA	NA	NA	7/25/2013	40.74	-73.98	NA	NA	NA	NA	NA	NA	NA	NA	NA	NA	NA	NA	ILLUMINA	No	3575461	722243122	202	78	30.99	NA	2/6/2015	SRA
SRR1749165	SRX822548	SRS802237	NA	urban	New York City MTA subway samples Metagenome	United States of America	NA	NA	NA	NA	NA	7/25/2013	40.74	-73.98	NA	NA	NA	NA	NA	NA	NA	NA	NA	NA	NA	NA	ILLUMINA	No	2291336	572834000	250	85	33.4	NA	2/6/2015	SRA
SRR1749166	SRX822549	SRS802238	NA	urban	New York City MTA subway samples Metagenome	United States of America	NA	NA	NA	NA	NA	7/25/2013	40.74	-73.98	NA	NA	NA	wood	NA	NA	NA	NA	NA	NA	NA	NA	ILLUMINA	No	2595989	648997250	250	85	33.31	NA	2/6/2015	SRA
SRR1749167	SRX822550	SRS802239	NA	urban	New York City MTA subway samples Metagenome	United States of America	NA	NA	NA	NA	NA	7/25/2013	40.74	-73.98	NA	NA	NA	NA	NA	NA	NA	NA	NA	NA	NA	NA	ILLUMINA	No	3956699	799253198	202	79	31.31	NA	2/6/2015	SRA
SRR1749168	SRX822551	SRS802242	NA	urban	New York City MTA subway samples Metagenome	United States of America	NA	NA	NA	NA	NA	7/25/2013	40.73	-73.98	NA	NA	NA	wood	NA	NA	NA	NA	NA	NA	NA	NA	ILLUMINA	No	2575701	643925250	250	85	33.2	NA	2/6/2015	SRA
SRR1749169	SRX822552	SRS802241	NA	urban	New York City MTA subway samples Metagenome	United States of America	NA	NA	NA	NA	NA	7/25/2013	40.73	-73.98	NA	NA	NA	NA	NA	NA	NA	NA	NA	NA	NA	NA	ILLUMINA	No	3705711	748553622	202	80	31.79	NA	2/6/2015	SRA
SRR1749170	SRX822553	SRS802240	NA	urban	New York City MTA subway samples Metagenome	United States of America	NA	NA	NA	NA	NA	7/25/2013	40.73	-73.99	NA	NA	NA	wood	NA	NA	NA	NA	NA	NA	NA	NA	ILLUMINA	No	1837472	459368000	250	85	33.27	NA	2/6/2015	SRA
SRR1749171	SRX822554	SRS802243	NA	urban	New York City MTA subway samples Metagenome	United States of America	NA	NA	NA	NA	NA	7/25/2013	40.73	-73.99	NA	NA	NA	wood	NA	NA	NA	NA	NA	NA	NA	NA	ILLUMINA	No	4031043	814270686	202	81	32.14	NA	2/6/2015	SRA
SRR1749173	SRX822556	SRS802246	NA	urban	New York City MTA subway samples Metagenome	United States of America	NA	NA	NA	NA	NA	7/25/2013	40.72	-73.99	NA	NA	NA	NA	NA	NA	NA	NA	NA	NA	NA	NA	ILLUMINA	No	3505057	708021514	202	84	32.95	NA	2/6/2015	SRA
SRR1749174	SRX822557	SRS802247	NA	urban	New York City MTA subway samples Metagenome	United States of America	NA	NA	NA	NA	NA	7/25/2013	40.72	-73.99	NA	NA	NA	wood	NA	NA	NA	NA	NA	NA	NA	NA	ILLUMINA	No	2700921	675230250	250	87	33.83	NA	2/6/2015	SRA
SRR1749176	SRX822559	SRS802249	NA	urban	New York City MTA subway samples Metagenome	United States of America	NA	NA	NA	NA	NA	7/25/2013	40.71	-74	NA	NA	NA	NA	NA	NA	NA	NA	NA	NA	NA	NA	ILLUMINA	No	4065594	821249988	202	82	32.13	NA	2/6/2015	SRA
SRR1749177	SRX822560	SRS802248	NA	urban	New York City MTA subway samples Metagenome	United States of America	NA	NA	NA	NA	NA	7/25/2013	40.71	-74	NA	NA	NA	NA	NA	NA	NA	NA	NA	NA	NA	NA	ILLUMINA	No	2792797	698199250	250	84	33.17	NA	2/6/2015	SRA
SRR1749178	SRX822561	SRS802250	NA	urban	New York City MTA subway samples Metagenome	United States of America	NA	NA	NA	NA	NA	7/25/2013	40.72	-73.99	NA	NA	NA	NA	NA	NA	NA	NA	NA	NA	NA	NA	ILLUMINA	No	3120329	780082250	250	85	33.36	NA	2/6/2015	SRA
SRR1749179	SRX822562	SRS802251	NA	urban	New York City MTA subway samples Metagenome	United States of America	NA	NA	NA	NA	NA	7/25/2013	40.72	-73.99	NA	NA	NA	NA	NA	NA	NA	NA	NA	NA	NA	NA	ILLUMINA	No	2896246	724061500	250	83	32.89	NA	2/6/2015	SRA
SRR1749180	SRX822563	SRS802253	NA	urban	New York City MTA subway samples Metagenome	United States of America	NA	NA	NA	NA	NA	7/25/2013	40.75	-73.97	NA	NA	NA	NA	NA	NA	NA	NA	NA	NA	NA	NA	ILLUMINA	No	2850388	712597000	250	85	33.25	NA	2/6/2015	SRA
SRR1749181	SRX822564	SRS802255	NA	urban	New York City MTA subway samples Metagenome	United States of America	NA	NA	NA	NA	NA	7/25/2013	40.75	-73.97	NA	NA	NA	NA	NA	NA	NA	NA	NA	NA	NA	NA	ILLUMINA	No	4865574	982845948	202	81	31.91	NA	2/6/2015	SRA
SRR1749182	SRX822565	SRS802254	NA	urban	New York City MTA subway samples Metagenome	United States of America	NA	NA	NA	NA	NA	7/25/2013	40.76	-73.96	plastic	NA	NA	NA	NA	NA	NA	NA	NA	NA	NA	NA	ILLUMINA	No	4285006	865571212	202	82	32.1	NA	2/6/2015	SRA
SRR1749183	SRX822566	SRS802252	NA	urban	New York City MTA subway samples Metagenome	United States of America	NA	NA	NA	NA	NA	7/25/2013	40.76	-73.96	NA	NA	NA	NA	NA	NA	NA	NA	NA	NA	NA	NA	ILLUMINA	No	3078205	769551250	250	84	33.12	NA	2/6/2015	SRA
SRR1749184	SRX822567	SRS802257	NA	urban	New York City MTA subway samples Metagenome	United States of America	NA	NA	NA	NA	NA	7/25/2013	40.77	-73.95	NA	NA	NA	wood	NA	NA	NA	NA	NA	NA	NA	NA	ILLUMINA	No	1843417	460854250	250	83	32.6	NA	2/6/2015	SRA
SRR1749185	SRX822568	SRS802256	NA	urban	New York City MTA subway samples Metagenome	United States of America	NA	NA	NA	NA	NA	7/25/2013	40.77	-73.95	NA	NA	NA	NA	NA	NA	NA	NA	NA	NA	NA	NA	ILLUMINA	No	5099205	1030039410	202	82	32.06	NA	2/6/2015	SRA
SRR1749186	SRX822569	SRS802259	NA	urban	New York City MTA subway samples Metagenome	United States of America	NA	NA	NA	NA	NA	7/25/2013	40.77	-73.95	NA	NA	NA	NA	NA	NA	NA	NA	NA	NA	NA	NA	ILLUMINA	No	3448046	862011500	250	84	33.04	NA	2/6/2015	SRA
SRR1749189	SRX822572	SRS802261	NA	urban	New York City MTA subway samples Metagenome	United States of America	NA	NA	NA	NA	NA	7/25/2013	40.78	-73.95	NA	NA	NA	NA	NA	NA	NA	NA	NA	NA	NA	NA	ILLUMINA	No	3184687	796171750	250	86	33.66	NA	2/6/2015	SRA
SRR1749190	SRX822573	SRS802263	NA	urban	New York City MTA subway samples Metagenome	United States of America	NA	NA	NA	NA	NA	7/25/2013	40.79	-73.94	plastic	NA	NA	NA	NA	NA	NA	NA	NA	NA	NA	NA	ILLUMINA	No	5892179	1190220158	202	83	32.63	NA	2/6/2015	SRA
SRR1749194	SRX822577	SRS802266	NA	urban	New York City MTA subway samples Metagenome	United States of America	NA	NA	NA	NA	NA	7/25/2013	40.79	-73.94	NA	NA	NA	NA	NA	NA	NA	NA	NA	NA	NA	NA	ILLUMINA	No	3554048	717917696	202	82	32.27	NA	2/6/2015	SRA
SRR1749195	SRX822578	SRS802267	NA	urban	New York City MTA subway samples Metagenome	United States of America	NA	NA	NA	NA	NA	7/25/2013	40.79	-73.94	NA	NA	NA	wood	NA	NA	NA	NA	NA	NA	NA	NA	ILLUMINA	No	3135512	783878000	250	85	33.22	NA	2/6/2015	SRA
SRR1749199	SRX822582	SRS802271	NA	urban	New York City MTA subway samples Metagenome	United States of America	NA	NA	NA	NA	NA	7/25/2013	40.81	-73.92	NA	NA	NA	NA	NA	NA	NA	NA	NA	NA	NA	NA	ILLUMINA	No	2480034	620008500	250	86	33.51	NA	2/6/2015	SRA
SRR1749200	SRX822583	SRS802272	NA	urban	New York City MTA subway samples Metagenome	United States of America	NA	NA	NA	NA	NA	7/25/2013	40.8	-73.91	NA	NA	NA	wood	NA	NA	NA	NA	NA	NA	NA	NA	ILLUMINA	No	3471991	701342182	202	83	32.68	NA	2/6/2015	SRA
SRR1749201	SRX822584	SRS802273	NA	urban	New York City MTA subway samples Metagenome	United States of America	NA	NA	NA	NA	NA	7/25/2013	40.8	-73.91	NA	NA	NA	wood	NA	NA	NA	NA	NA	NA	NA	NA	ILLUMINA	No	2681206	670301500	250	86	33.45	NA	2/6/2015	SRA
SRR1749202	SRX822585	SRS802274	NA	urban	New York City MTA subway samples Metagenome	United States of America	NA	NA	NA	NA	NA	7/25/2013	40.8	-73.91	NA	NA	NA	NA	NA	NA	NA	NA	NA	NA	NA	NA	ILLUMINA	No	2419373	604843250	250	84	33.09	NA	2/6/2015	SRA
SRR1749203	SRX822586	SRS802279	NA	urban	New York City MTA subway samples Metagenome	United States of America	NA	NA	NA	NA	NA	7/25/2013	40.8	-73.91	NA	NA	NA	NA	NA	NA	NA	NA	NA	NA	NA	NA	ILLUMINA	No	3079588	769897000	250	85	33.15	NA	2/6/2015	SRA
SRR1749204	SRX822587	SRS802275	NA	urban	New York City MTA subway samples Metagenome	United States of America	NA	NA	NA	NA	NA	7/25/2013	40.8	-73.91	NA	NA	NA	NA	NA	NA	NA	NA	NA	NA	NA	NA	ILLUMINA	No	2483409	620852250	250	86	33.63	NA	2/6/2015	SRA
SRR1749205	SRX822588	SRS802276	NA	urban	New York City MTA subway samples Metagenome	United States of America	NA	NA	NA	NA	NA	7/25/2013	40.8	-73.91	NA	NA	NA	NA	NA	NA	NA	NA	NA	NA	NA	NA	ILLUMINA	No	2485703	621425750	250	85	33.18	NA	2/6/2015	SRA
SRR1749206	SRX822589	SRS802278	NA	urban	New York City MTA subway samples Metagenome	United States of America	NA	NA	NA	NA	NA	7/25/2013	40.8	-73.91	NA	NA	NA	NA	NA	NA	NA	NA	NA	NA	NA	NA	ILLUMINA	No	2868661	717165250	250	85	33.34	NA	2/6/2015	SRA
SRR1749209	SRX822592	SRS802282	NA	urban	New York City MTA subway samples Metagenome	United States of America	NA	NA	NA	NA	NA	7/25/2013	40.81	-73.9	NA	NA	NA	NA	NA	NA	NA	NA	NA	NA	NA	NA	ILLUMINA	No	3163828	790957000	250	85	33.4	NA	2/6/2015	SRA
SRR1749210	SRX822593	SRS802280	NA	urban	New York City MTA subway samples Metagenome	United States of America	NA	NA	NA	NA	NA	7/25/2013	40.83	-73.93	NA	NA	NA	NA	NA	NA	NA	NA	NA	NA	NA	NA	ILLUMINA	No	2757864	689466000	250	85	33.21	NA	2/6/2015	SRA
SRR1749211	SRX822594	SRS802284	NA	urban	New York City MTA subway samples Metagenome	United States of America	NA	NA	NA	NA	NA	7/25/2013	40.83	-73.93	NA	NA	NA	NA	NA	NA	NA	NA	NA	NA	NA	NA	ILLUMINA	No	2740576	685144000	250	85	33.28	NA	2/6/2015	SRA
SRR1749212	SRX822595	SRS802286	NA	urban	New York City MTA subway samples Metagenome	United States of America	NA	NA	NA	NA	NA	7/25/2013	40.83	-73.93	NA	NA	NA	NA	NA	NA	NA	NA	NA	NA	NA	NA	ILLUMINA	No	2860052	715013000	250	84	32.9	NA	2/6/2015	SRA
SRR1749213	SRX822596	SRS802285	NA	urban	New York City MTA subway samples Metagenome	United States of America	NA	NA	NA	NA	NA	7/25/2013	40.83	-73.93	NA	NA	NA	wood	NA	NA	NA	NA	NA	NA	NA	NA	ILLUMINA	No	3865647	780860694	202	81	31.93	NA	2/6/2015	SRA
SRR1749214	SRX822597	SRS802283	NA	urban	New York City MTA subway samples Metagenome	United States of America	NA	NA	NA	NA	NA	7/25/2013	40.83	-73.93	NA	NA	NA	NA	NA	NA	NA	NA	NA	NA	NA	NA	ILLUMINA	No	3195072	798768000	250	86	33.64	NA	2/6/2015	SRA
SRR1749217	SRX822600	SRS802291	NA	urban	New York City MTA subway samples Metagenome	United States of America	NA	NA	NA	NA	NA	7/25/2013	40.83	-73.94	plastic	NA	NA	NA	NA	NA	NA	NA	NA	NA	NA	NA	ILLUMINA	No	4530670	915195340	202	86	34.06	NA	2/6/2015	SRA
SRR1749219	SRX822602	SRS802290	NA	urban	New York City MTA subway samples Metagenome	United States of America	NA	NA	NA	NA	NA	7/25/2013	40.83	-73.94	NA	NA	NA	NA	NA	NA	NA	NA	NA	NA	NA	NA	ILLUMINA	No	2708719	677179750	250	85	33.31	NA	2/6/2015	SRA
SRR1749220	SRX822603	SRS802292	NA	urban	New York City MTA subway samples Metagenome	United States of America	NA	NA	NA	NA	NA	7/25/2013	40.81	-73.94	NA	NA	NA	wood	NA	NA	NA	NA	NA	NA	NA	NA	ILLUMINA	No	4767155	962965310	202	81	31.75	NA	2/6/2015	SRA
SRR1749221	SRX822604	SRS802293	NA	urban	New York City MTA subway samples Metagenome	United States of America	NA	NA	NA	NA	NA	7/25/2013	40.81	-73.94	NA	NA	NA	NA	NA	NA	NA	NA	NA	NA	NA	NA	ILLUMINA	No	2813741	703435250	250	85	33.34	NA	2/6/2015	SRA
SRR1749222	SRX822605	SRS802294	NA	urban	New York City MTA subway samples Metagenome	United States of America	NA	NA	NA	NA	NA	7/25/2013	40.81	-73.94	plastic	NA	NA	NA	NA	NA	NA	NA	NA	NA	NA	NA	ILLUMINA	No	2754114	688528500	250	84	33.17	NA	2/6/2015	SRA
SRR1749223	SRX822606	SRS802297	NA	urban	New York City MTA subway samples Metagenome	United States of America	NA	NA	NA	NA	NA	7/25/2013	40.81	-73.94	plastic	NA	NA	NA	NA	NA	NA	NA	NA	NA	NA	NA	ILLUMINA	No	3229604	807401000	250	85	33.2	NA	2/6/2015	SRA
SRR1749224	SRX822607	SRS802295	NA	urban	New York City MTA subway samples Metagenome	United States of America	NA	NA	NA	NA	NA	7/25/2013	40.8	-73.95	plastic	NA	NA	NA	NA	NA	NA	NA	NA	NA	NA	NA	ILLUMINA	No	5659138	1143145876	202	82	32.3	NA	2/6/2015	SRA
SRR1749225	SRX822608	SRS802296	NA	urban	New York City MTA subway samples Metagenome	United States of America	NA	NA	NA	NA	NA	7/25/2013	40.8	-73.95	NA	NA	NA	wood	NA	NA	NA	NA	NA	NA	NA	NA	ILLUMINA	No	3905701	976425250	250	86	33.62	NA	2/6/2015	SRA
SRR1749227	SRX822610	SRS802298	NA	urban	New York City MTA subway samples Metagenome	United States of America	NA	NA	NA	NA	NA	7/25/2013	40.79	-73.96	plastic	NA	NA	NA	NA	NA	NA	NA	NA	NA	NA	NA	ILLUMINA	No	3982482	995620500	250	85	33.38	NA	2/6/2015	SRA
SRR1749228	SRX822611	SRS802300	NA	urban	New York City MTA subway samples Metagenome	United States of America	NA	NA	NA	NA	NA	7/25/2013	40.79	-73.96	NA	NA	NA	wood	NA	NA	NA	NA	NA	NA	NA	NA	ILLUMINA	No	5612179	1133660158	202	79	31.17	NA	2/6/2015	SRA
SRR1749230	SRX822613	SRS802302	NA	urban	New York City MTA subway samples Metagenome	United States of America	NA	NA	NA	NA	NA	7/25/2013	40.79	-73.97	NA	NA	NA	NA	NA	NA	NA	NA	NA	NA	NA	NA	ILLUMINA	No	2728908	682227000	250	85	33.42	NA	2/6/2015	SRA
SRR1749231	SRX822614	SRS802306	NA	urban	New York City MTA subway samples Metagenome	United States of America	NA	NA	NA	NA	NA	7/25/2013	40.78	-73.96	plastic	NA	NA	NA	NA	NA	NA	NA	NA	NA	NA	NA	ILLUMINA	No	2270707	567676750	250	85	33.31	NA	2/6/2015	SRA
SRR1749232	SRX822615	SRS802303	NA	urban	New York City MTA subway samples Metagenome	United States of America	NA	NA	NA	NA	NA	7/25/2013	40.78	-73.96	NA	NA	NA	wood	NA	NA	NA	NA	NA	NA	NA	NA	ILLUMINA	No	5950925	1202086850	202	81	32.05	NA	2/6/2015	SRA
SRR1749233	SRX822616	SRS802304	NA	urban	New York City MTA subway samples Metagenome	United States of America	NA	NA	NA	NA	NA	7/25/2013	40.78	-73.96	plastic	NA	NA	NA	NA	NA	NA	NA	NA	NA	NA	NA	ILLUMINA	No	1579468	394867000	250	85	33.29	NA	2/6/2015	SRA
SRR1749234	SRX822617	SRS802305	NA	urban	New York City MTA subway samples Metagenome	United States of America	NA	NA	NA	NA	NA	7/25/2013	40.78	-73.96	NA	NA	NA	NA	NA	NA	NA	NA	NA	NA	NA	NA	ILLUMINA	No	2818493	704623250	250	85	33.19	NA	2/6/2015	SRA
SRR1749235	SRX822618	SRS802307	NA	urban	New York City MTA subway samples Metagenome	United States of America	NA	NA	NA	NA	NA	7/25/2013	40.77	-73.97	NA	NA	NA	wood	NA	NA	NA	NA	NA	NA	NA	NA	ILLUMINA	No	3242208	810552000	250	84	33.12	NA	2/6/2015	SRA
SRR1749236	SRX822619	SRS802308	NA	urban	New York City MTA subway samples Metagenome	United States of America	NA	NA	NA	NA	NA	7/25/2013	40.77	-73.97	NA	NA	NA	NA	NA	NA	NA	NA	NA	NA	NA	NA	ILLUMINA	No	3035984	758996000	250	84	33.14	NA	2/6/2015	SRA
SRR1749237	SRX822620	SRS802309	NA	urban	New York City MTA subway samples Metagenome	United States of America	NA	NA	NA	NA	NA	7/25/2013	40.77	-73.97	plastic	NA	NA	NA	NA	NA	NA	NA	NA	NA	NA	NA	ILLUMINA	No	4994434	1008875668	202	81	31.9	NA	2/6/2015	SRA
SRR1749238	SRX822621	SRS802310	NA	urban	New York City MTA subway samples Metagenome	United States of America	NA	NA	NA	NA	NA	7/25/2013	40.77	-73.97	NA	NA	NA	NA	NA	NA	NA	NA	NA	NA	NA	NA	ILLUMINA	No	2966496	741624000	250	85	33.19	NA	2/6/2015	SRA
SRR1749239	SRX822622	SRS802311	NA	urban	New York City MTA subway samples Metagenome	United States of America	NA	NA	NA	NA	NA	7/29/2013	40.86	-73.92	NA	NA	NA	wood	NA	NA	NA	NA	NA	NA	NA	NA	ILLUMINA	No	4083412	824849224	202	79	31.24	NA	2/6/2015	SRA
SRR1749241	SRX822624	SRS802313	NA	urban	New York City MTA subway samples Metagenome	United States of America	NA	NA	NA	NA	NA	7/29/2013	40.85	-73.93	NA	NA	NA	NA	NA	NA	NA	NA	NA	NA	NA	NA	ILLUMINA	No	6465944	1306120688	202	79	31.28	NA	2/6/2015	SRA
SRR1749242	SRX822625	SRS802314	NA	urban	New York City MTA subway samples Metagenome	United States of America	NA	NA	NA	NA	NA	7/29/2013	40.85	-73.93	NA	NA	NA	wood	NA	NA	NA	NA	NA	NA	NA	NA	ILLUMINA	No	671434	403149751	600	80	33.19	NA	2/6/2015	SRA
SRR1749243	SRX822626	SRS802322	NA	urban	New York City MTA subway samples Metagenome	United States of America	NA	NA	NA	NA	NA	7/30/2013	40.79	-73.95	NA	NA	NA	wood	NA	NA	NA	NA	NA	NA	NA	NA	ILLUMINA	No	4892717	988328834	202	78	30.93	NA	2/6/2015	SRA
SRR1749244	SRX822627	SRS802315	NA	urban	New York City MTA subway samples Metagenome	United States of America	NA	NA	NA	NA	NA	7/30/2013	40.79	-73.95	plastic	NA	NA	NA	NA	NA	NA	NA	NA	NA	NA	NA	ILLUMINA	No	4824994	974648788	202	79	31.3	NA	2/6/2015	SRA
SRR1749245	SRX822628	SRS802316	NA	urban	New York City MTA subway samples Metagenome	United States of America	NA	NA	NA	NA	NA	7/30/2013	40.82	-73.93	NA	NA	NA	NA	NA	NA	NA	NA	NA	NA	NA	NA	ILLUMINA	No	2556310	639077500	250	85	33.29	NA	2/6/2015	SRA
SRR1749247	SRX822630	SRS802317	NA	urban	New York City MTA subway samples Metagenome	United States of America	NA	NA	NA	NA	NA	7/30/2013	40.82	-73.93	NA	NA	NA	wood	NA	NA	NA	NA	NA	NA	NA	NA	ILLUMINA	No	2469766	617441500	250	96	35.86	NA	2/6/2015	SRA
SRR1749248	SRX822631	SRS802319	NA	urban	New York City MTA subway samples Metagenome	United States of America	NA	NA	NA	NA	NA	7/30/2013	40.82	-73.93	plastic	NA	NA	NA	NA	NA	NA	NA	NA	NA	NA	NA	ILLUMINA	No	5930286	1197917772	202	80	31.46	NA	2/6/2015	SRA
SRR1749249	SRX822632	SRS802320	NA	urban	New York City MTA subway samples Metagenome	United States of America	NA	NA	NA	NA	NA	7/30/2013	40.8	-73.94	NA	NA	NA	wood	NA	NA	NA	NA	NA	NA	NA	NA	ILLUMINA	No	5862226	1184169652	202	80	31.46	NA	2/6/2015	SRA
SRR1749250	SRX822633	SRS802321	NA	urban	New York City MTA subway samples Metagenome	United States of America	NA	NA	NA	NA	NA	7/30/2013	40.8	-73.94	plastic	NA	NA	NA	NA	NA	NA	NA	NA	NA	NA	NA	ILLUMINA	No	2979453	744863250	250	80	32.11	NA	2/6/2015	SRA
SRR1749251	SRX822634	SRS802323	NA	urban	New York City MTA subway samples Metagenome	United States of America	NA	NA	NA	NA	NA	7/30/2013	40.82	-73.93	plastic	NA	NA	NA	NA	NA	NA	NA	NA	NA	NA	NA	ILLUMINA	No	2756026	689006500	250	80	32.17	NA	2/6/2015	SRA
SRR1749252	SRX822635	SRS802324	NA	urban	New York City MTA subway samples Metagenome	United States of America	NA	NA	NA	NA	NA	7/30/2013	40.82	-73.93	NA	NA	NA	NA	NA	NA	NA	NA	NA	NA	NA	NA	ILLUMINA	No	5614341	1134096882	202	80	31.42	NA	2/6/2015	SRA
SRR1749253	SRX822636	SRS802325	NA	urban	New York City MTA subway samples Metagenome	United States of America	NA	NA	NA	NA	NA	7/30/2013	40.8	-73.94	plastic	NA	NA	NA	NA	NA	NA	NA	NA	NA	NA	NA	ILLUMINA	No	3765477	760626354	202	81	31.76	NA	2/6/2015	SRA
SRR1749254	SRX822637	SRS802328	NA	urban	New York City MTA subway samples Metagenome	United States of America	NA	NA	NA	NA	NA	7/30/2013	40.8	-73.94	NA	NA	NA	wood	NA	NA	NA	NA	NA	NA	NA	NA	ILLUMINA	No	2664569	666142250	250	82	32.61	NA	2/6/2015	SRA
SRR1749255	SRX822638	SRS802327	NA	urban	New York City MTA subway samples Metagenome	United States of America	NA	NA	NA	NA	NA	7/30/2013	40.8	-73.94	NA	NA	NA	NA	NA	NA	NA	NA	NA	NA	NA	NA	ILLUMINA	No	2526288	631572000	250	81	32.13	NA	2/6/2015	SRA
SRR1749256	SRX822639	SRS802326	NA	urban	New York City MTA subway samples Metagenome	United States of America	NA	NA	NA	NA	NA	7/30/2013	40.74	-73.99	NA	NA	NA	wood	NA	NA	NA	NA	NA	NA	NA	NA	ILLUMINA	No	6588032	1330782464	202	80	31.7	NA	2/6/2015	SRA
SRR1749257	SRX822640	SRS802329	NA	urban	New York City MTA subway samples Metagenome	United States of America	NA	NA	NA	NA	NA	7/30/2013	40.74	-73.99	plastic	NA	NA	NA	NA	NA	NA	NA	NA	NA	NA	NA	ILLUMINA	No	2864315	716078750	250	80	32.03	NA	2/6/2015	SRA
SRR1749259	SRX822642	SRS802330	NA	urban	New York City MTA subway samples Metagenome	United States of America	NA	NA	NA	NA	NA	7/30/2013	40.74	-73.99	plastic	NA	NA	NA	NA	NA	NA	NA	NA	NA	NA	NA	ILLUMINA	No	5922441	1196333082	202	78	30.89	NA	2/6/2015	SRA
SRR1749260	SRX822643	SRS802332	NA	urban	New York City MTA subway samples Metagenome	United States of America	NA	NA	NA	NA	NA	7/26/2013	40.76	-73.98	NA	NA	NA	wood	NA	NA	NA	NA	NA	NA	NA	NA	ILLUMINA	No	7758966	1567311132	202	79	31.23	NA	2/6/2015	SRA
SRR1749261	SRX822644	SRS802334	NA	urban	New York City MTA subway samples Metagenome	United States of America	NA	NA	NA	NA	NA	7/26/2013	40.76	-73.98	NA	NA	NA	NA	NA	NA	NA	NA	NA	NA	NA	NA	ILLUMINA	No	2915159	728789750	250	79	31.8	NA	2/6/2015	SRA
SRR1749262	SRX822645	SRS802333	NA	urban	New York City MTA subway samples Metagenome	United States of America	NA	NA	NA	NA	NA	7/26/2013	40.76	-73.98	NA	NA	NA	NA	NA	NA	NA	NA	NA	NA	NA	NA	ILLUMINA	No	2599886	649971500	250	81	32.15	NA	2/6/2015	SRA
SRR1749264	SRX822647	SRS802337	NA	urban	New York City MTA subway samples Metagenome	United States of America	NA	NA	NA	NA	NA	7/26/2013	40.78	-73.97	plastic	NA	NA	NA	NA	NA	NA	NA	NA	NA	NA	NA	ILLUMINA	No	2810742	702685500	250	82	32.47	NA	2/6/2015	SRA
SRR1749265	SRX822648	SRS802338	NA	urban	New York City MTA subway samples Metagenome	United States of America	NA	NA	NA	NA	NA	7/26/2013	40.78	-73.97	NA	NA	NA	wood	NA	NA	NA	NA	NA	NA	NA	NA	ILLUMINA	No	6798060	1373208120	202	79	31.22	NA	2/6/2015	SRA
SRR1749266	SRX822649	SRS802336	NA	urban	New York City MTA subway samples Metagenome	United States of America	NA	NA	NA	NA	NA	7/26/2013	40.78	-73.98	NA	NA	NA	NA	NA	NA	NA	NA	NA	NA	NA	NA	ILLUMINA	No	3076800	769200000	250	80	31.92	NA	2/6/2015	SRA
SRR1749267	SRX822650	SRS802339	NA	urban	New York City MTA subway samples Metagenome	United States of America	NA	NA	NA	NA	NA	7/26/2013	40.78	-73.97	NA	NA	NA	NA	NA	NA	NA	NA	NA	NA	NA	NA	ILLUMINA	No	3118099	779524750	250	80	32.11	NA	2/6/2015	SRA
SRR1749268	SRX822651	SRS802342	NA	urban	New York City MTA subway samples Metagenome	United States of America	NA	NA	NA	NA	NA	7/26/2013	40.78	-73.97	plastic	NA	NA	NA	NA	NA	NA	NA	NA	NA	NA	NA	ILLUMINA	No	6779797	1369518994	202	80	31.65	NA	2/6/2015	SRA
SRR1749269	SRX822652	SRS802340	NA	urban	New York City MTA subway samples Metagenome	United States of America	NA	NA	NA	NA	NA	7/26/2013	40.78	-73.97	NA	NA	NA	NA	NA	NA	NA	NA	NA	NA	NA	NA	ILLUMINA	No	4145813	1036453250	250	81	32.19	NA	2/6/2015	SRA
SRR1749270	SRX822653	SRS802341	NA	urban	New York City MTA subway samples Metagenome	United States of America	NA	NA	NA	NA	NA	7/26/2013	40.8	-73.96	plastic	NA	NA	NA	NA	NA	NA	NA	NA	NA	NA	NA	ILLUMINA	No	4203046	1050761500	250	80	32.1	NA	2/6/2015	SRA
SRR1749271	SRX822654	SRS802343	NA	urban	New York City MTA subway samples Metagenome	United States of America	NA	NA	NA	NA	NA	7/26/2013	40.8	-73.96	NA	NA	NA	NA	NA	NA	NA	NA	NA	NA	NA	NA	ILLUMINA	No	7052503	1424605606	202	80	31.62	NA	2/6/2015	SRA
SRR1749272	SRX822655	SRS802345	NA	urban	New York City MTA subway samples Metagenome	United States of America	NA	NA	NA	NA	NA	7/26/2013	40.8	-73.96	NA	NA	NA	NA	NA	NA	NA	NA	NA	NA	NA	NA	ILLUMINA	No	4560021	1140005250	250	81	32.3	NA	2/6/2015	SRA
SRR1749273	SRX822656	SRS802344	NA	urban	New York City MTA subway samples Metagenome	United States of America	NA	NA	NA	NA	NA	7/26/2013	40.81	-73.95	NA	NA	NA	wood	NA	NA	NA	NA	NA	NA	NA	NA	ILLUMINA	No	6374624	1287674048	202	81	32	NA	2/6/2015	SRA
SRR1749274	SRX822657	SRS802346	NA	urban	New York City MTA subway samples Metagenome	United States of America	NA	NA	NA	NA	NA	7/26/2013	40.81	-73.95	NA	NA	NA	NA	NA	NA	NA	NA	NA	NA	NA	NA	ILLUMINA	No	2740145	685036250	250	80	31.9	NA	2/6/2015	SRA
SRR1749275	SRX822658	SRS802347	NA	urban	New York City MTA subway samples Metagenome	United States of America	NA	NA	NA	NA	NA	7/26/2013	40.81	-73.95	NA	NA	NA	NA	NA	NA	NA	NA	NA	NA	NA	NA	ILLUMINA	No	3931509	982877250	250	80	31.99	NA	2/6/2015	SRA
SRR1749276	SRX822659	SRS802348	NA	urban	New York City MTA subway samples Metagenome	United States of America	NA	NA	NA	NA	NA	7/26/2013	40.82	-73.95	plastic	NA	NA	NA	NA	NA	NA	NA	NA	NA	NA	NA	ILLUMINA	No	4343352	1085838000	250	80	32.04	NA	2/6/2015	SRA
SRR1749278	SRX822661	SRS802349	NA	urban	New York City MTA subway samples Metagenome	United States of America	NA	NA	NA	NA	NA	7/26/2013	40.82	-73.94	NA	NA	NA	NA	NA	NA	NA	NA	NA	NA	NA	NA	ILLUMINA	No	4474744	1118686000	250	80	32.08	NA	2/6/2015	SRA
SRR1749279	SRX822662	SRS802352	NA	urban	New York City MTA subway samples Metagenome	United States of America	NA	NA	NA	NA	NA	7/26/2013	40.83	-73.94	NA	NA	NA	wood	NA	NA	NA	NA	NA	NA	NA	NA	ILLUMINA	No	5698506	1151098212	202	81	31.74	NA	2/6/2015	SRA
SRR1749280	SRX822663	SRS802351	NA	urban	New York City MTA subway samples Metagenome	United States of America	NA	NA	NA	NA	NA	7/26/2013	40.83	-73.94	plastic	NA	NA	NA	NA	NA	NA	NA	NA	NA	NA	NA	ILLUMINA	No	4420446	1105111500	250	80	32.05	NA	2/6/2015	SRA
SRR1749281	SRX822664	SRS802353	NA	urban	New York City MTA subway samples Metagenome	United States of America	NA	NA	NA	NA	NA	7/26/2013	40.83	-73.94	NA	NA	NA	NA	NA	NA	NA	NA	NA	NA	NA	NA	ILLUMINA	No	4211255	1052813750	250	81	32.23	NA	2/6/2015	SRA
SRR1749286	SRX822669	SRS802358	NA	urban	New York City MTA subway samples Metagenome	United States of America	NA	NA	NA	NA	NA	7/26/2013	40.85	-73.92	NA	NA	NA	NA	NA	NA	NA	NA	NA	NA	NA	NA	ILLUMINA	No	4130181	1032545250	250	80	31.9	NA	2/6/2015	SRA
SRR1749289	SRX822672	SRS802360	NA	urban	New York City MTA subway samples Metagenome	United States of America	NA	NA	NA	NA	NA	7/26/2013	40.86	-73.91	NA	NA	NA	NA	NA	NA	NA	NA	NA	NA	NA	NA	ILLUMINA	No	5692408	1149866416	202	83	32.57	NA	2/6/2015	SRA
SRR1749290	SRX822673	SRS802362	NA	urban	New York City MTA subway samples Metagenome	United States of America	NA	NA	NA	NA	NA	7/26/2013	40.86	-73.91	plastic	NA	NA	NA	NA	NA	NA	NA	NA	NA	NA	NA	ILLUMINA	No	3026495	756623750	250	81	32.21	NA	2/6/2015	SRA
SRR1749291	SRX822674	SRS802363	NA	urban	New York City MTA subway samples Metagenome	United States of America	NA	NA	NA	NA	NA	7/26/2013	40.86	-73.91	NA	NA	NA	NA	NA	NA	NA	NA	NA	NA	NA	NA	ILLUMINA	No	3968809	992202250	250	80	32.07	NA	2/6/2015	SRA
SRR1749292	SRX822675	SRS802366	NA	urban	New York City MTA subway samples Metagenome	United States of America	NA	NA	NA	NA	NA	7/26/2013	40.86	-73.91	NA	NA	NA	wood	NA	NA	NA	NA	NA	NA	NA	NA	ILLUMINA	No	7072158	1428575916	202	81	31.74	NA	2/6/2015	SRA
SRR1749294	SRX822677	SRS802367	NA	urban	New York City MTA subway samples Metagenome	United States of America	NA	NA	NA	NA	NA	7/26/2013	40.87	-73.9	NA	NA	NA	NA	NA	NA	NA	NA	NA	NA	NA	NA	ILLUMINA	No	8427605	1702376210	202	83	32.6	NA	2/6/2015	SRA
SRR1749295	SRX822678	SRS802364	NA	urban	New York City MTA subway samples Metagenome	United States of America	NA	NA	NA	NA	NA	7/26/2013	40.87	-73.9	NA	NA	NA	NA	NA	NA	NA	NA	NA	NA	NA	NA	ILLUMINA	No	2878465	719616250	250	79	31.88	NA	2/6/2015	SRA
SRR1749296	SRX822679	SRS802368	NA	urban	New York City MTA subway samples Metagenome	United States of America	NA	NA	NA	NA	NA	7/26/2013	40.88	-73.9	NA	NA	NA	NA	NA	NA	NA	NA	NA	NA	NA	NA	ILLUMINA	No	3504938	876234500	250	80	31.93	NA	2/6/2015	SRA
SRR1749297	SRX822680	SRS802369	NA	urban	New York City MTA subway samples Metagenome	United States of America	NA	NA	NA	NA	NA	7/26/2013	40.88	-73.9	NA	NA	NA	wood	NA	NA	NA	NA	NA	NA	NA	NA	ILLUMINA	No	6883193	1390404986	202	79	31.12	NA	2/6/2015	SRA
SRR1749300	SRX822683	SRS802371	NA	urban	New York City MTA subway samples Metagenome	United States of America	NA	NA	NA	NA	NA	7/30/2013	40.74	-73.99	NA	NA	NA	wood	NA	NA	NA	NA	NA	NA	NA	NA	ILLUMINA	No	3448847	862211750	250	80	31.93	NA	2/6/2015	SRA
SRR1749302	SRX822685	SRS802373	NA	urban	New York City MTA subway samples Metagenome	United States of America	NA	NA	NA	NA	NA	7/30/2013	40.72	-74	NA	NA	NA	wood	NA	NA	NA	NA	NA	NA	NA	NA	ILLUMINA	No	4717513	1179378250	250	80	31.91	NA	2/6/2015	SRA
SRR1749303	SRX822686	SRS802375	NA	urban	New York City MTA subway samples Metagenome	United States of America	NA	NA	NA	NA	NA	7/30/2013	40.72	-74	plastic	NA	NA	NA	NA	NA	NA	NA	NA	NA	NA	NA	ILLUMINA	No	7405044	1495818888	202	78	30.89	NA	2/6/2015	SRA
SRR1749304	SRX822687	SRS802377	NA	urban	New York City MTA subway samples Metagenome	United States of America	NA	NA	NA	NA	NA	7/30/2013	40.71	-74	NA	NA	NA	wood	NA	NA	NA	NA	NA	NA	NA	NA	ILLUMINA	No	6833000	1380266000	202	79	31.03	NA	2/6/2015	SRA
SRR1749315	SRX822698	SRS802384	NA	urban	New York City MTA subway samples Metagenome	United States of America	NA	NA	NA	NA	NA	7/30/2013	40.71	-74	NA	NA	NA	wood	NA	NA	NA	NA	NA	NA	NA	NA	ILLUMINA	No	3466465	866616250	250	81	32.33	NA	2/6/2015	SRA
SRR1749317	SRX822700	SRS802389	NA	urban	New York City MTA subway samples Metagenome	United States of America	NA	NA	NA	NA	NA	7/30/2013	40.76	-73.98	plastic	NA	NA	NA	NA	NA	NA	NA	NA	NA	NA	NA	ILLUMINA	No	5635983	1138468566	202	78	30.7	NA	2/6/2015	SRA
SRR1749318	SRX822701	SRS802390	NA	urban	New York City MTA subway samples Metagenome	United States of America	NA	NA	NA	NA	NA	7/30/2013	40.76	-73.98	plastic	NA	NA	NA	NA	NA	NA	NA	NA	NA	NA	NA	ILLUMINA	No	2796929	699232250	250	80	32.2	NA	2/6/2015	SRA
SRR1749319	SRX822702	SRS802391	NA	urban	New York City MTA subway samples Metagenome	United States of America	NA	NA	NA	NA	NA	7/30/2013	40.76	-73.98	NA	NA	NA	NA	NA	NA	NA	NA	NA	NA	NA	NA	ILLUMINA	No	3324710	831177500	250	81	32.24	NA	2/6/2015	SRA
SRR1749320	SRX822703	SRS802392	NA	urban	New York City MTA subway samples Metagenome	United States of America	NA	NA	NA	NA	NA	7/30/2013	40.76	-73.98	NA	NA	NA	NA	NA	NA	NA	NA	NA	NA	NA	NA	ILLUMINA	No	3092030	773007500	250	80	32.07	NA	2/6/2015	SRA
SRR1749321	SRX822704	SRS802393	NA	urban	New York City MTA subway samples Metagenome	United States of America	NA	NA	NA	NA	NA	7/30/2013	40.75	-73.99	NA	NA	NA	NA	NA	NA	NA	NA	NA	NA	NA	NA	ILLUMINA	No	3223598	805899500	250	80	31.96	NA	2/6/2015	SRA
SRR1749322	SRX822705	SRS802395	NA	urban	New York City MTA subway samples Metagenome	United States of America	NA	NA	NA	NA	NA	7/30/2013	40.75	-73.99	NA	NA	NA	NA	NA	NA	NA	NA	NA	NA	NA	NA	ILLUMINA	No	3255181	813795250	250	80	31.93	NA	2/6/2015	SRA
SRR1749323	SRX822706	SRS802396	NA	urban	New York City MTA subway samples Metagenome	United States of America	NA	NA	NA	NA	NA	7/30/2013	40.74	-73.99	plastic	NA	NA	NA	NA	NA	NA	NA	NA	NA	NA	NA	ILLUMINA	No	2733259	683314750	250	80	32.16	NA	2/6/2015	SRA
SRR1749324	SRX822707	SRS802394	NA	urban	New York City MTA subway samples Metagenome	United States of America	NA	NA	NA	NA	NA	7/30/2013	40.74	-73.99	NA	NA	NA	NA	NA	NA	NA	NA	NA	NA	NA	NA	ILLUMINA	No	8551873	1727478346	202	83	32.8	NA	2/6/2015	SRA
SRR1749325	SRX822708	SRS802397	NA	urban	New York City MTA subway samples Metagenome	United States of America	NA	NA	NA	NA	NA	7/30/2013	40.72	-74	plastic	NA	NA	NA	NA	NA	NA	NA	NA	NA	NA	NA	ILLUMINA	No	3610952	902738000	250	80	32.1	NA	2/6/2015	SRA
SRR1749326	SRX822709	SRS802398	NA	urban	New York City MTA subway samples Metagenome	United States of America	NA	NA	NA	NA	NA	7/30/2013	40.72	-74	NA	NA	NA	NA	NA	NA	NA	NA	NA	NA	NA	NA	ILLUMINA	No	5756863	1162886326	202	79	31.11	NA	2/6/2015	SRA
SRR1749328	SRX822711	SRS802400	NA	urban	New York City MTA subway samples Metagenome	United States of America	NA	NA	NA	NA	NA	7/30/2013	40.71	-74	plastic	NA	NA	NA	NA	NA	NA	NA	NA	NA	NA	NA	ILLUMINA	No	5920644	1195970088	202	81	31.95	NA	2/6/2015	SRA
SRR1749330	SRX822713	SRS802403	NA	urban	New York City MTA subway samples Metagenome	United States of America	NA	NA	NA	NA	NA	7/30/2013	40.8	-73.94	NA	NA	NA	NA	NA	NA	NA	NA	NA	NA	NA	NA	ILLUMINA	No	2905795	726448750	250	80	32.02	NA	2/6/2015	SRA
SRR1749333	SRX822716	SRS802406	NA	urban	New York City MTA subway samples Metagenome	United States of America	NA	NA	NA	NA	NA	7/31/2013	40.77	-73.91	NA	NA	NA	wood	NA	NA	NA	NA	NA	NA	NA	NA	ILLUMINA	No	3338754	834688500	250	79	31.87	NA	2/6/2015	SRA
SRR1749334	SRX822717	SRS802407	NA	urban	New York City MTA subway samples Metagenome	United States of America	NA	NA	NA	NA	NA	7/30/2013	40.75	-73.95	NA	NA	NA	wood	NA	NA	NA	NA	NA	NA	NA	NA	ILLUMINA	No	8276691	1671891582	202	84	32.96	NA	2/6/2015	SRA
SRR1749335	SRX822718	SRS802408	NA	urban	New York City MTA subway samples Metagenome	United States of America	NA	NA	NA	NA	NA	7/30/2013	40.76	-73.97	NA	NA	NA	NA	NA	NA	NA	NA	NA	NA	NA	NA	ILLUMINA	No	6146942	1241682284	202	77	30.64	NA	2/6/2015	SRA
SRR1749336	SRX822719	SRS802405	NA	urban	New York City MTA subway samples Metagenome	United States of America	NA	NA	NA	NA	NA	7/30/2013	40.76	-73.97	plastic	NA	NA	NA	NA	NA	NA	NA	NA	NA	NA	NA	ILLUMINA	No	3608437	902109250	250	80	32.01	NA	2/6/2015	SRA
SRR1749339	SRX822722	SRS802409	NA	urban	New York City MTA subway samples Metagenome	United States of America	NA	NA	NA	NA	NA	7/30/2013	40.75	-73.95	NA	NA	NA	NA	NA	NA	NA	NA	NA	NA	NA	NA	ILLUMINA	No	1194877	298719250	250	79	31.76	NA	2/6/2015	SRA
SRR1749341	SRX822724	SRS802412	NA	urban	New York City MTA subway samples Metagenome	United States of America	NA	NA	NA	NA	NA	7/30/2013	40.73	-73.98	NA	NA	NA	NA	NA	NA	NA	NA	NA	NA	NA	NA	ILLUMINA	No	3130199	782549750	250	79	31.74	NA	2/6/2015	SRA
SRR1749343	SRX822726	SRS802416	NA	urban	New York City MTA subway samples Metagenome	United States of America	NA	NA	NA	NA	NA	7/30/2013	40.73	-73.98	plastic	NA	NA	NA	NA	NA	NA	NA	NA	NA	NA	NA	ILLUMINA	No	6307804	1274176408	202	77	30.64	NA	2/6/2015	SRA
SRR1749344	SRX822727	SRS802418	NA	urban	New York City MTA subway samples Metagenome	United States of America	NA	NA	NA	NA	NA	7/30/2013	40.73	-73.98	plastic	NA	NA	NA	NA	NA	NA	NA	NA	NA	NA	NA	ILLUMINA	No	9003296	1818665792	202	77	30.58	NA	2/6/2015	SRA
SRR1749345	SRX822728	SRS802415	NA	urban	New York City MTA subway samples Metagenome	United States of America	NA	NA	NA	NA	NA	7/30/2013	40.73	-73.98	NA	NA	NA	NA	NA	NA	NA	NA	NA	NA	NA	NA	ILLUMINA	No	3859885	964971250	250	81	32.24	NA	2/6/2015	SRA
SRR1749346	SRX822729	SRS802417	NA	urban	New York City MTA subway samples Metagenome	United States of America	NA	NA	NA	NA	NA	7/30/2013	40.72	-73.96	NA	NA	NA	NA	NA	NA	NA	NA	NA	NA	NA	NA	ILLUMINA	No	3090785	772696250	250	80	32.21	NA	2/6/2015	SRA
SRR1749348	SRX822731	SRS802419	NA	urban	New York City MTA subway samples Metagenome	United States of America	NA	NA	NA	NA	NA	7/31/2013	40.7	-73.95	NA	NA	NA	NA	NA	NA	NA	NA	NA	NA	NA	NA	ILLUMINA	No	2379710	594927500	250	79	31.69	NA	2/6/2015	SRA
SRR1749349	SRX822732	SRS802420	NA	urban	New York City MTA subway samples Metagenome	United States of America	NA	NA	NA	NA	NA	7/31/2013	40.7	-73.95	NA	NA	NA	wood	NA	NA	NA	NA	NA	NA	NA	NA	ILLUMINA	No	3229617	807404250	250	79	31.76	NA	2/6/2015	SRA
SRR1749350	SRX822733	SRS802422	NA	urban	New York City MTA subway samples Metagenome	United States of America	NA	NA	NA	NA	NA	7/31/2013	40.7	-73.95	plastic	NA	NA	NA	NA	NA	NA	NA	NA	NA	NA	NA	ILLUMINA	No	6401468	1293096536	202	78	30.98	NA	2/6/2015	SRA
SRR1749351	SRX822734	SRS802424	NA	urban	New York City MTA subway samples Metagenome	United States of America	NA	NA	NA	NA	NA	7/31/2013	40.7	-73.94	NA	NA	NA	NA	NA	NA	NA	NA	NA	NA	NA	NA	ILLUMINA	No	2165303	541325750	250	82	32.66	NA	2/6/2015	SRA
SRR1749352	SRX822735	SRS802425	NA	urban	New York City MTA subway samples Metagenome	United States of America	NA	NA	NA	NA	NA	7/31/2013	40.7	-73.94	plastic	NA	NA	NA	NA	NA	NA	NA	NA	NA	NA	NA	ILLUMINA	No	9167728	1851881056	202	78	30.72	NA	2/6/2015	SRA
SRR1749353	SRX822736	SRS802423	NA	urban	New York City MTA subway samples Metagenome	United States of America	NA	NA	NA	NA	NA	7/31/2013	40.7	-73.94	NA	NA	NA	NA	NA	NA	NA	NA	NA	NA	NA	NA	ILLUMINA	No	7133688	1441004976	202	78	30.77	NA	2/6/2015	SRA
SRR1749354	SRX822737	SRS802426	NA	urban	New York City MTA subway samples Metagenome	United States of America	NA	NA	NA	NA	NA	7/31/2013	40.7	-73.94	plastic	NA	NA	NA	NA	NA	NA	NA	NA	NA	NA	NA	ILLUMINA	No	9964337	2012796074	202	81	31.98	NA	2/6/2015	SRA
SRR1749355	SRX822738	SRS802428	NA	urban	New York City MTA subway samples Metagenome	United States of America	NA	NA	NA	NA	NA	7/31/2013	40.7	-73.94	NA	NA	NA	NA	NA	NA	NA	NA	NA	NA	NA	NA	ILLUMINA	No	2617911	654477750	250	80	32.03	NA	2/6/2015	SRA
SRR1749356	SRX822739	SRS802427	NA	urban	New York City MTA subway samples Metagenome	United States of America	NA	NA	NA	NA	NA	7/29/2013	40.76	-73.98	NA	NA	NA	NA	NA	NA	NA	NA	NA	NA	NA	NA	ILLUMINA	No	3498941	874735250	250	81	32.22	NA	2/6/2015	SRA
SRR1749358	SRX822741	SRS802429	NA	urban	New York City MTA subway samples Metagenome	United States of America	NA	NA	NA	NA	NA	7/29/2013	40.75	-73.98	NA	NA	NA	wood	NA	NA	NA	NA	NA	NA	NA	NA	ILLUMINA	No	7988909	1613759618	202	78	31.02	NA	2/6/2015	SRA
SRR1749359	SRX822742	SRS802433	NA	urban	New York City MTA subway samples Metagenome	United States of America	NA	NA	NA	NA	NA	7/29/2013	40.75	-73.98	NA	NA	NA	NA	NA	NA	NA	NA	NA	NA	NA	NA	ILLUMINA	No	3103510	775877500	250	80	31.93	NA	2/6/2015	SRA
SRR1749360	SRX822743	SRS802431	NA	urban	New York City MTA subway samples Metagenome	United States of America	NA	NA	NA	NA	NA	7/29/2013	40.75	-73.98	NA	NA	NA	wood	NA	NA	NA	NA	NA	NA	NA	NA	ILLUMINA	No	2423178	605794500	250	80	31.95	NA	2/6/2015	SRA
SRR1749363	SRX822746	SRS802437	NA	urban	New York City MTA subway samples Metagenome	United States of America	NA	NA	NA	NA	NA	7/29/2013	40.76	-73.98	NA	NA	NA	NA	NA	NA	NA	NA	NA	NA	NA	NA	ILLUMINA	No	3136999	784249750	250	80	32.08	NA	2/6/2015	SRA
SRR1749364	SRX822747	SRS802435	NA	urban	New York City MTA subway samples Metagenome	United States of America	NA	NA	NA	NA	NA	7/29/2013	40.59	-73.95	plastic	NA	NA	NA	NA	NA	NA	NA	NA	NA	NA	NA	ILLUMINA	No	7032719	1420609238	202	83	32.32	NA	2/6/2015	SRA
SRR1749365	SRX822748	SRS802436	NA	urban	New York City MTA subway samples Metagenome	United States of America	NA	NA	NA	NA	NA	7/29/2013	40.78	-73.95	NA	NA	NA	wood	NA	NA	NA	NA	NA	NA	NA	NA	ILLUMINA	No	2356841	589210250	250	80	32.09	NA	2/6/2015	SRA
SRR1749366	SRX822749	SRS802438	NA	urban	New York City MTA subway samples Metagenome	United States of America	NA	NA	NA	NA	NA	7/29/2013	40.59	-73.97	plastic	NA	NA	NA	NA	NA	NA	NA	NA	NA	NA	NA	ILLUMINA	No	8551403	1727383406	202	85	33.21	NA	2/6/2015	SRA
SRR1749367	SRX822750	SRS802439	NA	urban	New York City MTA subway samples Metagenome	United States of America	NA	NA	NA	NA	NA	7/29/2013	40.79	-73.94	NA	NA	NA	NA	NA	NA	NA	NA	NA	NA	NA	NA	ILLUMINA	No	2605650	651412500	250	81	32.18	NA	2/6/2015	SRA
SRR1749368	SRX822751	SRS802441	NA	urban	New York City MTA subway samples Metagenome	United States of America	NA	NA	NA	NA	NA	7/29/2013	40.8	-73.95	NA	NA	NA	NA	NA	NA	NA	NA	NA	NA	NA	NA	ILLUMINA	No	2365893	591473250	250	79	31.75	NA	2/6/2015	SRA
SRR1749369	SRX822752	SRS802440	NA	urban	New York City MTA subway samples Metagenome	United States of America	NA	NA	NA	NA	NA	7/29/2013	40.8	-73.95	plastic	NA	NA	NA	NA	NA	NA	NA	NA	NA	NA	NA	ILLUMINA	No	3500283	875070750	250	80	32.1	NA	2/6/2015	SRA
SRR1749370	SRX822753	SRS802443	NA	urban	New York City MTA subway samples Metagenome	United States of America	NA	NA	NA	NA	NA	7/29/2013	40.81	-73.95	NA	NA	NA	NA	NA	NA	NA	NA	NA	NA	NA	NA	ILLUMINA	No	3327579	831894750	250	79	31.9	NA	2/6/2015	SRA
SRR1749371	SRX822754	SRS802444	NA	urban	New York City MTA subway samples Metagenome	United States of America	NA	NA	NA	NA	NA	7/29/2013	40.81	-73.95	plastic	NA	NA	NA	NA	NA	NA	NA	NA	NA	NA	NA	ILLUMINA	No	8549864	1727072528	202	77	30.33	NA	2/6/2015	SRA
SRR1749372	SRX822755	SRS802442	NA	urban	New York City MTA subway samples Metagenome	United States of America	NA	NA	NA	NA	NA	7/29/2013	40.81	-73.94	NA	NA	NA	NA	NA	NA	NA	NA	NA	NA	NA	NA	ILLUMINA	No	2575302	643825500	250	79	31.66	NA	2/6/2015	SRA
SRR1749373	SRX822756	SRS802446	NA	urban	New York City MTA subway samples Metagenome	United States of America	NA	NA	NA	NA	NA	7/29/2013	40.81	-73.94	plastic	NA	NA	NA	NA	NA	NA	NA	NA	NA	NA	NA	ILLUMINA	No	7486896	1512352992	202	77	30.47	NA	2/6/2015	SRA
SRR1749374	SRX822757	SRS802447	NA	urban	New York City MTA subway samples Metagenome	United States of America	NA	NA	NA	NA	NA	7/29/2013	40.83	-73.93	plastic	NA	NA	NA	NA	NA	NA	NA	NA	NA	NA	NA	ILLUMINA	No	11693538	2362094676	202	83	32.5	NA	2/6/2015	SRA
SRR1749375	SRX822758	SRS802445	NA	urban	New York City MTA subway samples Metagenome	United States of America	NA	NA	NA	NA	NA	7/29/2013	40.83	-73.93	NA	NA	NA	NA	NA	NA	NA	NA	NA	NA	NA	NA	ILLUMINA	No	1668582	417145500	250	79	31.72	NA	2/6/2015	SRA
SRR1749377	SRX822760	SRS802449	NA	urban	New York City MTA subway samples Metagenome	United States of America	NA	NA	NA	NA	NA	7/29/2013	40.83	-73.92	plastic	NA	NA	NA	NA	NA	NA	NA	NA	NA	NA	NA	ILLUMINA	No	2694752	673688000	250	81	32.33	NA	2/6/2015	SRA
SRR1749378	SRX822761	SRS802450	NA	urban	New York City MTA subway samples Metagenome	United States of America	NA	NA	NA	NA	NA	7/29/2013	40.83	-73.92	NA	NA	NA	NA	NA	NA	NA	NA	NA	NA	NA	NA	ILLUMINA	No	3286890	821722500	250	79	31.93	NA	2/6/2015	SRA
SRR1749380	SRX822763	SRS802452	NA	urban	New York City MTA subway samples Metagenome	United States of America	NA	NA	NA	NA	NA	7/29/2013	40.84	-73.91	NA	NA	NA	NA	NA	NA	NA	NA	NA	NA	NA	NA	ILLUMINA	No	1767250	441812500	250	81	32.31	NA	2/6/2015	SRA
SRR1749381	SRX822764	SRS802455	NA	urban	New York City MTA subway samples Metagenome	United States of America	NA	NA	NA	NA	NA	7/29/2013	40.84	-73.91	NA	NA	NA	NA	NA	NA	NA	NA	NA	NA	NA	NA	ILLUMINA	No	1746755	436688750	250	81	32.23	NA	2/6/2015	SRA
SRR1749382	SRX822765	SRS802453	NA	urban	New York City MTA subway samples Metagenome	United States of America	NA	NA	NA	NA	NA	7/29/2013	40.75	-73.95	NA	NA	NA	NA	NA	NA	NA	NA	NA	NA	NA	NA	ILLUMINA	No	2573588	643397000	250	81	32.36	NA	2/6/2015	SRA
SRR1749384	SRX822767	SRS802456	NA	urban	New York City MTA subway samples Metagenome	United States of America	NA	NA	NA	NA	NA	7/29/2013	40.76	-73.96	NA	NA	NA	NA	NA	NA	NA	NA	NA	NA	NA	NA	ILLUMINA	No	3466318	866579500	250	80	31.9	NA	2/6/2015	SRA
SRR1749385	SRX822768	SRS802457	NA	urban	New York City MTA subway samples Metagenome	United States of America	NA	NA	NA	NA	NA	7/29/2013	40.76	-73.97	NA	NA	NA	NA	NA	NA	NA	NA	NA	NA	NA	NA	ILLUMINA	No	3721369	930342250	250	81	32.42	NA	2/6/2015	SRA
SRR1749387	SRX822770	SRS802459	NA	urban	New York City MTA subway samples Metagenome	United States of America	NA	NA	NA	NA	NA	7/29/2013	40.76	-73.97	NA	NA	NA	NA	NA	NA	NA	NA	NA	NA	NA	NA	ILLUMINA	No	1630459	407614750	250	80	31.97	NA	2/6/2015	SRA
SRR1749388	SRX822771	SRS802461	NA	urban	New York City MTA subway samples Metagenome	United States of America	NA	NA	NA	NA	NA	7/29/2013	40.74	-73.99	NA	NA	NA	NA	NA	NA	NA	NA	NA	NA	NA	NA	ILLUMINA	No	2667121	666780250	250	81	32.23	NA	2/6/2015	SRA
SRR1749389	SRX822772	SRS802460	NA	urban	New York City MTA subway samples Metagenome	United States of America	NA	NA	NA	NA	NA	7/29/2013	40.74	-73.99	NA	NA	NA	NA	NA	NA	NA	NA	NA	NA	NA	NA	ILLUMINA	No	8433191	1703504582	202	77	30.44	NA	2/6/2015	SRA
SRR1749390	SRX822773	SRS802462	NA	urban	New York City MTA subway samples Metagenome	United States of America	NA	NA	NA	NA	NA	7/29/2013	40.72	-73.98	NA	NA	NA	NA	NA	NA	NA	NA	NA	NA	NA	NA	ILLUMINA	No	3632078	908019500	250	81	32.23	NA	2/6/2015	SRA
SRR1749391	SRX822774	SRS802465	NA	urban	New York City MTA subway samples Metagenome	United States of America	NA	NA	NA	NA	NA	7/29/2013	40.72	-73.98	NA	NA	NA	NA	NA	NA	NA	NA	NA	NA	NA	NA	ILLUMINA	No	9851176	1989937552	202	76	30.32	NA	2/6/2015	SRA
SRR1749392	SRX822775	SRS802463	NA	urban	New York City MTA subway samples Metagenome	United States of America	NA	NA	NA	NA	NA	7/29/2013	40.71	-73.99	NA	NA	NA	NA	NA	NA	NA	NA	NA	NA	NA	NA	ILLUMINA	No	7488506	1512678212	202	78	30.82	NA	2/6/2015	SRA
SRR1749393	SRX822776	SRS802464	NA	urban	New York City MTA subway samples Metagenome	United States of America	NA	NA	NA	NA	NA	7/29/2013	40.71	-73.99	NA	NA	NA	NA	NA	NA	NA	NA	NA	NA	NA	NA	ILLUMINA	No	2776375	694093750	250	80	32.01	NA	2/6/2015	SRA
SRR1749395	SRX822778	SRS802468	NA	urban	New York City MTA subway samples Metagenome	United States of America	NA	NA	NA	NA	NA	7/30/2013	40.62	-73.97	NA	NA	NA	NA	NA	NA	NA	NA	NA	NA	NA	NA	ILLUMINA	No	6080312	1228223024	202	81	31.95	NA	2/6/2015	SRA
SRR1749397	SRX822780	SRS802467	NA	urban	New York City MTA subway samples Metagenome	United States of America	NA	NA	NA	NA	NA	7/30/2013	40.76	-73.98	NA	NA	NA	wood	NA	NA	NA	NA	NA	NA	NA	NA	ILLUMINA	No	5453696	1101646592	202	81	31.75	NA	2/6/2015	SRA
SRR1749398	SRX822781	SRS802469	NA	urban	New York City MTA subway samples Metagenome	United States of America	NA	NA	NA	NA	NA	7/30/2013	40.76	-73.98	plastic	NA	NA	NA	NA	NA	NA	NA	NA	NA	NA	NA	ILLUMINA	No	1862366	465591500	250	79	31.74	NA	2/6/2015	SRA
SRR1749400	SRX822783	SRS802472	NA	urban	New York City MTA subway samples Metagenome	United States of America	NA	NA	NA	NA	NA	7/29/2013	40.76	-73.96	NA	NA	NA	NA	NA	NA	NA	NA	NA	NA	NA	NA	ILLUMINA	No	2368511	592127750	250	80	32.06	NA	2/6/2015	SRA
SRR1749401	SRX822784	SRS802473	NA	urban	New York City MTA subway samples Metagenome	United States of America	NA	NA	NA	NA	NA	7/29/2013	40.76	-73.97	NA	NA	NA	NA	NA	NA	NA	NA	NA	NA	NA	NA	ILLUMINA	No	4828318	975320236	202	79	31.06	NA	2/6/2015	SRA
SRR1749402	SRX822785	SRS802474	NA	urban	New York City MTA subway samples Metagenome	United States of America	NA	NA	NA	NA	NA	7/29/2013	40.76	-73.97	NA	NA	NA	NA	NA	NA	NA	NA	NA	NA	NA	NA	ILLUMINA	No	3320512	830128000	250	80	32.15	NA	2/6/2015	SRA
SRR1749403	SRX822786	SRS802480	NA	urban	New York City MTA subway samples Metagenome	United States of America	NA	NA	NA	NA	NA	7/29/2013	40.75	-73.98	NA	NA	NA	NA	NA	NA	NA	NA	NA	NA	NA	NA	ILLUMINA	No	2851686	712921500	250	80	31.9	NA	2/6/2015	SRA
SRR1749404	SRX822787	SRS802475	NA	urban	New York City MTA subway samples Metagenome	United States of America	NA	NA	NA	NA	NA	7/29/2013	40.75	-73.98	NA	NA	NA	NA	NA	NA	NA	NA	NA	NA	NA	NA	ILLUMINA	No	1892417	473104250	250	95	35.63	NA	2/6/2015	SRA
SRR1749405	SRX822788	SRS802476	NA	urban	New York City MTA subway samples Metagenome	United States of America	NA	NA	NA	NA	NA	7/29/2013	40.75	-73.98	NA	NA	NA	wood	NA	NA	NA	NA	NA	NA	NA	NA	ILLUMINA	No	1337035	334258750	250	94	35.52	NA	2/6/2015	SRA
SRR1749406	SRX822789	SRS802478	NA	urban	New York City MTA subway samples Metagenome	United States of America	NA	NA	NA	NA	NA	7/29/2013	40.75	-73.98	NA	NA	NA	NA	NA	NA	NA	NA	NA	NA	NA	NA	ILLUMINA	No	673700	168425000	250	94	35.46	NA	2/6/2015	SRA
SRR1749408	SRX822791	SRS802479	NA	urban	New York City MTA subway samples Metagenome	United States of America	NA	NA	NA	NA	NA	7/29/2013	40.74	-73.99	NA	NA	NA	NA	NA	NA	NA	NA	NA	NA	NA	NA	ILLUMINA	No	1445246	361311500	250	95	35.58	NA	2/6/2015	SRA
SRR1749409	SRX822792	SRS802481	NA	urban	New York City MTA subway samples Metagenome	United States of America	NA	NA	NA	NA	NA	7/29/2013	40.74	-73.99	plastic	NA	NA	NA	NA	NA	NA	NA	NA	NA	NA	NA	ILLUMINA	No	1395698	348924500	250	95	35.63	NA	2/6/2015	SRA
SRR1749410	SRX822793	SRS802482	NA	urban	New York City MTA subway samples Metagenome	United States of America	NA	NA	NA	NA	NA	7/29/2013	40.74	-73.99	NA	NA	NA	NA	NA	NA	NA	NA	NA	NA	NA	NA	ILLUMINA	No	847050	211762500	250	94	35.51	NA	2/6/2015	SRA
SRR1749411	SRX822794	SRS802483	NA	urban	New York City MTA subway samples Metagenome	United States of America	NA	NA	NA	NA	NA	7/29/2013	40.73	-73.99	NA	NA	NA	wood	NA	NA	NA	NA	NA	NA	NA	NA	ILLUMINA	No	4785498	966670596	202	78	30.74	NA	2/6/2015	SRA
SRR1749412	SRX822795	SRS802484	NA	urban	New York City MTA subway samples Metagenome	United States of America	NA	NA	NA	NA	NA	7/29/2013	40.73	-73.99	NA	NA	NA	NA	NA	NA	NA	NA	NA	NA	NA	NA	ILLUMINA	No	800353	200088250	250	94	35.47	NA	2/6/2015	SRA
SRR1749413	SRX822796	SRS802485	NA	urban	New York City MTA subway samples Metagenome	United States of America	NA	NA	NA	NA	NA	7/29/2013	40.73	-74	NA	NA	NA	NA	NA	NA	NA	NA	NA	NA	NA	NA	ILLUMINA	No	998686	249671500	250	95	35.59	NA	2/6/2015	SRA
SRR1749414	SRX822797	SRS802493	NA	urban	New York City MTA subway samples Metagenome	United States of America	NA	NA	NA	NA	NA	7/29/2013	40.73	-74	NA	NA	NA	NA	NA	NA	NA	NA	NA	NA	NA	NA	ILLUMINA	No	5941617	1200206634	202	78	30.68	NA	2/6/2015	SRA
SRR1749415	SRX822798	SRS802486	NA	urban	New York City MTA subway samples Metagenome	United States of America	NA	NA	NA	NA	NA	7/29/2013	40.72	-73.99	NA	NA	NA	NA	NA	NA	NA	NA	NA	NA	NA	NA	ILLUMINA	No	1794702	448675500	250	95	35.57	NA	2/6/2015	SRA
SRR1749416	SRX822799	SRS802487	NA	urban	New York City MTA subway samples Metagenome	United States of America	NA	NA	NA	NA	NA	7/29/2013	40.72	-73.99	NA	NA	NA	NA	NA	NA	NA	NA	NA	NA	NA	NA	ILLUMINA	No	1126191	281547750	250	95	35.65	NA	2/6/2015	SRA
SRR1749417	SRX822800	SRS802488	NA	urban	New York City MTA subway samples Metagenome	United States of America	NA	NA	NA	NA	NA	7/29/2013	40.72	-73.98	NA	NA	NA	wood	NA	NA	NA	NA	NA	NA	NA	NA	ILLUMINA	No	3930183	982545750	250	95	35.54	NA	2/6/2015	SRA
SRR1749418	SRX822801	SRS802489	NA	urban	New York City MTA subway samples Metagenome	United States of America	NA	NA	NA	NA	NA	7/29/2013	40.72	-73.98	plastic	NA	NA	NA	NA	NA	NA	NA	NA	NA	NA	NA	ILLUMINA	No	5332959	1077257718	202	79	31.2	NA	2/6/2015	SRA
SRR1749422	SRX822805	SRS802494	NA	urban	New York City MTA subway samples Metagenome	United States of America	NA	NA	NA	NA	NA	7/30/2013	40.76	-73.98	NA	NA	NA	NA	NA	NA	NA	NA	NA	NA	NA	NA	ILLUMINA	No	884097	221024250	250	94	35.5	NA	2/6/2015	SRA
SRR1749423	SRX822806	SRS802495	NA	urban	New York City MTA subway samples Metagenome	United States of America	NA	NA	NA	NA	NA	7/30/2013	40.76	-73.97	plastic	NA	NA	NA	NA	NA	NA	NA	NA	NA	NA	NA	ILLUMINA	No	694917	173729250	250	95	35.56	NA	2/6/2015	SRA
SRR1749424	SRX822807	SRS802496	NA	urban	New York City MTA subway samples Metagenome	United States of America	NA	NA	NA	NA	NA	7/30/2013	40.76	-73.97	NA	NA	NA	NA	NA	NA	NA	NA	NA	NA	NA	NA	ILLUMINA	No	942839	235709750	250	94	35.5	NA	2/6/2015	SRA
SRR1749425	SRX822808	SRS802500	NA	urban	New York City MTA subway samples Metagenome	United States of America	NA	NA	NA	NA	NA	7/30/2013	40.76	-73.96	NA	NA	NA	NA	NA	NA	NA	NA	NA	NA	NA	NA	ILLUMINA	No	1052676	263169000	250	95	35.58	NA	2/6/2015	SRA
SRR1749426	SRX822809	SRS802498	NA	urban	New York City MTA subway samples Metagenome	United States of America	NA	NA	NA	NA	NA	7/30/2013	40.75	-73.95	NA	NA	NA	NA	NA	NA	NA	NA	NA	NA	NA	NA	ILLUMINA	No	1656878	414219500	250	95	35.58	NA	2/6/2015	SRA
SRR1749429	SRX822812	SRS802502	NA	urban	New York City MTA subway samples Metagenome	United States of America	NA	NA	NA	NA	NA	7/29/2013	40.71	-74	NA	NA	NA	wood	NA	NA	NA	NA	NA	NA	NA	NA	ILLUMINA	No	1015631	253907750	250	94	35.5	NA	2/6/2015	SRA
SRR1749430	SRX822813	SRS802501	NA	urban	New York City MTA subway samples Metagenome	United States of America	NA	NA	NA	NA	NA	7/29/2013	40.71	-74	NA	NA	NA	wood	NA	NA	NA	NA	NA	NA	NA	NA	ILLUMINA	No	1295040	323760000	250	95	35.56	NA	2/6/2015	SRA
SRR1749433	SRX822816	SRS802505	NA	urban	New York City MTA subway samples Metagenome	United States of America	NA	NA	NA	NA	NA	7/29/2013	40.71	-73.99	NA	NA	NA	NA	NA	NA	NA	NA	NA	NA	NA	NA	ILLUMINA	No	3448425	862106250	250	95	35.55	NA	2/6/2015	SRA
SRR1749437	SRX822820	SRS802508	NA	urban	New York City MTA subway samples Metagenome	United States of America	NA	NA	NA	NA	NA	7/29/2013	40.71	-73.99	NA	NA	NA	NA	NA	NA	NA	NA	NA	NA	NA	NA	ILLUMINA	No	314179	78544750	250	95	35.57	NA	2/6/2015	SRA
SRR1749439	SRX822822	SRS802511	NA	urban	New York City MTA subway samples Metagenome	United States of America	NA	NA	NA	NA	NA	7/31/2013	40.7	-73.81	NA	NA	NA	NA	NA	NA	NA	NA	NA	NA	NA	NA	ILLUMINA	No	3224555	806138750	250	95	35.54	NA	2/6/2015	SRA
SRR1749440	SRX822823	SRS802512	NA	urban	New York City MTA subway samples Metagenome	United States of America	NA	NA	NA	NA	NA	7/31/2013	40.7	-73.81	NA	NA	NA	wood	NA	NA	NA	NA	NA	NA	NA	NA	ILLUMINA	No	6555214	1324153228	202	79	31.03	NA	2/6/2015	SRA
SRR1749441	SRX822824	SRS802513	NA	urban	New York City MTA subway samples Metagenome	United States of America	NA	NA	NA	NA	NA	7/31/2013	40.75	-73.58	NA	NA	NA	NA	NA	NA	NA	NA	NA	NA	NA	NA	ILLUMINA	No	1521819	380454750	250	94	35.38	NA	2/6/2015	SRA
SRR1749442	SRX822825	SRS802516	NA	urban	New York City MTA subway samples Metagenome	United States of America	NA	NA	NA	NA	NA	7/31/2013	40.7	-73.81	plastic	NA	NA	NA	NA	NA	NA	NA	NA	NA	NA	NA	ILLUMINA	No	2680003	670000750	250	95	35.55	NA	2/6/2015	SRA
SRR1749443	SRX822826	SRS802515	NA	urban	New York City MTA subway samples Metagenome	United States of America	NA	NA	NA	NA	NA	7/31/2013	40.7	-73.81	NA	NA	NA	NA	NA	NA	NA	NA	NA	NA	NA	NA	ILLUMINA	No	7394774	1493744348	202	78	30.87	NA	2/6/2015	SRA
SRR1749445	SRX822828	SRS802517	NA	urban	New York City MTA subway samples Metagenome	United States of America	NA	NA	NA	NA	NA	7/31/2013	40.7	-73.82	NA	NA	NA	wood	NA	NA	NA	NA	NA	NA	NA	NA	ILLUMINA	No	3422452	855613000	250	94	35.48	NA	2/6/2015	SRA
SRR1749446	SRX822829	SRS802519	NA	urban	New York City MTA subway samples Metagenome	United States of America	NA	NA	NA	NA	NA	7/31/2013	40.7	-73.82	NA	NA	NA	NA	NA	NA	NA	NA	NA	NA	NA	NA	ILLUMINA	No	10759191	2173356582	202	79	31.16	NA	2/6/2015	SRA
SRR1749447	SRX822830	SRS802518	NA	urban	New York City MTA subway samples Metagenome	United States of America	NA	NA	NA	NA	NA	7/31/2013	40.7	-73.83	NA	NA	NA	NA	NA	NA	NA	NA	NA	NA	NA	NA	ILLUMINA	No	1575068	393767000	250	94	35.45	NA	2/6/2015	SRA
SRR1749449	SRX822832	SRS802522	NA	urban	New York City MTA subway samples Metagenome	United States of America	NA	NA	NA	NA	NA	7/31/2013	40.69	-73.83	NA	NA	NA	NA	NA	NA	NA	NA	NA	NA	NA	NA	ILLUMINA	No	923140	553581039	600	76	32.39	NA	2/6/2015	SRA
SRR1749450	SRX822833	SRS802521	NA	urban	New York City MTA subway samples Metagenome	United States of America	NA	NA	NA	NA	NA	7/31/2013	40.69	-73.98	plastic	NA	NA	NA	NA	NA	NA	NA	NA	NA	NA	NA	ILLUMINA	No	3764527	760434454	202	86	33.57	NA	2/6/2015	SRA
SRR1749451	SRX822834	SRS802526	NA	urban	New York City MTA subway samples Metagenome	United States of America	NA	NA	NA	NA	NA	7/31/2013	40.69	-73.84	NA	NA	NA	wood	NA	NA	NA	NA	NA	NA	NA	NA	ILLUMINA	No	1846117	461529250	250	94	35.33	NA	2/6/2015	SRA
SRR1749452	SRX822835	SRS802524	NA	urban	New York City MTA subway samples Metagenome	United States of America	NA	NA	NA	NA	NA	7/31/2013	40.69	-73.84	plastic	NA	NA	NA	NA	NA	NA	NA	NA	NA	NA	NA	ILLUMINA	No	9356357	1889984114	202	79	31.39	NA	2/6/2015	SRA
SRR1749454	SRX822837	SRS802528	NA	urban	New York City MTA subway samples Metagenome	United States of America	NA	NA	NA	NA	NA	7/31/2013	40.69	-73.86	plastic	NA	NA	NA	NA	NA	NA	NA	NA	NA	NA	NA	ILLUMINA	No	269573	67393250	250	95	35.6	NA	2/6/2015	SRA
SRR1749455	SRX822838	SRS802525	NA	urban	New York City MTA subway samples Metagenome	United States of America	NA	NA	NA	NA	NA	7/31/2013	40.69	-73.86	plastic	NA	NA	NA	NA	NA	NA	NA	NA	NA	NA	NA	ILLUMINA	No	6078094	1227774988	202	80	31.54	NA	2/6/2015	SRA
SRR1749456	SRX822839	SRS802523	NA	urban	New York City MTA subway samples Metagenome	United States of America	NA	NA	NA	NA	NA	7/31/2013	40.69	-73.86	NA	NA	NA	wood	NA	NA	NA	NA	NA	NA	NA	NA	ILLUMINA	No	4145069	837303938	202	79	31.27	NA	2/6/2015	SRA
SRR1749459	SRX822842	SRS802531	NA	urban	New York City MTA subway samples Metagenome	United States of America	NA	NA	NA	NA	NA	7/31/2013	40.69	-73.84	NA	NA	NA	NA	NA	NA	NA	NA	NA	NA	NA	NA	ILLUMINA	No	889267	222316750	250	95	35.61	NA	2/6/2015	SRA
SRR1749460	SRX822843	SRS802535	NA	urban	New York City MTA subway samples Metagenome	United States of America	NA	NA	NA	NA	NA	7/31/2013	40.69	-73.84	NA	NA	NA	NA	NA	NA	NA	NA	NA	NA	NA	NA	ILLUMINA	No	893866	223466500	250	94	35.52	NA	2/6/2015	SRA
SRR1749461	SRX822844	SRS802533	NA	urban	New York City MTA subway samples Metagenome	United States of America	NA	NA	NA	NA	NA	7/31/2013	40.71	-73.83	NA	NA	NA	NA	NA	NA	NA	NA	NA	NA	NA	NA	ILLUMINA	No	3652774	737860348	202	78	30.87	NA	2/6/2015	SRA
SRR1749462	SRX822845	SRS802534	NA	urban	New York City MTA subway samples Metagenome	United States of America	NA	NA	NA	NA	NA	7/31/2013	40.71	-73.82	NA	NA	NA	NA	NA	NA	NA	NA	NA	NA	NA	NA	ILLUMINA	No	881088	220272000	250	94	35.51	NA	2/6/2015	SRA
SRR1749463	SRX822846	SRS802532	NA	urban	New York City MTA subway samples Metagenome	United States of America	NA	NA	NA	NA	NA	7/31/2013	40.71	-73.82	NA	NA	NA	NA	NA	NA	NA	NA	NA	NA	NA	NA	ILLUMINA	No	1031042	257760500	250	95	35.61	NA	2/6/2015	SRA
SRR1749465	SRX822848	SRS802538	NA	urban	New York City MTA subway samples Metagenome	United States of America	NA	NA	NA	NA	NA	7/31/2013	40.72	-73.85	plastic	NA	NA	NA	NA	NA	NA	NA	NA	NA	NA	NA	ILLUMINA	No	7631853	1541634306	202	86	33.69	NA	2/6/2015	SRA
SRR1749466	SRX822849	SRS802537	NA	urban	New York City MTA subway samples Metagenome	United States of America	NA	NA	NA	NA	NA	7/31/2013	40.72	-73.85	NA	NA	NA	wood	NA	NA	NA	NA	NA	NA	NA	NA	ILLUMINA	No	2252933	563233250	250	94	35.53	NA	2/6/2015	SRA
SRR1749467	SRX822850	SRS802541	NA	urban	New York City MTA subway samples Metagenome	United States of America	NA	NA	NA	NA	NA	7/31/2013	40.73	-73.86	plastic	NA	NA	NA	NA	NA	NA	NA	NA	NA	NA	NA	ILLUMINA	No	3073129	620772058	202	79	31.12	NA	2/6/2015	SRA
SRR1749468	SRX822851	SRS802539	NA	urban	New York City MTA subway samples Metagenome	United States of America	NA	NA	NA	NA	NA	7/31/2013	40.73	-73.86	NA	NA	NA	NA	NA	NA	NA	NA	NA	NA	NA	NA	ILLUMINA	No	4623567	933960534	202	79	31.09	NA	2/6/2015	SRA
SRR1749469	SRX822852	SRS802540	NA	urban	New York City MTA subway samples Metagenome	United States of America	NA	NA	NA	NA	NA	7/31/2013	40.74	-73.89	NA	NA	NA	NA	NA	NA	NA	NA	NA	NA	NA	NA	ILLUMINA	No	4728228	955102056	202	78	30.94	NA	2/6/2015	SRA
SRR1749470	SRX822853	SRS802542	NA	urban	New York City MTA subway samples Metagenome	United States of America	NA	NA	NA	NA	NA	7/31/2013	40.75	-73.9	NA	NA	NA	NA	NA	NA	NA	NA	NA	NA	NA	NA	ILLUMINA	No	2409517	602379250	250	94	35.5	NA	2/6/2015	SRA
SRR1749471	SRX822854	SRS802544	NA	urban	New York City MTA subway samples Metagenome	United States of America	NA	NA	NA	NA	NA	7/31/2013	40.75	-73.9	plastic	NA	NA	NA	NA	NA	NA	NA	NA	NA	NA	NA	ILLUMINA	No	3613142	729854684	202	78	30.91	NA	2/6/2015	SRA
SRR1749474	SRX822857	SRS802546	NA	urban	New York City MTA subway samples Metagenome	United States of America	NA	NA	NA	NA	NA	7/31/2013	40.75	-73.94	plastic	NA	NA	NA	NA	NA	NA	NA	NA	NA	NA	NA	ILLUMINA	No	1625278	406319500	250	94	35.52	NA	2/6/2015	SRA
SRR1749475	SRX822858	SRS802547	NA	urban	New York City MTA subway samples Metagenome	United States of America	NA	NA	NA	NA	NA	7/31/2013	40.74	-73.93	NA	NA	NA	wood	NA	NA	NA	NA	NA	NA	NA	NA	ILLUMINA	No	3818249	771286298	202	78	30.79	NA	2/6/2015	SRA
SRR1749476	SRX822859	SRS802549	NA	urban	New York City MTA subway samples Metagenome	United States of America	NA	NA	NA	NA	NA	7/31/2013	40.74	-73.93	plastic	NA	NA	NA	NA	NA	NA	NA	NA	NA	NA	NA	ILLUMINA	No	834932	208733000	250	95	35.55	NA	2/6/2015	SRA
SRR1749477	SRX822860	SRS802548	NA	urban	New York City MTA subway samples Metagenome	United States of America	NA	NA	NA	NA	NA	7/31/2013	40.74	-73.92	NA	NA	NA	NA	NA	NA	NA	NA	NA	NA	NA	NA	ILLUMINA	No	1248904	312226000	250	94	35.51	NA	2/6/2015	SRA
SRR1749478	SRX822861	SRS802571	NA	urban	New York City MTA subway samples Metagenome	United States of America	NA	NA	NA	NA	NA	7/31/2013	40.74	-73.92	NA	NA	NA	NA	NA	NA	NA	NA	NA	NA	NA	NA	ILLUMINA	No	3912378	790300356	202	78	30.8	NA	2/6/2015	SRA
SRR1749479	SRX822862	SRS802552	NA	urban	New York City MTA subway samples Metagenome	United States of America	NA	NA	NA	NA	NA	7/31/2013	40.74	-73.92	NA	NA	NA	NA	NA	NA	NA	NA	NA	NA	NA	NA	ILLUMINA	No	1222653	305663250	250	95	35.56	NA	2/6/2015	SRA
SRR1749482	SRX822865	SRS802553	NA	urban	New York City MTA subway samples Metagenome	United States of America	NA	NA	NA	NA	NA	7/31/2013	40.74	-73.91	NA	NA	NA	NA	NA	NA	NA	NA	NA	NA	NA	NA	ILLUMINA	No	2622310	655577500	250	94	35.47	NA	2/6/2015	SRA
SRR1749484	SRX822867	SRS802558	NA	urban	New York City MTA subway samples Metagenome	United States of America	NA	NA	NA	NA	NA	7/31/2013	40.74	-73.91	NA	NA	NA	NA	NA	NA	NA	NA	NA	NA	NA	NA	ILLUMINA	No	5671436	1145630072	202	80	31.64	NA	2/6/2015	SRA
SRR1749485	SRX822868	SRS802556	NA	urban	New York City MTA subway samples Metagenome	United States of America	NA	NA	NA	NA	NA	7/31/2013	40.74	-73.91	plastic	NA	NA	NA	NA	NA	NA	NA	NA	NA	NA	NA	ILLUMINA	No	798382	199595500	250	94	35.3	NA	2/6/2015	SRA
SRR1749486	SRX822869	SRS802555	NA	urban	New York City MTA subway samples Metagenome	United States of America	NA	NA	NA	NA	NA	7/31/2013	40.74	-73.89	NA	NA	NA	wood	NA	NA	NA	NA	NA	NA	NA	NA	ILLUMINA	No	2322716	580679000	250	95	35.54	NA	2/6/2015	SRA
SRR1749488	SRX822871	SRS802559	NA	urban	New York City MTA subway samples Metagenome	United States of America	NA	NA	NA	NA	NA	7/31/2013	40.74	-73.89	plastic	NA	NA	NA	NA	NA	NA	NA	NA	NA	NA	NA	ILLUMINA	No	5871138	1185969876	202	77	30.58	NA	2/6/2015	SRA
SRR1749489	SRX822872	SRS802560	NA	urban	New York City MTA subway samples Metagenome	United States of America	NA	NA	NA	NA	NA	7/31/2013	40.74	-73.89	NA	NA	NA	NA	NA	NA	NA	NA	NA	NA	NA	NA	ILLUMINA	No	1272310	318077500	250	95	35.58	NA	2/6/2015	SRA
SRR1749491	SRX822874	SRS802562	NA	urban	New York City MTA subway samples Metagenome	United States of America	NA	NA	NA	NA	NA	7/31/2013	40.74	-73.88	NA	NA	NA	wood	NA	NA	NA	NA	NA	NA	NA	NA	ILLUMINA	No	1549837	387459250	250	95	35.63	NA	2/6/2015	SRA
SRR1749493	SRX822876	SRS802586	NA	urban	New York City MTA subway samples Metagenome	United States of America	NA	NA	NA	NA	NA	7/31/2013	40.74	-73.87	NA	NA	NA	wood	NA	NA	NA	NA	NA	NA	NA	NA	ILLUMINA	No	1856957	464239250	250	94	35.49	NA	2/6/2015	SRA
SRR1749494	SRX822877	SRS802564	NA	urban	New York City MTA subway samples Metagenome	United States of America	NA	NA	NA	NA	NA	7/31/2013	40.74	-73.87	plastic	NA	NA	NA	NA	NA	NA	NA	NA	NA	NA	NA	ILLUMINA	No	4203576	849122352	202	80	31.53	NA	2/6/2015	SRA
SRR1749495	SRX822878	SRS802565	NA	urban	New York City MTA subway samples Metagenome	United States of America	NA	NA	NA	NA	NA	7/31/2013	40.74	-73.87	NA	NA	NA	NA	NA	NA	NA	NA	NA	NA	NA	NA	ILLUMINA	No	467056	116764000	250	94	35.53	NA	2/6/2015	SRA
SRR1749496	SRX822879	SRS802566	NA	urban	New York City MTA subway samples Metagenome	United States of America	NA	NA	NA	NA	NA	7/31/2013	40.74	-73.86	NA	NA	NA	NA	NA	NA	NA	NA	NA	NA	NA	NA	ILLUMINA	No	4958081	1001532362	202	80	31.37	NA	2/6/2015	SRA
SRR1749497	SRX822880	SRS802567	NA	urban	New York City MTA subway samples Metagenome	United States of America	NA	NA	NA	NA	NA	7/31/2013	40.74	-73.86	NA	NA	NA	NA	NA	NA	NA	NA	NA	NA	NA	NA	ILLUMINA	No	1124698	281174500	250	95	35.56	NA	2/6/2015	SRA
SRR1749498	SRX822881	SRS802568	NA	urban	New York City MTA subway samples Metagenome	United States of America	NA	NA	NA	NA	NA	7/31/2013	40.75	-73.85	NA	NA	NA	NA	NA	NA	NA	NA	NA	NA	NA	NA	ILLUMINA	No	958933	239733250	250	94	35.49	NA	2/6/2015	SRA
SRR1749500	SRX822883	SRS802570	NA	urban	New York City MTA subway samples Metagenome	United States of America	NA	NA	NA	NA	NA	7/31/2013	40.75	-73.85	plastic	NA	NA	NA	NA	NA	NA	NA	NA	NA	NA	NA	ILLUMINA	No	5039945	1018068890	202	82	32.13	NA	2/6/2015	SRA
SRR1749501	SRX822884	SRS802581	NA	urban	New York City MTA subway samples Metagenome	United States of America	NA	NA	NA	NA	NA	7/31/2013	40.75	-73.85	NA	NA	NA	NA	NA	NA	NA	NA	NA	NA	NA	NA	ILLUMINA	No	928661	232165250	250	95	35.58	NA	2/6/2015	SRA
SRR1749502	SRX822885	SRS802572	NA	urban	New York City MTA subway samples Metagenome	United States of America	NA	NA	NA	NA	NA	7/31/2013	40.74	-73.88	NA	NA	NA	NA	NA	NA	NA	NA	NA	NA	NA	NA	ILLUMINA	No	1553683	388420750	250	95	35.56	NA	2/6/2015	SRA
SRR1749503	SRX822886	SRS802573	NA	urban	New York City MTA subway samples Metagenome	United States of America	NA	NA	NA	NA	NA	7/31/2013	40.74	-73.89	plastic	NA	NA	NA	NA	NA	NA	NA	NA	NA	NA	NA	ILLUMINA	No	2192568	548142000	250	94	35.52	NA	2/6/2015	SRA
SRR1749504	SRX822887	SRS802574	NA	urban	New York City MTA subway samples Metagenome	United States of America	NA	NA	NA	NA	NA	7/31/2013	40.74	-73.94	NA	NA	NA	NA	NA	NA	NA	NA	NA	NA	NA	NA	ILLUMINA	No	2409452	602363000	250	94	35.52	NA	2/6/2015	SRA
SRR1749505	SRX822888	SRS802575	NA	urban	New York City MTA subway samples Metagenome	United States of America	NA	NA	NA	NA	NA	7/31/2013	40.74	-73.95	NA	NA	NA	NA	NA	NA	NA	NA	NA	NA	NA	NA	ILLUMINA	No	2043835	510958750	250	94	35.52	NA	2/6/2015	SRA
SRR1749506	SRX822889	SRS802576	NA	urban	New York City MTA subway samples Metagenome	United States of America	NA	NA	NA	NA	NA	7/31/2013	40.74	-73.95	plastic	NA	NA	NA	NA	NA	NA	NA	NA	NA	NA	NA	ILLUMINA	No	2375755	593938750	250	95	35.59	NA	2/6/2015	SRA
SRR1749507	SRX822890	SRS802577	NA	urban	New York City MTA subway samples Metagenome	United States of America	NA	NA	NA	NA	NA	7/31/2013	40.74	-73.95	plastic	NA	NA	NA	NA	NA	NA	NA	NA	NA	NA	NA	ILLUMINA	No	1405171	351292750	250	95	35.58	NA	2/6/2015	SRA
SRR1749508	SRX822891	SRS802579	NA	urban	New York City MTA subway samples Metagenome	United States of America	NA	NA	NA	NA	NA	7/31/2013	40.74	-73.95	NA	NA	NA	NA	NA	NA	NA	NA	NA	NA	NA	NA	ILLUMINA	No	6888728	1391523056	202	80	31.46	NA	2/6/2015	SRA
SRR1749509	SRX822892	SRS802578	NA	urban	New York City MTA subway samples Metagenome	United States of America	NA	NA	NA	NA	NA	7/31/2013	40.74	-73.94	plastic	NA	NA	NA	NA	NA	NA	NA	NA	NA	NA	NA	ILLUMINA	No	5654703	1142250006	202	80	31.3	NA	2/6/2015	SRA
SRR1749510	SRX822893	SRS802580	NA	urban	New York City MTA subway samples Metagenome	United States of America	NA	NA	NA	NA	NA	7/31/2013	40.74	-73.94	NA	NA	NA	wood	NA	NA	NA	NA	NA	NA	NA	NA	ILLUMINA	No	1855095	463773750	250	94	35.42	NA	2/6/2015	SRA
SRR1749511	SRX822894	SRS802583	NA	urban	New York City MTA subway samples Metagenome	United States of America	NA	NA	NA	NA	NA	8/1/2013	40.75	-73.93	NA	NA	NA	NA	NA	NA	NA	NA	NA	NA	NA	NA	ILLUMINA	No	716561	179140250	250	94	35.52	NA	2/6/2015	SRA
SRR1749512	SRX822895	SRS802582	NA	urban	New York City MTA subway samples Metagenome	United States of America	NA	NA	NA	NA	NA	8/1/2013	40.75	-73.93	NA	NA	NA	NA	NA	NA	NA	NA	NA	NA	NA	NA	ILLUMINA	No	616452	154113000	250	94	35.33	NA	2/6/2015	SRA
SRR1749513	SRX822896	SRS802584	NA	urban	New York City MTA subway samples Metagenome	United States of America	NA	NA	NA	NA	NA	8/1/2013	40.75	-73.93	NA	NA	NA	NA	NA	NA	NA	NA	NA	NA	NA	NA	ILLUMINA	No	4972102	1004364604	202	80	31.65	NA	2/6/2015	SRA
SRR1749514	SRX822897	SRS802585	NA	urban	New York City MTA subway samples Metagenome	United States of America	NA	NA	NA	NA	NA	8/1/2013	40.75	-73.93	NA	NA	NA	NA	NA	NA	NA	NA	NA	NA	NA	NA	ILLUMINA	No	883268	220817000	250	94	35.47	NA	2/6/2015	SRA
SRR1749515	SRX822898	SRS802588	NA	urban	New York City MTA subway samples Metagenome	United States of America	NA	NA	NA	NA	NA	8/1/2013	40.76	-73.92	plastic	NA	NA	NA	NA	NA	NA	NA	NA	NA	NA	NA	ILLUMINA	No	5406051	1092022302	202	81	31.73	NA	2/6/2015	SRA
SRR1749516	SRX822899	SRS802587	NA	urban	New York City MTA subway samples Metagenome	United States of America	NA	NA	NA	NA	NA	8/1/2013	40.76	-73.92	NA	NA	NA	wood	NA	NA	NA	NA	NA	NA	NA	NA	ILLUMINA	No	854642	213660500	250	94	35.54	NA	2/6/2015	SRA
SRR1749517	SRX822900	SRS802589	NA	urban	New York City MTA subway samples Metagenome	United States of America	NA	NA	NA	NA	NA	8/1/2013	40.76	-73.92	plastic	NA	NA	NA	NA	NA	NA	NA	NA	NA	NA	NA	ILLUMINA	No	1187820	296955000	250	95	35.55	NA	2/6/2015	SRA
SRR1749518	SRX822901	SRS802591	NA	urban	New York City MTA subway samples Metagenome	United States of America	NA	NA	NA	NA	NA	8/1/2013	40.77	-73.91	plastic	NA	NA	NA	NA	NA	NA	NA	NA	NA	NA	NA	ILLUMINA	No	6243297	1261145994	202	79	31.25	NA	2/6/2015	SRA
SRR1749519	SRX822902	SRS802592	NA	urban	New York City MTA subway samples Metagenome	United States of America	NA	NA	NA	NA	NA	7/31/2013	40.69	-73.93	NA	NA	NA	NA	NA	NA	NA	NA	NA	NA	NA	NA	ILLUMINA	No	863008	215752000	250	94	35.55	NA	2/6/2015	SRA
SRR1749520	SRX822903	SRS802590	NA	urban	New York City MTA subway samples Metagenome	United States of America	NA	NA	NA	NA	NA	7/31/2013	40.69	-73.91	NA	NA	NA	NA	NA	NA	NA	NA	NA	NA	NA	NA	ILLUMINA	No	7824773	1580604146	202	79	30.97	NA	2/6/2015	SRA
SRR1749521	SRX822904	SRS802593	NA	urban	New York City MTA subway samples Metagenome	United States of America	NA	NA	NA	NA	NA	7/31/2013	40.69	-73.91	plastic	NA	NA	NA	NA	NA	NA	NA	NA	NA	NA	NA	ILLUMINA	No	2592978	648244500	250	94	35.53	NA	2/6/2015	SRA
SRR1749522	SRX822905	SRS802594	NA	urban	New York City MTA subway samples Metagenome	United States of America	NA	NA	NA	NA	NA	7/31/2013	40.69	-73.91	NA	NA	NA	NA	NA	NA	NA	NA	NA	NA	NA	NA	ILLUMINA	No	1095691	273922750	250	94	35.46	NA	2/6/2015	SRA
SRR1749525	SRX822908	SRS802597	NA	urban	New York City MTA subway samples Metagenome	United States of America	NA	NA	NA	NA	NA	7/31/2013	40.7	-73.9	NA	NA	NA	wood	NA	NA	NA	NA	NA	NA	NA	NA	ILLUMINA	No	7530914	1521244628	202	83	32.48	NA	2/6/2015	SRA
SRR1749527	SRX822910	SRS802599	NA	urban	New York City MTA subway samples Metagenome	United States of America	NA	NA	NA	NA	NA	7/31/2013	40.69	-73.91	plastic	NA	NA	NA	NA	NA	NA	NA	NA	NA	NA	NA	ILLUMINA	No	3327910	831977500	250	95	35.55	NA	2/6/2015	SRA
SRR1749528	SRX822911	SRS802600	NA	urban	New York City MTA subway samples Metagenome	United States of America	NA	NA	NA	NA	NA	7/31/2013	40.69	-73.91	plastic	NA	NA	NA	NA	NA	NA	NA	NA	NA	NA	NA	ILLUMINA	No	8369268	1690592136	202	77	30.52	NA	2/6/2015	SRA
SRR1749529	SRX822912	SRS802601	NA	urban	New York City MTA subway samples Metagenome	United States of America	NA	NA	NA	NA	NA	7/31/2013	40.69	-73.91	NA	NA	NA	NA	NA	NA	NA	NA	NA	NA	NA	NA	ILLUMINA	No	488873	122218250	250	94	35.27	NA	2/6/2015	SRA
SRR1749530	SRX822913	SRS802602	NA	urban	New York City MTA subway samples Metagenome	United States of America	NA	NA	NA	NA	NA	8/1/2013	40.71	-74	NA	NA	NA	NA	NA	NA	NA	NA	NA	NA	NA	NA	ILLUMINA	No	4664649	942259098	202	81	31.71	NA	2/6/2015	SRA
SRR1749531	SRX822914	SRS802603	NA	urban	New York City MTA subway samples Metagenome	United States of America	NA	NA	NA	NA	NA	8/1/2013	40.71	-74	NA	NA	NA	NA	NA	NA	NA	NA	NA	NA	NA	NA	ILLUMINA	No	937753	234438250	250	94	35.52	NA	2/6/2015	SRA
SRR1749538	SRX822921	SRS802610	NA	urban	New York City MTA subway samples Metagenome	United States of America	NA	NA	NA	NA	NA	8/1/2013	40.75	-73.92	NA	NA	NA	NA	NA	NA	NA	NA	NA	NA	NA	NA	ILLUMINA	No	1994716	498679000	250	94	35.47	NA	2/6/2015	SRA
SRR1749539	SRX822922	SRS802615	NA	urban	New York City MTA subway samples Metagenome	United States of America	NA	NA	NA	NA	NA	8/1/2013	40.75	-73.92	NA	NA	NA	NA	NA	NA	NA	NA	NA	NA	NA	NA	ILLUMINA	No	3540014	715082828	202	77	30.73	NA	2/6/2015	SRA
SRR1749540	SRX822923	SRS802611	NA	urban	New York City MTA subway samples Metagenome	United States of America	NA	NA	NA	NA	NA	8/1/2013	40.75	-73.91	plastic	NA	NA	NA	NA	NA	NA	NA	NA	NA	NA	NA	ILLUMINA	No	3351693	677041986	202	77	30.61	NA	2/6/2015	SRA
SRR1749541	SRX822924	SRS802612	NA	urban	New York City MTA subway samples Metagenome	United States of America	NA	NA	NA	NA	NA	8/1/2013	40.74	-73.88	NA	NA	NA	NA	NA	NA	NA	NA	NA	NA	NA	NA	ILLUMINA	No	4761693	961861986	202	78	30.73	NA	2/6/2015	SRA
SRR1749542	SRX822925	SRS802614	NA	urban	New York City MTA subway samples Metagenome	United States of America	NA	NA	NA	NA	NA	8/1/2013	40.73	-73.87	NA	NA	NA	NA	NA	NA	NA	NA	NA	NA	NA	NA	ILLUMINA	No	3344506	675590212	202	77	30.71	NA	2/6/2015	SRA
SRR1749543	SRX822926	SRS802613	NA	urban	New York City MTA subway samples Metagenome	United States of America	NA	NA	NA	NA	NA	8/1/2013	40.72	-73.86	NA	NA	NA	wood	NA	NA	NA	NA	NA	NA	NA	NA	ILLUMINA	No	4558070	920730140	202	78	30.92	NA	2/6/2015	SRA
SRR1749544	SRX822927	SRS802616	NA	urban	New York City MTA subway samples Metagenome	United States of America	NA	NA	NA	NA	NA	8/1/2013	40.74	-73.9	NA	NA	NA	NA	NA	NA	NA	NA	NA	NA	NA	NA	ILLUMINA	No	692658	173164500	250	94	35.42	NA	2/6/2015	SRA
SRR1749549	SRX822932	SRS802620	NA	urban	New York City MTA subway samples Metagenome	United States of America	NA	NA	NA	NA	NA	8/2/2013	40.68	-73.82	NA	NA	NA	NA	NA	NA	NA	NA	NA	NA	NA	NA	ILLUMINA	No	2561062	640265500	250	93	34.98	NA	2/6/2015	SRA
SRR1749554	SRX822937	SRS802629	NA	urban	New York City MTA subway samples Metagenome	United States of America	NA	NA	NA	NA	NA	8/2/2013	40.63	-73.82	NA	NA	NA	NA	NA	NA	NA	NA	NA	NA	NA	NA	ILLUMINA	No	2045711	511427750	250	93	35.09	NA	2/6/2015	SRA
SRR1749555	SRX822938	SRS802627	NA	urban	New York City MTA subway samples Metagenome	United States of America	NA	NA	NA	NA	NA	8/2/2013	40.63	-73.82	NA	NA	NA	NA	NA	NA	NA	NA	NA	NA	NA	NA	ILLUMINA	No	1468239	367059750	250	93	35.01	NA	2/6/2015	SRA
SRR1749556	SRX822939	SRS802626	NA	urban	New York City MTA subway samples Metagenome	United States of America	NA	NA	NA	NA	NA	8/2/2013	40.62	-73.82	NA	NA	NA	NA	NA	NA	NA	NA	NA	NA	NA	NA	ILLUMINA	No	2345584	586396000	250	93	35.1	NA	2/6/2015	SRA
SRR1749562	SRX822945	SRS802634	NA	urban	New York City MTA subway samples Metagenome	United States of America	NA	NA	NA	NA	NA	8/2/2013	40.59	-73.8	NA	NA	NA	NA	NA	NA	NA	NA	NA	NA	NA	NA	ILLUMINA	No	1954728	488682000	250	93	35.17	NA	2/6/2015	SRA
SRR1749564	SRX822947	SRS802636	NA	urban	New York City MTA subway samples Metagenome	United States of America	NA	NA	NA	NA	NA	8/2/2013	40.58	-73.83	NA	NA	NA	NA	NA	NA	NA	NA	NA	NA	NA	NA	ILLUMINA	No	1743994	435998500	250	93	35.06	NA	2/6/2015	SRA
SRR1749565	SRX822948	SRS802637	NA	urban	New York City MTA subway samples Metagenome	United States of America	NA	NA	NA	NA	NA	8/2/2013	40.65	-73.82	NA	NA	NA	NA	NA	NA	NA	NA	NA	NA	NA	NA	ILLUMINA	No	1896957	474239250	250	92	34.95	NA	2/6/2015	SRA
SRR1749566	SRX822949	SRS802639	NA	urban	New York City MTA subway samples Metagenome	United States of America	NA	NA	NA	NA	NA	8/2/2013	40.59	-73.79	NA	NA	NA	NA	NA	NA	NA	NA	NA	NA	NA	NA	ILLUMINA	No	1769814	442453500	250	93	35.01	NA	2/6/2015	SRA
SRR1749568	SRX822951	SRS802641	NA	urban	New York City MTA subway samples Metagenome	United States of America	NA	NA	NA	NA	NA	8/2/2013	40.6	-73.75	NA	NA	NA	wood	NA	NA	NA	NA	NA	NA	NA	NA	ILLUMINA	No	3681230	743608460	202	77	30.76	NA	2/6/2015	SRA
SRR1749570	SRX822953	SRS802642	NA	urban	New York City MTA subway samples Metagenome	United States of America	NA	NA	NA	NA	NA	8/2/2013	40.6	-73.76	plastic	NA	NA	NA	NA	NA	NA	NA	NA	NA	NA	NA	ILLUMINA	No	2003958	500989500	250	93	35.11	NA	2/6/2015	SRA
SRR1749571	SRX822954	SRS802643	NA	urban	New York City MTA subway samples Metagenome	United States of America	NA	NA	NA	NA	NA	8/2/2013	40.6	-73.76	NA	NA	NA	wood	NA	NA	NA	NA	NA	NA	NA	NA	ILLUMINA	No	22421748	4529193096	202	82	32.14	NA	2/6/2015	SRA
SRR1749574	SRX822957	SRS802644	NA	urban	New York City MTA subway samples Metagenome	United States of America	NA	NA	NA	NA	NA	8/2/2013	40.59	-73.77	plastic	NA	NA	NA	NA	NA	NA	NA	NA	NA	NA	NA	ILLUMINA	No	2327399	581849750	250	93	35.07	NA	2/6/2015	SRA
SRR1749578	SRX822961	SRS802650	NA	urban	New York City MTA subway samples Metagenome	United States of America	NA	NA	NA	NA	NA	8/2/2013	40.59	-73.79	plastic	NA	NA	NA	NA	NA	NA	NA	NA	NA	NA	NA	ILLUMINA	No	5128068	1035869736	202	81	32.16	NA	2/6/2015	SRA
SRR1749580	SRX822963	SRS802652	NA	urban	New York City MTA subway samples Metagenome	United States of America	NA	NA	NA	NA	NA	8/2/2013	40.59	-73.8	NA	NA	NA	NA	NA	NA	NA	NA	NA	NA	NA	NA	ILLUMINA	No	1981001	495250250	250	93	35.1	NA	2/6/2015	SRA
SRR1749586	SRX822969	SRS802658	NA	urban	New York City MTA subway samples Metagenome	United States of America	NA	NA	NA	NA	NA	8/2/2013	40.59	-73.81	NA	NA	NA	NA	NA	NA	NA	NA	NA	NA	NA	NA	ILLUMINA	No	1480084	370021000	250	93	35.1	NA	2/6/2015	SRA
SRR1749597	SRX822980	SRS802669	NA	urban	New York City MTA subway samples Metagenome	United States of America	NA	NA	NA	NA	NA	8/2/2013	40.66	-73.83	NA	NA	NA	wood	NA	NA	NA	NA	NA	NA	NA	NA	ILLUMINA	No	5762614	1164048028	202	86	33.61	NA	2/6/2015	SRA
SRR1749599	SRX822982	SRS802671	NA	urban	New York City MTA subway samples Metagenome	United States of America	NA	NA	NA	NA	NA	8/2/2013	40.67	-73.83	NA	NA	NA	wood	NA	NA	NA	NA	NA	NA	NA	NA	ILLUMINA	No	5402460	1091296920	202	82	32.28	NA	2/6/2015	SRA
SRR1749601	SRX822984	SRS802673	NA	urban	New York City MTA subway samples Metagenome	United States of America	NA	NA	NA	NA	NA	8/2/2013	40.68	-73.84	plastic	NA	NA	NA	NA	NA	NA	NA	NA	NA	NA	NA	ILLUMINA	No	8256004	1667712808	202	79	31.2	NA	2/6/2015	SRA
SRR1749602	SRX822985	SRS802674	NA	urban	New York City MTA subway samples Metagenome	United States of America	NA	NA	NA	NA	NA	8/2/2013	40.68	-73.84	NA	NA	NA	NA	NA	NA	NA	NA	NA	NA	NA	NA	ILLUMINA	No	1316718	329179500	250	92	34.78	NA	2/6/2015	SRA
SRR1749603	SRX822986	SRS802675	NA	urban	New York City MTA subway samples Metagenome	United States of America	NA	NA	NA	NA	NA	8/2/2013	40.68	-73.82	plastic	NA	NA	NA	NA	NA	NA	NA	NA	NA	NA	NA	ILLUMINA	No	4270329	862606458	202	74	29.78	NA	2/6/2015	SRA
SRR1749604	SRX822987	SRS802677	NA	urban	New York City MTA subway samples Metagenome	United States of America	NA	NA	NA	NA	NA	8/2/2013	40.68	-73.82	NA	NA	NA	NA	NA	NA	NA	NA	NA	NA	NA	NA	ILLUMINA	No	916521	229130250	250	92	34.96	NA	2/6/2015	SRA
SRR1749605	SRX822988	SRS802676	NA	urban	New York City MTA subway samples Metagenome	United States of America	NA	NA	NA	NA	NA	8/2/2013	40.68	-73.83	NA	NA	NA	NA	NA	NA	NA	NA	NA	NA	NA	NA	ILLUMINA	No	1039508	259877000	250	92	35	NA	2/6/2015	SRA
SRR1749606	SRX822989	SRS802678	NA	urban	New York City MTA subway samples Metagenome	United States of America	NA	NA	NA	NA	NA	8/2/2013	40.68	-73.83	plastic	NA	NA	NA	NA	NA	NA	NA	NA	NA	NA	NA	ILLUMINA	No	3967994	801534788	202	78	30.87	NA	2/6/2015	SRA
SRR1749607	SRX822990	SRS802679	NA	urban	New York City MTA subway samples Metagenome	United States of America	NA	NA	NA	NA	NA	8/2/2013	40.68	-73.83	NA	NA	NA	NA	NA	NA	NA	NA	NA	NA	NA	NA	ILLUMINA	No	3084469	623062738	202	75	29.85	NA	2/6/2015	SRA
SRR1749609	SRX822992	SRS802681	NA	urban	New York City MTA subway samples Metagenome	United States of America	NA	NA	NA	NA	NA	8/2/2013	40.67	-73.85	NA	NA	NA	NA	NA	NA	NA	NA	NA	NA	NA	NA	ILLUMINA	No	1137251	284312750	250	92	34.79	NA	2/6/2015	SRA
SRR1749612	SRX822995	SRS802683	NA	urban	New York City MTA subway samples Metagenome	United States of America	NA	NA	NA	NA	NA	8/2/2013	40.67	-73.85	NA	NA	NA	NA	NA	NA	NA	NA	NA	NA	NA	NA	ILLUMINA	No	6042697	1220624794	202	81	31.79	NA	2/6/2015	SRA
SRR1749614	SRX822997	SRS802686	NA	urban	New York City MTA subway samples Metagenome	United States of America	NA	NA	NA	NA	NA	8/2/2013	40.67	-73.86	NA	NA	NA	wood	NA	NA	NA	NA	NA	NA	NA	NA	ILLUMINA	No	1101368	275342000	250	92	34.93	NA	2/6/2015	SRA
SRR1749615	SRX822998	SRS802685	NA	urban	New York City MTA subway samples Metagenome	United States of America	NA	NA	NA	NA	NA	8/2/2013	40.67	-73.87	NA	NA	NA	wood	NA	NA	NA	NA	NA	NA	NA	NA	ILLUMINA	No	5260002	1062520404	202	82	32.29	NA	2/6/2015	SRA
SRR1749616	SRX822999	SRS802687	NA	urban	New York City MTA subway samples Metagenome	United States of America	NA	NA	NA	NA	NA	8/2/2013	40.67	-73.87	NA	NA	NA	NA	NA	NA	NA	NA	NA	NA	NA	NA	ILLUMINA	No	1147208	286802000	250	92	34.96	NA	2/6/2015	SRA
SRR1749618	SRX823001	SRS802691	NA	urban	New York City MTA subway samples Metagenome	United States of America	NA	NA	NA	NA	NA	8/2/2013	40.67	-73.88	NA	NA	NA	wood	NA	NA	NA	NA	NA	NA	NA	NA	ILLUMINA	No	1009071	252267750	250	92	34.93	NA	2/6/2015	SRA
SRR1749619	SRX823002	SRS802690	NA	urban	New York City MTA subway samples Metagenome	United States of America	NA	NA	NA	NA	NA	8/2/2013	40.67	-73.89	plastic	NA	NA	NA	NA	NA	NA	NA	NA	NA	NA	NA	ILLUMINA	No	7557071	1526528342	202	82	32.22	NA	2/6/2015	SRA
SRR1749620	SRX823003	SRS802692	NA	urban	New York City MTA subway samples Metagenome	United States of America	NA	NA	NA	NA	NA	8/2/2013	40.67	-73.89	NA	NA	NA	NA	NA	NA	NA	NA	NA	NA	NA	NA	ILLUMINA	No	1315123	328780750	250	93	35.07	NA	2/6/2015	SRA
SRR1749621	SRX823004	SRS802693	NA	urban	New York City MTA subway samples Metagenome	United States of America	NA	NA	NA	NA	NA	8/2/2013	40.67	-73.89	plastic	NA	NA	NA	NA	NA	NA	NA	NA	NA	NA	NA	ILLUMINA	No	1321399	330349750	250	93	35.19	NA	2/6/2015	SRA
SRR1749622	SRX823005	SRS802696	NA	urban	New York City MTA subway samples Metagenome	United States of America	NA	NA	NA	NA	NA	8/2/2013	40.67	-73.89	NA	NA	NA	wood	NA	NA	NA	NA	NA	NA	NA	NA	ILLUMINA	No	6869643	1387667886	202	80	31.35	NA	2/6/2015	SRA
SRR1749623	SRX823006	SRS802694	NA	urban	New York City MTA subway samples Metagenome	United States of America	NA	NA	NA	NA	NA	8/2/2013	40.67	-73.9	plastic	NA	NA	NA	NA	NA	NA	NA	NA	NA	NA	NA	ILLUMINA	No	1228433	307108250	250	93	35.03	NA	2/6/2015	SRA
SRR1749624	SRX823007	SRS802695	NA	urban	New York City MTA subway samples Metagenome	United States of America	NA	NA	NA	NA	NA	8/2/2013	40.67	-73.9	NA	NA	NA	wood	NA	NA	NA	NA	NA	NA	NA	NA	ILLUMINA	No	1176821	294205250	250	93	35.05	NA	2/6/2015	SRA
SRR1749626	SRX823009	SRS802697	NA	urban	New York City MTA subway samples Metagenome	United States of America	NA	NA	NA	NA	NA	8/2/2013	40.67	-73.91	NA	NA	NA	wood	NA	NA	NA	NA	NA	NA	NA	NA	ILLUMINA	No	1382526	345631500	250	93	35.1	NA	2/6/2015	SRA
SRR1749627	SRX823010	SRS802698	NA	urban	New York City MTA subway samples Metagenome	United States of America	NA	NA	NA	NA	NA	8/2/2013	40.67	-73.92	plastic	NA	NA	NA	NA	NA	NA	NA	NA	NA	NA	NA	ILLUMINA	No	6194581	1251305362	202	82	32.39	NA	2/6/2015	SRA
SRR1749628	SRX823011	SRS802700	NA	urban	New York City MTA subway samples Metagenome	United States of America	NA	NA	NA	NA	NA	8/2/2013	40.67	-73.92	NA	NA	NA	wood	NA	NA	NA	NA	NA	NA	NA	NA	ILLUMINA	No	1422922	355730500	250	93	35.03	NA	2/6/2015	SRA
SRR1749629	SRX823012	SRS802702	NA	urban	New York City MTA subway samples Metagenome	United States of America	NA	NA	NA	NA	NA	8/2/2013	40.67	-73.93	NA	NA	NA	wood	NA	NA	NA	NA	NA	NA	NA	NA	ILLUMINA	No	6267328	1266000256	202	81	31.88	NA	2/6/2015	SRA
SRR1749630	SRX823013	SRS802701	NA	urban	New York City MTA subway samples Metagenome	United States of America	NA	NA	NA	NA	NA	8/2/2013	40.67	-73.93	plastic	NA	NA	NA	NA	NA	NA	NA	NA	NA	NA	NA	ILLUMINA	No	8625242	1742298884	202	80	31.48	NA	2/6/2015	SRA
SRR1749631	SRX823014	SRS802703	NA	urban	New York City MTA subway samples Metagenome	United States of America	NA	NA	NA	NA	NA	8/2/2013	40.67	-73.94	NA	NA	NA	wood	NA	NA	NA	NA	NA	NA	NA	NA	ILLUMINA	No	6017267	1215487934	202	81	31.98	NA	2/6/2015	SRA
SRR1749632	SRX823015	SRS802706	NA	urban	New York City MTA subway samples Metagenome	United States of America	NA	NA	NA	NA	NA	8/2/2013	40.67	-73.94	plastic	NA	NA	NA	NA	NA	NA	NA	NA	NA	NA	NA	ILLUMINA	No	1382756	345689000	250	93	35.07	NA	2/6/2015	SRA
SRR1749633	SRX823016	SRS802704	NA	urban	New York City MTA subway samples Metagenome	United States of America	NA	NA	NA	NA	NA	8/2/2013	40.68	-73.95	NA	NA	NA	wood	NA	NA	NA	NA	NA	NA	NA	NA	ILLUMINA	No	5441038	1099089676	202	80	31.48	NA	2/6/2015	SRA
SRR1749634	SRX823017	SRS802705	NA	urban	New York City MTA subway samples Metagenome	United States of America	NA	NA	NA	NA	NA	8/2/2013	40.68	-73.95	plastic	NA	NA	NA	NA	NA	NA	NA	NA	NA	NA	NA	ILLUMINA	No	6517503	1316535606	202	80	31.52	NA	2/6/2015	SRA
SRR1749635	SRX823018	SRS802707	NA	urban	New York City MTA subway samples Metagenome	United States of America	NA	NA	NA	NA	NA	8/2/2013	40.68	-73.95	plastic	NA	NA	NA	NA	NA	NA	NA	NA	NA	NA	NA	ILLUMINA	No	5927971	1197450142	202	81	31.96	NA	2/6/2015	SRA
SRR1749636	SRX823019	SRS802708	NA	urban	New York City MTA subway samples Metagenome	United States of America	NA	NA	NA	NA	NA	8/2/2013	40.68	-73.95	NA	NA	NA	wood	NA	NA	NA	NA	NA	NA	NA	NA	ILLUMINA	No	1347983	336995750	250	92	34.97	NA	2/6/2015	SRA
SRR1749637	SRX823020	SRS802709	NA	urban	New York City MTA subway samples Metagenome	United States of America	NA	NA	NA	NA	NA	8/2/2013	40.68	-73.97	NA	NA	NA	wood	NA	NA	NA	NA	NA	NA	NA	NA	ILLUMINA	No	6595064	1332202928	202	81	32	NA	2/6/2015	SRA
SRR1749638	SRX823021	SRS802710	NA	urban	New York City MTA subway samples Metagenome	United States of America	NA	NA	NA	NA	NA	8/2/2013	40.68	-73.97	plastic	NA	NA	NA	NA	NA	NA	NA	NA	NA	NA	NA	ILLUMINA	No	1431758	357939500	250	94	35.26	NA	2/6/2015	SRA
SRR1749642	SRX823025	SRS802714	NA	urban	New York City MTA subway samples Metagenome	United States of America	NA	NA	NA	NA	NA	8/2/2013	40.67	-73.95	NA	NA	NA	wood	NA	NA	NA	NA	NA	NA	NA	NA	ILLUMINA	No	7546791	1524451782	202	84	32.92	NA	2/6/2015	SRA
SRR1749643	SRX823026	SRS802715	NA	urban	New York City MTA subway samples Metagenome	United States of America	NA	NA	NA	NA	NA	8/2/2013	40.8	-73.94	NA	NA	NA	NA	NA	NA	NA	NA	NA	NA	NA	NA	ILLUMINA	No	2005404	501351000	250	92	34.62	NA	2/6/2015	SRA
SRR1749644	SRX823027	SRS802716	NA	urban	New York City MTA subway samples Metagenome	United States of America	NA	NA	NA	NA	NA	8/2/2013	40.8	-73.94	NA	NA	NA	NA	NA	NA	NA	NA	NA	NA	NA	NA	ILLUMINA	No	1944643	486160750	250	93	35.03	NA	2/6/2015	SRA
SRR1749645	SRX823028	SRS802718	NA	urban	New York City MTA subway samples Metagenome	United States of America	NA	NA	NA	NA	NA	8/2/2013	40.8	-73.94	NA	NA	NA	NA	NA	NA	NA	NA	NA	NA	NA	NA	ILLUMINA	No	1913872	478468000	250	93	35.17	NA	2/6/2015	SRA
SRR1749646	SRX823029	SRS802717	NA	urban	New York City MTA subway samples Metagenome	United States of America	NA	NA	NA	NA	NA	8/2/2013	40.79	-73.94	NA	NA	NA	NA	NA	NA	NA	NA	NA	NA	NA	NA	ILLUMINA	No	1510467	377616750	250	93	35.08	NA	2/6/2015	SRA
SRR1749647	SRX823030	SRS802719	NA	urban	New York City MTA subway samples Metagenome	United States of America	NA	NA	NA	NA	NA	8/2/2013	40.69	-73.98	plastic	NA	NA	NA	NA	NA	NA	NA	NA	NA	NA	NA	ILLUMINA	No	5840516	1179784232	202	79	31.14	NA	2/6/2015	SRA
SRR1749648	SRX823031	SRS802720	NA	urban	New York City MTA subway samples Metagenome	United States of America	NA	NA	NA	NA	NA	8/2/2013	40.69	-73.98	NA	NA	NA	wood	NA	NA	NA	NA	NA	NA	NA	NA	ILLUMINA	No	7388295	1492435590	202	82	32.24	NA	2/6/2015	SRA
SRR1749649	SRX823032	SRS802722	NA	urban	New York City MTA subway samples Metagenome	United States of America	NA	NA	NA	NA	NA	8/2/2013	40.68	-73.97	NA	NA	NA	NA	NA	NA	NA	NA	NA	NA	NA	NA	ILLUMINA	No	1242871	310717750	250	92	34.93	NA	2/6/2015	SRA
SRR1749651	SRX823034	SRS802724	NA	urban	New York City MTA subway samples Metagenome	United States of America	NA	NA	NA	NA	NA	8/2/2013	40.68	-73.97	NA	NA	NA	NA	NA	NA	NA	NA	NA	NA	NA	NA	ILLUMINA	No	5332168	1077097936	202	81	31.83	NA	2/6/2015	SRA
SRR1749652	SRX823035	SRS802723	NA	urban	New York City MTA subway samples Metagenome	United States of America	NA	NA	NA	NA	NA	8/2/2013	40.68	-73.97	NA	NA	NA	NA	NA	NA	NA	NA	NA	NA	NA	NA	ILLUMINA	No	5135546	1037380292	202	77	30.62	NA	2/6/2015	SRA
SRR1749656	SRX823039	SRS802727	NA	urban	New York City MTA subway samples Metagenome	United States of America	NA	NA	NA	NA	NA	8/2/2013	40.67	-73.96	NA	NA	NA	wood	NA	NA	NA	NA	NA	NA	NA	NA	ILLUMINA	No	1669804	417451000	250	93	35.14	NA	2/6/2015	SRA
SRR1749657	SRX823040	SRS802729	NA	urban	New York City MTA subway samples Metagenome	United States of America	NA	NA	NA	NA	NA	8/2/2013	40.66	-73.95	NA	NA	NA	NA	NA	NA	NA	NA	NA	NA	NA	NA	ILLUMINA	No	1573360	393340000	250	93	35	NA	2/6/2015	SRA
SRR1749658	SRX823041	SRS802730	NA	urban	New York City MTA subway samples Metagenome	United States of America	NA	NA	NA	NA	NA	8/2/2013	40.66	-73.95	NA	NA	NA	wood	NA	NA	NA	NA	NA	NA	NA	NA	ILLUMINA	No	6455152	1303940704	202	84	32.92	NA	2/6/2015	SRA
SRR1749659	SRX823042	SRS802731	NA	urban	New York City MTA subway samples Metagenome	United States of America	NA	NA	NA	NA	NA	8/2/2013	40.66	-73.95	plastic	NA	NA	NA	NA	NA	NA	NA	NA	NA	NA	NA	ILLUMINA	No	7524568	1519962736	202	79	31.27	NA	2/6/2015	SRA
SRR1749660	SRX823043	SRS802732	NA	urban	New York City MTA subway samples Metagenome	United States of America	NA	NA	NA	NA	NA	8/2/2013	40.66	-73.95	NA	NA	NA	NA	NA	NA	NA	NA	NA	NA	NA	NA	ILLUMINA	No	1415789	353947250	250	93	35.09	NA	2/6/2015	SRA
SRR1749661	SRX823044	SRS802737	NA	urban	New York City MTA subway samples Metagenome	United States of America	NA	NA	NA	NA	NA	8/2/2013	40.65	-73.95	NA	NA	NA	NA	NA	NA	NA	NA	NA	NA	NA	NA	ILLUMINA	No	880593	220148250	250	93	35.02	NA	2/6/2015	SRA
SRR1749662	SRX823045	SRS802733	NA	urban	New York City MTA subway samples Metagenome	United States of America	NA	NA	NA	NA	NA	8/2/2013	40.65	-73.95	NA	NA	NA	NA	NA	NA	NA	NA	NA	NA	NA	NA	ILLUMINA	No	8696817	1756757034	202	82	32.19	NA	2/6/2015	SRA
SRR1749663	SRX823046	SRS802734	NA	urban	New York City MTA subway samples Metagenome	United States of America	NA	NA	NA	NA	NA	8/2/2013	40.65	-73.94	NA	NA	NA	wood	NA	NA	NA	NA	NA	NA	NA	NA	ILLUMINA	No	7764176	1568363552	202	80	31.4	NA	2/6/2015	SRA
SRR1749664	SRX823047	SRS802735	NA	urban	New York City MTA subway samples Metagenome	United States of America	NA	NA	NA	NA	NA	8/2/2013	40.65	-73.94	NA	NA	NA	NA	NA	NA	NA	NA	NA	NA	NA	NA	ILLUMINA	No	1481443	370360750	250	92	34.92	NA	2/6/2015	SRA
SRR1749665	SRX823048	SRS802738	NA	urban	New York City MTA subway samples Metagenome	United States of America	NA	NA	NA	NA	NA	8/2/2013	40.64	-73.94	NA	NA	NA	wood	NA	NA	NA	NA	NA	NA	NA	NA	ILLUMINA	No	6727785	1359012570	202	83	32.4	NA	2/6/2015	SRA
SRR1749666	SRX823049	SRS802736	NA	urban	New York City MTA subway samples Metagenome	United States of America	NA	NA	NA	NA	NA	8/2/2013	40.64	-73.94	NA	NA	NA	NA	NA	NA	NA	NA	NA	NA	NA	NA	ILLUMINA	No	1051648	262912000	250	93	35.04	NA	2/6/2015	SRA
SRR1749667	SRX823050	SRS802739	NA	urban	New York City MTA subway samples Metagenome	United States of America	NA	NA	NA	NA	NA	8/2/2013	40.63	-73.94	NA	NA	NA	wood	NA	NA	NA	NA	NA	NA	NA	NA	ILLUMINA	No	1851532	462883000	250	93	35.1	NA	2/6/2015	SRA
SRR1749668	SRX823051	SRS802742	NA	urban	New York City MTA subway samples Metagenome	United States of America	NA	NA	NA	NA	NA	8/2/2013	40.63	-73.94	NA	NA	NA	NA	NA	NA	NA	NA	NA	NA	NA	NA	ILLUMINA	No	5798977	1171393354	202	80	31.45	NA	2/6/2015	SRA
SRR1749669	SRX823052	SRS802745	NA	urban	New York City MTA subway samples Metagenome	United States of America	NA	NA	NA	NA	NA	8/2/2013	40.63	-73.94	plastic	NA	NA	NA	NA	NA	NA	NA	NA	NA	NA	NA	ILLUMINA	No	1846393	461598250	250	93	35.17	NA	2/6/2015	SRA
SRR1749670	SRX823053	SRS802740	NA	urban	New York City MTA subway samples Metagenome	United States of America	NA	NA	NA	NA	NA	8/2/2013	40.63	-73.94	NA	NA	NA	NA	NA	NA	NA	NA	NA	NA	NA	NA	ILLUMINA	No	5179250	1046208500	202	80	31.35	NA	2/6/2015	SRA
SRR1749671	SRX823054	SRS802741	NA	urban	New York City MTA subway samples Metagenome	United States of America	NA	NA	NA	NA	NA	8/2/2013	40.63	-73.94	NA	NA	NA	NA	NA	NA	NA	NA	NA	NA	NA	NA	ILLUMINA	No	811441	202860250	250	93	35.23	NA	2/6/2015	SRA
SRR1749672	SRX823055	SRS802743	NA	urban	New York City MTA subway samples Metagenome	United States of America	NA	NA	NA	NA	NA	8/2/2013	40.64	-73.94	NA	NA	NA	NA	NA	NA	NA	NA	NA	NA	NA	NA	ILLUMINA	No	1394309	348577250	250	93	35.1	NA	2/6/2015	SRA
SRR1749673	SRX823056	SRS802744	NA	urban	New York City MTA subway samples Metagenome	United States of America	NA	NA	NA	NA	NA	8/2/2013	40.66	-73.95	NA	NA	NA	NA	NA	NA	NA	NA	NA	NA	NA	NA	ILLUMINA	No	7074727	1429094854	202	83	32.64	NA	2/6/2015	SRA
SRR1749674	SRX823057	SRS802747	NA	urban	New York City MTA subway samples Metagenome	United States of America	NA	NA	NA	NA	NA	8/2/2013	40.66	-73.95	NA	NA	NA	wood	NA	NA	NA	NA	NA	NA	NA	NA	ILLUMINA	No	1315678	328919500	250	93	35.16	NA	2/6/2015	SRA
SRR1749677	SRX823060	SRS802748	NA	urban	New York City MTA subway samples Metagenome	United States of America	NA	NA	NA	NA	NA	8/2/2013	40.66	-73.93	NA	NA	NA	wood	NA	NA	NA	NA	NA	NA	NA	NA	ILLUMINA	No	1702235	425558750	250	93	35.2	NA	2/6/2015	SRA
SRR1749678	SRX823061	SRS802750	NA	urban	New York City MTA subway samples Metagenome	United States of America	NA	NA	NA	NA	NA	8/2/2013	40.66	-73.93	NA	NA	NA	NA	NA	NA	NA	NA	NA	NA	NA	NA	ILLUMINA	No	1250026	312506500	250	93	35.01	NA	2/6/2015	SRA
SRR1749679	SRX823062	SRS802751	NA	urban	New York City MTA subway samples Metagenome	United States of America	NA	NA	NA	NA	NA	8/2/2013	40.66	-73.92	plastic	NA	NA	NA	NA	NA	NA	NA	NA	NA	NA	NA	ILLUMINA	No	1646223	411555750	250	93	35.1	NA	2/6/2015	SRA
SRR1749680	SRX823063	SRS802782	NA	urban	New York City MTA subway samples Metagenome	United States of America	NA	NA	NA	NA	NA	8/2/2013	40.66	-73.92	NA	NA	NA	NA	NA	NA	NA	NA	NA	NA	NA	NA	ILLUMINA	No	6439496	1300778192	202	81	31.94	NA	2/6/2015	SRA
SRR1749681	SRX823064	SRS802752	NA	urban	New York City MTA subway samples Metagenome	United States of America	NA	NA	NA	NA	NA	8/2/2013	40.66	-73.91	NA	NA	NA	wood	NA	NA	NA	NA	NA	NA	NA	NA	ILLUMINA	No	5601787	1131560974	202	83	32.59	NA	2/6/2015	SRA
SRR1749682	SRX823065	SRS802754	NA	urban	New York City MTA subway samples Metagenome	United States of America	NA	NA	NA	NA	NA	8/2/2013	40.66	-73.91	NA	NA	NA	wood	NA	NA	NA	NA	NA	NA	NA	NA	ILLUMINA	No	992404	248101000	250	93	35.15	NA	2/6/2015	SRA
SRR1749683	SRX823066	SRS802753	NA	urban	New York City MTA subway samples Metagenome	United States of America	NA	NA	NA	NA	NA	8/2/2013	40.66	-73.9	NA	NA	NA	wood	NA	NA	NA	NA	NA	NA	NA	NA	ILLUMINA	No	2602029	525609858	202	76	30.33	NA	2/6/2015	SRA
SRR1749684	SRX823067	SRS802755	NA	urban	New York City MTA subway samples Metagenome	United States of America	NA	NA	NA	NA	NA	8/2/2013	40.66	-73.9	NA	NA	NA	NA	NA	NA	NA	NA	NA	NA	NA	NA	ILLUMINA	No	1165453	291363250	250	93	35.19	NA	2/6/2015	SRA
SRR1749686	SRX823069	SRS802756	NA	urban	New York City MTA subway samples Metagenome	United States of America	NA	NA	NA	NA	NA	8/2/2013	40.66	-73.9	NA	NA	NA	NA	NA	NA	NA	NA	NA	NA	NA	NA	ILLUMINA	No	2091398	522849500	250	93	35.17	NA	2/6/2015	SRA
SRR1749687	SRX823070	SRS802759	NA	urban	New York City MTA subway samples Metagenome	United States of America	NA	NA	NA	NA	NA	8/2/2013	40.66	-73.89	NA	NA	NA	wood	NA	NA	NA	NA	NA	NA	NA	NA	ILLUMINA	No	3793614	766310028	202	76	30.16	NA	2/6/2015	SRA
SRR1749689	SRX823072	SRS802760	NA	urban	New York City MTA subway samples Metagenome	United States of America	NA	NA	NA	NA	NA	8/2/2013	40.66	-73.88	NA	NA	NA	wood	NA	NA	NA	NA	NA	NA	NA	NA	ILLUMINA	No	5528701	1116797602	202	81	31.7	NA	2/6/2015	SRA
SRR1749692	SRX823075	SRS802763	NA	urban	New York City MTA subway samples Metagenome	United States of America	NA	NA	NA	NA	NA	8/2/2013	40.66	-73.88	NA	NA	NA	wood	NA	NA	NA	NA	NA	NA	NA	NA	ILLUMINA	No	2423927	489633254	202	83	32.65	NA	2/6/2015	SRA
SRR1749693	SRX823076	SRS802762	NA	urban	New York City MTA subway samples Metagenome	United States of America	NA	NA	NA	NA	NA	8/2/2013	40.66	-73.88	NA	NA	NA	NA	NA	NA	NA	NA	NA	NA	NA	NA	ILLUMINA	No	1197077	299269250	250	92	34.98	NA	2/6/2015	SRA
SRR1749694	SRX823077	SRS802766	NA	urban	New York City MTA subway samples Metagenome	United States of America	NA	NA	NA	NA	NA	8/2/2013	40.66	-73.89	NA	NA	NA	NA	NA	NA	NA	NA	NA	NA	NA	NA	ILLUMINA	No	1241159	310289750	250	93	35.17	NA	2/6/2015	SRA
SRR1749696	SRX823079	SRS802765	NA	urban	New York City MTA subway samples Metagenome	United States of America	NA	NA	NA	NA	NA	8/2/2013	40.66	-73.91	NA	NA	NA	NA	NA	NA	NA	NA	NA	NA	NA	NA	ILLUMINA	No	1200864	300216000	250	93	35.08	NA	2/6/2015	SRA
SRR1749699	SRX823082	SRS802771	NA	urban	New York City MTA subway samples Metagenome	United States of America	NA	NA	NA	NA	NA	8/2/2013	40.66	-73.91	NA	NA	NA	NA	NA	NA	NA	NA	NA	NA	NA	NA	ILLUMINA	No	1120862	280215500	250	93	35.02	NA	2/6/2015	SRA
SRR1749700	SRX823083	SRS802770	NA	urban	New York City MTA subway samples Metagenome	United States of America	NA	NA	NA	NA	NA	8/5/2013	40.75	-73.97	NA	NA	NA	NA	NA	NA	NA	NA	NA	NA	NA	NA	ILLUMINA	No	1319218	329804500	250	93	35.06	NA	2/6/2015	SRA
SRR1749701	SRX823084	SRS802772	NA	urban	New York City MTA subway samples Metagenome	United States of America	NA	NA	NA	NA	NA	8/5/2013	40.75	-73.98	NA	NA	NA	NA	NA	NA	NA	NA	NA	NA	NA	NA	ILLUMINA	No	1178601	294650250	250	93	35.14	NA	2/6/2015	SRA
SRR1749702	SRX823085	SRS802773	NA	urban	New York City MTA subway samples Metagenome	United States of America	NA	NA	NA	NA	NA	8/5/2013	40.71	-73.95	NA	NA	NA	wood	NA	NA	NA	NA	NA	NA	NA	NA	ILLUMINA	No	3278210	662198420	202	75	30.11	NA	2/6/2015	SRA
SRR1749703	SRX823086	SRS802774	NA	urban	New York City MTA subway samples Metagenome	United States of America	NA	NA	NA	NA	NA	8/5/2013	40.71	-73.95	NA	NA	NA	NA	NA	NA	NA	NA	NA	NA	NA	NA	ILLUMINA	No	6821611	1377965422	202	80	31.58	NA	2/6/2015	SRA
SRR1749704	SRX823087	SRS802776	NA	urban	New York City MTA subway samples Metagenome	United States of America	NA	NA	NA	NA	NA	8/5/2013	40.71	-73.94	NA	NA	NA	wood	NA	NA	NA	NA	NA	NA	NA	NA	ILLUMINA	No	6763918	1366311436	202	83	32.51	NA	2/6/2015	SRA
SRR1749706	SRX823089	SRS802775	NA	urban	New York City MTA subway samples Metagenome	United States of America	NA	NA	NA	NA	NA	8/5/2013	40.7	-73.93	NA	NA	NA	wood	NA	NA	NA	NA	NA	NA	NA	NA	ILLUMINA	No	4510842	911190084	202	77	30.73	NA	2/6/2015	SRA
SRR1749707	SRX823090	SRS802778	NA	urban	New York City MTA subway samples Metagenome	United States of America	NA	NA	NA	NA	NA	8/5/2013	40.7	-73.93	NA	NA	NA	NA	NA	NA	NA	NA	NA	NA	NA	NA	ILLUMINA	No	5297066	1070007332	202	81	31.77	NA	2/6/2015	SRA
SRR1749708	SRX823091	SRS802779	NA	urban	New York City MTA subway samples Metagenome	United States of America	NA	NA	NA	NA	NA	8/5/2013	40.7	-73.92	plastic	NA	NA	NA	NA	NA	NA	NA	NA	NA	NA	NA	ILLUMINA	No	6417114	1296257028	202	82	32.09	NA	2/6/2015	SRA
SRR1749709	SRX823092	SRS802780	NA	urban	New York City MTA subway samples Metagenome	United States of America	NA	NA	NA	NA	NA	8/5/2013	40.7	-73.92	NA	NA	NA	wood	NA	NA	NA	NA	NA	NA	NA	NA	ILLUMINA	No	2711492	677873000	250	96	35.81	NA	2/6/2015	SRA
SRR1749710	SRX823093	SRS802781	NA	urban	New York City MTA subway samples Metagenome	United States of America	NA	NA	NA	NA	NA	8/5/2013	40.71	-73.94	NA	NA	NA	NA	NA	NA	NA	NA	NA	NA	NA	NA	ILLUMINA	No	1526749	381687250	250	93	35.14	NA	2/6/2015	SRA
SRR1749712	SRX823095	SRS802784	NA	urban	New York City MTA subway samples Metagenome	United States of America	NA	NA	NA	NA	NA	8/5/2013	40.69	-73.9	NA	NA	NA	wood	NA	NA	NA	NA	NA	NA	NA	NA	ILLUMINA	No	5571985	1125540970	202	80	31.57	NA	2/6/2015	SRA
SRR1749713	SRX823096	SRS802785	NA	urban	New York City MTA subway samples Metagenome	United States of America	NA	NA	NA	NA	NA	8/5/2013	40.69	-73.9	NA	NA	NA	NA	NA	NA	NA	NA	NA	NA	NA	NA	ILLUMINA	No	1374578	343644500	250	93	35.13	NA	2/6/2015	SRA
SRR1749714	SRX823097	SRS802786	NA	urban	New York City MTA subway samples Metagenome	United States of America	NA	NA	NA	NA	NA	8/5/2013	40.68	-73.9	plastic	NA	NA	NA	NA	NA	NA	NA	NA	NA	NA	NA	ILLUMINA	No	5973561	1206659322	202	80	31.49	NA	2/6/2015	SRA
SRR1749715	SRX823098	SRS802788	NA	urban	New York City MTA subway samples Metagenome	United States of America	NA	NA	NA	NA	NA	8/5/2013	40.68	-73.9	NA	NA	NA	wood	NA	NA	NA	NA	NA	NA	NA	NA	ILLUMINA	No	5618358	1134908316	202	80	31.44	NA	2/6/2015	SRA
SRR1749716	SRX823099	SRS802790	NA	urban	New York City MTA subway samples Metagenome	United States of America	NA	NA	NA	NA	NA	8/5/2013	40.67	-73.9	plastic	NA	NA	NA	NA	NA	NA	NA	NA	NA	NA	NA	ILLUMINA	No	3659879	739295558	202	79	31.31	NA	2/6/2015	SRA
SRR1749717	SRX823100	SRS802787	NA	urban	New York City MTA subway samples Metagenome	United States of America	NA	NA	NA	NA	NA	8/5/2013	40.67	-73.9	NA	NA	NA	NA	NA	NA	NA	NA	NA	NA	NA	NA	ILLUMINA	No	1318849	329712250	250	93	34.96	NA	2/6/2015	SRA
SRR1749718	SRX823101	SRS802789	NA	urban	New York City MTA subway samples Metagenome	United States of America	NA	NA	NA	NA	NA	8/5/2013	40.66	-73.9	NA	NA	NA	NA	NA	NA	NA	NA	NA	NA	NA	NA	ILLUMINA	No	5781091	1167780382	202	81	31.87	NA	2/6/2015	SRA
SRR1749719	SRX823102	SRS802791	NA	urban	New York City MTA subway samples Metagenome	United States of America	NA	NA	NA	NA	NA	8/5/2013	40.66	-73.9	NA	NA	NA	NA	NA	NA	NA	NA	NA	NA	NA	NA	ILLUMINA	No	1323889	330972250	250	93	35.05	NA	2/6/2015	SRA
SRR1749721	SRX823104	SRS802795	NA	urban	New York City MTA subway samples Metagenome	United States of America	NA	NA	NA	NA	NA	8/5/2013	40.65	-73.89	NA	NA	NA	NA	NA	NA	NA	NA	NA	NA	NA	NA	ILLUMINA	No	1459355	364838750	250	93	34.91	NA	2/6/2015	SRA
SRR1749722	SRX823105	SRS802793	NA	urban	New York City MTA subway samples Metagenome	United States of America	NA	NA	NA	NA	NA	8/5/2013	40.64	-73.9	NA	NA	NA	NA	NA	NA	NA	NA	NA	NA	NA	NA	ILLUMINA	No	1451214	362803500	250	92	34.83	NA	2/6/2015	SRA
SRR1749723	SRX823106	SRS802794	NA	urban	New York City MTA subway samples Metagenome	United States of America	NA	NA	NA	NA	NA	8/5/2013	40.64	-73.89	NA	NA	NA	NA	NA	NA	NA	NA	NA	NA	NA	NA	ILLUMINA	No	1428528	357132000	250	93	34.99	NA	2/6/2015	SRA
SRR1749725	SRX823108	SRS802797	NA	urban	New York City MTA subway samples Metagenome	United States of America	NA	NA	NA	NA	NA	8/5/2013	40.66	-73.9	NA	NA	NA	NA	NA	NA	NA	NA	NA	NA	NA	NA	ILLUMINA	No	1335083	333770750	250	93	35.13	NA	2/6/2015	SRA
SRR1749728	SRX823111	SRS802800	NA	urban	New York City MTA subway samples Metagenome	United States of America	NA	NA	NA	NA	NA	8/5/2013	40.68	-73.92	NA	NA	NA	NA	NA	NA	NA	NA	NA	NA	NA	NA	ILLUMINA	No	2383872	595968000	250	93	35.08	NA	2/6/2015	SRA
SRR1749729	SRX823112	SRS802801	NA	urban	New York City MTA subway samples Metagenome	United States of America	NA	NA	NA	NA	NA	8/5/2013	40.69	-73.92	NA	NA	NA	wood	NA	NA	NA	NA	NA	NA	NA	NA	ILLUMINA	No	4078162	823788724	202	78	30.86	NA	2/6/2015	SRA
SRR1749731	SRX823114	SRS802802	NA	urban	New York City MTA subway samples Metagenome	United States of America	NA	NA	NA	NA	NA	8/5/2013	40.68	-73.91	NA	NA	NA	wood	NA	NA	NA	NA	NA	NA	NA	NA	ILLUMINA	No	2595438	524278476	202	78	30.85	NA	2/6/2015	SRA
SRR1749732	SRX823115	SRS802804	NA	urban	New York City MTA subway samples Metagenome	United States of America	NA	NA	NA	NA	NA	8/5/2013	40.68	-73.91	NA	NA	NA	NA	NA	NA	NA	NA	NA	NA	NA	NA	ILLUMINA	No	5470440	1105028880	202	83	32.54	NA	2/6/2015	SRA
SRR1749733	SRX823116	SRS802805	NA	urban	New York City MTA subway samples Metagenome	United States of America	NA	NA	NA	NA	NA	8/5/2013	40.68	-73.91	plastic	NA	NA	NA	NA	NA	NA	NA	NA	NA	NA	NA	ILLUMINA	No	7304992	1475608384	202	80	31.5	NA	2/6/2015	SRA
SRR1749734	SRX823117	SRS802806	NA	urban	New York City MTA subway samples Metagenome	United States of America	NA	NA	NA	NA	NA	8/5/2013	40.68	-73.91	NA	NA	NA	wood	NA	NA	NA	NA	NA	NA	NA	NA	ILLUMINA	No	4596629	928519058	202	78	31.08	NA	2/6/2015	SRA
SRR1749735	SRX823118	SRS802807	NA	urban	New York City MTA subway samples Metagenome	United States of America	NA	NA	NA	NA	NA	8/5/2013	40.67	-73.89	NA	NA	NA	NA	NA	NA	NA	NA	NA	NA	NA	NA	ILLUMINA	No	1434060	358515000	250	93	35.11	NA	2/6/2015	SRA
SRR1749736	SRX823119	SRS802808	NA	urban	New York City MTA subway samples Metagenome	United States of America	NA	NA	NA	NA	NA	8/5/2013	40.67	-73.9	NA	NA	NA	NA	NA	NA	NA	NA	NA	NA	NA	NA	ILLUMINA	No	1245356	311339000	250	90	34.21	NA	2/6/2015	SRA
SRR1749737	SRX823120	SRS802814	NA	urban	New York City MTA subway samples Metagenome	United States of America	NA	NA	NA	NA	NA	8/5/2013	40.67	-73.89	NA	NA	NA	wood	NA	NA	NA	NA	NA	NA	NA	NA	ILLUMINA	No	3421670	691177340	202	76	30.47	NA	2/6/2015	SRA
SRR1749739	SRX823122	SRS802809	NA	urban	New York City MTA subway samples Metagenome	United States of America	NA	NA	NA	NA	NA	8/5/2013	40.67	-73.89	NA	NA	NA	NA	NA	NA	NA	NA	NA	NA	NA	NA	ILLUMINA	No	21577795	4358714590	202	83	32.45	NA	2/6/2015	SRA
SRR1749740	SRX823123	SRS802811	NA	urban	New York City MTA subway samples Metagenome	United States of America	NA	NA	NA	NA	NA	8/5/2013	40.67	-73.89	NA	NA	NA	NA	NA	NA	NA	NA	NA	NA	NA	NA	ILLUMINA	No	6742399	1361964598	202	77	30.65	NA	2/6/2015	SRA
SRR1749741	SRX823124	SRS802813	NA	urban	New York City MTA subway samples Metagenome	United States of America	NA	NA	NA	NA	NA	8/5/2013	40.68	-73.88	NA	NA	NA	wood	NA	NA	NA	NA	NA	NA	NA	NA	ILLUMINA	No	1593860	398465000	250	93	35.07	NA	2/6/2015	SRA
SRR1749742	SRX823125	SRS802812	NA	urban	New York City MTA subway samples Metagenome	United States of America	NA	NA	NA	NA	NA	8/5/2013	40.68	-73.88	NA	NA	NA	NA	NA	NA	NA	NA	NA	NA	NA	NA	ILLUMINA	No	4791780	967939560	202	81	31.7	NA	2/6/2015	SRA
SRR1749743	SRX823126	SRS802815	NA	urban	New York City MTA subway samples Metagenome	United States of America	NA	NA	NA	NA	NA	8/5/2013	40.68	-73.87	NA	NA	NA	wood	NA	NA	NA	NA	NA	NA	NA	NA	ILLUMINA	No	10520986	2125239172	202	81	31.82	NA	2/6/2015	SRA
SRR1749744	SRX823127	SRS802817	NA	urban	New York City MTA subway samples Metagenome	United States of America	NA	NA	NA	NA	NA	8/5/2013	40.68	-73.87	NA	NA	NA	wood	NA	NA	NA	NA	NA	NA	NA	NA	ILLUMINA	No	1309976	327494000	250	93	35.13	NA	2/6/2015	SRA
SRR1749745	SRX823128	SRS802818	NA	urban	New York City MTA subway samples Metagenome	United States of America	NA	NA	NA	NA	NA	8/5/2013	40.68	-73.87	plastic	NA	NA	NA	NA	NA	NA	NA	NA	NA	NA	NA	ILLUMINA	No	7985012	1612972424	202	84	32.81	NA	2/6/2015	SRA
SRR1749746	SRX823129	SRS802816	NA	urban	New York City MTA subway samples Metagenome	United States of America	NA	NA	NA	NA	NA	8/5/2013	40.68	-73.87	NA	NA	NA	wood	NA	NA	NA	NA	NA	NA	NA	NA	ILLUMINA	No	1473952	368488000	250	90	33.98	NA	2/6/2015	SRA
SRR1749747	SRX823130	SRS802819	NA	urban	New York City MTA subway samples Metagenome	United States of America	NA	NA	NA	NA	NA	8/5/2013	40.69	-73.86	NA	NA	NA	wood	NA	NA	NA	NA	NA	NA	NA	NA	ILLUMINA	No	1379811	344952750	250	89	33.8	NA	2/6/2015	SRA
SRR1749748	SRX823131	SRS802821	NA	urban	New York City MTA subway samples Metagenome	United States of America	NA	NA	NA	NA	NA	8/5/2013	40.69	-73.86	plastic	NA	NA	NA	NA	NA	NA	NA	NA	NA	NA	NA	ILLUMINA	No	1482556	370639000	250	89	33.81	NA	2/6/2015	SRA
SRR1749749	SRX823132	SRS802820	NA	urban	New York City MTA subway samples Metagenome	United States of America	NA	NA	NA	NA	NA	8/5/2013	40.69	-73.86	NA	NA	NA	wood	NA	NA	NA	NA	NA	NA	NA	NA	ILLUMINA	No	19256577	3889828554	202	80	31.55	NA	2/6/2015	SRA
SRR1749750	SRX823133	SRS802822	NA	urban	New York City MTA subway samples Metagenome	United States of America	NA	NA	NA	NA	NA	8/5/2013	40.69	-73.85	NA	NA	NA	NA	NA	NA	NA	NA	NA	NA	NA	NA	ILLUMINA	No	1442081	360520250	250	93	34.85	NA	2/6/2015	SRA
SRR1749751	SRX823134	SRS802823	NA	urban	New York City MTA subway samples Metagenome	United States of America	NA	NA	NA	NA	NA	8/5/2013	40.69	-73.84	plastic	NA	NA	NA	NA	NA	NA	NA	NA	NA	NA	NA	ILLUMINA	No	1488234	372058500	250	93	35.04	NA	2/6/2015	SRA
SRR1749752	SRX823135	SRS802825	NA	urban	New York City MTA subway samples Metagenome	United States of America	NA	NA	NA	NA	NA	8/5/2013	40.69	-73.84	NA	NA	NA	wood	NA	NA	NA	NA	NA	NA	NA	NA	ILLUMINA	No	1644246	411061500	250	93	34.93	NA	2/6/2015	SRA
SRR1749753	SRX823136	SRS802827	NA	urban	New York City MTA subway samples Metagenome	United States of America	NA	NA	NA	NA	NA	8/5/2013	40.69	-73.83	plastic	NA	NA	NA	NA	NA	NA	NA	NA	NA	NA	NA	ILLUMINA	No	1796633	449158250	250	91	34.33	NA	2/6/2015	SRA
SRR1749754	SRX823137	SRS802826	NA	urban	New York City MTA subway samples Metagenome	United States of America	NA	NA	NA	NA	NA	8/5/2013	40.69	-73.83	NA	NA	NA	wood	NA	NA	NA	NA	NA	NA	NA	NA	ILLUMINA	No	1777046	444261500	250	93	34.96	NA	2/6/2015	SRA
SRR1749755	SRX823138	SRS802824	NA	urban	New York City MTA subway samples Metagenome	United States of America	NA	NA	NA	NA	NA	8/5/2013	40.7	-73.82	NA	NA	NA	wood	NA	NA	NA	NA	NA	NA	NA	NA	ILLUMINA	No	1653760	413440000	250	92	34.72	NA	2/6/2015	SRA
SRR1749756	SRX823139	SRS802828	NA	urban	New York City MTA subway samples Metagenome	United States of America	NA	NA	NA	NA	NA	8/5/2013	40.7	-73.82	NA	NA	NA	NA	NA	NA	NA	NA	NA	NA	NA	NA	ILLUMINA	No	1791802	447950500	250	92	34.78	NA	2/6/2015	SRA
SRR1749757	SRX823140	SRS802829	NA	urban	New York City MTA subway samples Metagenome	United States of America	NA	NA	NA	NA	NA	8/5/2013	40.7	-73.82	NA	NA	NA	NA	NA	NA	NA	NA	NA	NA	NA	NA	ILLUMINA	No	2003610	500902500	250	88	33.22	NA	2/6/2015	SRA
SRR1749758	SRX823141	SRS802830	NA	urban	New York City MTA subway samples Metagenome	United States of America	NA	NA	NA	NA	NA	8/5/2013	40.7	-73.82	NA	NA	NA	NA	NA	NA	NA	NA	NA	NA	NA	NA	ILLUMINA	No	1694841	423710250	250	91	34.63	NA	2/6/2015	SRA
SRR1749761	SRX823144	SRS802834	NA	urban	New York City MTA subway samples Metagenome	United States of America	NA	NA	NA	NA	NA	8/5/2013	40.7	-73.82	NA	NA	NA	NA	NA	NA	NA	NA	NA	NA	NA	NA	ILLUMINA	No	1637162	409290500	250	92	34.86	NA	2/6/2015	SRA
SRR1749762	SRX823145	SRS802838	NA	urban	New York City MTA subway samples Metagenome	United States of America	NA	NA	NA	NA	NA	8/5/2013	40.7	-73.81	NA	NA	NA	NA	NA	NA	NA	NA	NA	NA	NA	NA	ILLUMINA	No	1741192	435298000	250	92	34.81	NA	2/6/2015	SRA
SRR1749763	SRX823146	SRS802833	NA	urban	New York City MTA subway samples Metagenome	United States of America	NA	NA	NA	NA	NA	8/5/2013	40.69	-73.83	NA	NA	NA	NA	NA	NA	NA	NA	NA	NA	NA	NA	ILLUMINA	No	1945450	486362500	250	91	34.49	NA	2/6/2015	SRA
SRR1749764	SRX823147	SRS802835	NA	urban	New York City MTA subway samples Metagenome	United States of America	NA	NA	NA	NA	NA	8/5/2013	40.69	-73.84	NA	NA	NA	NA	NA	NA	NA	NA	NA	NA	NA	NA	ILLUMINA	No	1933698	483424500	250	92	34.88	NA	2/6/2015	SRA
SRR1749765	SRX823148	SRS802837	NA	urban	New York City MTA subway samples Metagenome	United States of America	NA	NA	NA	NA	NA	8/5/2013	40.69	-73.85	NA	NA	NA	NA	NA	NA	NA	NA	NA	NA	NA	NA	ILLUMINA	No	2254191	563547750	250	93	35.1	NA	2/6/2015	SRA
SRR1749768	SRX823151	SRS802840	NA	urban	New York City MTA subway samples Metagenome	United States of America	NA	NA	NA	NA	NA	8/6/2013	40.82	-73.92	NA	NA	NA	wood	NA	NA	NA	NA	NA	NA	NA	NA	ILLUMINA	No	13257091	2677932382	202	82	32.19	NA	2/6/2015	SRA
SRR1749769	SRX823152	SRS802841	NA	urban	New York City MTA subway samples Metagenome	United States of America	NA	NA	NA	NA	NA	8/6/2013	40.82	-73.92	NA	NA	NA	NA	NA	NA	NA	NA	NA	NA	NA	NA	ILLUMINA	No	6970470	1408034940	202	77	30.73	NA	2/6/2015	SRA
SRR1749770	SRX823153	SRS802846	NA	urban	New York City MTA subway samples Metagenome	United States of America	NA	NA	NA	NA	NA	8/6/2013	40.83	-73.91	plastic	NA	NA	NA	NA	NA	NA	NA	NA	NA	NA	NA	ILLUMINA	No	3690242	745428884	202	79	31.47	NA	2/6/2015	SRA
SRR1749771	SRX823154	SRS802842	NA	urban	New York City MTA subway samples Metagenome	United States of America	NA	NA	NA	NA	NA	8/6/2013	40.83	-73.91	plastic	NA	NA	NA	NA	NA	NA	NA	NA	NA	NA	NA	ILLUMINA	No	8106249	1637462298	202	81	32.08	NA	2/6/2015	SRA
SRR1749772	SRX823155	SRS802843	NA	urban	New York City MTA subway samples Metagenome	United States of America	NA	NA	NA	NA	NA	8/6/2013	40.83	-73.91	NA	NA	NA	NA	NA	NA	NA	NA	NA	NA	NA	NA	ILLUMINA	No	1400411	350102750	250	87	33.19	NA	2/6/2015	SRA
SRR1749773	SRX823156	SRS802844	NA	urban	New York City MTA subway samples Metagenome	United States of America	NA	NA	NA	NA	NA	8/6/2013	40.83	-73.91	NA	NA	NA	NA	NA	NA	NA	NA	NA	NA	NA	NA	ILLUMINA	No	2779537	561466474	202	79	31.27	NA	2/6/2015	SRA
SRR1749774	SRX823157	SRS802845	NA	urban	New York City MTA subway samples Metagenome	United States of America	NA	NA	NA	NA	NA	8/6/2013	40.83	-73.91	plastic	NA	NA	NA	NA	NA	NA	NA	NA	NA	NA	NA	ILLUMINA	No	8469060	1710750120	202	83	32.4	NA	2/6/2015	SRA
SRR1749775	SRX823158	SRS802847	NA	urban	New York City MTA subway samples Metagenome	United States of America	NA	NA	NA	NA	NA	8/6/2013	40.83	-73.91	plastic	NA	NA	NA	NA	NA	NA	NA	NA	NA	NA	NA	ILLUMINA	No	1189117	297279250	250	93	34.89	NA	2/6/2015	SRA
SRR1749776	SRX823159	SRS802848	NA	urban	New York City MTA subway samples Metagenome	United States of America	NA	NA	NA	NA	NA	8/6/2013	40.84	-73.91	NA	NA	NA	NA	NA	NA	NA	NA	NA	NA	NA	NA	ILLUMINA	No	8316483	1679929566	202	84	33.2	NA	2/6/2015	SRA
SRR1749777	SRX823160	SRS802849	NA	urban	New York City MTA subway samples Metagenome	United States of America	NA	NA	NA	NA	NA	8/6/2013	40.84	-73.91	plastic	NA	NA	NA	NA	NA	NA	NA	NA	NA	NA	NA	ILLUMINA	No	2873879	580523558	202	77	30.8	NA	2/6/2015	SRA
SRR1749779	SRX823162	SRS802850	NA	urban	New York City MTA subway samples Metagenome	United States of America	NA	NA	NA	NA	NA	8/6/2013	40.85	-73.9	NA	NA	NA	NA	NA	NA	NA	NA	NA	NA	NA	NA	ILLUMINA	No	8352588	1687222776	202	77	30.47	NA	2/6/2015	SRA
SRR1749780	SRX823163	SRS802851	NA	urban	New York City MTA subway samples Metagenome	United States of America	NA	NA	NA	NA	NA	8/6/2013	40.84	-73.9	NA	NA	NA	NA	NA	NA	NA	NA	NA	NA	NA	NA	ILLUMINA	No	1374616	343654000	250	86	32.96	NA	2/6/2015	SRA
SRR1749781	SRX823164	SRS802852	NA	urban	New York City MTA subway samples Metagenome	United States of America	NA	NA	NA	NA	NA	8/6/2013	40.85	-73.9	NA	NA	NA	NA	NA	NA	NA	NA	NA	NA	NA	NA	ILLUMINA	No	2967452	599425304	202	79	31.52	NA	2/6/2015	SRA
SRR1749783	SRX823166	SRS802855	NA	urban	New York City MTA subway samples Metagenome	United States of America	NA	NA	NA	NA	NA	8/6/2013	40.84	-73.9	NA	NA	NA	NA	NA	NA	NA	NA	NA	NA	NA	NA	ILLUMINA	No	1100906	275226500	250	92	34.85	NA	2/6/2015	SRA
SRR1749784	SRX823167	SRS802856	NA	urban	New York City MTA subway samples Metagenome	United States of America	NA	NA	NA	NA	NA	8/6/2013	40.86	-73.89	plastic	NA	NA	NA	NA	NA	NA	NA	NA	NA	NA	NA	ILLUMINA	No	2733592	552185584	202	79	31.44	NA	2/6/2015	SRA
SRR1749785	SRX823168	SRS802877	NA	urban	New York City MTA subway samples Metagenome	United States of America	NA	NA	NA	NA	NA	8/6/2013	40.86	-73.89	NA	NA	NA	wood	NA	NA	NA	NA	NA	NA	NA	NA	ILLUMINA	No	6351944	1283092688	202	79	31.3	NA	2/6/2015	SRA
SRR1749786	SRX823169	SRS802857	NA	urban	New York City MTA subway samples Metagenome	United States of America	NA	NA	NA	NA	NA	8/6/2013	40.86	-73.89	NA	NA	NA	NA	NA	NA	NA	NA	NA	NA	NA	NA	ILLUMINA	No	1254465	313616250	250	93	35.03	NA	2/6/2015	SRA
SRR1749787	SRX823170	SRS802858	NA	urban	New York City MTA subway samples Metagenome	United States of America	NA	NA	NA	NA	NA	8/6/2013	40.86	-73.89	NA	NA	NA	NA	NA	NA	NA	NA	NA	NA	NA	NA	ILLUMINA	No	2888253	583427106	202	78	31	NA	2/6/2015	SRA
SRR1749788	SRX823171	SRS802859	NA	urban	New York City MTA subway samples Metagenome	United States of America	NA	NA	NA	NA	NA	8/6/2013	40.86	-73.89	NA	NA	NA	NA	NA	NA	NA	NA	NA	NA	NA	NA	ILLUMINA	No	5908636	1193544472	202	78	30.9	NA	2/6/2015	SRA
SRR1749789	SRX823172	SRS802860	NA	urban	New York City MTA subway samples Metagenome	United States of America	NA	NA	NA	NA	NA	8/6/2013	40.86	-73.89	plastic	NA	NA	NA	NA	NA	NA	NA	NA	NA	NA	NA	ILLUMINA	No	1245742	311435500	250	92	34.86	NA	2/6/2015	SRA
SRR1749790	SRX823173	SRS802861	NA	urban	New York City MTA subway samples Metagenome	United States of America	NA	NA	NA	NA	NA	8/6/2013	40.87	-73.88	plastic	NA	NA	NA	NA	NA	NA	NA	NA	NA	NA	NA	ILLUMINA	No	3084222	623012844	202	79	31.46	NA	2/6/2015	SRA
SRR1749791	SRX823174	SRS802862	NA	urban	New York City MTA subway samples Metagenome	United States of America	NA	NA	NA	NA	NA	8/6/2013	40.87	-73.88	NA	NA	NA	NA	NA	NA	NA	NA	NA	NA	NA	NA	ILLUMINA	No	4751728	959849056	202	77	30.74	NA	2/6/2015	SRA
SRR1749792	SRX823175	SRS802863	NA	urban	New York City MTA subway samples Metagenome	United States of America	NA	NA	NA	NA	NA	8/6/2013	40.86	-73.89	NA	NA	NA	NA	NA	NA	NA	NA	NA	NA	NA	NA	ILLUMINA	No	1666060	416515000	250	90	33.91	NA	2/6/2015	SRA
SRR1749793	SRX823176	SRS802864	NA	urban	New York City MTA subway samples Metagenome	United States of America	NA	NA	NA	NA	NA	8/6/2013	40.87	-73.87	NA	NA	NA	wood	NA	NA	NA	NA	NA	NA	NA	NA	ILLUMINA	No	4158999	840117798	202	77	30.6	NA	2/6/2015	SRA
SRR1749795	SRX823178	SRS802866	NA	urban	New York City MTA subway samples Metagenome	United States of America	NA	NA	NA	NA	NA	8/6/2013	40.87	-73.88	plastic	NA	NA	NA	NA	NA	NA	NA	NA	NA	NA	NA	ILLUMINA	No	1266995	316748750	250	93	34.87	NA	2/6/2015	SRA
SRR1749796	SRX823179	SRS802867	NA	urban	New York City MTA subway samples Metagenome	United States of America	NA	NA	NA	NA	NA	8/6/2013	40.69	-73.98	NA	NA	NA	NA	NA	NA	NA	NA	NA	NA	NA	NA	ILLUMINA	No	1270656	317664000	250	92	34.78	NA	2/6/2015	SRA
SRR1749798	SRX823181	SRS802869	NA	urban	New York City MTA subway samples Metagenome	United States of America	NA	NA	NA	NA	NA	8/6/2013	40.68	-73.99	plastic	NA	NA	NA	NA	NA	NA	NA	NA	NA	NA	NA	ILLUMINA	No	10870891	2195919982	202	80	31.53	NA	2/6/2015	SRA
SRR1749799	SRX823182	SRS802871	NA	urban	New York City MTA subway samples Metagenome	United States of America	NA	NA	NA	NA	NA	8/6/2013	40.68	-73.99	NA	NA	NA	NA	NA	NA	NA	NA	NA	NA	NA	NA	ILLUMINA	No	1634134	408533500	250	93	35.09	NA	2/6/2015	SRA
SRR1749800	SRX823183	SRS802870	NA	urban	New York City MTA subway samples Metagenome	United States of America	NA	NA	NA	NA	NA	8/6/2013	40.68	-73.99	NA	NA	NA	NA	NA	NA	NA	NA	NA	NA	NA	NA	ILLUMINA	No	1744808	436202000	250	94	35.2	NA	2/6/2015	SRA
SRR1749801	SRX823184	SRS802872	NA	urban	New York City MTA subway samples Metagenome	United States of America	NA	NA	NA	NA	NA	8/6/2013	40.68	-73.99	NA	NA	NA	NA	NA	NA	NA	NA	NA	NA	NA	NA	ILLUMINA	No	7973737	1610694874	202	81	31.83	NA	2/6/2015	SRA
SRR1749802	SRX823185	SRS802874	NA	urban	New York City MTA subway samples Metagenome	United States of America	NA	NA	NA	NA	NA	8/6/2013	40.67	-73.98	plastic	NA	NA	NA	NA	NA	NA	NA	NA	NA	NA	NA	ILLUMINA	No	6246	1261692	202	42	19.14	NA	2/6/2015	SRA
SRR1749803	SRX823186	SRS802873	NA	urban	New York City MTA subway samples Metagenome	United States of America	NA	NA	NA	NA	NA	8/6/2013	40.67	-73.98	NA	NA	NA	wood	NA	NA	NA	NA	NA	NA	NA	NA	ILLUMINA	No	1431973	357993250	250	92	34.68	NA	2/6/2015	SRA
SRR1749804	SRX823187	SRS802876	NA	urban	New York City MTA subway samples Metagenome	United States of America	NA	NA	NA	NA	NA	8/6/2013	40.66	-73.97	NA	NA	NA	NA	NA	NA	NA	NA	NA	NA	NA	NA	ILLUMINA	No	1408736	352184000	250	91	34.43	NA	2/6/2015	SRA
SRR1749805	SRX823188	SRS802875	NA	urban	New York City MTA subway samples Metagenome	United States of America	NA	NA	NA	NA	NA	8/6/2013	40.66	-73.97	NA	NA	NA	NA	NA	NA	NA	NA	NA	NA	NA	NA	ILLUMINA	No	5714585	1154346170	202	82	32.39	NA	2/6/2015	SRA
SRR1749806	SRX823189	SRS802878	NA	urban	New York City MTA subway samples Metagenome	United States of America	NA	NA	NA	NA	NA	8/6/2013	40.65	-73.97	NA	NA	NA	wood	NA	NA	NA	NA	NA	NA	NA	NA	ILLUMINA	No	7491785	1579441802	211	83	32.5	NA	2/6/2015	SRA
SRR1749807	SRX823190	SRS802879	NA	urban	New York City MTA subway samples Metagenome	United States of America	NA	NA	NA	NA	NA	8/6/2013	40.65	-73.97	plastic	NA	NA	NA	NA	NA	NA	NA	NA	NA	NA	NA	ILLUMINA	No	1256692	314173000	250	92	34.83	NA	2/6/2015	SRA
SRR1749808	SRX823191	SRS802880	NA	urban	New York City MTA subway samples Metagenome	United States of America	NA	NA	NA	NA	NA	8/6/2013	40.63	-73.97	plastic	NA	NA	NA	NA	NA	NA	NA	NA	NA	NA	NA	ILLUMINA	No	16816047	3396841494	202	81	31.66	NA	2/6/2015	SRA
SRR1749809	SRX823192	SRS802881	NA	urban	New York City MTA subway samples Metagenome	United States of America	NA	NA	NA	NA	NA	8/6/2013	40.63	-73.97	NA	NA	NA	wood	NA	NA	NA	NA	NA	NA	NA	NA	ILLUMINA	No	10832745	2188214490	202	81	31.86	NA	2/6/2015	SRA
SRR1749810	SRX823193	SRS802884	NA	urban	New York City MTA subway samples Metagenome	United States of America	NA	NA	NA	NA	NA	8/6/2013	40.62	-73.97	NA	NA	NA	NA	NA	NA	NA	NA	NA	NA	NA	NA	ILLUMINA	No	1533251	383312750	250	89	33.75	NA	2/6/2015	SRA
SRR1749811	SRX823194	SRS802883	NA	urban	New York City MTA subway samples Metagenome	United States of America	NA	NA	NA	NA	NA	8/6/2013	40.62	-73.97	plastic	NA	NA	NA	NA	NA	NA	NA	NA	NA	NA	NA	ILLUMINA	No	6624	1338048	202	47	20.67	NA	2/6/2015	SRA
SRR1749812	SRX823195	SRS802882	NA	urban	New York City MTA subway samples Metagenome	United States of America	NA	NA	NA	NA	NA	8/6/2013	40.62	-73.97	plastic	NA	NA	NA	NA	NA	NA	NA	NA	NA	NA	NA	ILLUMINA	No	4964638	1002856876	202	82	32.15	NA	2/6/2015	SRA
SRR1749813	SRX823196	SRS802885	NA	urban	New York City MTA subway samples Metagenome	United States of America	NA	NA	NA	NA	NA	8/6/2013	40.62	-73.97	plastic	NA	NA	NA	NA	NA	NA	NA	NA	NA	NA	NA	ILLUMINA	No	1307646	326911500	250	93	34.93	NA	2/6/2015	SRA
SRR1749815	SRX823198	SRS802886	NA	urban	New York City MTA subway samples Metagenome	United States of America	NA	NA	NA	NA	NA	8/6/2013	40.62	-73.97	NA	NA	NA	wood	NA	NA	NA	NA	NA	NA	NA	NA	ILLUMINA	No	1480267	370066750	250	92	34.76	NA	2/6/2015	SRA
SRR1749817	SRX823200	SRS802889	NA	urban	New York City MTA subway samples Metagenome	United States of America	NA	NA	NA	NA	NA	8/6/2013	40.61	-73.97	NA	NA	NA	NA	NA	NA	NA	NA	NA	NA	NA	NA	ILLUMINA	No	5808994	1173416788	202	81	31.84	NA	2/6/2015	SRA
SRR1749818	SRX823201	SRS802890	NA	urban	New York City MTA subway samples Metagenome	United States of America	NA	NA	NA	NA	NA	8/6/2013	40.6	-73.97	plastic	NA	NA	NA	NA	NA	NA	NA	NA	NA	NA	NA	ILLUMINA	No	1178522	294630500	250	93	35.07	NA	2/6/2015	SRA
SRR1749819	SRX823202	SRS802891	NA	urban	New York City MTA subway samples Metagenome	United States of America	NA	NA	NA	NA	NA	8/6/2013	40.6	-73.97	plastic	NA	NA	NA	NA	NA	NA	NA	NA	NA	NA	NA	ILLUMINA	No	4724786	954406772	202	79	31.2	NA	2/6/2015	SRA
SRR1749820	SRX823203	SRS802893	NA	urban	New York City MTA subway samples Metagenome	United States of America	NA	NA	NA	NA	NA	8/6/2013	40.6	-73.97	NA	NA	NA	NA	NA	NA	NA	NA	NA	NA	NA	NA	ILLUMINA	No	1356705	339176250	250	93	35.1	NA	2/6/2015	SRA
SRR1749821	SRX823204	SRS802892	NA	urban	New York City MTA subway samples Metagenome	United States of America	NA	NA	NA	NA	NA	8/6/2013	40.6	-73.97	plastic	NA	NA	NA	NA	NA	NA	NA	NA	NA	NA	NA	ILLUMINA	No	8784242	1774416884	202	80	31.65	NA	2/6/2015	SRA
SRR1749822	SRX823205	SRS802895	NA	urban	New York City MTA subway samples Metagenome	United States of America	NA	NA	NA	NA	NA	8/6/2013	40.58	-73.97	plastic	NA	NA	NA	NA	NA	NA	NA	NA	NA	NA	NA	ILLUMINA	No	1618120	404530000	250	93	35.02	NA	2/6/2015	SRA
SRR1749823	SRX823206	SRS802894	NA	urban	New York City MTA subway samples Metagenome	United States of America	NA	NA	NA	NA	NA	8/6/2013	40.58	-73.97	NA	NA	NA	NA	NA	NA	NA	NA	NA	NA	NA	NA	ILLUMINA	No	13329516	2692562232	202	81	31.75	NA	2/6/2015	SRA
SRR1749825	SRX823208	SRS802897	NA	urban	New York City MTA subway samples Metagenome	United States of America	NA	NA	NA	NA	NA	8/6/2013	40.63	-73.97	NA	NA	NA	NA	NA	NA	NA	NA	NA	NA	NA	NA	ILLUMINA	No	1256535	314133750	250	93	35.02	NA	2/6/2015	SRA
SRR1749827	SRX823210	SRS802900	NA	urban	New York City MTA subway samples Metagenome	United States of America	NA	NA	NA	NA	NA	8/6/2013	40.61	-73.97	NA	NA	NA	NA	NA	NA	NA	NA	NA	NA	NA	NA	ILLUMINA	No	1489864	372466000	250	93	35.08	NA	2/6/2015	SRA
SRR1749828	SRX823211	SRS802899	NA	urban	New York City MTA subway samples Metagenome	United States of America	NA	NA	NA	NA	NA	8/6/2013	40.62	-73.97	plastic	NA	NA	NA	NA	NA	NA	NA	NA	NA	NA	NA	ILLUMINA	No	1183529	295882250	250	93	35.11	NA	2/6/2015	SRA
SRR1749829	SRX823212	SRS802901	NA	urban	New York City MTA subway samples Metagenome	United States of America	NA	NA	NA	NA	NA	8/6/2013	40.63	-73.97	NA	NA	NA	NA	NA	NA	NA	NA	NA	NA	NA	NA	ILLUMINA	No	1331851	332962750	250	93	35.12	NA	2/6/2015	SRA
SRR1749830	SRX823213	SRS802902	NA	urban	New York City MTA subway samples Metagenome	United States of America	NA	NA	NA	NA	NA	8/6/2013	40.64	-73.97	NA	NA	NA	NA	NA	NA	NA	NA	NA	NA	NA	NA	ILLUMINA	No	1394378	348594500	250	94	35.17	NA	2/6/2015	SRA
SRR1749832	SRX823215	SRS802904	NA	urban	New York City MTA subway samples Metagenome	United States of America	NA	NA	NA	NA	NA	8/6/2013	40.59	-73.97	plastic	NA	NA	NA	NA	NA	NA	NA	NA	NA	NA	NA	ILLUMINA	No	7443683	2247992266	302	85	32.71	NA	2/6/2015	SRA
SRR1749835	SRX823218	SRS802907	NA	urban	New York City MTA subway samples Metagenome	United States of America	NA	NA	NA	NA	NA	8/6/2013	40.58	-73.97	plastic	NA	NA	NA	NA	NA	NA	NA	NA	NA	NA	NA	ILLUMINA	No	17072185	3448581370	202	81	31.76	NA	2/6/2015	SRA
SRR1749837	SRX823223	SRS802912	NA	urban	New York City MTA subway samples Metagenome	United States of America	NA	NA	NA	NA	NA	8/7/2013	40.68	-73.96	NA	NA	NA	wood	NA	NA	NA	NA	NA	NA	NA	NA	ILLUMINA	No	6973507	2105999114	302	85	32.56	NA	2/6/2015	SRA
SRR1749839	SRX823219	SRS802908	NA	urban	New York City MTA subway samples Metagenome	United States of America	NA	NA	NA	NA	NA	8/7/2013	40.69	-73.94	NA	NA	NA	NA	NA	NA	NA	NA	NA	NA	NA	NA	ILLUMINA	No	8463519	1709630838	202	78	31.02	NA	2/6/2015	SRA
SRR1749840	SRX823225	SRS802914	NA	urban	New York City MTA subway samples Metagenome	United States of America	NA	NA	NA	NA	NA	8/7/2013	40.7	-73.95	NA	NA	NA	NA	NA	NA	NA	NA	NA	NA	NA	NA	ILLUMINA	No	6233818	1882613036	302	85	32.42	NA	2/6/2015	SRA
SRR1749841	SRX823220	SRS802910	NA	urban	New York City MTA subway samples Metagenome	United States of America	NA	NA	NA	NA	NA	8/7/2013	40.7	-73.95	NA	NA	NA	wood	NA	NA	NA	NA	NA	NA	NA	NA	ILLUMINA	No	10508556	2122728312	202	80	31.6	NA	2/6/2015	SRA
SRR1749842	SRX823221	SRS802909	NA	urban	New York City MTA subway samples Metagenome	United States of America	NA	NA	NA	NA	NA	8/7/2013	40.72	-73.95	plastic	NA	NA	NA	NA	NA	NA	NA	NA	NA	NA	NA	ILLUMINA	No	7053477	1424802354	202	80	31.42	NA	2/6/2015	SRA
SRR1749843	SRX823226	SRS802915	NA	urban	New York City MTA subway samples Metagenome	United States of America	NA	NA	NA	NA	NA	8/7/2013	40.72	-73.95	NA	NA	NA	NA	NA	NA	NA	NA	NA	NA	NA	NA	ILLUMINA	No	8505127	2568548354	302	86	32.84	NA	2/6/2015	SRA
SRR1749844	SRX823227	SRS802916	NA	urban	New York City MTA subway samples Metagenome	United States of America	NA	NA	NA	NA	NA	8/7/2013	40.76	-73.96	NA	NA	NA	NA	NA	NA	NA	NA	NA	NA	NA	NA	ILLUMINA	No	1354720	338680000	250	93	34.9	NA	2/6/2015	SRA
SRR1749845	SRX823228	SRS802918	NA	urban	New York City MTA subway samples Metagenome	United States of America	NA	NA	NA	NA	NA	8/7/2013	40.81	-73.92	plastic	NA	NA	NA	NA	NA	NA	NA	NA	NA	NA	NA	ILLUMINA	No	6272030	1266950060	202	80	31.68	NA	2/6/2015	SRA
SRR1749846	SRX823229	SRS802917	NA	urban	New York City MTA subway samples Metagenome	United States of America	NA	NA	NA	NA	NA	8/7/2013	40.81	-73.92	NA	NA	NA	NA	NA	NA	NA	NA	NA	NA	NA	NA	ILLUMINA	No	1695171	423792750	250	94	35.2	NA	2/6/2015	SRA
SRR1749847	SRX823230	SRS802920	NA	urban	New York City MTA subway samples Metagenome	United States of America	NA	NA	NA	NA	NA	8/7/2013	40.81	-73.91	NA	NA	NA	NA	NA	NA	NA	NA	NA	NA	NA	NA	ILLUMINA	No	1803626	450906500	250	93	35.12	NA	2/6/2015	SRA
SRR1749848	SRX823231	SRS802919	NA	urban	New York City MTA subway samples Metagenome	United States of America	NA	NA	NA	NA	NA	8/7/2013	40.81	-73.91	plastic	NA	NA	NA	NA	NA	NA	NA	NA	NA	NA	NA	ILLUMINA	No	1840501	460125250	250	93	35.06	NA	2/6/2015	SRA
SRR1749849	SRX823232	SRS802921	NA	urban	New York City MTA subway samples Metagenome	United States of America	NA	NA	NA	NA	NA	8/7/2013	40.81	-73.92	NA	NA	NA	NA	NA	NA	NA	NA	NA	NA	NA	NA	ILLUMINA	No	2029145	507286250	250	93	35.11	NA	2/6/2015	SRA
SRR1749850	SRX823233	SRS802922	NA	urban	New York City MTA subway samples Metagenome	United States of America	NA	NA	NA	NA	NA	8/7/2013	40.82	-73.89	NA	NA	NA	NA	NA	NA	NA	NA	NA	NA	NA	NA	ILLUMINA	No	1476000	3.69E+08	250	93	35.04	NA	2/6/2015	SRA
SRR1749852	SRX823235	SRS802924	NA	urban	New York City MTA subway samples Metagenome	United States of America	NA	NA	NA	NA	NA	8/7/2013	40.84	-73.88	NA	NA	NA	NA	NA	NA	NA	NA	NA	NA	NA	NA	ILLUMINA	No	1127256	281814000	250	93	35.12	NA	2/6/2015	SRA
SRR1749853	SRX823236	SRS802926	NA	urban	New York City MTA subway samples Metagenome	United States of America	NA	NA	NA	NA	NA	8/7/2013	40.85	-73.86	NA	NA	NA	wood	NA	NA	NA	NA	NA	NA	NA	NA	ILLUMINA	No	3020524	610145848	202	77	30.67	NA	2/6/2015	SRA
SRR1749854	SRX823237	SRS802925	NA	urban	New York City MTA subway samples Metagenome	United States of America	NA	NA	NA	NA	NA	8/7/2013	40.85	-73.86	NA	NA	NA	NA	NA	NA	NA	NA	NA	NA	NA	NA	ILLUMINA	No	1297264	324316000	250	92	34.87	NA	2/6/2015	SRA
SRR1749855	SRX823238	SRS802927	NA	urban	New York City MTA subway samples Metagenome	United States of America	NA	NA	NA	NA	NA	8/7/2013	40.85	-73.86	NA	NA	NA	NA	NA	NA	NA	NA	NA	NA	NA	NA	ILLUMINA	No	1867351	466837750	250	93	35.11	NA	2/6/2015	SRA
SRR1749856	SRX823239	SRS802929	NA	urban	New York City MTA subway samples Metagenome	United States of America	NA	NA	NA	NA	NA	8/7/2013	40.85	-73.85	NA	NA	NA	NA	NA	NA	NA	NA	NA	NA	NA	NA	ILLUMINA	Yes	904564	543503948	601	79	33.13	NA	2/6/2015	SRA
SRR1749857	SRX823240	SRS802928	NA	urban	New York City MTA subway samples Metagenome	United States of America	NA	NA	NA	NA	NA	8/7/2013	40.85	-73.85	NA	NA	NA	wood	NA	NA	NA	NA	NA	NA	NA	NA	ILLUMINA	No	1288004	322001000	250	93	34.91	NA	2/6/2015	SRA
SRR1749859	SRX823242	SRS802931	NA	urban	New York City MTA subway samples Metagenome	United States of America	NA	NA	NA	NA	NA	8/7/2013	40.86	-73.84	NA	NA	NA	NA	NA	NA	NA	NA	NA	NA	NA	NA	ILLUMINA	No	2966080	741520000	250	93	35.09	NA	2/6/2015	SRA
SRR1749862	SRX823245	SRS802933	NA	urban	New York City MTA subway samples Metagenome	United States of America	NA	NA	NA	NA	NA	8/7/2013	40.87	-73.83	NA	NA	NA	NA	NA	NA	NA	NA	NA	NA	NA	NA	ILLUMINA	No	1211900	302975000	250	93	35.06	NA	2/6/2015	SRA
SRR1749863	SRX823246	SRS802935	NA	urban	New York City MTA subway samples Metagenome	United States of America	NA	NA	NA	NA	NA	8/7/2013	40.88	-73.83	NA	NA	NA	wood	NA	NA	NA	NA	NA	NA	NA	NA	ILLUMINA	No	3220024	650444848	202	78	30.94	NA	2/6/2015	SRA
SRR1749864	SRX823247	SRS802937	NA	urban	New York City MTA subway samples Metagenome	United States of America	NA	NA	NA	NA	NA	8/7/2013	40.88	-73.83	plastic	NA	NA	NA	NA	NA	NA	NA	NA	NA	NA	NA	ILLUMINA	No	1018480	254620000	250	94	35.16	NA	2/6/2015	SRA
SRR1749867	SRX823250	SRS802938	NA	urban	New York City MTA subway samples Metagenome	United States of America	NA	NA	NA	NA	NA	8/7/2013	40.87	-73.88	plastic	NA	NA	NA	NA	NA	NA	NA	NA	NA	NA	NA	ILLUMINA	No	12785235	2582617470	202	86	33.48	NA	2/6/2015	SRA
SRR1749870	SRX823253	SRS802942	NA	urban	New York City MTA subway samples Metagenome	United States of America	NA	NA	NA	NA	NA	8/7/2013	40.8	-73.91	NA	NA	NA	NA	NA	NA	NA	NA	NA	NA	NA	NA	ILLUMINA	No	3565935	720318870	202	77	30.64	NA	2/6/2015	SRA
SRR1749871	SRX823254	SRS802943	NA	urban	New York City MTA subway samples Metagenome	United States of America	NA	NA	NA	NA	NA	8/7/2013	40.8	-73.91	NA	NA	NA	wood	NA	NA	NA	NA	NA	NA	NA	NA	ILLUMINA	No	3495573	706105746	202	78	30.91	NA	2/6/2015	SRA
SRR1749872	SRX823255	SRS802944	NA	urban	New York City MTA subway samples Metagenome	United States of America	NA	NA	NA	NA	NA	8/7/2013	40.8	-73.91	NA	NA	NA	NA	NA	NA	NA	NA	NA	NA	NA	NA	ILLUMINA	No	1665945	416486250	250	94	35.2	NA	2/6/2015	SRA
SRR1749875	SRX823258	SRS802946	NA	urban	New York City MTA subway samples Metagenome	United States of America	NA	NA	NA	NA	NA	8/7/2013	40.81	-73.9	NA	NA	NA	wood	NA	NA	NA	NA	NA	NA	NA	NA	ILLUMINA	No	1274366	318591500	250	93	35	NA	2/6/2015	SRA
SRR1749876	SRX823259	SRS802948	NA	urban	New York City MTA subway samples Metagenome	United States of America	NA	NA	NA	NA	NA	8/7/2013	40.81	-73.9	NA	NA	NA	NA	NA	NA	NA	NA	NA	NA	NA	NA	ILLUMINA	No	2695857	544563114	202	79	31.32	NA	2/6/2015	SRA
SRR1749877	SRX823260	SRS802949	NA	urban	New York City MTA subway samples Metagenome	United States of America	NA	NA	NA	NA	NA	8/7/2013	40.81	-73.89	NA	NA	NA	wood	NA	NA	NA	NA	NA	NA	NA	NA	ILLUMINA	No	6435429	1299956658	202	77	30.71	NA	2/6/2015	SRA
SRR1749879	SRX823262	SRS802951	NA	urban	New York City MTA subway samples Metagenome	United States of America	NA	NA	NA	NA	NA	8/7/2013	40.82	-73.89	NA	NA	NA	wood	NA	NA	NA	NA	NA	NA	NA	NA	ILLUMINA	No	6138	1239876	202	51	21.88	NA	2/6/2015	SRA
SRR1749881	SRX823264	SRS802953	NA	urban	New York City MTA subway samples Metagenome	United States of America	NA	NA	NA	NA	NA	8/7/2013	40.82	-73.88	plastic	NA	NA	NA	NA	NA	NA	NA	NA	NA	NA	NA	ILLUMINA	No	16859264	3405571328	202	79	31.18	NA	2/6/2015	SRA
SRR1749882	SRX823265	SRS802954	NA	urban	New York City MTA subway samples Metagenome	United States of America	NA	NA	NA	NA	NA	8/7/2013	40.82	-73.88	NA	NA	NA	wood	NA	NA	NA	NA	NA	NA	NA	NA	ILLUMINA	No	1490546	372636500	250	95	35.65	NA	2/6/2015	SRA
SRR1749883	SRX823266	SRS802955	NA	urban	New York City MTA subway samples Metagenome	United States of America	NA	NA	NA	NA	NA	8/7/2013	40.82	-73.87	NA	NA	NA	wood	NA	NA	NA	NA	NA	NA	NA	NA	ILLUMINA	No	2648449	534986698	202	76	30.26	NA	2/6/2015	SRA
SRR1749885	SRX823268	SRS802956	NA	urban	New York City MTA subway samples Metagenome	United States of America	NA	NA	NA	NA	NA	8/7/2013	40.82	-73.87	NA	NA	NA	wood	NA	NA	NA	NA	NA	NA	NA	NA	ILLUMINA	No	5246739	1059841278	202	81	32	NA	2/6/2015	SRA
SRR1749887	SRX823270	SRS802959	NA	urban	New York City MTA subway samples Metagenome	United States of America	NA	NA	NA	NA	NA	8/7/2013	40.83	-73.86	NA	NA	NA	wood	NA	NA	NA	NA	NA	NA	NA	NA	ILLUMINA	No	3242803	810700750	250	95	35.67	NA	2/6/2015	SRA
SRR1749888	SRX823271	SRS802961	NA	urban	New York City MTA subway samples Metagenome	United States of America	NA	NA	NA	NA	NA	8/7/2013	40.83	-73.86	NA	NA	NA	NA	NA	NA	NA	NA	NA	NA	NA	NA	ILLUMINA	No	3462089	699341978	202	77	30.71	NA	2/6/2015	SRA
SRR1749890	SRX823273	SRS802962	NA	urban	New York City MTA subway samples Metagenome	United States of America	NA	NA	NA	NA	NA	8/7/2013	40.83	-73.86	NA	NA	NA	NA	NA	NA	NA	NA	NA	NA	NA	NA	ILLUMINA	No	467714	94478228	202	77	30.41	NA	2/6/2015	SRA
SRR1749891	SRX823274	SRS802963	NA	urban	New York City MTA subway samples Metagenome	United States of America	NA	NA	NA	NA	NA	8/7/2013	40.83	-73.85	plastic	NA	NA	NA	NA	NA	NA	NA	NA	NA	NA	NA	ILLUMINA	No	3307026	826756500	250	95	35.73	NA	2/6/2015	SRA
SRR1749892	SRX823275	SRS802964	NA	urban	New York City MTA subway samples Metagenome	United States of America	NA	NA	NA	NA	NA	8/7/2013	40.83	-73.85	NA	NA	NA	NA	NA	NA	NA	NA	NA	NA	NA	NA	ILLUMINA	No	98768389	19951214578	202	77	30.68	NA	2/6/2015	SRA
SRR1749893	SRX823276	SRS802965	NA	urban	New York City MTA subway samples Metagenome	United States of America	NA	NA	NA	NA	NA	8/7/2013	40.83	-73.84	NA	NA	NA	wood	NA	NA	NA	NA	NA	NA	NA	NA	ILLUMINA	No	2532341	511532882	202	78	30.9	NA	2/6/2015	SRA
SRR1749894	SRX823277	SRS802966	NA	urban	New York City MTA subway samples Metagenome	United States of America	NA	NA	NA	NA	NA	8/7/2013	40.83	-73.84	NA	NA	NA	NA	NA	NA	NA	NA	NA	NA	NA	NA	ILLUMINA	No	26750098	5403519796	202	86	33.49	NA	2/6/2015	SRA
SRR1749895	SRX823278	SRS802967	NA	urban	New York City MTA subway samples Metagenome	United States of America	NA	NA	NA	NA	NA	8/7/2013	40.83	-73.84	NA	NA	NA	wood	NA	NA	NA	NA	NA	NA	NA	NA	ILLUMINA	No	3391845	685152690	202	76	30.16	NA	2/6/2015	SRA
SRR1749899	SRX823282	SRS802972	NA	urban	New York City MTA subway samples Metagenome	United States of America	NA	NA	NA	NA	NA	8/7/2013	40.84	-73.83	NA	NA	NA	wood	NA	NA	NA	NA	NA	NA	NA	NA	ILLUMINA	No	4255145	859539290	202	76	30.36	NA	2/6/2015	SRA
SRR1749900	SRX823283	SRS802973	NA	urban	New York City MTA subway samples Metagenome	United States of America	NA	NA	NA	NA	NA	8/7/2013	40.84	-73.83	NA	NA	NA	NA	NA	NA	NA	NA	NA	NA	NA	NA	ILLUMINA	No	2732	551864	202	48	21.24	NA	2/6/2015	SRA
SRR1749903	SRX823286	SRS802975	NA	urban	New York City MTA subway samples Metagenome	United States of America	NA	NA	NA	NA	NA	8/7/2013	40.85	-73.82	NA	NA	NA	NA	NA	NA	NA	NA	NA	NA	NA	NA	ILLUMINA	No	3250770	812692500	250	95	35.74	NA	2/6/2015	SRA
SRR1749904	SRX823287	SRS802982	NA	urban	New York City MTA subway samples Metagenome	United States of America	NA	NA	NA	NA	NA	8/7/2013	40.84	-73.83	NA	NA	NA	NA	NA	NA	NA	NA	NA	NA	NA	NA	ILLUMINA	No	4289098	1072274500	250	95	35.59	NA	2/6/2015	SRA
SRR1749905	SRX823288	SRS802981	NA	urban	New York City MTA subway samples Metagenome	United States of America	NA	NA	NA	NA	NA	8/7/2013	40.85	-73.82	NA	NA	NA	NA	NA	NA	NA	NA	NA	NA	NA	NA	ILLUMINA	No	4078222	1019555500	250	95	35.77	NA	2/6/2015	SRA
SRR1749906	SRX823289	SRS802976	NA	urban	New York City MTA subway samples Metagenome	United States of America	NA	NA	NA	NA	NA	8/7/2013	40.84	-73.83	NA	NA	NA	NA	NA	NA	NA	NA	NA	NA	NA	NA	ILLUMINA	No	2916883	729220750	250	89	33.71	NA	2/6/2015	SRA
SRR1749907	SRX823290	SRS802978	NA	urban	New York City MTA subway samples Metagenome	United States of America	NA	NA	NA	NA	NA	8/7/2013	40.85	-73.82	NA	NA	NA	NA	NA	NA	NA	NA	NA	NA	NA	NA	ILLUMINA	No	5164933	1291233250	250	96	35.89	NA	2/6/2015	SRA
SRR1749908	SRX823291	SRS802980	NA	urban	New York City MTA subway samples Metagenome	United States of America	NA	NA	NA	NA	NA	8/7/2013	40.84	-73.83	NA	NA	NA	NA	NA	NA	NA	NA	NA	NA	NA	NA	ILLUMINA	No	4839544	1209886000	250	96	35.83	NA	2/6/2015	SRA
SRR1749909	SRX823292	SRS802983	NA	urban	New York City MTA subway samples Metagenome	United States of America	NA	NA	NA	NA	NA	8/7/2013	40.85	-73.82	NA	NA	NA	NA	NA	NA	NA	NA	NA	NA	NA	NA	ILLUMINA	No	3717783	929445750	250	95	35.74	NA	2/6/2015	SRA
SRR1749910	SRX823293	SRS802977	NA	urban	New York City MTA subway samples Metagenome	United States of America	NA	NA	NA	NA	NA	8/7/2013	40.84	-73.84	NA	NA	NA	NA	NA	NA	NA	NA	NA	NA	NA	NA	ILLUMINA	No	2905192	726298000	250	95	35.61	NA	2/6/2015	SRA
SRR1749911	SRX823294	SRS802979	NA	urban	New York City MTA subway samples Metagenome	United States of America	NA	NA	NA	NA	NA	8/7/2013	40.85	-73.82	NA	NA	NA	NA	NA	NA	NA	NA	NA	NA	NA	NA	ILLUMINA	No	3741242	935310500	250	95	35.74	NA	2/6/2015	SRA
SRR1749912	SRX823295	SRS802984	NA	urban	New York City MTA subway samples Metagenome	United States of America	NA	NA	NA	NA	NA	8/7/2013	40.84	-73.84	NA	NA	NA	NA	NA	NA	NA	NA	NA	NA	NA	NA	ILLUMINA	No	2640407	660101750	250	90	34.06	NA	2/6/2015	SRA
SRR1749913	SRX823296	SRS802985	NA	urban	New York City MTA subway samples Metagenome	United States of America	NA	NA	NA	NA	NA	8/7/2013	40.85	-73.82	NA	NA	NA	NA	NA	NA	NA	NA	NA	NA	NA	NA	ILLUMINA	No	3714305	928576250	250	96	35.79	NA	2/6/2015	SRA
SRR1749914	SRX823297	SRS802988	NA	urban	New York City MTA subway samples Metagenome	United States of America	NA	NA	NA	NA	NA	8/7/2013	40.83	-73.84	NA	NA	NA	NA	NA	NA	NA	NA	NA	NA	NA	NA	ILLUMINA	No	2686533	671633250	250	95	35.64	NA	2/6/2015	SRA
SRR1749915	SRX823298	SRS802986	NA	urban	New York City MTA subway samples Metagenome	United States of America	NA	NA	NA	NA	NA	8/7/2013	40.85	-73.82	NA	NA	NA	NA	NA	NA	NA	NA	NA	NA	NA	NA	ILLUMINA	No	2851870	712967500	250	95	35.74	NA	2/6/2015	SRA
SRR1749916	SRX823299	SRS802987	NA	urban	New York City MTA subway samples Metagenome	United States of America	NA	NA	NA	NA	NA	8/7/2013	40.83	-73.84	NA	NA	NA	NA	NA	NA	NA	NA	NA	NA	NA	NA	ILLUMINA	No	4104964	1026241000	250	95	35.77	NA	2/6/2015	SRA
SRR1749918	SRX823301	SRS802991	NA	urban	New York City MTA subway samples Metagenome	United States of America	NA	NA	NA	NA	NA	8/7/2013	40.85	-73.82	NA	NA	NA	wood	NA	NA	NA	NA	NA	NA	NA	NA	ILLUMINA	No	2556789	516471378	202	78	31.01	NA	2/6/2015	SRA
SRR1749920	SRX823303	SRS802993	NA	urban	New York City MTA subway samples Metagenome	United States of America	NA	NA	NA	NA	NA	8/7/2013	40.67	-73.98	NA	NA	NA	wood	NA	NA	NA	NA	NA	NA	NA	NA	ILLUMINA	No	8989058	1815789716	202	80	31.66	NA	2/6/2015	SRA
SRR1749921	SRX823304	SRS802992	NA	urban	New York City MTA subway samples Metagenome	United States of America	NA	NA	NA	NA	NA	8/7/2013	40.67	-73.98	NA	NA	NA	NA	NA	NA	NA	NA	NA	NA	NA	NA	ILLUMINA	No	2117192	529298000	250	94	35.4	NA	2/6/2015	SRA
SRR1749922	SRX823305	SRS802994	NA	urban	New York City MTA subway samples Metagenome	United States of America	NA	NA	NA	NA	NA	8/7/2013	40.67	-73.98	NA	NA	NA	NA	NA	NA	NA	NA	NA	NA	NA	NA	ILLUMINA	No	2444462	611115500	250	93	34.91	NA	2/6/2015	SRA
SRR1749923	SRX823306	SRS802996	NA	urban	New York City MTA subway samples Metagenome	United States of America	NA	NA	NA	NA	NA	8/7/2013	40.66	-73.99	plastic	NA	NA	NA	NA	NA	NA	NA	NA	NA	NA	NA	ILLUMINA	No	12257417	2475998234	202	82	32.03	NA	2/6/2015	SRA
SRR1749924	SRX823307	SRS802995	NA	urban	New York City MTA subway samples Metagenome	United States of America	NA	NA	NA	NA	NA	8/7/2013	40.66	-73.99	NA	NA	NA	wood	NA	NA	NA	NA	NA	NA	NA	NA	ILLUMINA	No	2157639	539409750	250	93	35.22	NA	2/6/2015	SRA
SRR1749925	SRX823308	SRS802997	NA	urban	New York City MTA subway samples Metagenome	United States of America	NA	NA	NA	NA	NA	8/7/2013	40.66	-73.99	plastic	NA	NA	NA	NA	NA	NA	NA	NA	NA	NA	NA	ILLUMINA	No	4867852	983306104	202	78	30.95	NA	2/6/2015	SRA
SRR1749926	SRX823309	SRS802998	NA	urban	New York City MTA subway samples Metagenome	United States of America	NA	NA	NA	NA	NA	8/7/2013	40.66	-73.99	NA	NA	NA	NA	NA	NA	NA	NA	NA	NA	NA	NA	ILLUMINA	No	9962886	2012502972	202	79	31.15	NA	2/6/2015	SRA
SRR1749927	SRX823310	SRS802999	NA	urban	New York City MTA subway samples Metagenome	United States of America	NA	NA	NA	NA	NA	8/7/2013	40.65	-73.99	NA	NA	NA	NA	NA	NA	NA	NA	NA	NA	NA	NA	ILLUMINA	No	2363698	590924500	250	93	35.2	NA	2/6/2015	SRA
SRR1749928	SRX823311	SRS803002	NA	urban	New York City MTA subway samples Metagenome	United States of America	NA	NA	NA	NA	NA	8/7/2013	40.64	-74.01	NA	NA	NA	NA	NA	NA	NA	NA	NA	NA	NA	NA	ILLUMINA	No	1956552	395223504	202	78	31.03	NA	2/6/2015	SRA
SRR1749929	SRX823312	SRS803028	NA	urban	New York City MTA subway samples Metagenome	United States of America	NA	NA	NA	NA	NA	8/7/2013	40.64	-74.01	plastic	NA	NA	NA	NA	NA	NA	NA	NA	NA	NA	NA	ILLUMINA	No	2376704	594176000	250	93	35.17	NA	2/6/2015	SRA
SRR1749931	SRX823314	SRS803001	NA	urban	New York City MTA subway samples Metagenome	United States of America	NA	NA	NA	NA	NA	8/7/2013	40.64	-74.01	plastic	NA	NA	NA	NA	NA	NA	NA	NA	NA	NA	NA	ILLUMINA	No	1614133	326054866	202	86	33.31	NA	2/6/2015	SRA
SRR1749933	SRX823316	SRS803004	NA	urban	New York City MTA subway samples Metagenome	United States of America	NA	NA	NA	NA	NA	8/7/2013	40.63	-74.02	NA	NA	NA	NA	NA	NA	NA	NA	NA	NA	NA	NA	ILLUMINA	No	15595560	3150303120	202	81	31.99	NA	2/6/2015	SRA
SRR1749934	SRX823317	SRS803003	NA	urban	New York City MTA subway samples Metagenome	United States of America	NA	NA	NA	NA	NA	8/7/2013	40.63	-74.02	plastic	NA	NA	NA	NA	NA	NA	NA	NA	NA	NA	NA	ILLUMINA	No	1424140	356035000	250	93	35.1	NA	2/6/2015	SRA
SRR1749935	SRX823318	SRS803005	NA	urban	New York City MTA subway samples Metagenome	United States of America	NA	NA	NA	NA	NA	8/7/2013	40.62	-74.02	NA	NA	NA	wood	NA	NA	NA	NA	NA	NA	NA	NA	ILLUMINA	Yes	957300	574935113	601	78	32.94	NA	2/6/2015	SRA
SRR1749936	SRX823319	SRS803007	NA	urban	New York City MTA subway samples Metagenome	United States of America	NA	NA	NA	NA	NA	8/7/2013	40.62	-74.02	NA	NA	NA	NA	NA	NA	NA	NA	NA	NA	NA	NA	ILLUMINA	No	1969577	492394250	250	93	35.2	NA	2/6/2015	SRA
SRR1749938	SRX823321	SRS803008	NA	urban	New York City MTA subway samples Metagenome	United States of America	NA	NA	NA	NA	NA	8/7/2013	40.62	-74.02	plastic	NA	NA	NA	NA	NA	NA	NA	NA	NA	NA	NA	ILLUMINA	No	5295350	1069660700	202	85	33.14	NA	2/6/2015	SRA
SRR1749939	SRX823322	SRS803010	NA	urban	New York City MTA subway samples Metagenome	United States of America	NA	NA	NA	NA	NA	8/7/2013	40.63	-74.01	NA	NA	NA	NA	NA	NA	NA	NA	NA	NA	NA	NA	ILLUMINA	No	2092361	523090250	250	94	35.42	NA	2/6/2015	SRA
SRR1749940	SRX823323	SRS803011	NA	urban	New York City MTA subway samples Metagenome	United States of America	NA	NA	NA	NA	NA	8/7/2013	40.63	-74.01	NA	NA	NA	NA	NA	NA	NA	NA	NA	NA	NA	NA	ILLUMINA	No	1922881	480720250	250	89	33.59	NA	2/6/2015	SRA
SRR1749941	SRX823324	SRS803013	NA	urban	New York City MTA subway samples Metagenome	United States of America	NA	NA	NA	NA	NA	8/7/2013	40.63	-74.01	NA	NA	NA	wood	NA	NA	NA	NA	NA	NA	NA	NA	ILLUMINA	No	4193449	847076698	202	87	33.77	NA	2/6/2015	SRA
SRR1749942	SRX823325	SRS803012	NA	urban	New York City MTA subway samples Metagenome	United States of America	NA	NA	NA	NA	NA	8/7/2013	40.63	-74.01	NA	NA	NA	NA	NA	NA	NA	NA	NA	NA	NA	NA	ILLUMINA	No	2068788	517197000	250	94	35.22	NA	2/6/2015	SRA
SRR1749943	SRX823326	SRS803014	NA	urban	New York City MTA subway samples Metagenome	United States of America	NA	NA	NA	NA	NA	8/7/2013	40.63	-74	NA	NA	NA	NA	NA	NA	NA	NA	NA	NA	NA	NA	ILLUMINA	No	2612502	653125500	250	83	31.67	NA	2/6/2015	SRA
SRR1749946	SRX823329	SRS803018	NA	urban	New York City MTA subway samples Metagenome	United States of America	NA	NA	NA	NA	NA	8/7/2013	40.62	-73.99	NA	NA	NA	NA	NA	NA	NA	NA	NA	NA	NA	NA	ILLUMINA	No	5912070	1194238140	202	79	31.25	NA	2/6/2015	SRA
SRR1749947	SRX823330	SRS803016	NA	urban	New York City MTA subway samples Metagenome	United States of America	NA	NA	NA	NA	NA	8/7/2013	40.62	-73.99	NA	NA	NA	NA	NA	NA	NA	NA	NA	NA	NA	NA	ILLUMINA	No	1578427	394606750	250	95	35.57	NA	2/6/2015	SRA
SRR1749948	SRX823331	SRS803019	NA	urban	New York City MTA subway samples Metagenome	United States of America	NA	NA	NA	NA	NA	8/7/2013	40.62	-73.98	plastic	NA	NA	NA	NA	NA	NA	NA	NA	NA	NA	NA	ILLUMINA	No	1946503	486625750	250	95	35.58	NA	2/6/2015	SRA
SRR1749949	SRX823332	SRS803020	NA	urban	New York City MTA subway samples Metagenome	United States of America	NA	NA	NA	NA	NA	8/7/2013	40.62	-73.99	plastic	NA	NA	NA	NA	NA	NA	NA	NA	NA	NA	NA	ILLUMINA	No	1448454	362113500	250	93	34.93	NA	2/6/2015	SRA
SRR1749952	SRX823335	SRS803022	NA	urban	New York City MTA subway samples Metagenome	United States of America	NA	NA	NA	NA	NA	8/7/2013	40.61	-73.98	NA	NA	NA	NA	NA	NA	NA	NA	NA	NA	NA	NA	ILLUMINA	No	4528282	914712964	202	83	32.3	NA	2/6/2015	SRA
SRR1749953	SRX823336	SRS803023	NA	urban	New York City MTA subway samples Metagenome	United States of America	NA	NA	NA	NA	NA	8/7/2013	40.61	-73.98	NA	NA	NA	wood	NA	NA	NA	NA	NA	NA	NA	NA	ILLUMINA	No	1638843	409710750	250	94	35.36	NA	2/6/2015	SRA
SRR1749954	SRX823337	SRS803026	NA	urban	New York City MTA subway samples Metagenome	United States of America	NA	NA	NA	NA	NA	8/7/2013	40.61	-73.98	NA	NA	NA	NA	NA	NA	NA	NA	NA	NA	NA	NA	ILLUMINA	No	1674883	418720750	250	95	35.61	NA	2/6/2015	SRA
SRR1749955	SRX823338	SRS803024	NA	urban	New York City MTA subway samples Metagenome	United States of America	NA	NA	NA	NA	NA	8/7/2013	40.61	-73.98	NA	NA	NA	NA	NA	NA	NA	NA	NA	NA	NA	NA	ILLUMINA	No	17022625	3438570250	202	82	32.09	NA	2/6/2015	SRA
SRR1749956	SRX823339	SRS803025	NA	urban	New York City MTA subway samples Metagenome	United States of America	NA	NA	NA	NA	NA	8/7/2013	40.61	-73.98	plastic	NA	NA	NA	NA	NA	NA	NA	NA	NA	NA	NA	ILLUMINA	No	1951682	487920500	250	95	35.48	NA	2/6/2015	SRA
SRR1749957	SRX823340	SRS803027	NA	urban	New York City MTA subway samples Metagenome	United States of America	NA	NA	NA	NA	NA	8/7/2013	40.6	-73.98	NA	NA	NA	NA	NA	NA	NA	NA	NA	NA	NA	NA	ILLUMINA	No	2285833	461738266	202	81	32.03	NA	2/6/2015	SRA
SRR1749958	SRX823341	SRS803030	NA	urban	New York City MTA subway samples Metagenome	United States of America	NA	NA	NA	NA	NA	8/7/2013	40.6	-73.98	NA	NA	NA	NA	NA	NA	NA	NA	NA	NA	NA	NA	ILLUMINA	No	2038349	509587250	250	95	35.66	NA	2/6/2015	SRA
SRR1749959	SRX823342	SRS803031	NA	urban	New York City MTA subway samples Metagenome	United States of America	NA	NA	NA	NA	NA	8/7/2013	40.59	-73.97	plastic	NA	NA	NA	NA	NA	NA	NA	NA	NA	NA	NA	ILLUMINA	No	2147074	536768500	250	95	35.61	NA	2/6/2015	SRA
SRR1749960	SRX823343	SRS803032	NA	urban	New York City MTA subway samples Metagenome	United States of America	NA	NA	NA	NA	NA	8/7/2013	40.59	-73.97	NA	NA	NA	wood	NA	NA	NA	NA	NA	NA	NA	NA	ILLUMINA	No	1878539	469634750	250	95	35.75	NA	2/6/2015	SRA
SRR1749961	SRX823344	SRS803033	NA	urban	New York City MTA subway samples Metagenome	United States of America	NA	NA	NA	NA	NA	8/7/2013	40.59	-73.97	NA	NA	NA	NA	NA	NA	NA	NA	NA	NA	NA	NA	ILLUMINA	No	35709926	7213405052	202	82	32.04	NA	2/6/2015	SRA
SRR1749962	SRX823345	SRS803034	NA	urban	New York City MTA subway samples Metagenome	United States of America	NA	NA	NA	NA	NA	8/7/2013	40.59	-73.97	plastic	NA	NA	NA	NA	NA	NA	NA	NA	NA	NA	NA	ILLUMINA	No	1819455	454863750	250	94	35.37	NA	2/6/2015	SRA
SRR1749963	SRX823346	SRS803035	NA	urban	New York City MTA subway samples Metagenome	United States of America	NA	NA	NA	NA	NA	8/7/2013	40.84	-73.91	plastic	NA	NA	NA	NA	NA	NA	NA	NA	NA	NA	NA	ILLUMINA	No	1928604	482151000	250	93	35.09	NA	2/6/2015	SRA
SRR1749964	SRX823347	SRS803036	NA	urban	New York City MTA subway samples Metagenome	United States of America	NA	NA	NA	NA	NA	8/7/2013	40.84	-73.9	NA	NA	NA	NA	NA	NA	NA	NA	NA	NA	NA	NA	ILLUMINA	No	1676580	419145000	250	95	35.57	NA	2/6/2015	SRA
SRR1749965	SRX823348	SRS803037	NA	urban	New York City MTA subway samples Metagenome	United States of America	NA	NA	NA	NA	NA	8/7/2013	40.84	-73.9	NA	NA	NA	NA	NA	NA	NA	NA	NA	NA	NA	NA	ILLUMINA	No	3163428	790857000	250	90	33.87	NA	2/6/2015	SRA
SRR1749966	SRX823349	SRS803038	NA	urban	New York City MTA subway samples Metagenome	United States of America	NA	NA	NA	NA	NA	8/7/2013	40.85	-73.9	plastic	NA	NA	NA	NA	NA	NA	NA	NA	NA	NA	NA	ILLUMINA	No	1777541	444385250	250	94	35.32	NA	2/6/2015	SRA
SRR1749967	SRX823350	SRS803039	NA	urban	New York City MTA subway samples Metagenome	United States of America	NA	NA	NA	NA	NA	8/7/2013	40.85	-73.89	NA	NA	NA	NA	NA	NA	NA	NA	NA	NA	NA	NA	ILLUMINA	No	2202278	550569500	250	94	35.2	NA	2/6/2015	SRA
SRR1749968	SRX823351	SRS803040	NA	urban	New York City MTA subway samples Metagenome	United States of America	NA	NA	NA	NA	NA	8/7/2013	40.85	-73.9	NA	NA	NA	NA	NA	NA	NA	NA	NA	NA	NA	NA	ILLUMINA	No	1886965	471741250	250	93	35.02	NA	2/6/2015	SRA
SRR1749969	SRX823352	SRS803041	NA	urban	New York City MTA subway samples Metagenome	United States of America	NA	NA	NA	NA	NA	8/7/2013	40.84	-73.9	NA	NA	NA	NA	NA	NA	NA	NA	NA	NA	NA	NA	ILLUMINA	No	2519383	629845750	250	92	34.65	NA	2/6/2015	SRA
SRR1749970	SRX823353	SRS803042	NA	urban	New York City MTA subway samples Metagenome	United States of America	NA	NA	NA	NA	NA	8/9/2013	40.67	-73.97	NA	NA	NA	wood	NA	NA	NA	NA	NA	NA	NA	NA	ILLUMINA	No	9065792	1831289984	202	81	31.82	NA	2/6/2015	SRA
SRR1749971	SRX823354	SRS803043	NA	urban	New York City MTA subway samples Metagenome	United States of America	NA	NA	NA	NA	NA	8/9/2013	40.66	-73.96	plastic	NA	NA	NA	NA	NA	NA	NA	NA	NA	NA	NA	ILLUMINA	No	7296557	2203560214	302	84	32.21	NA	2/6/2015	SRA
SRR1749972	SRX823355	SRS803044	NA	urban	New York City MTA subway samples Metagenome	United States of America	NA	NA	NA	NA	NA	8/9/2013	40.66	-73.96	NA	NA	NA	NA	NA	NA	NA	NA	NA	NA	NA	NA	ILLUMINA	No	11059553	3339985006	302	85	32.43	NA	2/6/2015	SRA
SRR1749973	SRX823356	SRS803045	NA	urban	New York City MTA subway samples Metagenome	United States of America	NA	NA	NA	NA	NA	8/9/2013	40.65	-73.96	NA	NA	NA	NA	NA	NA	NA	NA	NA	NA	NA	NA	ILLUMINA	No	6168601	1246057402	202	77	30.67	NA	2/6/2015	SRA
SRR1749974	SRX823357	SRS803046	NA	urban	New York City MTA subway samples Metagenome	United States of America	NA	NA	NA	NA	NA	8/9/2013	40.64	-73.96	plastic	NA	NA	NA	NA	NA	NA	NA	NA	NA	NA	NA	ILLUMINA	No	5740006	1159481212	202	80	31.54	NA	2/6/2015	SRA
SRR1749975	SRX823358	SRS803049	NA	urban	New York City MTA subway samples Metagenome	United States of America	NA	NA	NA	NA	NA	8/9/2013	40.62	-73.96	NA	NA	NA	NA	NA	NA	NA	NA	NA	NA	NA	NA	ILLUMINA	No	5047461	1019587122	202	78	30.95	NA	2/6/2015	SRA
SRR1749976	SRX823359	SRS803047	NA	urban	New York City MTA subway samples Metagenome	United States of America	NA	NA	NA	NA	NA	8/9/2013	40.61	-73.95	NA	NA	NA	NA	NA	NA	NA	NA	NA	NA	NA	NA	ILLUMINA	No	3985648	805100896	202	81	31.99	NA	2/6/2015	SRA
SRR1749977	SRX823360	SRS803048	NA	urban	New York City MTA subway samples Metagenome	United States of America	NA	NA	NA	NA	NA	8/9/2013	40.59	-73.95	NA	NA	NA	wood	NA	NA	NA	NA	NA	NA	NA	NA	ILLUMINA	No	3863025	1166633550	302	83	31.89	NA	2/6/2015	SRA
SRR1749978	SRX823361	SRS803050	NA	urban	New York City MTA subway samples Metagenome	United States of America	NA	NA	NA	NA	NA	8/9/2013	40.59	-73.95	NA	NA	NA	NA	NA	NA	NA	NA	NA	NA	NA	NA	ILLUMINA	No	6527119	1971189938	302	88	33.66	NA	2/6/2015	SRA
SRR1749979	SRX823362	SRS803051	NA	urban	New York City MTA subway samples Metagenome	United States of America	NA	NA	NA	NA	NA	8/9/2013	40.58	-73.95	plastic	NA	NA	NA	NA	NA	NA	NA	NA	NA	NA	NA	ILLUMINA	No	4821175	973877350	202	78	30.86	NA	2/6/2015	SRA
SRR1749983	SRX823366	SRS803055	NA	urban	New York City MTA subway samples Metagenome	United States of America	NA	NA	NA	NA	NA	8/9/2013	40.6	-73.99	plastic	NA	NA	NA	NA	NA	NA	NA	NA	NA	NA	NA	ILLUMINA	No	13726407	2772734214	202	77	30.43	NA	2/6/2015	SRA
SRR1749984	SRX823367	SRS803057	NA	urban	New York City MTA subway samples Metagenome	United States of America	NA	NA	NA	NA	NA	8/9/2013	40.6	-73.99	NA	NA	NA	NA	NA	NA	NA	NA	NA	NA	NA	NA	ILLUMINA	No	8697111	1756816422	202	80	31.41	NA	2/6/2015	SRA
SRR1749986	SRX823369	SRS803061	NA	urban	New York City MTA subway samples Metagenome	United States of America	NA	NA	NA	NA	NA	8/9/2013	40.63	-74.01	plastic	NA	NA	NA	NA	NA	NA	NA	NA	NA	NA	NA	ILLUMINA	No	5606960	1693301920	302	85	32.55	NA	2/6/2015	SRA
SRR1749987	SRX823370	SRS803060	NA	urban	New York City MTA subway samples Metagenome	United States of America	NA	NA	NA	NA	NA	8/9/2013	40.63	-74.01	NA	NA	NA	NA	NA	NA	NA	NA	NA	NA	NA	NA	ILLUMINA	No	5559910	1679092820	302	83	32.06	NA	2/6/2015	SRA
SRR1749990	SRX823373	SRS803062	NA	urban	New York City MTA subway samples Metagenome	United States of America	NA	NA	NA	NA	NA	8/14/2013	40.75	-73.99	plastic	NA	NA	NA	NA	NA	NA	NA	NA	NA	NA	NA	ILLUMINA	No	325453	194356678	597	74	30.94	NA	2/6/2015	SRA
SRR1749991	SRX823374	SRS803068	NA	urban	New York City MTA subway samples Metagenome	United States of America	NA	NA	NA	NA	NA	8/14/2013	40.75	-73.99	plastic	NA	NA	NA	NA	NA	NA	NA	NA	NA	NA	NA	ILLUMINA	No	420868	251884762	598	64	28.58	NA	2/6/2015	SRA
SRR1749999	SRX823382	SRS803070	NA	urban	New York City MTA subway samples Metagenome	United States of America	NA	NA	NA	NA	NA	8/14/2013	40.75	-73.99	plastic	NA	NA	NA	NA	NA	NA	NA	NA	NA	NA	NA	ILLUMINA	No	1049640	627577713	598	70	30.15	NA	2/6/2015	SRA
SRR1750002	SRX823385	SRS803074	NA	urban	New York City MTA subway samples Metagenome	United States of America	NA	NA	NA	NA	NA	8/14/2013	40.75	-73.99	plastic	NA	NA	NA	NA	NA	NA	NA	NA	NA	NA	NA	ILLUMINA	No	322686	193112918	598	70	30.04	NA	2/6/2015	SRA
SRR1750004	SRX823387	SRS803076	NA	urban	New York City MTA subway samples Metagenome	United States of America	NA	NA	NA	NA	NA	8/14/2013	40.75	-73.99	plastic	NA	NA	NA	NA	NA	NA	NA	NA	NA	NA	NA	ILLUMINA	No	346528	207581010	599	71	30.46	NA	2/6/2015	SRA
SRR1750005	SRX823388	SRS803077	NA	urban	New York City MTA subway samples Metagenome	United States of America	NA	NA	NA	NA	NA	8/14/2013	40.75	-73.99	plastic	NA	NA	NA	NA	NA	NA	NA	NA	NA	NA	NA	ILLUMINA	No	432043	258758791	599	71	30.49	NA	2/6/2015	SRA
SRR1750008	SRX823391	SRS803079	NA	urban	New York City MTA subway samples Metagenome	United States of America	NA	NA	NA	NA	NA	8/14/2013	40.75	-73.99	plastic	NA	NA	NA	NA	NA	NA	NA	NA	NA	NA	NA	ILLUMINA	No	341901	204672998	599	74	31.16	NA	2/6/2015	SRA
SRR1750012	SRX823395	SRS803084	NA	urban	New York City MTA subway samples Metagenome	United States of America	NA	NA	NA	NA	NA	8/14/2013	40.75	-73.99	plastic	NA	NA	NA	NA	NA	NA	NA	NA	NA	NA	NA	ILLUMINA	No	147214	87925456	597	72	30.43	NA	2/6/2015	SRA
SRR1750013	SRX823396	SRS803085	NA	urban	New York City MTA subway samples Metagenome	United States of America	NA	NA	NA	NA	NA	8/14/2013	40.75	-73.99	plastic	NA	NA	NA	NA	NA	NA	NA	NA	NA	NA	NA	ILLUMINA	No	437815	262263384	599	64	28.78	NA	2/6/2015	SRA
SRR1750023	SRX823406	SRS803093	NA	urban	New York City MTA subway samples Metagenome	United States of America	NA	NA	NA	NA	NA	8/14/2013	40.75	-73.99	NA	NA	NA	NA	NA	NA	NA	NA	NA	NA	NA	NA	ILLUMINA	No	2083444	520861000	250	95	35.55	NA	2/6/2015	SRA
SRR1750024	SRX823407	SRS803094	NA	urban	New York City MTA subway samples Metagenome	United States of America	NA	NA	NA	NA	NA	8/14/2013	40.75	-73.99	NA	NA	NA	NA	NA	NA	NA	NA	NA	NA	NA	NA	ILLUMINA	No	302663	181153927	599	74	31.09	NA	2/6/2015	SRA
SRR1750026	SRX823409	SRS803095	NA	urban	New York City MTA subway samples Metagenome	United States of America	NA	NA	NA	NA	NA	8/14/2013	40.75	-73.99	NA	NA	NA	NA	NA	NA	NA	NA	NA	NA	NA	NA	ILLUMINA	No	2424130	606032500	250	94	35.43	NA	2/6/2015	SRA
SRR1750028	SRX823411	SRS803100	NA	urban	New York City MTA subway samples Metagenome	United States of America	NA	NA	NA	NA	NA	8/14/2013	40.75	-73.99	NA	NA	NA	NA	NA	NA	NA	NA	NA	NA	NA	NA	ILLUMINA	No	2073286	518321500	250	96	35.8	NA	2/6/2015	SRA
SRR1750029	SRX823412	SRS803101	NA	urban	New York City MTA subway samples Metagenome	United States of America	NA	NA	NA	NA	NA	8/14/2013	40.75	-73.99	NA	NA	NA	NA	NA	NA	NA	NA	NA	NA	NA	NA	ILLUMINA	No	1745670	436417500	250	93	34.84	NA	2/6/2015	SRA
SRR1750030	SRX823413	SRS803102	NA	urban	New York City MTA subway samples Metagenome	United States of America	NA	NA	NA	NA	NA	8/14/2013	40.75	-73.99	NA	NA	NA	NA	NA	NA	NA	NA	NA	NA	NA	NA	ILLUMINA	No	1881106	470276500	250	93	34.95	NA	2/6/2015	SRA
SRR1750032	SRX823415	SRS803105	NA	urban	New York City MTA subway samples Metagenome	United States of America	NA	NA	NA	NA	NA	7/18/2014	40.88	-73.87	NA	NA	NA	NA	NA	NA	NA	NA	NA	NA	NA	NA	ILLUMINA	No	2762149	834168998	302	86	32.99	NA	2/6/2015	SRA
SRR1750033	SRX823416	SRS803104	NA	urban	New York City MTA subway samples Metagenome	United States of America	NA	NA	NA	NA	NA	7/18/2014	40.88	-73.88	NA	NA	NA	wood	NA	NA	NA	NA	NA	NA	NA	NA	ILLUMINA	No	3707776	1119748352	302	87	33.21	NA	2/6/2015	SRA
SRR1750034	SRX823417	SRS803106	NA	urban	New York City MTA subway samples Metagenome	United States of America	NA	NA	NA	NA	NA	7/18/2014	40.87	-73.88	plastic	NA	NA	NA	NA	NA	NA	NA	NA	NA	NA	NA	ILLUMINA	No	5654820	1707755640	302	85	32.63	NA	2/6/2015	SRA
SRR1750035	SRX823418	SRS803107	NA	urban	New York City MTA subway samples Metagenome	United States of America	NA	NA	NA	NA	NA	7/18/2014	40.86	-73.89	plastic	NA	NA	NA	NA	NA	NA	NA	NA	NA	NA	NA	ILLUMINA	No	3737967	1128866034	302	88	33.52	NA	2/6/2015	SRA
SRR1750036	SRX823419	SRS803108	NA	urban	New York City MTA subway samples Metagenome	United States of America	NA	NA	NA	NA	NA	7/18/2014	40.86	-73.9	NA	NA	NA	NA	NA	NA	NA	NA	NA	NA	NA	NA	ILLUMINA	No	8487149	2563118998	302	85	32.51	NA	2/6/2015	SRA
SRR1750039	SRX823422	SRS803111	NA	urban	New York City MTA subway samples Metagenome	United States of America	NA	NA	NA	NA	NA	7/18/2014	40.84	-73.91	NA	NA	NA	wood	NA	NA	NA	NA	NA	NA	NA	NA	ILLUMINA	No	7201073	2174724046	302	88	33.46	NA	2/6/2015	SRA
SRR1750040	SRX823423	SRS803112	NA	urban	New York City MTA subway samples Metagenome	United States of America	NA	NA	NA	NA	NA	7/18/2014	40.84	-73.91	NA	NA	NA	wood	NA	NA	NA	NA	NA	NA	NA	NA	ILLUMINA	No	6110719	1845437138	302	88	33.71	NA	2/6/2015	SRA
SRR1750041	SRX823424	SRS803113	NA	urban	New York City MTA subway samples Metagenome	United States of America	NA	NA	NA	NA	NA	7/18/2014	40.83	-73.91	plastic	NA	NA	NA	NA	NA	NA	NA	NA	NA	NA	NA	ILLUMINA	No	4587673	1385477246	302	86	33.04	NA	2/6/2015	SRA
SRR1750042	SRX823425	SRS803118	NA	urban	New York City MTA subway samples Metagenome	United States of America	NA	NA	NA	NA	NA	7/18/2014	40.83	-73.92	NA	NA	NA	wood	NA	NA	NA	NA	NA	NA	NA	NA	ILLUMINA	No	6898856	2083454512	302	87	33.2	NA	2/6/2015	SRA
SRR1750043	SRX823426	SRS803119	NA	urban	New York City MTA subway samples Metagenome	United States of America	NA	NA	NA	NA	NA	7/18/2014	40.81	-73.91	plastic	NA	NA	NA	NA	NA	NA	NA	NA	NA	NA	NA	ILLUMINA	No	2990374	903092948	302	85	32.7	NA	2/6/2015	SRA
SRR1750044	SRX823427	SRS803114	NA	urban	New York City MTA subway samples Metagenome	United States of America	NA	NA	NA	NA	NA	7/18/2014	40.83	-73.92	NA	NA	NA	wood	NA	NA	NA	NA	NA	NA	NA	NA	ILLUMINA	No	4608480	1391760960	302	91	34.88	NA	2/6/2015	SRA
SRR1750045	SRX823428	SRS803115	NA	urban	New York City MTA subway samples Metagenome	United States of America	NA	NA	NA	NA	NA	7/18/2014	40.81	-73.91	NA	NA	NA	wood	NA	NA	NA	NA	NA	NA	NA	NA	ILLUMINA	No	833796	251806392	302	87	33.33	NA	2/6/2015	SRA
SRR1750076	SRX823459	SRS803147	NA	urban	New York City MTA subway samples Metagenome	United States of America	NA	NA	NA	NA	NA	NA	NA	NA	NA	NA	NA	NA	NA	NA	NA	NA	NA	NA	NA	NA	ILLUMINA	No	6301575	1575393750	250	80	30.96	NA	2/6/2015	SRA
SRR1750077	SRX823460	SRS803149	NA	urban	New York City MTA subway samples Metagenome	United States of America	NA	NA	NA	NA	NA	10/25/2013	40.73	-73.98	NA	NA	NA	NA	NA	NA	NA	NA	NA	NA	NA	NA	ILLUMINA	No	6533148	1319695896	202	82	32.09	NA	2/6/2015	SRA
SRR1750078	SRX823461	SRS803148	NA	urban	New York City MTA subway samples Metagenome	United States of America	NA	NA	NA	NA	NA	10/25/2013	40.71	-74	NA	NA	NA	NA	NA	NA	NA	NA	NA	NA	NA	NA	ILLUMINA	No	6576057	1328363514	202	78	30.94	NA	2/6/2015	SRA
SRR1750079	SRX823462	SRS803150	NA	urban	New York City MTA subway samples Metagenome	United States of America	NA	NA	NA	NA	NA	10/25/2013	40.71	-74	NA	NA	NA	wood	NA	NA	NA	NA	NA	NA	NA	NA	ILLUMINA	No	6519827	1317005054	202	80	31.6	NA	2/6/2015	SRA
SRR1750080	SRX836090	SRS803151	NA	urban	New York City MTA subway samples Metagenome	United States of America	NA	NA	NA	NA	NA	NA	NA	NA	NA	NA	NA	NA	NA	NA	NA	NA	NA	NA	NA	NA	ILLUMINA	No	7636213	2290863900	300	81	32.16	NA	2/6/2015	SRA
SRR1750081	SRX836091	SRS803151	NA	urban	New York City MTA subway samples Metagenome	United States of America	NA	NA	NA	NA	NA	NA	NA	NA	NA	NA	NA	NA	NA	NA	NA	NA	NA	NA	NA	NA	ILLUMINA	No	13080521	3924156300	300	76	30.68	NA	2/6/2015	SRA
SRR1750092	SRX823474	SRS803162	NA	urban	New York City MTA subway samples Metagenome	United States of America	NA	NA	NA	NA	NA	NA	NA	NA	NA	NA	NA	NA	NA	NA	NA	NA	NA	NA	NA	NA	ILLUMINA	Yes	1108817	667507834	602	69	28.86	NA	2/6/2015	SRA
SRR1750093	SRX823475	SRS803163	water	urban	New York City MTA subway samples Metagenome	United States of America	NA	NA	NA	NA	NA	6/30/2014	40.68	-73.98	NA	NA	NA	NA	NA	NA	NA	NA	NA	NA	NA	NA	ILLUMINA	No	29282945	8843449390	302	89	34.06	NA	2/6/2015	SRA
SRR1750094	SRX823476	SRS803164	water	urban	New York City MTA subway samples Metagenome	United States of America	NA	NA	NA	NA	NA	6/30/2014	40.68	-73.98	NA	NA	NA	NA	NA	NA	NA	NA	NA	NA	NA	NA	ILLUMINA	No	6364518	1922084436	302	90	34.46	NA	2/6/2015	SRA
SRR1750095	SRX823477	SRS803165	water	urban	New York City MTA subway samples Metagenome	United States of America	NA	NA	NA	NA	NA	6/30/2014	40.67	-73.98	NA	NA	NA	NA	NA	NA	NA	NA	NA	NA	NA	NA	ILLUMINA	No	6528118	1971491636	302	89	34.12	NA	2/6/2015	SRA
SRR1750096	SRX823478	SRS803167	water	urban	New York City MTA subway samples Metagenome	United States of America	NA	NA	NA	NA	NA	6/30/2014	40.67	-73.98	NA	NA	NA	NA	NA	NA	NA	NA	NA	NA	NA	NA	ILLUMINA	No	4578767	1382787634	302	90	34.26	NA	2/6/2015	SRA
SRR1750097	SRX823479	SRS803168	water	urban	New York City MTA subway samples Metagenome	United States of America	NA	NA	NA	NA	NA	6/30/2014	40.67	-73.98	NA	NA	NA	NA	NA	NA	NA	NA	NA	NA	NA	NA	ILLUMINA	No	6172138	1863985676	302	89	34.17	NA	2/6/2015	SRA
SRR1750098	SRX823480	SRS803169	water	urban	New York City MTA subway samples Metagenome	United States of America	NA	NA	NA	NA	NA	6/30/2014	40.67	-73.99	NA	NA	NA	NA	NA	NA	NA	NA	NA	NA	NA	NA	ILLUMINA	No	4389911	1325753122	302	88	33.75	NA	2/6/2015	SRA
SRR1750099	SRX823481	SRS803170	water	urban	New York City MTA subway samples Metagenome	United States of America	NA	NA	NA	NA	NA	6/30/2014	40.67	-73.99	NA	NA	NA	NA	NA	NA	NA	NA	NA	NA	NA	NA	ILLUMINA	No	2620327	791338754	302	89	34.04	NA	2/6/2015	SRA
SRR1750100	SRX823482	SRS803171	water	urban	New York City MTA subway samples Metagenome	United States of America	NA	NA	NA	NA	NA	6/30/2014	40.67	-73.98	NA	NA	NA	NA	NA	NA	NA	NA	NA	NA	NA	NA	ILLUMINA	No	5034317	1520363734	302	89	34.08	NA	2/6/2015	SRA
SRR1750101	SRX823483	SRS803172	water	urban	New York City MTA subway samples Metagenome	United States of America	NA	NA	NA	NA	NA	6/30/2014	40.67	-73.99	NA	NA	NA	NA	NA	NA	NA	NA	NA	NA	NA	NA	ILLUMINA	No	5011774	1513555748	302	90	34.18	NA	2/6/2015	SRA
SRR1750102	SRX823484	SRS803173	water	urban	New York City MTA subway samples Metagenome	United States of America	NA	NA	NA	NA	NA	6/30/2014	40.67	-73.99	NA	NA	NA	NA	NA	NA	NA	NA	NA	NA	NA	NA	ILLUMINA	No	5580070	1685181140	302	90	34.25	NA	2/6/2015	SRA
SRR1750103	SRX823485	SRS803174	water	urban	New York City MTA subway samples Metagenome	United States of America	NA	NA	NA	NA	NA	6/30/2014	40.67	-73.99	NA	NA	NA	NA	NA	NA	NA	NA	NA	NA	NA	NA	ILLUMINA	No	3764120	1136764240	302	89	34.09	NA	2/6/2015	SRA
SRR1750104	SRX823486	SRS803176	water	urban	New York City MTA subway samples Metagenome	United States of America	NA	NA	NA	NA	NA	6/30/2014	40.67	-73.99	NA	NA	NA	NA	NA	NA	NA	NA	NA	NA	NA	NA	ILLUMINA	No	6606237	1995083574	302	89	34.07	NA	2/6/2015	SRA
SRR1750105	SRX823487	SRS803175	water	urban	New York City MTA subway samples Metagenome	United States of America	NA	NA	NA	NA	NA	6/30/2014	40.67	-73.99	NA	NA	NA	NA	NA	NA	NA	NA	NA	NA	NA	NA	ILLUMINA	No	5520499	1667190698	302	88	33.62	NA	2/6/2015	SRA
SRR1750106	SRX823488	SRS803177	water	urban	New York City MTA subway samples Metagenome	United States of America	NA	NA	NA	NA	NA	6/30/2014	40.67	-73.99	NA	NA	NA	NA	NA	NA	NA	NA	NA	NA	NA	NA	ILLUMINA	No	1821714	550157628	302	88	33.61	NA	2/6/2015	SRA
SRR4000971	SRX2001224	SRS1601842	sediment; water	urban	Metagenomics based spatiotemporal study of Chicago River microbiome	United States of America	NA	NA	NA	NA	NA	10/5/2013	42.0119	-87.7104	glass	NA	NA	NA	NA	NA	NA	NA	NA	NA	NA	stormwater	ILLUMINA	No	9384277	2815283100	300	92	35	NA	8/9/2016	SRA
SRR4000976	SRX2001229	SRS1601845	sediment; water	urban	Metagenomics based spatiotemporal study of Chicago River microbiome	United States of America	NA	NA	NA	NA	NA	10/6/2013	42.0119	-87.7104	glass	NA	NA	NA	NA	NA	NA	NA	NA	NA	NA	stormwater	ILLUMINA	No	10590497	3177149100	300	89	33.83	NA	8/9/2016	SRA
SRR5997540	SRX3153069	SRS2484923	water	urban	Antimicrobial resistance of urban water samples	Singapore	NA	NA	NA	NA	NA	5/1/2015	1.42	103.72	NA	NA	NA	NA	NA	NA	NA	NA	NA	NA	NA	NA	ILLUMINA	No	3412674	1713162348	502	85	34.43	NA	9/1/2017	SRA
SRR5997541	SRX3153068	SRS2484922	water	urban	Antimicrobial resistance of urban water samples	Singapore	NA	NA	NA	NA	NA	5/1/2015	1.31	103.72	NA	NA	NA	NA	NA	NA	NA	NA	NA	NA	NA	NA	ILLUMINA	No	2820323	1415802146	502	85	34.48	NA	9/1/2017	SRA
SRR5997542	SRX3153067	SRS2484921	water	urban	Antimicrobial resistance of urban water samples	Singapore	NA	NA	NA	NA	NA	7/1/2015	1.29	103.84	NA	NA	NA	NA	NA	NA	NA	NA	NA	NA	NA	NA	ILLUMINA	No	2287794	1148472588	502	84	34.1	NA	9/1/2017	SRA
SRR5997543	SRX3153066	SRS2484920	water	urban	Antimicrobial resistance of urban water samples	Singapore	NA	NA	NA	NA	NA	3/1/2015	1.29	103.86	NA	NA	NA	NA	NA	NA	NA	NA	NA	NA	NA	NA	ILLUMINA	No	2511999	1261023498	502	85	34.44	NA	9/1/2017	SRA
SRR5997544	SRX3153065	SRS2484919	water	urban	Antimicrobial resistance of urban water samples	Singapore	NA	NA	NA	NA	NA	3/1/2015	1.3	103.89	NA	NA	NA	NA	NA	NA	NA	NA	NA	NA	NA	NA	ILLUMINA	No	2567194	1288731388	502	85	34.4	NA	9/1/2017	SRA
SRR5997545	SRX3153064	SRS2484918	water	urban	Antimicrobial resistance of urban water samples	Singapore	NA	NA	NA	NA	NA	7/1/2015	1.32	103.87	NA	NA	NA	NA	NA	NA	NA	NA	NA	NA	NA	NA	ILLUMINA	No	1999996	1003997992	502	85	34.33	NA	9/1/2017	SRA
SRR5997546	SRX3153063	SRS2484917	water	urban	Antimicrobial resistance of urban water samples	Singapore	NA	NA	NA	NA	NA	7/1/2015	1.38	103.91	NA	NA	NA	NA	NA	NA	NA	NA	NA	NA	NA	NA	ILLUMINA	No	2758504	1384769008	502	87	34.97	NA	9/1/2017	SRA
SRR5997547	SRX3153062	SRS2484916	water	urban	Antimicrobial resistance of urban water samples	Singapore	NA	NA	NA	NA	NA	3/1/2015	1.39	103.92	NA	NA	NA	NA	NA	NA	NA	NA	NA	NA	NA	NA	ILLUMINA	No	2673812	1342253624	502	83	33.72	NA	9/1/2017	SRA
SRR5997548	SRX3153061	SRS2484915	water	urban	Antimicrobial resistance of urban water samples	Singapore	NA	NA	NA	NA	NA	5/1/2015	1.38	103.92	NA	NA	NA	NA	NA	NA	NA	NA	NA	NA	NA	NA	ILLUMINA	No	3340356	1676858712	502	85	34.48	NA	9/1/2017	SRA
SRR5997549	SRX3153060	SRS2484914	water	urban	Antimicrobial resistance of urban water samples	Singapore	NA	NA	NA	NA	NA	3/1/2015	1.381	103.915	NA	NA	NA	NA	NA	NA	NA	NA	NA	NA	NA	NA	ILLUMINA	No	2256299	1132662098	502	85	34.24	NA	9/1/2017	SRA
SRR5997550	SRX3153059	SRS2484913	water	urban	Antimicrobial resistance of urban water samples	Singapore	NA	NA	NA	NA	NA	3/1/2015	1.391	103.86	NA	NA	NA	NA	NA	NA	NA	NA	NA	NA	NA	NA	ILLUMINA	No	2445436	1227608872	502	85	34.26	NA	9/1/2017	SRA
SRR5997551	SRX3153058	SRS2484912	water	urban	Antimicrobial resistance of urban water samples	Singapore	NA	NA	NA	NA	NA	5/1/2015	1.41	103.73	NA	NA	NA	NA	NA	NA	NA	NA	NA	NA	NA	NA	ILLUMINA	No	3089178	1550767356	502	84	33.93	NA	9/1/2017	SRA
SRR5997552	SRX3153057	SRS2484911	water	urban	Antimicrobial resistance of urban water samples	Singapore	NA	NA	NA	NA	NA	5/1/2015	1.41	103.72	NA	NA	NA	NA	NA	NA	NA	NA	NA	NA	NA	NA	ILLUMINA	No	2778666	1394890332	502	87	35.03	NA	9/1/2017	SRA
SRR6410602	SRX3500765	SRS1601842	sediment; water	urban	Metagenomics based spatiotemporal study of Chicago River microbiome	United States of America	NA	NA	NA	NA	NA	10/5/2013	42.0119	-87.7104	NA	NA	NA	NA	NA	NA	NA	NA	NA	NA	NA	stormwater	NA	Not inferred	20189366	4037873200	200	89	34.58	NA	1/2/2018	SRA
SRR6410780	SRX3503794	SRS1601845	sediment; water	urban	Metagenomics based spatiotemporal study of Chicago River microbiome	United States of America	NA	NA	NA	NA	NA	10/6/2013	42.0119	-87.7104	NA	NA	NA	NA	NA	NA	NA	NA	NA	NA	NA	stormwater	NA	Not inferred	6564816	1312963200	200	79	32.77	NA	1/2/2018	SRA
