# Supplementary material for: Metagenome-assembled genomes indicate that antimicrobial resistance genes are highly prevalent among urban bacteria and multidrug and glycopeptide resistances are ubiquitous in most taxa
Source: Front Microbiol. 2023 Jan 25;14:1037845. doi: 10.3389/fmicb.2023.1037845 (PMC9905122; doi:10.3389/fmicb.2023.1037845)
Supplement: Supplementary file 2 [file Table_2.csv]

Supplementary Table 2. Metagenomic sample (SRA experiment), NCBI BioProject repository, GTDB-tk assigned taxonomic classification and CheckM reported completeness and contamination for all 4274 MAGs in the study.
mag	taxonomy	Completeness	Contamination	SRA experiment	BioProject
CTOTU14200	d__Bacteria;p__Bdellovibrionota;c__Bacteriovoracia;o__Bacteriovoracales;f__Bacteriovoracaceae;g__;s__	73.02	0.05	EASRX2001224	PRJNA850115
CTOTU14201	d__Bacteria;p__Patescibacteria;c__Microgenomatia;o__UBA1400;f__UBA12108;g__GWF;s__	61.88	0.99	EASRX2001224	PRJNA850115
CTOTU14202	d__Bacteria;p__Proteobacteria;c__Gammaproteobacteria;o__Burkholderiales;f__Methylophilaceae;g__Methylopumilus;s__Methylopumilus planktonicus	79.89	0.14	EASRX2001224	PRJNA850115
CTOTU14203	d__Bacteria;p__Patescibacteria;c__Paceibacteria;o__UBA9983_A;f__UBA9973;g__;s__	57.4	1.12	EASRX2001224	PRJNA850115
CTOTU14204	d__Bacteria;p__Actinobacteriota;c__Actinomycetia;o__Nanopelagicales;f__Nanopelagicaceae;g__MAG-120802;s__	59.04	0.45	EASRX2001224	PRJNA850115
CTOTU14205	d__Bacteria;p__Actinobacteriota;c__Actinomycetia;o__Nanopelagicales;f__UBA10799;g__UBA10799;s__	53.04	0.32	EASRX2001224	PRJNA850115
CTOTU14206	d__Bacteria;p__UBA10199;c__UBA10199;o__DSSB01;f__DSSB01;g__;s__	94.88	1.47	EASRX2001224	PRJNA850115
CTOTU14207	d__Bacteria;p__Bacteroidota;c__Bacteroidia;o__Flavobacteriales;f__Flavobacteriaceae;g__Flavobacterium;s__	86.09	0.88	EASRX2001224	PRJNA850115
CTOTU14208	d__Bacteria;p__Bacteroidota;c__Bacteroidia;o__Chitinophagales;f__Chitinophagaceae;g__Sediminibacterium;s__	81.77	3.79	EASRX2001224	PRJNA850115
CTOTU14209	d__Bacteria;p__Actinobacteriota;c__Actinomycetia;o__Nanopelagicales;f__AcAMD-5;g__ATZT02;s__ATZT02 sp016463095	60.23	1.18	EASRX2001224	PRJNA850115
CTOTU14210	d__Bacteria;p__Patescibacteria;c__ABY1;o__Magasanikbacterales;f__GWA2-37-8;g__;s__	61.19	0.99	EASRX2001224	PRJNA850115
CTOTU14211	d__Bacteria;p__Patescibacteria;c__Paceibacteria;o__UBA9983_A;f__UBA9973;g__JAGOSH01;s__	74.43	0	EASRX2001224	PRJNA850115
CTOTU14212	d__Bacteria;p__Actinobacteriota;c__Actinomycetia;o__Nanopelagicales;f__Nanopelagicaceae;g__Nanopelagicus;s__	71.05	1.8	EASRX2001224	PRJNA850115
CTOTU14213	d__Bacteria;p__Proteobacteria;c__Gammaproteobacteria;o__Diplorickettsiales;f__Diplorickettsiaceae;g__Aquirickettsiella;s__	92.44	0	EASRX2001224	PRJNA850115
CTOTU14214	d__Bacteria;p__Actinobacteriota;c__Actinomycetia;o__Nanopelagicales;f__Nanopelagicaceae;g__Nanopelagicus;s__Nanopelagicus abundans	67.01	1.58	EASRX2001224	PRJNA850115
CTOTU14215	d__Bacteria;p__Patescibacteria;c__Paceibacteria;o__UBA9983_A;f__UBA9973;g__;s__	59.09	0	EASRX2001224	PRJNA850115
CTOTU14216	d__Bacteria;p__Proteobacteria;c__Alphaproteobacteria;o__Pelagibacterales;f__Pelagibacteraceae;g__Fonsibacter;s__Fonsibacter sp000510845	96.39	0	EASRX2001224	PRJNA850115
CTOTU14217	d__Bacteria;p__Actinobacteriota;c__Actinomycetia;o__Nanopelagicales;f__Nanopelagicaceae;g__Planktophila;s__Planktophila sp903839585	56.28	0.26	EASRX2001224	PRJNA850115
CTOTU14218	d__Bacteria;p__Patescibacteria;c__Paceibacteria;o__UBA9983_A;f__VEQN01;g__;s__	77.95	3.45	EASRX2001224	PRJNA850115
CTOTU14219	d__Bacteria;p__Dependentiae;c__Babeliae;o__Babeliales;f__Chromulinavoraceae;g__JACPFN01;s__	82.92	1.12	EASRX2001224	PRJNA850115
CTOTU14220	d__Bacteria;p__Patescibacteria;c__ABY1;o__Magasanikbacterales;f__UBA922;g__2-12-FULL-41-16;s__	68.47	1.12	EASRX2001224	PRJNA850115
CTOTU14221	d__Bacteria;p__Campylobacterota;c__Campylobacteria;o__Campylobacterales;f__Arcobacteraceae;g__Aliarcobacter;s__Aliarcobacter cryaerophilus_A	73.28	2.57	EASRX2001224	PRJNA850115
CTOTU14222	d__Bacteria;p__Actinobacteriota;c__Actinomycetia;o__Actinomycetales;f__Microbacteriaceae;g__Rhodoluna;s__	70.47	0.68	EASRX2001224	PRJNA850115
CTOTU14223	d__Bacteria;p__Proteobacteria;c__Gammaproteobacteria;o__UBA6186;f__UBA6186;g__;s__	75.3	0.87	EASRX2001224	PRJNA850115
CTOTU14224	d__Bacteria;p__Patescibacteria;c__Microgenomatia;o__UBA1400;f__UBA12108;g__CAJAUT01;s__	58.93	0	EASRX2001224	PRJNA850115
CTOTU14225	d__Bacteria;p__Patescibacteria;c__Saccharimonadia;o__Saccharimonadales;f__CAIOMD01;g__JAGORN01;s__	64.91	0.85	EASRX2001224	PRJNA850115
CTOTU14226	d__Bacteria;p__Chlamydiota;c__Chlamydiia;o__Chlamydiales;f__SM23-39;g__JACRBF01;s__	63.29	0.68	EASRX2001224	PRJNA850115
CTOTU14227	d__Bacteria;p__Patescibacteria;c__Paceibacteria;o__UBA9983_A;f__UBA9973;g__JAGOQQ01;s__	61.08	1.71	EASRX2001224	PRJNA850115
CTOTU14228	d__Bacteria;p__Patescibacteria;c__Paceibacteria;o__UBA9983_A;f__UBA5272;g__;s__	71.52	0	EASRX2001224	PRJNA850115
CTOTU14229	d__Bacteria;p__Patescibacteria;c__Paceibacteria;o__UBA9983_A;f__UBA6899;g__MHLP01;s__	66.83	1.98	EASRX2001224	PRJNA850115
CTOTU14230	d__Bacteria;p__Patescibacteria;c__Gracilibacteria;o__Peribacterales;f__Peribacteraceae;g__JACRIG01;s__	52.78	0	EASRX2001224	PRJNA850115
CTOTU14231	d__Bacteria;p__Patescibacteria;c__Saccharimonadia;o__CAILAD01;f__GCA-016700035;g__;s__	63.52	0.93	EASRX2001224	PRJNA850115
CTOTU14232	d__Bacteria;p__Patescibacteria;c__ABY1;o__BM507;f__UBA917;g__UBA917;s__UBA917 sp002293855	65.35	0.99	EASRX2001224	PRJNA850115
CTOTU14233	d__Bacteria;p__Patescibacteria;c__JAEDAM01;o__BD1-5;f__JAGOOR01;g__JAGOOR01;s__	52.56	0	EASRX2001224	PRJNA850115
CTOTU14234	d__Bacteria;p__Bacteroidota;c__Bacteroidia;o__Flavobacteriales;f__Crocinitomicaceae;g__UBA952;s__UBA952 sp002293185	99.46	0.54	EASRX2001224	PRJNA850115
CTOTU14235	d__Bacteria;p__Patescibacteria;c__Paceibacteria;o__UBA9983_A;f__UBA9973;g__UBA4124;s__	62.51	0.78	EASRX2001224	PRJNA850115
CTOTU14236	d__Bacteria;p__Patescibacteria;c__Saccharimonadia;o__Saccharimonadales;f__UBA7683;g__UBA7683;s__	53.32	0.5	EASRX2001224	PRJNA850115
CTOTU14237	d__Bacteria;p__Bacteroidota;c__Bacteroidia;o__Flavobacteriales;f__Schleiferiaceae;g__TMED14;s__	83.77	1.48	EASRX2001224	PRJNA850115
CTOTU14238	d__Bacteria;p__Patescibacteria;c__Paceibacteria;o__UBA9983_A;f__UBA9973;g__GCA-016699365;s__	77.9	0	EASRX2001224	PRJNA850115
CTOTU14239	d__Bacteria;p__UBA10199;c__UBA10199;o__DSSB01;f__DSSB01;g__;s__	90.1	2.1	EASRX2001224	PRJNA850115
CTOTU14240	d__Bacteria;p__Patescibacteria;c__Paceibacteria;o__UBA9983_A;f__UBA9973;g__;s__	64.24	0	EASRX2001224	PRJNA850115
CTOTU14241	d__Bacteria;p__Actinobacteriota;c__Actinomycetia;o__Actinomycetales;f__Microbacteriaceae;g__Rhodoluna;s__	63.55	1.77	EASRX2001224	PRJNA850115
CTOTU14242	d__Bacteria;p__Proteobacteria;c__Alphaproteobacteria;o__Rickettsiales;f__SXRF01;g__;s__	76.19	0.55	EASRX2001224	PRJNA850115
CTOTU14243	d__Bacteria;p__Proteobacteria;c__Gammaproteobacteria;o__Burkholderiales;f__Burkholderiaceae;g__Limnohabitans_A;s__	83.35	4.9	EASRX2001224	PRJNA850115
CTOTU14244	d__Bacteria;p__Patescibacteria;c__Paceibacteria;o__UBA9983_A;f__UBA6899;g__MHLP01;s__	66.14	1.19	EASRX2001229	PRJNA850115
CTOTU14245	d__Bacteria;p__Patescibacteria;c__ABY1;o__Magasanikbacterales;f__GWA2-37-8;g__;s__	75	0	EASRX2001229	PRJNA850115
CTOTU14246	d__Bacteria;p__Patescibacteria;c__Paceibacteria;o__UBA9983_A;f__UBA9973;g__JAGOQQ01;s__	58.33	0.85	EASRX2001229	PRJNA850115
CTOTU14247	d__Bacteria;p__Patescibacteria;c__Paceibacteria;o__UBA9983_A;f__UBA9973;g__GCA-016699365;s__	76.78	0	EASRX2001229	PRJNA850115
CTOTU14248	d__Bacteria;p__Proteobacteria;c__Gammaproteobacteria;o__UBA6186;f__UBA6186;g__;s__	78.54	0.86	EASRX2001229	PRJNA850115
CTOTU14249	d__Bacteria;p__Patescibacteria;c__Paceibacteria;o__UBA9983_A;f__UBA9973;g__JAGOSH01;s__	75.29	0	EASRX2001229	PRJNA850115
CTOTU14250	d__Bacteria;p__Patescibacteria;c__Gracilibacteria;o__Peribacterales;f__Peribacteraceae;g__JACRIG01;s__	56.41	0	EASRX2001229	PRJNA850115
CTOTU14252	d__Bacteria;p__Proteobacteria;c__Alphaproteobacteria;o__Rickettsiales;f__SXRF01;g__JABDCD01;s__	74.49	0.13	EASRX2001229	PRJNA850115
CTOTU14253	d__Bacteria;p__Proteobacteria;c__Alphaproteobacteria;o__Rickettsiales;f__UBA1997;g__;s__	81.3	4.4	EASRX2001229	PRJNA850115
CTOTU14254	d__Bacteria;p__Proteobacteria;c__Gammaproteobacteria;o__Burkholderiales;f__UBA11063;g__UBA11063;s__UBA11063 sp003538525	93.28	4.88	EASRX2001229	PRJNA850115
CTOTU14255	d__Bacteria;p__Proteobacteria;c__Gammaproteobacteria;o__Burkholderiales;f__UBA11063;g__UBA11063;s__UBA11063 sp008017145	92.48	3.47	EASRX2001229	PRJNA850115
CTOTU14256	d__Bacteria;p__Proteobacteria;c__Gammaproteobacteria;o__Burkholderiales;f__Burkholderiaceae;g__Limnohabitans_A;s__	98.83	0.55	EASRX2001229	PRJNA850115
CTOTU14257	d__Bacteria;p__Dependentiae;c__Babeliae;o__Babeliales;f__CAIQNR01;g__CAIQNR01;s__	52.98	0	EASRX2001229	PRJNA850115
CTOTU14258	d__Bacteria;p__Proteobacteria;c__Gammaproteobacteria;o__Francisellales;f__Francisellaceae;g__Caedibacter;s__Caedibacter taeniospiralis	90.67	1.82	EASRX2001229	PRJNA850115
CTOTU14259	d__Bacteria;p__Patescibacteria;c__ABY1;o__BM507;f__UBA917;g__UBA917;s__UBA917 sp002293855	56.9	0.93	EASRX2001229	PRJNA850115
CTOTU14260	d__Bacteria;p__Patescibacteria;c__Paceibacteria;o__UBA9983_A;f__UBA918;g__Damh-18;s__	61.64	1.12	EASRX2001229	PRJNA850115
CTOTU14261	d__Bacteria;p__Dependentiae;c__Babeliae;o__Babeliales;f__Chromulinavoraceae;g__JACPFN01;s__	84.27	1.12	EASRX2001229	PRJNA850115
CTOTU14262	d__Bacteria;p__UBA10199;c__UBA10199;o__DSSB01;f__DSSB01;g__;s__	94.95	0.68	EASRX2001229	PRJNA850115
CTOTU14263	d__Bacteria;p__Proteobacteria;c__Alphaproteobacteria;o__Rickettsiales;f__Rickettsiaceae;g__SXXS01;s__SXXS01 sp005791235	90.54	2.01	EASRX2001229	PRJNA850115
CTOTU14264	d__Bacteria;p__Patescibacteria;c__Saccharimonadia;o__Saccharimonadales;f__UBA2112;g__UBA2112;s__	50.43	0	EASRX2001229	PRJNA850115
CTOTU14265	d__Bacteria;p__Bdellovibrionota;c__Bacteriovoracia;o__Bacteriovoracales;f__Bacteriovoracaceae;g__;s__	78.67	0.32	EASRX2001229	PRJNA850115
CTOTU14266	d__Bacteria;p__Chlamydiota;c__Chlamydiia;o__Chlamydiales;f__Rhabdochlamydiaceae;g__CAIJXB01;s__	83.23	2.25	EASRX2001229	PRJNA850115
CTOTU14267	d__Bacteria;p__Patescibacteria;c__Paceibacteria;o__UBA9983_A;f__UBA5272;g__;s__	74.33	0	EASRX2001229	PRJNA850115
CTOTU14268	d__Bacteria;p__Patescibacteria;c__ABY1;o__Magasanikbacterales;f__UBA922;g__2-12-FULL-41-16;s__	55.47	0.2	EASRX2001229	PRJNA850115
CTOTU14269	d__Bacteria;p__Campylobacterota;c__Campylobacteria;o__Campylobacterales;f__Arcobacteraceae;g__Aliarcobacter;s__Aliarcobacter cryaerophilus_A	92.64	0.68	EASRX2001229	PRJNA850115
CTOTU14270	d__Bacteria;p__Proteobacteria;c__Gammaproteobacteria;o__Burkholderiales;f__Burkholderiaceae;g__Limnohabitans_A;s__	87.4	3.17	EASRX2001229	PRJNA850115
CTOTU14271	d__Bacteria;p__Patescibacteria;c__Saccharimonadia;o__Saccharimonadales;f__CAIOMD01;g__JAGORN01;s__	64.91	0.95	EASRX2001229	PRJNA850115
CTOTU14272	d__Bacteria;p__UBA10199;c__UBA10199;o__DSSB01;f__DSSB01;g__;s__	65.1	0.65	EASRX2001229	PRJNA850115
CTOTU14273	d__Bacteria;p__Patescibacteria;c__Paceibacteria;o__UBA9983_A;f__UBA9973;g__;s__	56.99	0	EASRX2001229	PRJNA850115
CTOTU14274	d__Bacteria;p__Chlamydiota;c__Chlamydiia;o__Chlamydiales;f__SM23-39;g__JACRBF01;s__	91.55	1.39	EASRX2001229	PRJNA850115
CTOTU14275	d__Bacteria;p__Actinobacteriota;c__Actinomycetia;o__Nanopelagicales;f__UBA10799;g__UBA10799;s__	72.47	1.37	EASRX2001229	PRJNA850115
CTOTU14276	d__Bacteria;p__Patescibacteria;c__Microgenomatia;o__UBA1400;f__UBA12108;g__GWF;s__	65.64	0.99	EASRX2001229	PRJNA850115
CTOTU29286	d__Bacteria;p__Firmicutes_A;c__Clostridia;o__Oscillospirales;f__Acutalibacteraceae;g__Ruminococcus_E;s__Ruminococcus_E bromii_B	78	2.91	EASRX3153057	PRJNA850115
CTOTU29287	d__Bacteria;p__Bacteroidota;c__Bacteroidia;o__Bacteroidales;f__Bacteroidaceae;g__Prevotella;s__Prevotella sp015074785	70.17	0	EASRX3153057	PRJNA850115
CTOTU29288	d__Bacteria;p__Firmicutes;c__Bacilli;o__Lactobacillales;f__Streptococcaceae;g__Streptococcus;s__	75.74	1.46	EASRX3153057	PRJNA850115
CTOTU29289	d__Bacteria;p__Firmicutes_C;c__Negativicutes;o__Selenomonadales;f__Selenomonadaceae;g__Megamonas;s__Megamonas funiformis	99.21	1.9	EASRX3153057	PRJNA850115
CTOTU29290	d__Bacteria;p__Proteobacteria;c__Gammaproteobacteria;o__Burkholderiales;f__Burkholderiaceae;g__Acidovorax;s__Acidovorax temperans	73.28	1.72	EASRX3153057	PRJNA850115
CTOTU29291	d__Bacteria;p__Bacteroidota;c__Bacteroidia;o__Bacteroidales;f__Bacteroidaceae;g__Phocaeicola;s__Phocaeicola vulgatus	64.14	1.72	EASRX3153057	PRJNA850115
CTOTU29292	d__Bacteria;p__Proteobacteria;c__Gammaproteobacteria;o__Burkholderiales;f__Aquaspirillaceae;g__Rivicola;s__Rivicola pingtungensis	86.24	2.14	EASRX3153057	PRJNA850115
CTOTU29293	d__Bacteria;p__Campylobacterota;c__Campylobacteria;o__Campylobacterales;f__Arcobacteraceae;g__Aliarcobacter;s__Aliarcobacter cryaerophilus_A	83.38	1.63	EASRX3153057	PRJNA850115
CTOTU29294	d__Bacteria;p__Firmicutes_A;c__Clostridia;o__Lachnospirales;f__Lachnospiraceae;g__Agathobacter;s__Agathobacter rectalis	86.02	2.86	EASRX3153057	PRJNA850115
CTOTU29295	d__Bacteria;p__Firmicutes_C;c__Negativicutes;o__Selenomonadales;f__Selenomonadaceae;g__Megamonas;s__Megamonas funiformis	98.01	1.66	EASRX3153058	PRJNA850115
CTOTU29296	d__Bacteria;p__Proteobacteria;c__Gammaproteobacteria;o__Burkholderiales;f__Neisseriaceae;g__Neisseria;s__	96.5	0.24	EASRX3153058	PRJNA850115
CTOTU29297	d__Bacteria;p__Campylobacterota;c__Campylobacteria;o__Campylobacterales;f__Arcobacteraceae;g__Aliarcobacter;s__Aliarcobacter cryaerophilus_A	98.37	1.02	EASRX3153058	PRJNA850115
CTOTU29298	d__Bacteria;p__Proteobacteria;c__Gammaproteobacteria;o__Enterobacterales;f__Aeromonadaceae;g__Aeromonas;s__Aeromonas hydrophila	96.01	0.54	EASRX3153058	PRJNA850115
CTOTU29299	d__Bacteria;p__Bacteroidota;c__Bacteroidia;o__Bacteroidales;f__Tannerellaceae;g__Parabacteroides;s__Parabacteroides distasonis	60.9	2.05	EASRX3153058	PRJNA850115
CTOTU29300	d__Bacteria;p__Proteobacteria;c__Gammaproteobacteria;o__Burkholderiales;f__Burkholderiaceae;g__Acidovorax;s__Acidovorax temperans	69.56	1.29	EASRX3153058	PRJNA850115
CTOTU29301	d__Bacteria;p__Proteobacteria;c__Gammaproteobacteria;o__Burkholderiales;f__Aquaspirillaceae;g__Rivicola;s__Rivicola pingtungensis	94.39	1.42	EASRX3153058	PRJNA850115
CTOTU29302	d__Bacteria;p__Proteobacteria;c__Gammaproteobacteria;o__Burkholderiales;f__Burkholderiaceae;g__Sphaerotilus;s__Sphaerotilus sulfidivorans	87.53	2.51	EASRX3153059	PRJNA850115
CTOTU29303	d__Bacteria;p__Bacteroidota;c__Bacteroidia;o__Flavobacteriales;f__Weeksellaceae;g__Cloacibacterium;s__Cloacibacterium normanense	82.56	1.73	EASRX3153059	PRJNA850115
CTOTU29304	d__Bacteria;p__Proteobacteria;c__Gammaproteobacteria;o__Methylococcales;f__Methylomonadaceae;g__Methylomonas;s__	58.07	0	EASRX3153060	PRJNA850115
CTOTU29305	d__Bacteria;p__Proteobacteria;c__Gammaproteobacteria;o__Burkholderiales;f__Burkholderiaceae;g__Limnohabitans_A;s__	52.51	0	EASRX3153060	PRJNA850115
CTOTU29306	d__Bacteria;p__Proteobacteria;c__Gammaproteobacteria;o__Methylococcales;f__Methylomonadaceae;g__Methylomonas;s__	70.52	1.49	EASRX3153060	PRJNA850115
CTOTU29307	d__Bacteria;p__Proteobacteria;c__Gammaproteobacteria;o__Burkholderiales;f__Aquaspirillaceae;g__Rivicola;s__Rivicola pingtungensis	70.51	3.02	EASRX3153061	PRJNA850115
CTOTU29308	d__Bacteria;p__Proteobacteria;c__Gammaproteobacteria;o__Enterobacterales;f__Aeromonadaceae;g__Tolumonas;s__Tolumonas sp008015085	100	7.71	EASRX3153061	PRJNA850115
CTOTU29309	d__Bacteria;p__Firmicutes;c__Bacilli;o__Lactobacillales;f__Streptococcaceae;g__Streptococcus;s__	80.27	1.84	EASRX3153061	PRJNA850115
CTOTU29310	d__Bacteria;p__Proteobacteria;c__Alphaproteobacteria;o__Micropepsales;f__Micropepsaceae;g__Rhizomicrobium;s__	80.57	1.14	EASRX3153061	PRJNA850115
CTOTU29311	d__Bacteria;p__Proteobacteria;c__Gammaproteobacteria;o__Burkholderiales;f__Burkholderiaceae;g__Comamonas;s__Comamonas denitrificans_A	68.19	3.21	EASRX3153061	PRJNA850115
CTOTU29312	d__Bacteria;p__Cyanobacteria;c__Cyanobacteriia;o__PCC-9006;f__Prochlorotrichaceae;g__;s__	93.34	0.54	EASRX3153062	PRJNA850115
CTOTU29313	d__Bacteria;p__Cyanobacteria;c__Cyanobacteriia;o__PCC-9006;f__Prochlorotrichaceae;g__Prochlorothrix;s__	93.89	0.18	EASRX3153062	PRJNA850115
CTOTU29314	d__Bacteria;p__Bacteroidota;c__Bacteroidia;o__Flavobacteriales;f__Weeksellaceae;g__Cloacibacterium;s__Cloacibacterium caeni_B	76.59	0	EASRX3153063	PRJNA850115
CTOTU29315	d__Bacteria;p__Firmicutes_C;c__Negativicutes;o__Selenomonadales;f__Selenomonadaceae;g__Megamonas;s__Megamonas funiformis	59.85	1.5	EASRX3153063	PRJNA850115
CTOTU29316	d__Bacteria;p__Campylobacterota;c__Campylobacteria;o__Campylobacterales;f__Arcobacteraceae;g__Aliarcobacter;s__Aliarcobacter cryaerophilus_A	96.14	0.87	EASRX3153063	PRJNA850115
CTOTU29317	d__Bacteria;p__Proteobacteria;c__Gammaproteobacteria;o__Burkholderiales;f__Aquaspirillaceae;g__Rivicola;s__Rivicola pingtungensis	68.04	2.38	EASRX3153063	PRJNA850115
CTOTU29318	d__Bacteria;p__Actinobacteriota;c__Actinomycetia;o__Mycobacteriales;f__Mycobacteriaceae;g__Mycobacterium;s__	66.92	1.45	EASRX3153064	PRJNA850115
CTOTU29319	d__Bacteria;p__Proteobacteria;c__Gammaproteobacteria;o__Burkholderiales;f__Burkholderiaceae;g__Limnohabitans_A;s__Limnohabitans_A sp009928125	71.42	2.36	EASRX3153065	PRJNA850115
CTOTU29320	d__Bacteria;p__Proteobacteria;c__Gammaproteobacteria;o__Burkholderiales;f__Burkholderiaceae;g__Limnohabitans;s__Limnohabitans sp018882835	71.11	3.33	EASRX3153065	PRJNA850115
CTOTU29321	d__Bacteria;p__Proteobacteria;c__Gammaproteobacteria;o__Burkholderiales;f__Burkholderiaceae;g__UBA2463;s__UBA2463 sp002342295	96.84	0	EASRX3153066	PRJNA850115
CTOTU29322	d__Bacteria;p__Proteobacteria;c__Gammaproteobacteria;o__Burkholderiales;f__UBA3065;g__UBA3065;s__	82.2	3.24	EASRX3153066	PRJNA850115
CTOTU29323	d__Bacteria;p__Proteobacteria;c__Gammaproteobacteria;o__Burkholderiales;f__Burkholderiaceae;g__UBA3064;s__UBA3064 sp002342365	98.15	0.67	EASRX3153066	PRJNA850115
CTOTU29324	d__Bacteria;p__Proteobacteria;c__Gammaproteobacteria;o__Burkholderiales;f__Burkholderiaceae;g__UBA3064;s__UBA3064 sp002359635	80.51	2.47	EASRX3153066	PRJNA850115
CTOTU29325	d__Bacteria;p__Bacteroidota;c__Bacteroidia;o__Chitinophagales;f__Saprospiraceae;g__BJGN01;s__	88.99	5.47	EASRX3153066	PRJNA850115
CTOTU29326	d__Bacteria;p__Proteobacteria;c__Gammaproteobacteria;o__Burkholderiales;f__Burkholderiaceae;g__Polynucleobacter;s__Polynucleobacter sp009928245	87.82	2.39	EASRX3153066	PRJNA850115
CTOTU29327	d__Bacteria;p__Bacteroidota;c__Bacteroidia;o__UBA7662;f__UBA7662;g__SYHX01;s__	82.4	0.98	EASRX3153066	PRJNA850115
CTOTU29328	d__Bacteria;p__Actinobacteriota;c__Actinomycetia;o__Nanopelagicales;f__Nanopelagicaceae;g__;s__	75.14	0.81	EASRX3153066	PRJNA850115
CTOTU29329	d__Bacteria;p__Patescibacteria;c__Paceibacteria;o__SW-4-49-11;f__SW-4-49-11;g__;s__	74.34	1.12	EASRX3153066	PRJNA850115
CTOTU29330	d__Bacteria;p__Actinobacteriota;c__Actinomycetia;o__Actinomycetales;f__Microbacteriaceae;g__Rhodoluna;s__	55.19	0	EASRX3153066	PRJNA850115
CTOTU29331	d__Bacteria;p__Actinobacteriota;c__Actinomycetia;o__Nanopelagicales;f__Nanopelagicaceae;g__Planktophila;s__	85.16	0.26	EASRX3153066	PRJNA850115
CTOTU29332	d__Bacteria;p__Proteobacteria;c__Alphaproteobacteria;o__Pelagibacterales;f__Pelagibacteraceae;g__Fonsibacter;s__	96.39	1.2	EASRX3153066	PRJNA850115
CTOTU29333	d__Bacteria;p__Cyanobacteria;c__Cyanobacteriia;o__Leptolyngbyales;f__Leptolyngbyaceae;g__DSRU01;s__	79.58	1.54	EASRX3153066	PRJNA850115
CTOTU29334	d__Bacteria;p__Actinobacteriota;c__Actinomycetia;o__Nanopelagicales;f__Nanopelagicaceae;g__MAG-120802;s__MAG-120802 sp009927705	76.61	0.88	EASRX3153066	PRJNA850115
CTOTU29335	d__Bacteria;p__Proteobacteria;c__Gammaproteobacteria;o__Burkholderiales;f__Burkholderiaceae;g__UBA2463;s__	94.72	0.08	EASRX3153066	PRJNA850115
CTOTU29336	d__Bacteria;p__Actinobacteriota;c__Actinomycetia;o__Mycobacteriales;f__Mycobacteriaceae;g__Mycobacterium;s__	92.16	1.85	EASRX3153067	PRJNA850115
CTOTU29337	d__Bacteria;p__Proteobacteria;c__Gammaproteobacteria;o__Enterobacterales;f__Aeromonadaceae;g__Tolumonas;s__Tolumonas sp008015085	98.33	1.13	EASRX3153068	PRJNA843551
CTOTU29338	d__Bacteria;p__Firmicutes;c__Bacilli;o__Lactobacillales;f__Streptococcaceae;g__Streptococcus;s__	78.88	3.12	EASRX3153068	PRJNA843551
CTOTU29339	d__Bacteria;p__Proteobacteria;c__Gammaproteobacteria;o__Enterobacterales;f__Aeromonadaceae;g__Aeromonas;s__Aeromonas hydrophila	62.93	0	EASRX3153068	PRJNA843551
CTOTU29340	d__Bacteria;p__Proteobacteria;c__Gammaproteobacteria;o__Burkholderiales;f__Burkholderiaceae;g__Comamonas;s__Comamonas denitrificans_A	77.24	1.03	EASRX3153068	PRJNA843551
CTOTU29341	d__Bacteria;p__Actinobacteriota;c__Actinomycetia;o__Actinomycetales;f__Bifidobacteriaceae;g__Bifidobacterium;s__Bifidobacterium adolescentis	77.94	3.75	EASRX3153068	PRJNA843551
CTOTU29342	d__Bacteria;p__Proteobacteria;c__Gammaproteobacteria;o__Burkholderiales;f__Aquaspirillaceae;g__Rivicola;s__Rivicola pingtungensis	86.43	2.26	EASRX3153068	PRJNA843551
CTOTU29343	d__Bacteria;p__Firmicutes_C;c__Negativicutes;o__Selenomonadales;f__Selenomonadaceae;g__Megamonas;s__Megamonas funiformis	99.5	1.27	EASRX3153068	PRJNA843551
CTOTU29344	d__Bacteria;p__Proteobacteria;c__Gammaproteobacteria;o__Burkholderiales;f__Burkholderiaceae;g__Alicycliphilus;s__Alicycliphilus sp018054745	73.89	3.34	EASRX3153068	PRJNA843551
CTOTU29345	d__Bacteria;p__Proteobacteria;c__Gammaproteobacteria;o__Pseudomonadales;f__Pseudomonadaceae;g__Pseudomonas_E;s__Pseudomonas_E alcaligenes	66.9	2.76	EASRX3153069	PRJNA843551
CTOTU29346	d__Bacteria;p__Proteobacteria;c__Gammaproteobacteria;o__Burkholderiales;f__Burkholderiaceae;g__Acidovorax;s__Acidovorax temperans	64.97	0	EASRX3153069	PRJNA843551
CTOTU29347	d__Bacteria;p__Campylobacterota;c__Campylobacteria;o__Campylobacterales;f__Arcobacteraceae;g__Aliarcobacter;s__Aliarcobacter cryaerophilus_A	88.27	1.02	EASRX3153069	PRJNA843551
CTOTU29348	d__Bacteria;p__Firmicutes_C;c__Negativicutes;o__Selenomonadales;f__Selenomonadaceae;g__Megamonas;s__Megamonas funiformis	83.75	4.4	EASRX3153069	PRJNA843551
CTOTU29349	d__Bacteria;p__Actinobacteriota;c__Coriobacteriia;o__Coriobacteriales;f__Coriobacteriaceae;g__Collinsella;s__	73.78	2.22	EASRX3153069	PRJNA843551
CTOTU29350	d__Bacteria;p__Firmicutes;c__Bacilli;o__Lactobacillales;f__Streptococcaceae;g__Streptococcus;s__	88.63	0.53	EASRX3153069	PRJNA843551
CTOTU29351	d__Bacteria;p__Proteobacteria;c__Gammaproteobacteria;o__Burkholderiales;f__Aquaspirillaceae;g__Rivicola;s__Rivicola pingtungensis	93.78	1.28	EASRX3153069	PRJNA843551
CTOTU29352	d__Bacteria;p__Proteobacteria;c__Gammaproteobacteria;o__Enterobacterales;f__Enterobacteriaceae;g__Escherichia;s__Escherichia coli	99.6	2.45	EASRX3153069	PRJNA843551
CTOTU29353	d__Bacteria;p__Firmicutes_A;c__Clostridia;o__Lachnospirales;f__Lachnospiraceae;g__Fusicatenibacter;s__Fusicatenibacter saccharivorans	69.38	3.12	EASRX3153069	PRJNA843551
CTOTU29354	d__Bacteria;p__Firmicutes_A;c__Clostridia;o__Oscillospirales;f__Acutalibacteraceae;g__Ruminococcus_E;s__Ruminococcus_E bromii_B	78.85	3.02	EASRX3153069	PRJNA843551
CTOTU46560	d__Bacteria;p__Proteobacteria;c__Gammaproteobacteria;o__Pseudomonadales;f__Moraxellaceae;g__Acinetobacter;s__Acinetobacter sp002296655	73.17	2.03	EASRX806375	PRJNA850115
CTOTU46561	d__Bacteria;p__Cyanobacteria;c__Cyanobacteriia;o__Cyanobacteriales;f__Phormidiaceae_A;g__UBA11371;s__UBA11371 sp003486305	64.82	1.93	EASRX806376	PRJNA850115
CTOTU46562	d__Bacteria;p__Proteobacteria;c__Gammaproteobacteria;o__Pseudomonadales;f__Moraxellaceae;g__Acinetobacter;s__Acinetobacter sp002296655	77.05	1.02	EASRX806376	PRJNA850115
CTOTU46563	d__Bacteria;p__Proteobacteria;c__Gammaproteobacteria;o__Pseudomonadales;f__Moraxellaceae;g__Acinetobacter;s__Acinetobacter sp002296655	70.63	3.92	EASRX806377	PRJNA850115
CTOTU46564	d__Bacteria;p__Proteobacteria;c__Gammaproteobacteria;o__Burkholderiales;f__Methylophilaceae;g__Methylophilus;s__Methylophilus sp002414145	97.29	0.11	EASRX806378	PRJNA850115
CTOTU46565	d__Bacteria;p__Proteobacteria;c__Gammaproteobacteria;o__Burkholderiales;f__Burkholderiaceae;g__;s__	56.11	1	EASRX806378	PRJNA850115
CTOTU46566	d__Bacteria;p__Bacteroidota;c__Bacteroidia;o__Chitinophagales;f__Chitinophagaceae;g__JAFLBI01;s__	89.03	2.79	EASRX806378	PRJNA850115
CTOTU46567	d__Bacteria;p__Proteobacteria;c__Gammaproteobacteria;o__Burkholderiales;f__Burkholderiaceae;g__Hylemonella;s__	74.63	0.56	EASRX806378	PRJNA850115
CTOTU46568	d__Bacteria;p__Proteobacteria;c__Gammaproteobacteria;o__Burkholderiales;f__Gallionellaceae;g__Gallionella;s__Gallionella sp002414205	94.1	1.19	EASRX806378	PRJNA850115
CTOTU46569	d__Bacteria;p__Bdellovibrionota;c__Bdellovibrionia;o__Bdellovibrionales;f__Bdellovibrionaceae;g__Pseudobdellovibrio;s__	82.62	3.51	EASRX806378	PRJNA850115
CTOTU46570	d__Bacteria;p__Proteobacteria;c__Gammaproteobacteria;o__Burkholderiales;f__Burkholderiaceae;g__JADJDQ01;s__	84.85	0.73	EASRX806379	PRJNA850115
CTOTU46571	d__Bacteria;p__Bacteroidota;c__Bacteroidia;o__Chitinophagales;f__Chitinophagaceae;g__JAFLBI01;s__	87.22	1.28	EASRX806379	PRJNA850115
CTOTU46572	d__Bacteria;p__Proteobacteria;c__Gammaproteobacteria;o__Burkholderiales;f__Methylophilaceae;g__Methylophilus;s__Methylophilus sp002414145	98.12	0.85	EASRX806379	PRJNA850115
CTOTU46573	d__Bacteria;p__Proteobacteria;c__Gammaproteobacteria;o__Methylococcales;f__Methylomonadaceae;g__UBA10906;s__	85.32	1.56	EASRX806379	PRJNA850115
CTOTU46574	d__Bacteria;p__Proteobacteria;c__Gammaproteobacteria;o__Burkholderiales;f__Gallionellaceae;g__Gallionella;s__Gallionella sp002414205	95.79	0.71	EASRX806379	PRJNA850115
CTOTU46575	d__Bacteria;p__Proteobacteria;c__Gammaproteobacteria;o__Burkholderiales;f__Burkholderiaceae;g__Hylemonella;s__	83.83	3.04	EASRX806379	PRJNA850115
CTOTU46576	d__Bacteria;p__Proteobacteria;c__Gammaproteobacteria;o__Burkholderiales;f__Gallionellaceae;g__Gallionella;s__Gallionella sp002414205	94.63	0.71	EASRX806380	PRJNA850115
CTOTU46577	d__Bacteria;p__Proteobacteria;c__Gammaproteobacteria;o__Burkholderiales;f__Burkholderiaceae;g__;s__	63.52	0.93	EASRX806380	PRJNA850115
CTOTU46578	d__Bacteria;p__Proteobacteria;c__Gammaproteobacteria;o__Methylococcales;f__Methylomonadaceae;g__UBA10906;s__	90.76	1.18	EASRX806380	PRJNA850115
CTOTU46579	d__Bacteria;p__Proteobacteria;c__Gammaproteobacteria;o__Burkholderiales;f__Methylophilaceae;g__Methylophilus;s__Methylophilus sp002414145	100	0.03	EASRX806380	PRJNA850115
CTOTU46580	d__Bacteria;p__Bdellovibrionota;c__Bdellovibrionia;o__Bdellovibrionales;f__Bdellovibrionaceae;g__Pseudobdellovibrio;s__	74.16	3.51	EASRX806380	PRJNA850115
CTOTU46581	d__Bacteria;p__Proteobacteria;c__Gammaproteobacteria;o__Burkholderiales;f__Burkholderiaceae;g__Hylemonella;s__	80.2	1.23	EASRX806380	PRJNA850115
CTOTU46582	d__Bacteria;p__Bacteroidota;c__Bacteroidia;o__Chitinophagales;f__Chitinophagaceae;g__JAFLBI01;s__	87.26	0.93	EASRX806380	PRJNA850115
CTOTU46583	d__Bacteria;p__Chloroflexota;c__Anaerolineae;o__Anaerolineales;f__EnvOPS12;g__UBA5195;s__	70.9	3.64	EASRX806381	PRJNA850115
CTOTU46584	d__Bacteria;p__Bacteroidota;c__Bacteroidia;o__Chitinophagales;f__Chitinophagaceae;g__JAFLBI01;s__	83.6	1.48	EASRX806381	PRJNA850115
CTOTU46585	d__Bacteria;p__Patescibacteria;c__JAEDAM01;o__BD1-5;f__UBA2023;g__;s__	60.88	1.19	EASRX806381	PRJNA850115
CTOTU46586	d__Bacteria;p__Desulfobacterota;c__Desulfuromonadia;o__Geobacterales;f__Pseudopelobacteraceae;g__UBA1603;s__UBA1603 sp002322035	97.42	0.32	EASRX806381	PRJNA850115
CTOTU46587	d__Bacteria;p__Proteobacteria;c__Gammaproteobacteria;o__Diplorickettsiales;f__Diplorickettsiaceae;g__Aquirickettsiella;s__	74.45	0	EASRX806381	PRJNA850115
CTOTU46588	d__Bacteria;p__Cyanobacteria;c__Cyanobacteriia;o__Pseudanabaenales;f__Pseudanabaenaceae;g__;s__	82.53	0.49	EASRX806381	PRJNA850115
CTOTU46589	d__Bacteria;p__Proteobacteria;c__Gammaproteobacteria;o__Burkholderiales;f__Methylophilaceae;g__Methylophilus;s__Methylophilus sp002414145	98.9	1.28	EASRX806381	PRJNA850115
CTOTU46590	d__Bacteria;p__Cyanobacteria;c__Cyanobacteriia;o__Pseudanabaenales;f__Pseudanabaenaceae;g__;s__	83.83	2.2	EASRX806382	PRJNA850115
CTOTU46591	d__Bacteria;p__Desulfobacterota;c__Desulfuromonadia;o__Geobacterales;f__Pseudopelobacteraceae;g__UBA1603;s__UBA1603 sp002322035	98.39	0.65	EASRX806382	PRJNA850115
CTOTU46592	d__Bacteria;p__Proteobacteria;c__Gammaproteobacteria;o__Burkholderiales;f__Methylophilaceae;g__Methylophilus;s__Methylophilus sp002414145	98.29	0.43	EASRX806382	PRJNA850115
CTOTU46593	d__Bacteria;p__Bacteroidota;c__Bacteroidia;o__Chitinophagales;f__Chitinophagaceae;g__JAFLBI01;s__	75.82	0.75	EASRX806382	PRJNA850115
CTOTU46594	d__Bacteria;p__Patescibacteria;c__JAEDAM01;o__BD1-5;f__;g__;s__	72.08	0.07	EASRX806382	PRJNA850115
CTOTU46595	d__Bacteria;p__Proteobacteria;c__Alphaproteobacteria;o__Rhodobacterales;f__Rhodobacteraceae;g__Gemmobacter;s__Gemmobacter aquaticus	55.66	0.86	EASRX806384	PRJNA850115
CTOTU46596	d__Bacteria;p__Proteobacteria;c__Alphaproteobacteria;o__Rhodobacterales;f__Rhodobacteraceae;g__Gemmobacter;s__Gemmobacter aquaticus	64.14	0	EASRX806385	PRJNA850115
CTOTU46597	d__Bacteria;p__Proteobacteria;c__Alphaproteobacteria;o__Rhodobacterales;f__Rhodobacteraceae;g__Gemmobacter;s__Gemmobacter aquaticus	87.66	4.1	EASRX806386	PRJNA850115
CTOTU46598	d__Bacteria;p__Proteobacteria;c__Alphaproteobacteria;o__Acetobacterales;f__Acetobacteraceae;g__Roseomonas_B;s__Roseomonas_B oryzicola	65.56	1.59	EASRX806386	PRJNA850115
CTOTU46599	d__Bacteria;p__Cyanobacteria;c__Cyanobacteriia;o__Leptolyngbyales;f__Leptolyngbyaceae;g__JSC-12;s__	74.85	1.34	EASRX806386	PRJNA850115
CTOTU46600	d__Bacteria;p__Acidobacteriota;c__Vicinamibacteria;o__Fen-336;f__Fen-336;g__;s__	55.17	0	EASRX806387	PRJNA850115
CTOTU46601	d__Bacteria;p__Cyanobacteria;c__Cyanobacteriia;o__Cyanobacteriales;f__Coleofasciculaceae;g__PCC7113;s__	96.74	1.67	EASRX806387	PRJNA850115
CTOTU46602	d__Bacteria;p__Cyanobacteria;c__Cyanobacteriia;o__Cyanobacteriales;f__Phormidiaceae_A;g__UBA11371;s__UBA11371 sp003486305	68.37	1.63	EASRX806387	PRJNA850115
CTOTU46603	d__Bacteria;p__Cyanobacteria;c__Cyanobacteriia;o__Leptolyngbyales;f__Leptolyngbyaceae;g__JAAFJU01;s__	52.41	0	EASRX806387	PRJNA850115
CTOTU46604	d__Bacteria;p__Cyanobacteria;c__Cyanobacteriia;o__Cyanobacteriales;f__Coleofasciculaceae;g__PCC7113;s__	92.59	1.56	EASRX806388	PRJNA850115
CTOTU46605	d__Bacteria;p__Cyanobacteria;c__Cyanobacteriia;o__Cyanobacteriales;f__Phormidiaceae_A;g__UBA11371;s__UBA11371 sp003486305	72.72	1.87	EASRX806388	PRJNA850115
CTOTU46606	d__Bacteria;p__Cyanobacteria;c__Cyanobacteriia;o__Cyanobacteriales;f__Phormidiaceae_A;g__UBA11371;s__UBA11371 sp003486305	58.16	0.45	EASRX806389	PRJNA850115
CTOTU46607	d__Bacteria;p__Acidobacteriota;c__Acidobacteriae;o__Acidoferrales;f__UBA7541;g__;s__	76.66	3.54	EASRX806390	PRJNA850115
CTOTU46608	d__Bacteria;p__Bacteroidota;c__Bacteroidia;o__Chitinophagales;f__Chitinophagaceae;g__Lacibacter;s__	74.55	0.52	EASRX806390	PRJNA850115
CTOTU46609	d__Bacteria;p__Cyanobacteria;c__Cyanobacteriia;o__Cyanobacteriales;f__Coleofasciculaceae;g__UBA11153;s__	90.89	0.89	EASRX806390	PRJNA850115
CTOTU46610	d__Bacteria;p__Nitrospirota;c__Nitrospiria;o__Nitrospirales;f__Nitrospiraceae;g__Nitrospira_F;s__Nitrospira_F sp002331625	96.76	2.73	EASRX806390	PRJNA850115
CTOTU46611	d__Bacteria;p__Nitrospirota;c__Nitrospiria;o__Nitrospirales;f__Nitrospiraceae;g__Nitrospira_F;s__Nitrospira_F sp002331335	96.76	3.23	EASRX806390	PRJNA850115
CTOTU46612	d__Bacteria;p__Bacteroidota;c__Bacteroidia;o__Chitinophagales;f__Chitinophagaceae;g__Lacibacter;s__	61.52	2.15	EASRX806391	PRJNA850115
CTOTU46613	d__Bacteria;p__Cyanobacteria;c__Cyanobacteriia;o__Cyanobacteriales;f__Coleofasciculaceae;g__;s__	97.11	1.11	EASRX806391	PRJNA850115
CTOTU46614	d__Bacteria;p__Acidobacteriota;c__Acidobacteriae;o__Bryobacterales;f__Bryobacteraceae;g__;s__	98.85	3.51	EASRX806391	PRJNA850115
CTOTU46615	d__Bacteria;p__Proteobacteria;c__Gammaproteobacteria;o__Burkholderiales;f__Burkholderiaceae;g__DSNY01;s__	58.31	0.62	EASRX806391	PRJNA850115
CTOTU46616	d__Bacteria;p__Acidobacteriota;c__Holophagae;o__Holophagales;f__Holophagaceae;g__;s__	50.01	0	EASRX806393	PRJNA850115
CTOTU46617	d__Bacteria;p__Proteobacteria;c__Gammaproteobacteria;o__Burkholderiales;f__Methylophilaceae;g__Methylophilus;s__Methylophilus sp002414145	85.5	0.88	EASRX806393	PRJNA850115
CTOTU46618	d__Bacteria;p__Bacteroidota;c__Bacteroidia;o__Chitinophagales;f__Chitinophagaceae;g__JAFLBI01;s__	60.65	0.41	EASRX806393	PRJNA850115
CTOTU46619	d__Bacteria;p__Proteobacteria;c__Gammaproteobacteria;o__Diplorickettsiales;f__Diplorickettsiaceae;g__Aquirickettsiella;s__	56.09	1.16	EASRX806393	PRJNA850115
CTOTU46620	d__Bacteria;p__Proteobacteria;c__Gammaproteobacteria;o__Burkholderiales;f__Methylophilaceae;g__Methylophilus;s__Methylophilus sp002414145	74.17	2.16	EASRX806394	PRJNA850115
CTOTU46621	d__Bacteria;p__Cyanobacteria;c__Cyanobacteriia;o__Cyanobacteriales;f__Coleofasciculaceae;g__UBA11153;s__UBA11153 sp003511885	96.78	0.22	EASRX806400	PRJNA850115
CTOTU46622	d__Bacteria;p__Proteobacteria;c__Gammaproteobacteria;o__Burkholderiales;f__Burkholderiaceae;g__Limnobacter;s__Limnobacter sp002428895	98.96	0.05	EASRX806400	PRJNA850115
CTOTU46623	d__Bacteria;p__Proteobacteria;c__Gammaproteobacteria;o__Pseudomonadales;f__Porticoccaceae;g__JAGPUQ01;s__	83.8	1.08	EASRX806400	PRJNA850115
CTOTU46624	d__Bacteria;p__Cyanobacteria;c__Cyanobacteriia;o__Cyanobacteriales;f__Coleofasciculaceae;g__UBA11153;s__UBA11153 sp003511885	92.89	0.56	EASRX806401	PRJNA843551
CTOTU46625	d__Bacteria;p__Bacteroidota;c__Bacteroidia;o__Chitinophagales;f__Chitinophagaceae;g__Sediminibacterium;s__	64.59	2.33	EASRX806401	PRJNA843551
CTOTU46626	d__Bacteria;p__Proteobacteria;c__Gammaproteobacteria;o__Pseudomonadales;f__Porticoccaceae;g__JAGPUQ01;s__	65.91	1.34	EASRX806401	PRJNA843551
CTOTU46627	d__Bacteria;p__Firmicutes_A;c__Clostridia;o__Clostridiales;f__Clostridiaceae;g__Clostridium;s__Clostridium chromiireducens	95.56	1.77	EASRX806403	PRJNA850115
CTOTU46628	d__Bacteria;p__Nitrospirota;c__Nitrospiria;o__Nitrospirales;f__Nitrospiraceae;g__Nitrospira_F;s__Nitrospira_F sp002420115	94.94	2.12	EASRX806403	PRJNA850115
CTOTU46629	d__Bacteria;p__Proteobacteria;c__Alphaproteobacteria;o__Caulobacterales;f__Parvularculaceae;g__CV81;s__CV81 sp003506635	76.99	1.13	EASRX806403	PRJNA850115
CTOTU46630	d__Bacteria;p__Cyanobacteria;c__Cyanobacteriia;o__Cyanobacteriales;f__Phormidiaceae_A;g__UBA11371;s__UBA11371 sp003486305	77.09	4.37	EASRX806405	PRJNA850115
CTOTU46631	d__Bacteria;p__Patescibacteria;c__Paceibacteria;o__UBA9983_A;f__UBA6065;g__UBA6065;s__UBA6065 sp002428865	53.74	0	EASRX806406	PRJNA843551
CTOTU46632	d__Bacteria;p__Cyanobacteria;c__Cyanobacteriia;o__Cyanobacteriales;f__Phormidiaceae_A;g__UBA11371;s__UBA11371 sp003486305	68.19	2.59	EASRX806406	PRJNA843551
CTOTU46633	d__Bacteria;p__Cyanobacteria;c__Cyanobacteriia;o__Cyanobacteriales;f__Phormidiaceae_A;g__UBA11371;s__UBA11371 sp003486305	89.1	3.04	EASRX806407	PRJNA850115
CTOTU46634	d__Bacteria;p__Cyanobacteria;c__Cyanobacteriia;o__Cyanobacteriales;f__Coleofasciculaceae;g__UBA11153;s__UBA11153 sp003511885	77.41	1.21	EASRX806407	PRJNA850115
CTOTU46635	d__Bacteria;p__Cyanobacteria;c__Cyanobacteriia;o__Cyanobacteriales;f__Oscillatoriaceae_A;g__;s__	63.45	0	EASRX806407	PRJNA850115
CTOTU46636	d__Bacteria;p__Cyanobacteria;c__Cyanobacteriia;o__Cyanobacteriales;f__Phormidiaceae_A;g__UBA11371;s__	74.46	1.12	EASRX806407	PRJNA850115
CTOTU46637	d__Bacteria;p__Patescibacteria;c__Paceibacteria;o__UBA9983_A;f__UBA6065;g__UBA6065;s__UBA6065 sp002428865	80.46	1.72	EASRX806407	PRJNA850115
CTOTU46638	d__Bacteria;p__Cyanobacteria;c__Cyanobacteriia;o__CACIAM-69d;f__CACIAM-69d;g__CACIAM-69d;s__CACIAM-69d sp001698445	88.09	1.36	EASRX806407	PRJNA850115
CTOTU46639	d__Bacteria;p__Planctomycetota;c__UBA11346;o__UBA11346;f__UBA11346;g__UBA11346;s__	74.73	2.51	EASRX806407	PRJNA850115
CTOTU46640	d__Bacteria;p__Acidobacteriota;c__Thermoanaerobaculia;o__UBA5704;f__UBA5704;g__UBA5704;s__UBA5704 sp002420005	85	4.32	EASRX806407	PRJNA850115
CTOTU46641	d__Bacteria;p__Cyanobacteria;c__Cyanobacteriia;o__Cyanobacteriales;f__Coleofasciculaceae;g__UBA11153;s__	97.67	0.89	EASRX806408	PRJNA850115
CTOTU46642	d__Bacteria;p__Proteobacteria;c__Gammaproteobacteria;o__Xanthomonadales;f__Xanthomonadaceae;g__UBA11164;s__UBA11164 sp002420085	80.63	1.28	EASRX806408	PRJNA850115
CTOTU46643	d__Bacteria;p__Cyanobacteria;c__Cyanobacteriia;o__Cyanobacteriales;f__Coleofasciculaceae;g__UBA11153;s__	86.29	0.67	EASRX806409	PRJNA850115
CTOTU46644	d__Bacteria;p__Cyanobacteria;c__Cyanobacteriia;o__Cyanobacteriales;f__Coleofasciculaceae;g__UBA11153;s__	95.33	0.89	EASRX806410	PRJNA850115
CTOTU46645	d__Bacteria;p__Cyanobacteria;c__Cyanobacteriia;o__Cyanobacteriales;f__Coleofasciculaceae;g__UBA11153;s__UBA11153 sp003511885	97.11	0.44	EASRX806412	PRJNA850115
CTOTU46646	d__Bacteria;p__Proteobacteria;c__Gammaproteobacteria;o__Immundisolibacterales;f__Immundisolibacteraceae;g__Immundisolibacter;s__	57.93	0.61	EASRX806412	PRJNA850115
CTOTU46647	d__Bacteria;p__Actinobacteriota;c__Rubrobacteria;o__Rubrobacterales;f__Rubrobacteraceae;g__SCSIO-52909;s__	65.58	0.47	EASRX806412	PRJNA850115
CTOTU46648	d__Bacteria;p__Cyanobacteria;c__Cyanobacteriia;o__Cyanobacteriales;f__Phormidiaceae_A;g__UBA11371;s__UBA11371 sp003486305	65.22	1.22	EASRX806412	PRJNA850115
CTOTU46649	d__Bacteria;p__Proteobacteria;c__Gammaproteobacteria;o__Burkholderiales;f__Burkholderiaceae;g__Limnobacter;s__Limnobacter sp002428895	85.88	1.06	EASRX806412	PRJNA850115
CTOTU46650	d__Bacteria;p__Proteobacteria;c__Gammaproteobacteria;o__Pseudomonadales;f__Porticoccaceae;g__JAGPUQ01;s__	81.85	1.02	EASRX806412	PRJNA850115
CTOTU46651	d__Bacteria;p__Cyanobacteria;c__Cyanobacteriia;o__Cyanobacteriales;f__Coleofasciculaceae;g__UBA11153;s__UBA11153 sp003511885	96.81	0.22	EASRX806413	PRJNA850115
CTOTU46652	d__Bacteria;p__Cyanobacteria;c__Cyanobacteriia;o__Cyanobacteriales;f__Coleofasciculaceae;g__UBA11153;s__	83.07	1.5	EASRX806415	PRJNA850115
CTOTU46653	d__Bacteria;p__Proteobacteria;c__Alphaproteobacteria;o__Caulobacterales;f__Parvularculaceae;g__CV81;s__CV81 sp003506635	91.57	0.68	EASRX806415	PRJNA850115
CTOTU46654	d__Bacteria;p__Proteobacteria;c__Alphaproteobacteria;o__Micavibrionales;f__Micavibrionaceae;g__UBA5701;s__UBA5701 sp002420015	92.83	2.17	EASRX806415	PRJNA850115
CTOTU46655	d__Bacteria;p__Proteobacteria;c__Gammaproteobacteria;o__Xanthomonadales;f__Xanthomonadaceae;g__UBA11164;s__UBA11164 sp002420085	70.13	2.61	EASRX806415	PRJNA850115
CTOTU46656	d__Bacteria;p__Acidobacteriota;c__Blastocatellia;o__Pyrinomonadales;f__Pyrinomonadaceae;g__OLB17;s__	80.2	0.48	EASRX806415	PRJNA850115
CTOTU46657	d__Bacteria;p__Planctomycetota;c__Phycisphaerae;o__Phycisphaerales;f__UBA1924;g__UBA11155;s__UBA11155 sp003511945	64	1.14	EASRX806415	PRJNA850115
CTOTU46658	d__Bacteria;p__Nitrospirota;c__Nitrospiria;o__Nitrospirales;f__Nitrospiraceae;g__Nitrospira_F;s__Nitrospira_F sp002420115	96.82	3.86	EASRX806415	PRJNA850115
CTOTU46659	d__Bacteria;p__Proteobacteria;c__Alphaproteobacteria;o__Caulobacterales;f__Parvularculaceae;g__CV81;s__CV81 sp003506635	95.39	0.51	EASRX806416	PRJNA850115
CTOTU46660	d__Bacteria;p__Nitrospirota;c__Nitrospiria;o__Nitrospirales;f__Nitrospiraceae;g__Nitrospira_F;s__Nitrospira_F sp002420115	96.82	3.86	EASRX806416	PRJNA850115
CTOTU46661	d__Bacteria;p__Nitrospirota;c__Nitrospiria;o__Nitrospirales;f__Nitrospiraceae;g__Nitrospira_D;s__Nitrospira_D sp900299245	78.41	4.44	EASRX806416	PRJNA850115
CTOTU46662	d__Bacteria;p__Acidobacteriota;c__Blastocatellia;o__RBC074;f__RBC074;g__;s__	76.75	0.85	EASRX806416	PRJNA850115
CTOTU46663	d__Bacteria;p__Planctomycetota;c__Phycisphaerae;o__Phycisphaerales;f__UBA1924;g__;s__	73.58	2.27	EASRX806416	PRJNA850115
CTOTU46664	d__Bacteria;p__Acidobacteriota;c__Blastocatellia;o__RBC074;f__RBC074;g__RBC074;s__	81.35	2.74	EASRX806416	PRJNA850115
CTOTU46665	d__Bacteria;p__Nitrospirota;c__Nitrospiria;o__Nitrospirales;f__Nitrospiraceae;g__Nitrospira_C;s__Nitrospira_C sp002420105	93.89	2.73	EASRX806416	PRJNA850115
CTOTU46666	d__Bacteria;p__Cyanobacteria;c__Cyanobacteriia;o__Cyanobacteriales;f__Coleofasciculaceae;g__UBA11153;s__	93.69	2.16	EASRX806416	PRJNA850115
CTOTU46667	d__Bacteria;p__Planctomycetota;c__Phycisphaerae;o__Phycisphaerales;f__UBA1924;g__UBA11155;s__UBA11155 sp003511945	82.86	1.81	EASRX806416	PRJNA850115
CTOTU46668	d__Bacteria;p__Proteobacteria;c__Alphaproteobacteria;o__Micropepsales;f__Micropepsaceae;g__;s__	64.52	2.78	EASRX806416	PRJNA850115
CTOTU46669	d__Bacteria;p__Proteobacteria;c__Alphaproteobacteria;o__Sphingomonadales;f__Sphingomonadaceae;g__Sphingopyxis;s__	64.78	1.94	EASRX806416	PRJNA850115
CTOTU46670	d__Bacteria;p__Proteobacteria;c__Alphaproteobacteria;o__Micavibrionales;f__Micavibrionaceae;g__UBA5701;s__UBA5701 sp002420015	95.22	1.74	EASRX806416	PRJNA850115
CTOTU46671	d__Bacteria;p__Proteobacteria;c__Gammaproteobacteria;o__Xanthomonadales;f__Xanthomonadaceae;g__UBA11164;s__UBA11164 sp002420085	94.59	1.19	EASRX806416	PRJNA850115
CTOTU46672	d__Bacteria;p__Acidobacteriota;c__Blastocatellia;o__Pyrinomonadales;f__Pyrinomonadaceae;g__OLB17;s__	78.04	1.71	EASRX806416	PRJNA850115
CTOTU46673	d__Bacteria;p__Acidobacteriota;c__Thermoanaerobaculia;o__UBA5704;f__UBA5704;g__UBA5704;s__UBA5704 sp002420005	94.87	5	EASRX806417	PRJNA850115
CTOTU46674	d__Bacteria;p__Cyanobacteria;c__Cyanobacteriia;o__Cyanobacteriales;f__Coleofasciculaceae;g__UBA11153;s__UBA11153 sp003511885	96.56	0.44	EASRX806417	PRJNA850115
CTOTU46675	d__Bacteria;p__Proteobacteria;c__Gammaproteobacteria;o__Pseudomonadales;f__Porticoccaceae;g__JAGPUQ01;s__	83.69	0.95	EASRX806417	PRJNA850115
CTOTU46676	d__Bacteria;p__Cyanobacteria;c__Cyanobacteriia;o__CACIAM-69d;f__CACIAM-69d;g__CACIAM-69d;s__CACIAM-69d sp001698445	64.56	1.18	EASRX806418	PRJNA850115
CTOTU46677	d__Bacteria;p__Cyanobacteria;c__Cyanobacteriia;o__Cyanobacteriales;f__Coleofasciculaceae;g__UBA11153;s__UBA11153 sp003511885	92.89	1.33	EASRX806418	PRJNA850115
CTOTU46678	d__Bacteria;p__Cyanobacteria;c__Cyanobacteriia;o__Cyanobacteriales;f__Coleofasciculaceae;g__UBA11153;s__UBA11153 sp003511885	95.77	0.67	EASRX806419	PRJNA843551
CTOTU46679	d__Bacteria;p__Proteobacteria;c__Gammaproteobacteria;o__Pseudomonadales;f__UBA5862;g__;s__	77.31	0.86	EASRX806419	PRJNA843551
CTOTU46680	d__Bacteria;p__Acidobacteriota;c__Thermoanaerobaculia;o__UBA5704;f__UBA5704;g__UBA5704;s__UBA5704 sp002420005	97.44	3.59	EASRX806419	PRJNA843551
CTOTU46681	d__Bacteria;p__Proteobacteria;c__Gammaproteobacteria;o__Pseudomonadales;f__Porticoccaceae;g__JAGPUQ01;s__	74.29	0.56	EASRX806419	PRJNA843551
CTOTU46682	d__Bacteria;p__Bacteroidota;c__Bacteroidia;o__Flavobacteriales;f__Flavobacteriaceae;g__Flavobacterium;s__	91.99	0.64	EASRX806419	PRJNA843551
CTOTU46683	d__Bacteria;p__Bacteroidota;c__Bacteroidia;o__Chitinophagales;f__Chitinophagaceae;g__UBA10646;s__UBA10646 sp003456175	98.52	0.27	EASRX806420	PRJNA850115
CTOTU46684	d__Bacteria;p__Proteobacteria;c__Alphaproteobacteria;o__Micropepsales;f__Micropepsaceae;g__;s__	98.62	0	EASRX806420	PRJNA850115
CTOTU46685	d__Bacteria;p__Bacteroidota;c__Bacteroidia;o__Chitinophagales;f__Saprospiraceae;g__JADJNW01;s__	70.27	2.27	EASRX806420	PRJNA850115
CTOTU46686	d__Bacteria;p__Planctomycetota;c__Phycisphaerae;o__Phycisphaerales;f__Phycisphaeraceae;g__;s__	75.7	0.57	EASRX806420	PRJNA850115
CTOTU46687	d__Bacteria;p__Cyanobacteria;c__Cyanobacteriia;o__Cyanobacteriales;f__Nostocaceae;g__Calothrix;s__	75.03	1.81	EASRX806420	PRJNA850115
CTOTU46688	d__Bacteria;p__Cyanobacteria;c__Cyanobacteriia;o__Cyanobacteriales;f__Coleofasciculaceae;g__UBA11153;s__	91.7	0.89	EASRX806420	PRJNA850115
CTOTU46692	d__Bacteria;p__Proteobacteria;c__Gammaproteobacteria;o__Enterobacterales;f__Enterobacteriaceae;g__Pseudescherichia;s__Pseudescherichia sp002298805	100	0.36	EASRX822034	PRJNA850115
CTOTU46693	d__Bacteria;p__Proteobacteria;c__Gammaproteobacteria;o__Pseudomonadales;f__Moraxellaceae;g__Acinetobacter;s__Acinetobacter pittii	94.53	2.3	EASRX822034	PRJNA850115
CTOTU46694	d__Bacteria;p__Proteobacteria;c__Gammaproteobacteria;o__Pseudomonadales;f__Pseudomonadaceae;g__Pseudomonas_A;s__Pseudomonas_A stutzeri	97.46	0.14	EASRX822034	PRJNA850115
CTOTU46695	d__Bacteria;p__Proteobacteria;c__Gammaproteobacteria;o__Pseudomonadales;f__Moraxellaceae;g__Acinetobacter;s__Acinetobacter sp002367455	82.24	0.59	EASRX822034	PRJNA850115
CTOTU46696	d__Bacteria;p__Firmicutes;c__Bacilli;o__Lactobacillales;f__Enterococcaceae;g__Enterococcus_B;s__Enterococcus_B hirae	99.63	0	EASRX822034	PRJNA850115
CTOTU46697	d__Bacteria;p__Proteobacteria;c__Gammaproteobacteria;o__Enterobacterales;f__Enterobacteriaceae;g__Enterobacter;s__Enterobacter hormaechei_A	77.74	0.86	EASRX822035	PRJNA850115
CTOTU46698	d__Bacteria;p__Proteobacteria;c__Gammaproteobacteria;o__Enterobacterales;f__Enterobacteriaceae;g__Phytobacter;s__Phytobacter diazotrophicus	96.34	1.01	EASRX822035	PRJNA850115
CTOTU46699	d__Bacteria;p__Proteobacteria;c__Gammaproteobacteria;o__Pseudomonadales;f__Pseudomonadaceae;g__Pseudomonas_A;s__Pseudomonas_A stutzeri	94.54	2.55	EASRX822035	PRJNA850115
CTOTU46700	d__Bacteria;p__Bacteroidota;c__Bacteroidia;o__Sphingobacteriales;f__Sphingobacteriaceae;g__Sphingobacterium;s__Sphingobacterium multivorum	98.57	1.9	EASRX822035	PRJNA850115
CTOTU46701	d__Bacteria;p__Proteobacteria;c__Gammaproteobacteria;o__Xanthomonadales;f__Xanthomonadaceae;g__Stenotrophomonas;s__Stenotrophomonas acidaminiphila_A	99.59	0.78	EASRX822036	PRJNA850115
CTOTU46702	d__Bacteria;p__Proteobacteria;c__Gammaproteobacteria;o__Pseudomonadales;f__Moraxellaceae;g__Acinetobacter;s__Acinetobacter radioresistens	50.17	0	EASRX822036	PRJNA850115
CTOTU46703	d__Bacteria;p__Proteobacteria;c__Gammaproteobacteria;o__Pseudomonadales;f__Pseudomonadaceae;g__Pseudomonas_A;s__Pseudomonas_A chloritidismutans	99.13	0.2	EASRX822036	PRJNA850115
CTOTU46704	d__Bacteria;p__Firmicutes_A;c__Clostridia;o__Clostridiales;f__Clostridiaceae;g__Clostridium_J;s__Clostridium_J sulfidigenes	98.46	2.43	EASRX822036	PRJNA850115
CTOTU46705	d__Bacteria;p__Proteobacteria;c__Gammaproteobacteria;o__Pseudomonadales;f__Pseudomonadaceae;g__Pseudomonas_E;s__Pseudomonas_E fulva	85.14	2.92	EASRX822036	PRJNA850115
CTOTU46706	d__Bacteria;p__Bacteroidota;c__Bacteroidia;o__Bacteroidales;f__Dysgonomonadaceae;g__;s__	100	0	EASRX822036	PRJNA850115
CTOTU46707	d__Bacteria;p__Bacteroidota;c__Bacteroidia;o__Flavobacteriales;f__Weeksellaceae;g__Empedobacter;s__Empedobacter sp002378465	100	0	EASRX822037	PRJNA850115
CTOTU46708	d__Bacteria;p__Proteobacteria;c__Gammaproteobacteria;o__Enterobacterales;f__Enterobacteriaceae;g__Kosakonia;s__Kosakonia cowanii	98.69	0.12	EASRX822037	PRJNA850115
CTOTU46709	d__Bacteria;p__Actinobacteriota;c__Actinomycetia;o__Actinomycetales;f__Micrococcaceae;g__Micrococcus;s__Micrococcus luteus	87.91	5.15	EASRX822038	PRJNA850115
CTOTU46710	d__Bacteria;p__Actinobacteriota;c__Actinomycetia;o__Actinomycetales;f__Dermatophilaceae;g__Dermacoccus;s__Dermacoccus nishinomiyaensis	96.41	0	EASRX822038	PRJNA850115
CTOTU46711	d__Bacteria;p__Proteobacteria;c__Gammaproteobacteria;o__Pseudomonadales;f__Moraxellaceae;g__Moraxella_A;s__Moraxella_A cinereus	99.71	0	EASRX822038	PRJNA850115
CTOTU46712	d__Bacteria;p__Proteobacteria;c__Gammaproteobacteria;o__Pseudomonadales;f__Pseudomonadaceae;g__Pseudomonas_E;s__Pseudomonas_E sp003428805	71.23	0	EASRX822039	PRJNA850115
CTOTU46713	d__Bacteria;p__Proteobacteria;c__Gammaproteobacteria;o__Enterobacterales;f__Enterobacteriaceae;g__Pseudescherichia;s__Pseudescherichia vulneris	70.33	0	EASRX822039	PRJNA850115
CTOTU46714	d__Bacteria;p__Proteobacteria;c__Gammaproteobacteria;o__Enterobacterales;f__Enterobacteriaceae;g__Atlantibacter;s__Atlantibacter sp002358165	99.21	0.34	EASRX822039	PRJNA850115
CTOTU46715	d__Bacteria;p__Proteobacteria;c__Gammaproteobacteria;o__Pseudomonadales;f__Pseudomonadaceae;g__Pseudomonas_A;s__Pseudomonas_A xanthomarina_A	100	0.41	EASRX822039	PRJNA850115
CTOTU46716	d__Bacteria;p__Proteobacteria;c__Gammaproteobacteria;o__Pseudomonadales;f__Moraxellaceae;g__Acinetobacter;s__Acinetobacter baumannii	96.93	1.15	EASRX822040	PRJNA850115
CTOTU46717	d__Bacteria;p__Proteobacteria;c__Gammaproteobacteria;o__Enterobacterales;f__Enterobacteriaceae;g__Mixta;s__Mixta calida	89.61	2.28	EASRX822040	PRJNA850115
CTOTU46718	d__Bacteria;p__Proteobacteria;c__Gammaproteobacteria;o__Xanthomonadales;f__Xanthomonadaceae;g__Stenotrophomonas_A;s__	100	0.8	EASRX822040	PRJNA850115
CTOTU46719	d__Bacteria;p__Proteobacteria;c__Gammaproteobacteria;o__Pseudomonadales;f__Moraxellaceae;g__Acinetobacter;s__Acinetobacter variabilis	98.89	0.62	EASRX822040	PRJNA850115
CTOTU46720	d__Bacteria;p__Proteobacteria;c__Gammaproteobacteria;o__Enterobacterales;f__Enterobacteriaceae;g__Pantoea;s__Pantoea eucalypti	99.53	0.89	EASRX822040	PRJNA850115
CTOTU46721	d__Bacteria;p__Proteobacteria;c__Gammaproteobacteria;o__Enterobacterales;f__Enterobacteriaceae;g__Enterobacter;s__Enterobacter hormaechei_A	99.07	0.19	EASRX822045	PRJNA850115
CTOTU46722	d__Bacteria;p__Proteobacteria;c__Gammaproteobacteria;o__Pseudomonadales;f__Pseudomonadaceae;g__Pseudomonas_A;s__Pseudomonas_A stutzeri	76.9	1.72	EASRX822045	PRJNA850115
CTOTU46723	d__Bacteria;p__Proteobacteria;c__Gammaproteobacteria;o__Xanthomonadales;f__Xanthomonadaceae;g__Stenotrophomonas;s__Stenotrophomonas cyclobalanopsidis	70.64	2.54	EASRX822046	PRJNA850115
CTOTU46724	d__Bacteria;p__Bacteroidota;c__Bacteroidia;o__Sphingobacteriales;f__Sphingobacteriaceae;g__Sphingobacterium;s__Sphingobacterium sp002429765	92.27	4.06	EASRX822046	PRJNA850115
CTOTU46725	d__Bacteria;p__Proteobacteria;c__Gammaproteobacteria;o__Pseudomonadales;f__Pseudomonadaceae;g__Pseudomonas_A;s__Pseudomonas_A xanthomarina_A	99.18	0.24	EASRX822046	PRJNA850115
CTOTU46726	d__Bacteria;p__Proteobacteria;c__Gammaproteobacteria;o__Enterobacterales;f__Enterobacteriaceae;g__Enterobacter;s__Enterobacter hormaechei_A	74.52	2.08	EASRX822046	PRJNA850115
CTOTU46727	d__Bacteria;p__Proteobacteria;c__Gammaproteobacteria;o__Pseudomonadales;f__Moraxellaceae;g__Moraxella_A;s__Moraxella_A cinereus	91.86	2.67	EASRX822047	PRJNA850115
CTOTU46728	d__Bacteria;p__Proteobacteria;c__Gammaproteobacteria;o__Pseudomonadales;f__Pseudomonadaceae;g__Pseudomonas_E;s__Pseudomonas_E putida_Q	98.87	0.52	EASRX822047	PRJNA850115
CTOTU46729	d__Bacteria;p__Proteobacteria;c__Gammaproteobacteria;o__Pseudomonadales;f__Pseudomonadaceae;g__Pseudomonas_A;s__Pseudomonas_A kunmingensis_A	95.25	1.33	EASRX822047	PRJNA850115
CTOTU46730	d__Bacteria;p__Proteobacteria;c__Gammaproteobacteria;o__Pseudomonadales;f__Moraxellaceae;g__Acinetobacter;s__Acinetobacter nosocomialis	99.43	0.57	EASRX822047	PRJNA850115
CTOTU46731	d__Bacteria;p__Proteobacteria;c__Gammaproteobacteria;o__Xanthomonadales;f__Xanthomonadaceae;g__Stenotrophomonas;s__Stenotrophomonas sp003086695	98.48	1.88	EASRX822047	PRJNA850115
CTOTU46732	d__Bacteria;p__Proteobacteria;c__Gammaproteobacteria;o__Enterobacterales;f__Enterobacteriaceae;g__Pantoea;s__Pantoea brenneri	99.87	0.57	EASRX822047	PRJNA850115
CTOTU46733	d__Bacteria;p__Proteobacteria;c__Gammaproteobacteria;o__Pseudomonadales;f__Moraxellaceae;g__Acinetobacter;s__Acinetobacter pittii	94.75	0.19	EASRX822048	PRJNA850115
CTOTU46734	d__Bacteria;p__Proteobacteria;c__Gammaproteobacteria;o__Enterobacterales;f__Enterobacteriaceae;g__Pantoea;s__Pantoea agglomerans	98.03	0.36	EASRX822048	PRJNA850115
CTOTU46735	d__Bacteria;p__Proteobacteria;c__Gammaproteobacteria;o__Pseudomonadales;f__Moraxellaceae;g__Acinetobacter;s__Acinetobacter variabilis	99.99	0	EASRX822048	PRJNA850115
CTOTU46736	d__Bacteria;p__Firmicutes_A;c__Clostridia;o__Lachnospirales;f__Lachnospiraceae;g__Anaerocolumna;s__	83.57	3.58	EASRX822048	PRJNA850115
CTOTU46737	d__Bacteria;p__Proteobacteria;c__Gammaproteobacteria;o__Burkholderiales;f__Burkholderiaceae;g__Massilia;s__	90.32	1.68	EASRX822048	PRJNA850115
CTOTU46738	d__Bacteria;p__Actinobacteriota;c__Actinomycetia;o__Actinomycetales;f__Micrococcaceae;g__Micrococcus;s__Micrococcus luteus	91.41	0.23	EASRX822055	PRJNA850115
CTOTU46739	d__Bacteria;p__Firmicutes;c__Bacilli;o__Staphylococcales;f__Staphylococcaceae;g__Staphylococcus;s__Staphylococcus hominis	96.91	1.57	EASRX822055	PRJNA850115
CTOTU46740	d__Bacteria;p__Actinobacteriota;c__Actinomycetia;o__Actinomycetales;f__Dermatophilaceae;g__Dermacoccus;s__Dermacoccus nishinomiyaensis	65.25	2.61	EASRX822055	PRJNA850115
CTOTU46741	d__Bacteria;p__Proteobacteria;c__Gammaproteobacteria;o__Xanthomonadales;f__Xanthomonadaceae;g__Stenotrophomonas;s__Stenotrophomonas maltophilia_Z	97.93	0.72	EASRX822060	PRJNA850115
CTOTU46742	d__Bacteria;p__Proteobacteria;c__Gammaproteobacteria;o__Enterobacterales;f__Enterobacteriaceae;g__Pseudescherichia;s__Pseudescherichia sp002918705	99.41	0.78	EASRX822060	PRJNA850115
CTOTU46743	d__Bacteria;p__Proteobacteria;c__Gammaproteobacteria;o__Enterobacterales;f__Enterobacteriaceae;g__UBA7405;s__UBA7405 sp002469605	65.85	0	EASRX822060	PRJNA850115
CTOTU46744	d__Bacteria;p__Proteobacteria;c__Gammaproteobacteria;o__Pseudomonadales;f__Pseudomonadaceae;g__Pseudomonas_A;s__Pseudomonas_A sp004010935	92.41	1.09	EASRX822060	PRJNA850115
CTOTU46745	d__Bacteria;p__Proteobacteria;c__Gammaproteobacteria;o__Pseudomonadales;f__Pseudomonadaceae;g__Pseudomonas_A;s__Pseudomonas_A stutzeri	83.88	1.51	EASRX822063	PRJNA850115
CTOTU46746	d__Bacteria;p__Proteobacteria;c__Gammaproteobacteria;o__Xanthomonadales;f__Xanthomonadaceae;g__Stenotrophomonas;s__Stenotrophomonas pavanii	98.62	1.72	EASRX822063	PRJNA850115
CTOTU46747	d__Bacteria;p__Proteobacteria;c__Gammaproteobacteria;o__Pseudomonadales;f__Moraxellaceae;g__Acinetobacter;s__Acinetobacter nosocomialis	91.92	2.33	EASRX822063	PRJNA850115
CTOTU46748	d__Bacteria;p__Proteobacteria;c__Gammaproteobacteria;o__Enterobacterales;f__Enterobacteriaceae;g__Klebsiella;s__Klebsiella michiganensis	94.84	1	EASRX822063	PRJNA850115
CTOTU46749	d__Bacteria;p__Proteobacteria;c__Gammaproteobacteria;o__Enterobacterales;f__Enterobacteriaceae;g__Pantoea;s__Pantoea septica	96.03	2.43	EASRX822064	PRJNA850115
CTOTU46750	d__Bacteria;p__Proteobacteria;c__Gammaproteobacteria;o__Pseudomonadales;f__Moraxellaceae;g__Acinetobacter;s__Acinetobacter variabilis	95.71	1	EASRX822064	PRJNA850115
CTOTU46751	d__Bacteria;p__Proteobacteria;c__Gammaproteobacteria;o__Xanthomonadales;f__Xanthomonadaceae;g__Stenotrophomonas;s__Stenotrophomonas maltophilia	100	0.08	EASRX822064	PRJNA850115
CTOTU46752	d__Bacteria;p__Proteobacteria;c__Gammaproteobacteria;o__Pseudomonadales;f__Moraxellaceae;g__Acinetobacter;s__Acinetobacter ursingii	91	2.3	EASRX822067	PRJNA850115
CTOTU46753	d__Bacteria;p__Proteobacteria;c__Gammaproteobacteria;o__Enterobacterales;f__Enterobacteriaceae;g__Leclercia;s__Leclercia adecarboxylata	60.66	1.72	EASRX822067	PRJNA850115
CTOTU46754	d__Bacteria;p__Proteobacteria;c__Gammaproteobacteria;o__Enterobacterales;f__Enterobacteriaceae;g__Erwinia;s__Erwinia sp007981265	71.9	0	EASRX822067	PRJNA850115
CTOTU46755	d__Bacteria;p__Proteobacteria;c__Gammaproteobacteria;o__Xanthomonadales;f__Xanthomonadaceae;g__Stenotrophomonas;s__Stenotrophomonas bentonitica_A	91.46	2.12	EASRX822068	PRJNA850115
CTOTU46756	d__Bacteria;p__Proteobacteria;c__Gammaproteobacteria;o__Enterobacterales;f__Enterobacteriaceae;g__Pseudescherichia;s__Pseudescherichia sp002298805	97.13	0.42	EASRX822068	PRJNA850115
CTOTU46757	d__Bacteria;p__Proteobacteria;c__Gammaproteobacteria;o__Pseudomonadales;f__Moraxellaceae;g__Acinetobacter;s__Acinetobacter sp002365595	65.86	2.59	EASRX822068	PRJNA850115
CTOTU46758	d__Bacteria;p__Proteobacteria;c__Gammaproteobacteria;o__Enterobacterales;f__Enterobacteriaceae;g__Leclercia;s__Leclercia adecarboxylata	76.73	4.12	EASRX822068	PRJNA850115
CTOTU46759	d__Bacteria;p__Proteobacteria;c__Gammaproteobacteria;o__Pseudomonadales;f__Moraxellaceae;g__Acinetobacter;s__Acinetobacter schindleri	59.83	0	EASRX822068	PRJNA850115
CTOTU46760	d__Bacteria;p__Proteobacteria;c__Gammaproteobacteria;o__Enterobacterales;f__Enterobacteriaceae;g__Enterobacter;s__Enterobacter ludwigii	99.9	0.4	EASRX822069	PRJNA850115
CTOTU46761	d__Bacteria;p__Proteobacteria;c__Gammaproteobacteria;o__Enterobacterales;f__Enterobacteriaceae;g__Citrobacter;s__Citrobacter freundii	68.61	3.45	EASRX822069	PRJNA850115
CTOTU46762	d__Bacteria;p__Proteobacteria;c__Gammaproteobacteria;o__Enterobacterales;f__Enterobacteriaceae;g__Klebsiella;s__Klebsiella pneumoniae	55.33	0	EASRX822069	PRJNA850115
CTOTU46763	d__Bacteria;p__Proteobacteria;c__Gammaproteobacteria;o__Enterobacterales;f__Enterobacteriaceae;g__Pseudescherichia;s__Pseudescherichia sp002298805	95.8	0.87	EASRX822070	PRJNA850115
CTOTU46764	d__Bacteria;p__Proteobacteria;c__Gammaproteobacteria;o__Enterobacterales;f__Enterobacteriaceae;g__Pantoea;s__Pantoea ludwigii_B	98.29	0.2	EASRX822070	PRJNA850115
CTOTU46765	d__Bacteria;p__Proteobacteria;c__Gammaproteobacteria;o__Pseudomonadales;f__Pseudomonadaceae;g__Pseudomonas_B;s__Pseudomonas_B luteola	99.46	0.43	EASRX822070	PRJNA850115
CTOTU46766	d__Bacteria;p__Proteobacteria;c__Gammaproteobacteria;o__Pseudomonadales;f__Moraxellaceae;g__Acinetobacter;s__	57.68	0	EASRX822070	PRJNA850115
CTOTU46767	d__Bacteria;p__Proteobacteria;c__Gammaproteobacteria;o__Pseudomonadales;f__Moraxellaceae;g__Acinetobacter;s__Acinetobacter sp002365595	52.07	0	EASRX822070	PRJNA850115
CTOTU46768	d__Bacteria;p__Proteobacteria;c__Gammaproteobacteria;o__Pseudomonadales;f__Pseudomonadaceae;g__Pseudomonas_E;s__Pseudomonas_E coleopterorum	74.34	0.89	EASRX822070	PRJNA850115
CTOTU46769	d__Bacteria;p__Proteobacteria;c__Gammaproteobacteria;o__Pseudomonadales;f__Moraxellaceae;g__Acinetobacter;s__Acinetobacter nosocomialis	100	0.14	EASRX822071	PRJNA850115
CTOTU46770	d__Bacteria;p__Proteobacteria;c__Gammaproteobacteria;o__Pseudomonadales;f__Pseudomonadaceae;g__Pseudomonas_E;s__Pseudomonas_E juntendi	77.01	4.44	EASRX822071	PRJNA850115
CTOTU46771	d__Bacteria;p__Proteobacteria;c__Gammaproteobacteria;o__Enterobacterales;f__Enterobacteriaceae;g__Pantoea;s__Pantoea septica	79.31	0	EASRX822072	PRJNA850115
CTOTU46772	d__Bacteria;p__Proteobacteria;c__Gammaproteobacteria;o__Enterobacterales;f__Enterobacteriaceae;g__Pantoea;s__Pantoea agglomerans	84.78	2.23	EASRX822072	PRJNA850115
CTOTU46773	d__Bacteria;p__Proteobacteria;c__Gammaproteobacteria;o__Pseudomonadales;f__Pseudomonadaceae;g__Pseudomonas_A;s__Pseudomonas_A stutzeri_N	96.93	1.01	EASRX822072	PRJNA850115
CTOTU46774	d__Bacteria;p__Proteobacteria;c__Gammaproteobacteria;o__Enterobacterales;f__Enterobacteriaceae;g__Erwinia_B;s__Erwinia_B gerundensis	92.32	5.92	EASRX822072	PRJNA850115
CTOTU46775	d__Bacteria;p__Proteobacteria;c__Gammaproteobacteria;o__Pseudomonadales;f__Pseudomonadaceae;g__Pseudomonas_B;s__Pseudomonas_B luteola	99.62	3.7	EASRX822072	PRJNA850115
CTOTU46776	d__Bacteria;p__Proteobacteria;c__Gammaproteobacteria;o__Enterobacterales;f__Enterobacteriaceae;g__Pseudescherichia;s__Pseudescherichia sp002298805	95.86	0.36	EASRX822073	PRJNA850115
CTOTU46777	d__Bacteria;p__Proteobacteria;c__Gammaproteobacteria;o__Enterobacterales;f__Enterobacteriaceae;g__Leclercia;s__Leclercia sp003024485	77.74	1.72	EASRX822073	PRJNA850115
CTOTU46778	d__Bacteria;p__Proteobacteria;c__Gammaproteobacteria;o__Xanthomonadales;f__Xanthomonadaceae;g__Stenotrophomonas;s__Stenotrophomonas maltophilia_AP	98.16	0.3	EASRX822073	PRJNA850115
CTOTU46779	d__Bacteria;p__Bacteroidota;c__Bacteroidia;o__Flavobacteriales;f__Weeksellaceae;g__Chryseobacterium;s__Chryseobacterium sp019203745	100	0.25	EASRX822074	PRJNA850115
CTOTU46780	d__Bacteria;p__Proteobacteria;c__Gammaproteobacteria;o__Enterobacterales;f__Enterobacteriaceae;g__Leclercia;s__Leclercia adecarboxylata	99.59	0.97	EASRX822074	PRJNA850115
CTOTU46781	d__Bacteria;p__Proteobacteria;c__Gammaproteobacteria;o__Xanthomonadales;f__Xanthomonadaceae;g__Stenotrophomonas;s__Stenotrophomonas geniculata	99.93	0.05	EASRX822074	PRJNA850115
CTOTU46782	d__Bacteria;p__Proteobacteria;c__Gammaproteobacteria;o__Pseudomonadales;f__Pseudomonadaceae;g__Pseudomonas_A;s__Pseudomonas_A stutzeri	99.94	0.17	EASRX822074	PRJNA850115
CTOTU46787	d__Bacteria;p__Proteobacteria;c__Gammaproteobacteria;o__Enterobacterales;f__Enterobacteriaceae;g__Mixta;s__Mixta calida	99.63	0.41	EASRX822080	PRJNA850115
CTOTU46788	d__Bacteria;p__Proteobacteria;c__Gammaproteobacteria;o__Pseudomonadales;f__Pseudomonadaceae;g__Pseudomonas_A;s__Pseudomonas_A nitrititolerans	100	0.27	EASRX822080	PRJNA850115
CTOTU46789	d__Bacteria;p__Proteobacteria;c__Gammaproteobacteria;o__Pseudomonadales;f__Moraxellaceae;g__Acinetobacter;s__Acinetobacter variabilis	53.45	0	EASRX822080	PRJNA850115
CTOTU46790	d__Bacteria;p__Bacteroidota;c__Bacteroidia;o__Flavobacteriales;f__Weeksellaceae;g__Chryseobacterium;s__Chryseobacterium indologenes	96.19	1.2	EASRX822080	PRJNA850115
CTOTU46791	d__Bacteria;p__Proteobacteria;c__Gammaproteobacteria;o__Pseudomonadales;f__Pseudomonadaceae;g__Pseudomonas_A;s__Pseudomonas_A stutzeri	99.25	0.14	EASRX822083	PRJNA850115
CTOTU46792	d__Bacteria;p__Proteobacteria;c__Gammaproteobacteria;o__Pseudomonadales;f__Pseudomonadaceae;g__Pseudomonas_E;s__Pseudomonas_E fulva	97.89	0.46	EASRX822083	PRJNA850115
CTOTU46793	d__Bacteria;p__Proteobacteria;c__Gammaproteobacteria;o__Pseudomonadales;f__Moraxellaceae;g__Acinetobacter;s__Acinetobacter baumannii	79.25	0.32	EASRX822083	PRJNA850115
CTOTU46794	d__Bacteria;p__Proteobacteria;c__Gammaproteobacteria;o__Enterobacterales;f__Enterobacteriaceae;g__Enterobacter;s__Enterobacter hormaechei_A	88.37	0.68	EASRX822083	PRJNA850115
CTOTU46795	d__Bacteria;p__Firmicutes_A;c__Clostridia;o__Clostridiales;f__Clostridiaceae;g__Clostridium_J;s__Clostridium_J sulfidigenes	63.86	1.03	EASRX822083	PRJNA850115
CTOTU46796	d__Bacteria;p__Proteobacteria;c__Gammaproteobacteria;o__Xanthomonadales;f__Xanthomonadaceae;g__Stenotrophomonas;s__Stenotrophomonas maltophilia	97.04	0.39	EASRX822086	PRJNA850115
CTOTU46797	d__Bacteria;p__Bacteroidota;c__Bacteroidia;o__Flavobacteriales;f__Weeksellaceae;g__Chryseobacterium;s__Chryseobacterium gleum	100	0.25	EASRX822086	PRJNA850115
CTOTU46798	d__Bacteria;p__Firmicutes;c__Bacilli;o__Lactobacillales;f__Streptococcaceae;g__Streptococcus;s__Streptococcus parasuis	99.06	1.12	EASRX822086	PRJNA850115
CTOTU46799	d__Bacteria;p__Proteobacteria;c__Gammaproteobacteria;o__Pseudomonadales;f__Pseudomonadaceae;g__Pseudomonas_A;s__Pseudomonas_A stutzeri	97.7	0.14	EASRX822086	PRJNA850115
CTOTU46800	d__Bacteria;p__Firmicutes;c__Bacilli;o__Lactobacillales;f__Streptococcaceae;g__Streptococcus;s__Streptococcus parasuis	99.25	1.62	EASRX822087	PRJNA850115
CTOTU46801	d__Bacteria;p__Proteobacteria;c__Gammaproteobacteria;o__Burkholderiales;f__Burkholderiaceae;g__Massilia;s__Massilia timonae	76.02	1.95	EASRX822087	PRJNA850115
CTOTU46802	d__Bacteria;p__Firmicutes;c__Bacilli;o__Exiguobacterales;f__Exiguobacteraceae;g__Exiguobacterium_A;s__Exiguobacterium_A sp001423965	93.34	0.88	EASRX822087	PRJNA850115
CTOTU46803	d__Bacteria;p__Proteobacteria;c__Gammaproteobacteria;o__Enterobacterales;f__Enterobacteriaceae;g__Pantoea;s__Pantoea septica	88.76	3.36	EASRX822087	PRJNA850115
CTOTU46804	d__Bacteria;p__Proteobacteria;c__Gammaproteobacteria;o__Pseudomonadales;f__Moraxellaceae;g__Acinetobacter;s__Acinetobacter nosocomialis	99.43	0	EASRX822087	PRJNA850115
CTOTU46805	d__Bacteria;p__Proteobacteria;c__Alphaproteobacteria;o__Sphingomonadales;f__Sphingomonadaceae;g__Sphingobium;s__Sphingobium yanoikuyae	99.59	0.46	EASRX822087	PRJNA850115
CTOTU46806	d__Bacteria;p__Proteobacteria;c__Gammaproteobacteria;o__Pseudomonadales;f__Moraxellaceae;g__Psychrobacter;s__Psychrobacter sanguinis	90.3	2	EASRX822087	PRJNA850115
CTOTU46807	d__Bacteria;p__Bacteroidota;c__Bacteroidia;o__Sphingobacteriales;f__Sphingobacteriaceae;g__Sphingobacterium;s__Sphingobacterium multivorum	99.05	2.38	EASRX822087	PRJNA850115
CTOTU46808	d__Bacteria;p__Proteobacteria;c__Gammaproteobacteria;o__Pseudomonadales;f__Moraxellaceae;g__Acinetobacter;s__Acinetobacter venetianus	99.43	1.18	EASRX822090	PRJNA850115
CTOTU46809	d__Bacteria;p__Proteobacteria;c__Gammaproteobacteria;o__Burkholderiales;f__Burkholderiaceae;g__Achromobacter;s__Achromobacter xylosoxidans	79.08	3.49	EASRX822090	PRJNA850115
CTOTU46810	d__Bacteria;p__Proteobacteria;c__Gammaproteobacteria;o__Enterobacterales;f__Enterobacteriaceae;g__Mixta;s__Mixta calida	84.92	1.61	EASRX822090	PRJNA850115
CTOTU46811	d__Bacteria;p__Proteobacteria;c__Gammaproteobacteria;o__Pseudomonadales;f__Moraxellaceae;g__Acinetobacter;s__Acinetobacter nosocomialis	97.77	0.57	EASRX822090	PRJNA850115
CTOTU46812	d__Bacteria;p__Proteobacteria;c__Gammaproteobacteria;o__Pseudomonadales;f__Pseudomonadaceae;g__Pseudomonas_A;s__Pseudomonas_A nitrititolerans	96.65	0.14	EASRX822090	PRJNA850115
CTOTU46813	d__Bacteria;p__Proteobacteria;c__Gammaproteobacteria;o__Xanthomonadales;f__Xanthomonadaceae;g__Stenotrophomonas;s__Stenotrophomonas indicatrix	89.37	0.55	EASRX822092	PRJNA850115
CTOTU46814	d__Bacteria;p__Proteobacteria;c__Gammaproteobacteria;o__Enterobacterales;f__Enterobacteriaceae;g__Leclercia;s__Leclercia adecarboxylata	94.52	0.41	EASRX822092	PRJNA850115
CTOTU46815	d__Bacteria;p__Proteobacteria;c__Gammaproteobacteria;o__Enterobacterales;f__Enterobacteriaceae;g__Leclercia;s__Leclercia sp003024485	99.7	2.16	EASRX822092	PRJNA850115
CTOTU46816	d__Bacteria;p__Proteobacteria;c__Gammaproteobacteria;o__Pseudomonadales;f__Moraxellaceae;g__Acinetobacter;s__Acinetobacter nosocomialis	97.7	0	EASRX822094	PRJNA850115
CTOTU46817	d__Bacteria;p__Proteobacteria;c__Gammaproteobacteria;o__Pseudomonadales;f__Pseudomonadaceae;g__Pseudomonas_A;s__Pseudomonas_A stutzeri	98.91	0.14	EASRX822094	PRJNA850115
CTOTU46818	d__Bacteria;p__Proteobacteria;c__Gammaproteobacteria;o__Enterobacterales;f__Enterobacteriaceae;g__Enterobacter;s__Enterobacter hormaechei_A	90.52	0.74	EASRX822094	PRJNA850115
CTOTU46819	d__Bacteria;p__Proteobacteria;c__Gammaproteobacteria;o__Pseudomonadales;f__Moraxellaceae;g__Acinetobacter;s__Acinetobacter radioresistens	69.07	0.81	EASRX822095	PRJNA850115
CTOTU46820	d__Bacteria;p__Proteobacteria;c__Gammaproteobacteria;o__Pseudomonadales;f__Pseudomonadaceae;g__Pseudomonas_A;s__Pseudomonas_A xanthomarina_A	96.03	0.89	EASRX822095	PRJNA850115
CTOTU46822	d__Bacteria;p__Proteobacteria;c__Gammaproteobacteria;o__Xanthomonadales;f__Xanthomonadaceae;g__Stenotrophomonas;s__Stenotrophomonas maltophilia	67.81	0.62	EASRX822096	PRJNA850115
CTOTU46823	d__Bacteria;p__Proteobacteria;c__Gammaproteobacteria;o__Enterobacterales;f__Enterobacteriaceae;g__Enterobacter;s__Enterobacter hormaechei_A	98.91	0.52	EASRX822096	PRJNA850115
CTOTU46824	d__Bacteria;p__Proteobacteria;c__Gammaproteobacteria;o__Pseudomonadales;f__Moraxellaceae;g__Acinetobacter;s__Acinetobacter nosocomialis	90.16	0.57	EASRX822096	PRJNA850115
CTOTU46825	d__Bacteria;p__Proteobacteria;c__Gammaproteobacteria;o__Pseudomonadales;f__Pseudomonadaceae;g__Pseudomonas_A;s__Pseudomonas_A stutzeri	98.26	1.2	EASRX822097	PRJNA850115
CTOTU46826	d__Bacteria;p__Proteobacteria;c__Gammaproteobacteria;o__Enterobacterales;f__Enterobacteriaceae;g__Enterobacter;s__Enterobacter hormaechei_A	99.73	0.19	EASRX822097	PRJNA850115
CTOTU46827	d__Bacteria;p__Proteobacteria;c__Gammaproteobacteria;o__Pseudomonadales;f__Pseudomonadaceae;g__Pseudomonas_A;s__Pseudomonas_A kunmingensis_A	90.16	0.56	EASRX822098	PRJNA850115
CTOTU46828	d__Bacteria;p__Proteobacteria;c__Gammaproteobacteria;o__Enterobacterales;f__Enterobacteriaceae;g__Cronobacter;s__Cronobacter turicensis	92.53	0.66	EASRX822098	PRJNA850115
CTOTU46829	d__Bacteria;p__Bacteroidota;c__Bacteroidia;o__Sphingobacteriales;f__Sphingobacteriaceae;g__Sphingobacterium;s__Sphingobacterium multivorum	100	1.43	EASRX822098	PRJNA850115
CTOTU46830	d__Bacteria;p__Proteobacteria;c__Gammaproteobacteria;o__Enterobacterales;f__Enterobacteriaceae;g__Buttiauxella;s__Buttiauxella sp002321695	99.56	0.6	EASRX822098	PRJNA850115
CTOTU46831	d__Bacteria;p__Proteobacteria;c__Gammaproteobacteria;o__Pseudomonadales;f__Moraxellaceae;g__Acinetobacter;s__Acinetobacter schindleri	93.01	0.55	EASRX822098	PRJNA850115
CTOTU46832	d__Bacteria;p__Firmicutes_A;c__Clostridia;o__Lachnospirales;f__Anaerotignaceae;g__Anaerotignum;s__Anaerotignum propionicum	78.4	0	EASRX822098	PRJNA850115
CTOTU46833	d__Bacteria;p__Proteobacteria;c__Gammaproteobacteria;o__Pseudomonadales;f__Pseudomonadaceae;g__Pseudomonas_A;s__Pseudomonas_A nitrititolerans	99.38	1.3	EASRX822099	PRJNA850115
CTOTU46834	d__Bacteria;p__Firmicutes;c__Bacilli;o__Lactobacillales;f__Streptococcaceae;g__Streptococcus;s__Streptococcus parasuis	97.39	0.75	EASRX822099	PRJNA850115
CTOTU46835	d__Bacteria;p__Proteobacteria;c__Gammaproteobacteria;o__Enterobacterales;f__Enterobacteriaceae;g__Enterobacter;s__Enterobacter cloacae	99.61	0.53	EASRX822099	PRJNA850115
CTOTU46836	d__Bacteria;p__Proteobacteria;c__Gammaproteobacteria;o__Enterobacterales;f__Enterobacteriaceae;g__Pseudescherichia;s__Pseudescherichia sp002918705	75.31	0	EASRX822099	PRJNA850115
CTOTU46837	d__Bacteria;p__Proteobacteria;c__Gammaproteobacteria;o__Pseudomonadales;f__Moraxellaceae;g__Acinetobacter;s__Acinetobacter baumannii	99.43	0.03	EASRX822099	PRJNA850115
CTOTU46838	d__Bacteria;p__Proteobacteria;c__Gammaproteobacteria;o__Pseudomonadales;f__Moraxellaceae;g__Acinetobacter;s__Acinetobacter nosocomialis	100	0	EASRX822100	PRJNA850115
CTOTU46839	d__Bacteria;p__Proteobacteria;c__Gammaproteobacteria;o__Enterobacterales;f__Enterobacteriaceae;g__Leclercia;s__Leclercia sp002902985	100	2.05	EASRX822100	PRJNA850115
CTOTU46840	d__Bacteria;p__Proteobacteria;c__Gammaproteobacteria;o__Xanthomonadales;f__Xanthomonadaceae;g__Stenotrophomonas;s__Stenotrophomonas maltophilia	100	1.72	EASRX822100	PRJNA850115
CTOTU46841	d__Bacteria;p__Proteobacteria;c__Gammaproteobacteria;o__Pseudomonadales;f__Pseudomonadaceae;g__Pseudomonas_E;s__Pseudomonas_E sp002439135	93.05	8.05	EASRX822100	PRJNA850115
CTOTU46842	d__Bacteria;p__Proteobacteria;c__Gammaproteobacteria;o__Enterobacterales;f__Enterobacteriaceae;g__Klebsiella;s__Klebsiella pneumoniae	99.69	0.54	EASRX822101	PRJNA850115
CTOTU46843	d__Bacteria;p__Proteobacteria;c__Gammaproteobacteria;o__Xanthomonadales;f__Xanthomonadaceae;g__Stenotrophomonas;s__	93.2	1.36	EASRX822101	PRJNA850115
CTOTU46844	d__Bacteria;p__Firmicutes;c__Bacilli;o__Bacillales_A;f__Planococcaceae;g__Lysinibacillus;s__Lysinibacillus sphaericus_A	75.79	2.65	EASRX822101	PRJNA850115
CTOTU46845	d__Bacteria;p__Proteobacteria;c__Gammaproteobacteria;o__Pseudomonadales;f__Moraxellaceae;g__Acinetobacter;s__Acinetobacter variabilis	100	0.07	EASRX822104	PRJNA850115
CTOTU46846	d__Bacteria;p__Proteobacteria;c__Gammaproteobacteria;o__Pseudomonadales;f__Pseudomonadaceae;g__Pseudomonas_A;s__Pseudomonas_A stutzeri	94.2	0.14	EASRX822104	PRJNA850115
CTOTU46847	d__Bacteria;p__Proteobacteria;c__Gammaproteobacteria;o__Enterobacterales;f__Enterobacteriaceae;g__Leclercia;s__Leclercia sp002902985	59.64	0	EASRX822104	PRJNA850115
CTOTU46848	d__Bacteria;p__Firmicutes;c__Bacilli;o__Lactobacillales;f__Carnobacteriaceae;g__Desemzia;s__Desemzia incerta	93.35	5.3	EASRX822105	PRJNA850115
CTOTU46849	d__Bacteria;p__Proteobacteria;c__Gammaproteobacteria;o__Pseudomonadales;f__Moraxellaceae;g__Acinetobacter;s__Acinetobacter nosocomialis	98.85	0	EASRX822105	PRJNA850115
CTOTU46850	d__Bacteria;p__Proteobacteria;c__Gammaproteobacteria;o__Pseudomonadales;f__Pseudomonadaceae;g__Pseudomonas_E;s__Pseudomonas_E juntendi	99.57	1.22	EASRX822105	PRJNA850115
CTOTU46851	d__Bacteria;p__Proteobacteria;c__Gammaproteobacteria;o__Burkholderiales;f__Burkholderiaceae;g__Massilia;s__Massilia timonae	73.37	3.42	EASRX822105	PRJNA850115
CTOTU46852	d__Bacteria;p__Proteobacteria;c__Gammaproteobacteria;o__Pseudomonadales;f__Moraxellaceae;g__Acinetobacter;s__Acinetobacter ursingii	74.6	2.49	EASRX822105	PRJNA850115
CTOTU46853	d__Bacteria;p__Bacteroidota;c__Bacteroidia;o__Flavobacteriales;f__Weeksellaceae;g__Epilithonimonas;s__Epilithonimonas vandammei	80.21	2.79	EASRX822105	PRJNA850115
CTOTU46859	d__Bacteria;p__Proteobacteria;c__Gammaproteobacteria;o__Enterobacterales;f__Enterobacteriaceae;g__Enterobacter;s__Enterobacter hormaechei_A	99.07	0.19	EASRX822111	PRJNA850115
CTOTU46860	d__Bacteria;p__Proteobacteria;c__Gammaproteobacteria;o__Pseudomonadales;f__Pseudomonadaceae;g__Pseudomonas_A;s__Pseudomonas_A stutzeri_AC	79.73	3.58	EASRX822111	PRJNA850115
CTOTU46861	d__Bacteria;p__Firmicutes;c__Bacilli;o__Exiguobacterales;f__Exiguobacteraceae;g__Exiguobacterium_A;s__Exiguobacterium_A sp001423965	97.37	1.78	EASRX822112	PRJNA850115
CTOTU46862	d__Bacteria;p__Proteobacteria;c__Gammaproteobacteria;o__Enterobacterales;f__Enterobacteriaceae;g__Enterobacter_D;s__Enterobacter_D kobei_A	99.63	0.65	EASRX822112	PRJNA850115
CTOTU46863	d__Bacteria;p__Proteobacteria;c__Gammaproteobacteria;o__Pseudomonadales;f__Moraxellaceae;g__Acinetobacter;s__Acinetobacter radioresistens	99.79	0	EASRX822112	PRJNA850115
CTOTU46864	d__Bacteria;p__Proteobacteria;c__Gammaproteobacteria;o__Pseudomonadales;f__Moraxellaceae;g__Acinetobacter;s__Acinetobacter variabilis	57.93	0	EASRX822113	PRJNA850115
CTOTU46865	d__Bacteria;p__Proteobacteria;c__Gammaproteobacteria;o__Enterobacterales;f__Enterobacteriaceae;g__Escherichia;s__Escherichia coli	64.11	0	EASRX822113	PRJNA850115
CTOTU46866	d__Bacteria;p__Bacteroidota;c__Bacteroidia;o__Flavobacteriales;f__Weeksellaceae;g__Empedobacter;s__Empedobacter falsenii_A	93.55	0	EASRX822113	PRJNA850115
CTOTU46867	d__Bacteria;p__Proteobacteria;c__Gammaproteobacteria;o__Xanthomonadales;f__Xanthomonadaceae;g__Stenotrophomonas;s__Stenotrophomonas maltophilia_F	69.45	0.89	EASRX822113	PRJNA850115
CTOTU46868	d__Bacteria;p__Bacteroidota;c__Bacteroidia;o__Sphingobacteriales;f__Sphingobacteriaceae;g__UBA2059;s__UBA2059 sp002332615	74.25	0.42	EASRX822113	PRJNA850115
CTOTU46869	d__Bacteria;p__Proteobacteria;c__Gammaproteobacteria;o__Pseudomonadales;f__Pseudomonadaceae;g__Pseudomonas_A;s__Pseudomonas_A stutzeri	99.42	0.48	EASRX822113	PRJNA850115
CTOTU46870	d__Bacteria;p__Proteobacteria;c__Gammaproteobacteria;o__Enterobacterales;f__Enterobacteriaceae;g__Klebsiella;s__Klebsiella michiganensis	99.69	0.25	EASRX822114	PRJNA850115
CTOTU46871	d__Bacteria;p__Proteobacteria;c__Gammaproteobacteria;o__Pseudomonadales;f__Moraxellaceae;g__Acinetobacter;s__Acinetobacter nosocomialis	97.7	0	EASRX822114	PRJNA850115
CTOTU46872	d__Bacteria;p__Proteobacteria;c__Gammaproteobacteria;o__Pseudomonadales;f__Moraxellaceae;g__Acinetobacter;s__Acinetobacter nosocomialis	98.28	0.38	EASRX822115	PRJNA850115
CTOTU46873	d__Bacteria;p__Proteobacteria;c__Gammaproteobacteria;o__Enterobacterales;f__Enterobacteriaceae;g__Klebsiella;s__Klebsiella michiganensis	97.34	0.43	EASRX822115	PRJNA850115
CTOTU46874	d__Bacteria;p__Proteobacteria;c__Gammaproteobacteria;o__Enterobacterales;f__Enterobacteriaceae;g__Leclercia;s__Leclercia adecarboxylata	97.84	1.35	EASRX822116	PRJNA850115
CTOTU46875	d__Bacteria;p__Proteobacteria;c__Gammaproteobacteria;o__Pseudomonadales;f__Moraxellaceae;g__Acinetobacter;s__Acinetobacter schindleri	62.24	1.72	EASRX822116	PRJNA850115
CTOTU46876	d__Bacteria;p__Proteobacteria;c__Gammaproteobacteria;o__Pseudomonadales;f__Moraxellaceae;g__Acinetobacter;s__Acinetobacter baumannii	92	1.15	EASRX822116	PRJNA850115
CTOTU46877	d__Bacteria;p__Proteobacteria;c__Gammaproteobacteria;o__Pseudomonadales;f__Pseudomonadaceae;g__Pseudomonas_A;s__Pseudomonas_A stutzeri	94.23	1.86	EASRX822116	PRJNA850115
CTOTU46878	d__Bacteria;p__Proteobacteria;c__Gammaproteobacteria;o__Enterobacterales;f__Enterobacteriaceae;g__Klebsiella;s__Klebsiella michiganensis	97.99	2.8	EASRX822117	PRJNA850115
CTOTU46879	d__Bacteria;p__Proteobacteria;c__Gammaproteobacteria;o__Pseudomonadales;f__Moraxellaceae;g__Acinetobacter;s__Acinetobacter radioresistens	57.93	0.86	EASRX822117	PRJNA850115
CTOTU46880	d__Bacteria;p__Proteobacteria;c__Gammaproteobacteria;o__Burkholderiales;f__Burkholderiaceae;g__Massilia;s__Massilia timonae	98.17	0.63	EASRX822117	PRJNA850115
CTOTU46881	d__Bacteria;p__Proteobacteria;c__Gammaproteobacteria;o__Enterobacterales;f__Enterobacteriaceae;g__Escherichia;s__Escherichia coli	96.34	0.08	EASRX822117	PRJNA850115
CTOTU46882	d__Bacteria;p__Proteobacteria;c__Gammaproteobacteria;o__Pseudomonadales;f__Pseudomonadaceae;g__Pseudomonas_A;s__Pseudomonas_A stutzeri	92.64	0.2	EASRX822117	PRJNA850115
CTOTU46883	d__Bacteria;p__Proteobacteria;c__Gammaproteobacteria;o__Pseudomonadales;f__Moraxellaceae;g__Acinetobacter;s__Acinetobacter nosocomialis	59.81	0	EASRX822117	PRJNA850115
CTOTU46884	d__Bacteria;p__Proteobacteria;c__Gammaproteobacteria;o__Enterobacterales;f__Enterobacteriaceae;g__Klebsiella;s__Klebsiella michiganensis	99.69	0.56	EASRX822119	PRJNA850115
CTOTU46885	d__Bacteria;p__Proteobacteria;c__Gammaproteobacteria;o__Pseudomonadales;f__Moraxellaceae;g__Acinetobacter;s__Acinetobacter nosocomialis	97.13	0	EASRX822119	PRJNA850115
CTOTU46886	d__Bacteria;p__Proteobacteria;c__Gammaproteobacteria;o__Pseudomonadales;f__Pseudomonadaceae;g__Pseudomonas_A;s__Pseudomonas_A stutzeri	95.43	2.8	EASRX822120	PRJNA843551
CTOTU46887	d__Bacteria;p__Proteobacteria;c__Gammaproteobacteria;o__Enterobacterales;f__Enterobacteriaceae;g__Klebsiella;s__Klebsiella michiganensis	99.69	0.27	EASRX822120	PRJNA843551
CTOTU46888	d__Bacteria;p__Proteobacteria;c__Gammaproteobacteria;o__Pseudomonadales;f__Moraxellaceae;g__Acinetobacter;s__Acinetobacter nosocomialis	98.28	0.96	EASRX822120	PRJNA843551
CTOTU46889	d__Bacteria;p__Proteobacteria;c__Gammaproteobacteria;o__Pseudomonadales;f__Moraxellaceae;g__Acinetobacter;s__Acinetobacter fasciculus	78.97	3.55	EASRX822120	PRJNA843551
CTOTU46890	d__Bacteria;p__Firmicutes;c__Bacilli;o__Lactobacillales;f__Enterococcaceae;g__Enterococcus;s__Enterococcus faecalis	99.63	0	EASRX822121	PRJNA843551
CTOTU46891	d__Bacteria;p__Firmicutes;c__Bacilli;o__Bacillales;f__Bacillaceae_G;g__Bacillus_A;s__Bacillus_A cereus	95.98	1.72	EASRX822121	PRJNA843551
CTOTU46892	d__Bacteria;p__Proteobacteria;c__Gammaproteobacteria;o__Pseudomonadales;f__Moraxellaceae;g__Acinetobacter;s__Acinetobacter radioresistens	69.19	2.35	EASRX822121	PRJNA843551
CTOTU46893	d__Bacteria;p__Proteobacteria;c__Gammaproteobacteria;o__Pseudomonadales;f__Pseudomonadaceae;g__Pseudomonas_A;s__Pseudomonas_A kunmingensis_A	90.47	3.52	EASRX822122	PRJNA843551
CTOTU46894	d__Bacteria;p__Bacteroidota;c__Bacteroidia;o__Flavobacteriales;f__Flavobacteriaceae;g__Flavobacterium;s__Flavobacterium sp002360925	98.82	0.35	EASRX822122	PRJNA843551
CTOTU46895	d__Bacteria;p__Proteobacteria;c__Gammaproteobacteria;o__Enterobacterales;f__Enterobacteriaceae;g__Leclercia;s__Leclercia adecarboxylata	69.12	0	EASRX822122	PRJNA843551
CTOTU46896	d__Bacteria;p__Proteobacteria;c__Gammaproteobacteria;o__Enterobacterales;f__Enterobacteriaceae;g__Enterobacter;s__Enterobacter kobei	97.62	0.69	EASRX822122	PRJNA843551
CTOTU46897	d__Bacteria;p__Proteobacteria;c__Gammaproteobacteria;o__Pseudomonadales;f__Moraxellaceae;g__Acinetobacter;s__Acinetobacter nosocomialis	99.43	0	EASRX822123	PRJNA843551
CTOTU46898	d__Bacteria;p__Firmicutes_A;c__Clostridia;o__Lachnospirales;f__Lachnospiraceae;g__Lacrimispora;s__Lacrimispora celerecrescens_B	99.37	1.27	EASRX822123	PRJNA843551
CTOTU46899	d__Bacteria;p__Firmicutes;c__Bacilli;o__Lactobacillales;f__Enterococcaceae;g__Enterococcus_B;s__Enterococcus_B faecium	90.01	0.03	EASRX822123	PRJNA843551
CTOTU46900	d__Bacteria;p__Proteobacteria;c__Gammaproteobacteria;o__Burkholderiales;f__Burkholderiaceae;g__Massilia;s__Massilia timonae	53.3	0.13	EASRX822123	PRJNA843551
CTOTU46901	d__Bacteria;p__Proteobacteria;c__Gammaproteobacteria;o__Enterobacterales;f__Enterobacteriaceae;g__Pantoea;s__Pantoea septica	99.24	0.44	EASRX822123	PRJNA843551
CTOTU46902	d__Bacteria;p__Firmicutes;c__Bacilli;o__Bacillales_A;f__Planococcaceae;g__Lysinibacillus;s__Lysinibacillus fusiformis_F	99.34	1.21	EASRX822123	PRJNA843551
CTOTU46903	d__Bacteria;p__Proteobacteria;c__Gammaproteobacteria;o__Xanthomonadales;f__Xanthomonadaceae;g__Stenotrophomonas;s__Stenotrophomonas maltophilia	82.85	0.85	EASRX822124	PRJNA850115
CTOTU46904	d__Bacteria;p__Proteobacteria;c__Gammaproteobacteria;o__Enterobacterales;f__Enterobacteriaceae;g__Pantoea;s__Pantoea sp002359495	99.6	0.79	EASRX822124	PRJNA850115
CTOTU46905	d__Bacteria;p__Firmicutes_A;c__Clostridia;o__Lachnospirales;f__Anaerotignaceae;g__Anaerotignum;s__Anaerotignum sp002299545	95.97	0	EASRX822124	PRJNA850115
CTOTU46906	d__Bacteria;p__Proteobacteria;c__Gammaproteobacteria;o__Pseudomonadales;f__Pseudomonadaceae;g__Pseudomonas_E;s__Pseudomonas_E hunanensis	86.01	0.84	EASRX822124	PRJNA850115
CTOTU46907	d__Bacteria;p__Proteobacteria;c__Gammaproteobacteria;o__Pseudomonadales;f__Moraxellaceae;g__Acinetobacter;s__Acinetobacter nosocomialis	67.77	1.02	EASRX822124	PRJNA850115
CTOTU46908	d__Bacteria;p__Firmicutes_A;c__Clostridia;o__Clostridiales;f__Clostridiaceae;g__Clostridium_J;s__Clostridium_J sulfidigenes	83.81	3.08	EASRX822124	PRJNA850115
CTOTU46909	d__Bacteria;p__Proteobacteria;c__Gammaproteobacteria;o__Pseudomonadales;f__Moraxellaceae;g__Acinetobacter;s__Acinetobacter baumannii	100	0	EASRX822125	PRJNA850115
CTOTU46910	d__Bacteria;p__Proteobacteria;c__Gammaproteobacteria;o__Pseudomonadales;f__Pseudomonadaceae;g__Pseudomonas_A;s__Pseudomonas_A stutzeri	99.86	0.55	EASRX822125	PRJNA850115
CTOTU46911	d__Bacteria;p__Proteobacteria;c__Gammaproteobacteria;o__Pseudomonadales;f__Moraxellaceae;g__Acinetobacter;s__Acinetobacter courvalinii	98.85	1.18	EASRX822127	PRJNA850115
CTOTU46912	d__Bacteria;p__Proteobacteria;c__Gammaproteobacteria;o__Pseudomonadales;f__Pseudomonadaceae;g__Pseudomonas_E;s__Pseudomonas_E monteilii	100	0.14	EASRX822127	PRJNA850115
CTOTU46913	d__Bacteria;p__Proteobacteria;c__Gammaproteobacteria;o__Enterobacterales;f__Enterobacteriaceae;g__Pseudescherichia;s__	99.37	0.44	EASRX822127	PRJNA850115
CTOTU46914	d__Bacteria;p__Proteobacteria;c__Gammaproteobacteria;o__Pseudomonadales;f__Moraxellaceae;g__Acinetobacter;s__Acinetobacter nosocomialis	99.43	0	EASRX822128	PRJNA850115
CTOTU46915	d__Bacteria;p__Proteobacteria;c__Gammaproteobacteria;o__Enterobacterales;f__Enterobacteriaceae;g__Klebsiella;s__Klebsiella michiganensis	96.58	1.33	EASRX822128	PRJNA850115
CTOTU46916	d__Bacteria;p__Proteobacteria;c__Alphaproteobacteria;o__Caulobacterales;f__Caulobacteraceae;g__Brevundimonas;s__Brevundimonas diminuta	100	0.32	EASRX822128	PRJNA850115
CTOTU46917	d__Bacteria;p__Proteobacteria;c__Gammaproteobacteria;o__Pseudomonadales;f__Moraxellaceae;g__Acinetobacter;s__Acinetobacter courvalinii	99.43	0.61	EASRX822129	PRJNA850115
CTOTU46918	d__Bacteria;p__Proteobacteria;c__Gammaproteobacteria;o__Enterobacterales;f__Enterobacteriaceae;g__Leclercia;s__Leclercia adecarboxylata	99.62	3.03	EASRX822129	PRJNA850115
CTOTU46919	d__Bacteria;p__Proteobacteria;c__Gammaproteobacteria;o__Enterobacterales;f__Enterobacteriaceae;g__Klebsiella;s__Klebsiella variicola	96.6	0.85	EASRX822129	PRJNA850115
CTOTU46920	d__Bacteria;p__Proteobacteria;c__Gammaproteobacteria;o__Enterobacterales;f__Enterobacteriaceae;g__Leclercia;s__Leclercia adecarboxylata_B	99.68	0.43	EASRX822130	PRJNA850115
CTOTU46921	d__Bacteria;p__Proteobacteria;c__Gammaproteobacteria;o__Enterobacterales;f__Enterobacteriaceae;g__Pantoea;s__Pantoea septica	94.08	0.19	EASRX822131	PRJNA850115
CTOTU46922	d__Bacteria;p__Proteobacteria;c__Gammaproteobacteria;o__Enterobacterales;f__Enterobacteriaceae;g__Klebsiella;s__Klebsiella michiganensis	97.53	0.28	EASRX822131	PRJNA850115
CTOTU46923	d__Bacteria;p__Proteobacteria;c__Gammaproteobacteria;o__Pseudomonadales;f__Moraxellaceae;g__Acinetobacter;s__Acinetobacter nosocomialis	97.41	0.96	EASRX822131	PRJNA850115
CTOTU46924	d__Bacteria;p__Proteobacteria;c__Gammaproteobacteria;o__Enterobacterales;f__Enterobacteriaceae;g__Pantoea;s__Pantoea septica	91.31	2.66	EASRX822132	PRJNA850115
CTOTU46925	d__Bacteria;p__Proteobacteria;c__Alphaproteobacteria;o__Caulobacterales;f__Caulobacteraceae;g__Brevundimonas;s__Brevundimonas diminuta	95.95	0.81	EASRX822132	PRJNA850115
CTOTU46926	d__Bacteria;p__Proteobacteria;c__Gammaproteobacteria;o__Pseudomonadales;f__Pseudomonadaceae;g__Pseudomonas_A;s__Pseudomonas_A xanthomarina_A	99.59	0.18	EASRX822132	PRJNA850115
CTOTU46927	d__Bacteria;p__Proteobacteria;c__Gammaproteobacteria;o__Pseudomonadales;f__Moraxellaceae;g__Acinetobacter;s__Acinetobacter sp000369525	100	0.72	EASRX822132	PRJNA850115
CTOTU46928	d__Bacteria;p__Proteobacteria;c__Gammaproteobacteria;o__Pseudomonadales;f__Moraxellaceae;g__Acinetobacter;s__Acinetobacter nosocomialis	72.21	2.59	EASRX822132	PRJNA850115
CTOTU46929	d__Bacteria;p__Firmicutes;c__Bacilli;o__Exiguobacterales;f__Exiguobacteraceae;g__Exiguobacterium;s__Exiguobacterium profundum_A	99.34	0.99	EASRX822133	PRJNA850115
CTOTU46930	d__Bacteria;p__Proteobacteria;c__Gammaproteobacteria;o__Pseudomonadales;f__Pseudomonadaceae;g__Pseudomonas_E;s__Pseudomonas_E koreensis_B	61.98	1.76	EASRX822133	PRJNA850115
CTOTU46931	d__Bacteria;p__Proteobacteria;c__Gammaproteobacteria;o__Pseudomonadales;f__Pseudomonadaceae;g__Pseudomonas_E;s__Pseudomonas_E sp002843585	98.51	1.34	EASRX822133	PRJNA850115
CTOTU46932	d__Bacteria;p__Proteobacteria;c__Gammaproteobacteria;o__Pseudomonadales;f__Pseudomonadaceae;g__Pseudomonas_A;s__Pseudomonas_A stutzeri	99.53	0.14	EASRX822133	PRJNA850115
CTOTU46933	d__Bacteria;p__Firmicutes;c__Bacilli;o__Brevibacillales;f__Brevibacillaceae;g__Brevibacillus;s__Brevibacillus reuszeri	99.73	1.67	EASRX822134	PRJNA850115
CTOTU46934	d__Bacteria;p__Proteobacteria;c__Gammaproteobacteria;o__Pseudomonadales;f__Moraxellaceae;g__Moraxella_A;s__Moraxella_A cinereus	99.71	0	EASRX822134	PRJNA850115
CTOTU46935	d__Bacteria;p__Actinobacteriota;c__Actinomycetia;o__Actinomycetales;f__Cellulomonadaceae;g__Timonella;s__	99.42	1.16	EASRX822134	PRJNA850115
CTOTU46936	d__Bacteria;p__Firmicutes;c__Bacilli;o__Bacillales_A;f__Planococcaceae;g__Lysinibacillus;s__Lysinibacillus sp002340205	99.34	0.55	EASRX822134	PRJNA850115
CTOTU46937	d__Bacteria;p__Actinobacteriota;c__Actinomycetia;o__Actinomycetales;f__Micrococcaceae;g__Micrococcus;s__Micrococcus luteus	57.38	1.17	EASRX822134	PRJNA850115
CTOTU46938	d__Bacteria;p__Proteobacteria;c__Gammaproteobacteria;o__Enterobacterales;f__Enterobacteriaceae;g__Escherichia;s__Escherichia coli	99.96	0.39	EASRX822135	PRJNA850115
CTOTU46939	d__Bacteria;p__Proteobacteria;c__Gammaproteobacteria;o__Pseudomonadales;f__Moraxellaceae;g__Acinetobacter;s__Acinetobacter sp002365595	71.14	3.45	EASRX822135	PRJNA850115
CTOTU46940	d__Bacteria;p__Proteobacteria;c__Gammaproteobacteria;o__Pseudomonadales;f__Pseudomonadaceae;g__Pseudomonas_A;s__Pseudomonas_A stutzeri	91.13	0.89	EASRX822135	PRJNA850115
CTOTU46941	d__Bacteria;p__Proteobacteria;c__Gammaproteobacteria;o__Burkholderiales;f__Burkholderiaceae;g__Massilia;s__Massilia timonae	99.55	0.6	EASRX822135	PRJNA850115
CTOTU46942	d__Bacteria;p__Proteobacteria;c__Gammaproteobacteria;o__Pseudomonadales;f__Moraxellaceae;g__Acinetobacter;s__Acinetobacter radioresistens	98.78	0.41	EASRX822135	PRJNA850115
CTOTU46943	d__Bacteria;p__Proteobacteria;c__Gammaproteobacteria;o__Xanthomonadales;f__Xanthomonadaceae;g__Stenotrophomonas;s__Stenotrophomonas maltophilia_AC	86.27	3.64	EASRX822137	PRJNA850115
CTOTU46944	d__Bacteria;p__Proteobacteria;c__Gammaproteobacteria;o__Pseudomonadales;f__Pseudomonadaceae;g__Pseudomonas_A;s__Pseudomonas_A stutzeri	98.33	0.14	EASRX822137	PRJNA850115
CTOTU46945	d__Bacteria;p__Bacteroidota;c__Bacteroidia;o__Sphingobacteriales;f__Sphingobacteriaceae;g__Sphingobacterium;s__Sphingobacterium multivorum	90.08	1.9	EASRX822139	PRJNA850115
CTOTU46946	d__Bacteria;p__Proteobacteria;c__Gammaproteobacteria;o__Pseudomonadales;f__Pseudomonadaceae;g__Pseudomonas_A;s__Pseudomonas_A stutzeri	99.04	1.78	EASRX822139	PRJNA850115
CTOTU46947	d__Bacteria;p__Proteobacteria;c__Gammaproteobacteria;o__Xanthomonadales;f__Xanthomonadaceae;g__Stenotrophomonas;s__	94.9	1.43	EASRX822139	PRJNA850115
CTOTU46948	d__Bacteria;p__Proteobacteria;c__Gammaproteobacteria;o__Enterobacterales;f__Enterobacteriaceae;g__Leclercia;s__Leclercia adecarboxylata	69.12	2.59	EASRX822139	PRJNA850115
CTOTU46949	d__Bacteria;p__Proteobacteria;c__Gammaproteobacteria;o__Enterobacterales;f__Enterobacteriaceae;g__Klebsiella;s__Klebsiella pneumoniae	57.76	0	EASRX822139	PRJNA850115
CTOTU46950	d__Bacteria;p__Proteobacteria;c__Gammaproteobacteria;o__Enterobacterales;f__Enterobacteriaceae;g__Pantoea;s__Pantoea cancerogena_A	86.89	1.07	EASRX822139	PRJNA850115
CTOTU46951	d__Bacteria;p__Bacteroidota;c__Bacteroidia;o__Flavobacteriales;f__Weeksellaceae;g__Chryseobacterium;s__Chryseobacterium sp002434285	100	2.06	EASRX822140	PRJNA850115
CTOTU46952	d__Bacteria;p__Proteobacteria;c__Gammaproteobacteria;o__Pseudomonadales;f__Pseudomonadaceae;g__Pseudomonas_A;s__Pseudomonas_A stutzeri_O	82.76	0	EASRX822140	PRJNA850115
CTOTU46953	d__Bacteria;p__Firmicutes;c__Bacilli;o__Lactobacillales;f__Enterococcaceae;g__Enterococcus;s__Enterococcus faecalis	76.48	2.2	EASRX822140	PRJNA850115
CTOTU46954	d__Bacteria;p__Proteobacteria;c__Gammaproteobacteria;o__Pseudomonadales;f__Pseudomonadaceae;g__Pseudomonas_E;s__Pseudomonas_E sp014268815	82.62	0.88	EASRX822140	PRJNA850115
CTOTU46961	d__Bacteria;p__Proteobacteria;c__Gammaproteobacteria;o__Pseudomonadales;f__Pseudomonadaceae;g__Pseudomonas_A;s__Pseudomonas_A stutzeri	98.51	2.01	EASRX822144	PRJNA850115
CTOTU46962	d__Bacteria;p__Firmicutes;c__Bacilli;o__Bacillales_B;f__DSM-18226;g__Niallia;s__	92.73	1.71	EASRX822144	PRJNA850115
CTOTU46963	d__Bacteria;p__Proteobacteria;c__Gammaproteobacteria;o__Pseudomonadales;f__Moraxellaceae;g__Acinetobacter;s__Acinetobacter variabilis	81.23	1.87	EASRX822144	PRJNA850115
CTOTU46964	d__Bacteria;p__Proteobacteria;c__Gammaproteobacteria;o__Pseudomonadales;f__Moraxellaceae;g__Acinetobacter;s__Acinetobacter pittii	99.43	0.57	EASRX822144	PRJNA850115
CTOTU46965	d__Bacteria;p__Proteobacteria;c__Alphaproteobacteria;o__Caulobacterales;f__Caulobacteraceae;g__Brevundimonas;s__	79.51	1.59	EASRX822144	PRJNA850115
CTOTU46966	d__Bacteria;p__Firmicutes;c__Bacilli;o__Staphylococcales;f__Staphylococcaceae;g__Macrococcus;s__Macrococcus bovicus	59.38	1.49	EASRX822145	PRJNA850115
CTOTU46967	d__Bacteria;p__Proteobacteria;c__Gammaproteobacteria;o__Enterobacterales;f__Enterobacteriaceae;g__Klebsiella;s__Klebsiella michiganensis	70.67	1.62	EASRX822145	PRJNA850115
CTOTU46968	d__Bacteria;p__Firmicutes;c__Bacilli;o__Staphylococcales;f__Staphylococcaceae;g__Macrococcus_B;s__Macrococcus_B bohemicus	96.13	1.12	EASRX822145	PRJNA850115
CTOTU46969	d__Bacteria;p__Firmicutes;c__Bacilli;o__Lactobacillales;f__Aerococcaceae;g__Aerococcus;s__Aerococcus urinaeequi	95.79	0.55	EASRX822145	PRJNA850115
CTOTU46970	d__Bacteria;p__Proteobacteria;c__Gammaproteobacteria;o__Pseudomonadales;f__Moraxellaceae;g__Moraxella_A;s__Moraxella_A sp002478835	85.17	0.57	EASRX822146	PRJNA850115
CTOTU46971	d__Bacteria;p__Proteobacteria;c__Gammaproteobacteria;o__Enterobacterales;f__Enterobacteriaceae;g__Klebsiella;s__Klebsiella pneumoniae	99.96	0.08	EASRX822147	PRJNA850115
CTOTU46972	d__Bacteria;p__Proteobacteria;c__Gammaproteobacteria;o__Pseudomonadales;f__Moraxellaceae;g__Acinetobacter;s__Acinetobacter nosocomialis	98.18	0.86	EASRX822147	PRJNA850115
CTOTU46973	d__Bacteria;p__Proteobacteria;c__Gammaproteobacteria;o__Pseudomonadales;f__Pseudomonadaceae;g__Pseudomonas_A;s__Pseudomonas_A nitrititolerans	60.69	0	EASRX822147	PRJNA850115
CTOTU46974	d__Bacteria;p__Proteobacteria;c__Gammaproteobacteria;o__Pseudomonadales;f__Pseudomonadaceae;g__Pseudomonas;s__Pseudomonas nitroreducens	57.24	0	EASRX822147	PRJNA850115
CTOTU46975	d__Bacteria;p__Proteobacteria;c__Gammaproteobacteria;o__Pseudomonadales;f__Pseudomonadaceae;g__Pseudomonas_E;s__Pseudomonas_E putida	62.28	0	EASRX822149	PRJNA850115
CTOTU46976	d__Bacteria;p__Proteobacteria;c__Gammaproteobacteria;o__Enterobacterales;f__Enterobacteriaceae;g__Leclercia;s__Leclercia adecarboxylata	66.92	0.77	EASRX822149	PRJNA850115
CTOTU46977	d__Bacteria;p__Proteobacteria;c__Gammaproteobacteria;o__Pseudomonadales;f__Moraxellaceae;g__Acinetobacter;s__Acinetobacter radioresistens	76.21	0	EASRX822149	PRJNA850115
CTOTU46978	d__Bacteria;p__Proteobacteria;c__Gammaproteobacteria;o__Pseudomonadales;f__Moraxellaceae;g__Acinetobacter;s__Acinetobacter johnsonii	67.24	1.72	EASRX822149	PRJNA850115
CTOTU46979	d__Bacteria;p__Proteobacteria;c__Gammaproteobacteria;o__Enterobacterales;f__Enterobacteriaceae;g__Pantoea;s__Pantoea septica	98.87	0.7	EASRX822150	PRJNA850115
CTOTU46980	d__Bacteria;p__Proteobacteria;c__Gammaproteobacteria;o__Enterobacterales;f__Enterobacteriaceae;g__Kosakonia;s__Kosakonia cowanii	67.73	0	EASRX822150	PRJNA850115
CTOTU46981	d__Bacteria;p__Proteobacteria;c__Gammaproteobacteria;o__Pseudomonadales;f__Moraxellaceae;g__Moraxella_A;s__Moraxella_A cinereus	84.29	0	EASRX822151	PRJNA850115
CTOTU46982	d__Bacteria;p__Proteobacteria;c__Gammaproteobacteria;o__Xanthomonadales;f__Xanthomonadaceae;g__Stenotrophomonas;s__Stenotrophomonas rhizophila_A	77.54	0.39	EASRX822151	PRJNA850115
CTOTU46983	d__Bacteria;p__Proteobacteria;c__Gammaproteobacteria;o__Enterobacterales;f__Enterobacteriaceae;g__Klebsiella;s__Klebsiella pneumoniae	99.49	0.39	EASRX822151	PRJNA850115
CTOTU46984	d__Bacteria;p__Proteobacteria;c__Gammaproteobacteria;o__Pseudomonadales;f__Pseudomonadaceae;g__Pseudomonas_A;s__Pseudomonas_A kunmingensis_A	56.03	0	EASRX822151	PRJNA850115
CTOTU46985	d__Bacteria;p__Proteobacteria;c__Alphaproteobacteria;o__Caulobacterales;f__Caulobacteraceae;g__Brevundimonas;s__Brevundimonas diminuta	77.85	2	EASRX822151	PRJNA850115
CTOTU46986	d__Bacteria;p__Proteobacteria;c__Gammaproteobacteria;o__Pseudomonadales;f__Moraxellaceae;g__Acinetobacter;s__Acinetobacter sp002367455	99.38	0.06	EASRX822152	PRJNA850115
CTOTU46987	d__Bacteria;p__Proteobacteria;c__Gammaproteobacteria;o__Enterobacterales;f__Enterobacteriaceae;g__Pantoea;s__Pantoea septica	97.23	0.91	EASRX822152	PRJNA850115
CTOTU46988	d__Bacteria;p__Proteobacteria;c__Gammaproteobacteria;o__Pseudomonadales;f__Moraxellaceae;g__Acinetobacter;s__Acinetobacter nosocomialis	99.43	0	EASRX822156	PRJNA843551
CTOTU46989	d__Bacteria;p__Firmicutes;c__Bacilli;o__Lactobacillales;f__Streptococcaceae;g__Lactococcus;s__Lactococcus lactis	57.56	1.4	EASRX822156	PRJNA843551
CTOTU46990	d__Bacteria;p__Proteobacteria;c__Gammaproteobacteria;o__Xanthomonadales;f__Xanthomonadaceae;g__Stenotrophomonas;s__Stenotrophomonas maltophilia_A	100	0.03	EASRX822156	PRJNA843551
CTOTU46991	d__Bacteria;p__Proteobacteria;c__Gammaproteobacteria;o__Enterobacterales;f__Enterobacteriaceae;g__Pantoea;s__Pantoea eucrina	80.73	3.48	EASRX822157	PRJNA850115
CTOTU46992	d__Bacteria;p__Proteobacteria;c__Gammaproteobacteria;o__Pseudomonadales;f__Moraxellaceae;g__Acinetobacter;s__Acinetobacter variabilis	100	0.89	EASRX822157	PRJNA850115
CTOTU46993	d__Bacteria;p__Proteobacteria;c__Gammaproteobacteria;o__Xanthomonadales;f__Xanthomonadaceae;g__Stenotrophomonas;s__Stenotrophomonas pavanii	94.56	1.25	EASRX822157	PRJNA850115
CTOTU46994	d__Bacteria;p__Firmicutes_A;c__Clostridia;o__Oscillospirales;f__Oscillospiraceae;g__Oscillibacter;s__	94.63	0.02	EASRX822157	PRJNA850115
CTOTU46995	d__Bacteria;p__Proteobacteria;c__Gammaproteobacteria;o__Pseudomonadales;f__Moraxellaceae;g__Acinetobacter;s__Acinetobacter nosocomialis	99.43	0.14	EASRX822158	PRJNA850115
CTOTU46996	d__Bacteria;p__Proteobacteria;c__Gammaproteobacteria;o__Xanthomonadales;f__Xanthomonadaceae;g__Stenotrophomonas;s__Stenotrophomonas maltophilia_AN	100	0.2	EASRX822158	PRJNA850115
CTOTU46997	d__Bacteria;p__Bacteroidota;c__Bacteroidia;o__Flavobacteriales;f__Weeksellaceae;g__Empedobacter;s__Empedobacter sp002378465	100	0	EASRX822158	PRJNA850115
CTOTU46998	d__Bacteria;p__Proteobacteria;c__Gammaproteobacteria;o__Enterobacterales;f__Enterobacteriaceae;g__Erwinia;s__Erwinia sp003512805	96.33	0.56	EASRX822158	PRJNA850115
CTOTU46999	d__Bacteria;p__Proteobacteria;c__Gammaproteobacteria;o__Pseudomonadales;f__Pseudomonadaceae;g__Pseudomonas_E;s__Pseudomonas_E juntendi	99.35	0.9	EASRX822159	PRJNA843551
CTOTU47000	d__Bacteria;p__Proteobacteria;c__Gammaproteobacteria;o__Pseudomonadales;f__Moraxellaceae;g__Acinetobacter;s__Acinetobacter johnsonii	96.54	0.04	EASRX822159	PRJNA843551
CTOTU47001	d__Bacteria;p__Proteobacteria;c__Gammaproteobacteria;o__Pseudomonadales;f__Moraxellaceae;g__Acinetobacter;s__Acinetobacter nosocomialis	96.52	3.16	EASRX822159	PRJNA843551
CTOTU47002	d__Bacteria;p__Proteobacteria;c__Gammaproteobacteria;o__Pseudomonadales;f__Moraxellaceae;g__Acinetobacter;s__Acinetobacter fasciculus	56.27	0	EASRX822159	PRJNA843551
CTOTU47003	d__Bacteria;p__Bacteroidota;c__Bacteroidia;o__Sphingobacteriales;f__Sphingobacteriaceae;g__Sphingobacterium;s__Sphingobacterium siyangense	76.71	2.4	EASRX822160	PRJNA850115
CTOTU47004	d__Bacteria;p__Proteobacteria;c__Gammaproteobacteria;o__Pseudomonadales;f__Moraxellaceae;g__Acinetobacter;s__Acinetobacter nosocomialis	98.85	0	EASRX822164	PRJNA850115
CTOTU47005	d__Bacteria;p__Proteobacteria;c__Gammaproteobacteria;o__Enterobacterales;f__Enterobacteriaceae;g__Pantoea;s__Pantoea vagans	96.96	1.56	EASRX822164	PRJNA850115
CTOTU47006	d__Bacteria;p__Proteobacteria;c__Gammaproteobacteria;o__Xanthomonadales;f__Xanthomonadaceae;g__Stenotrophomonas;s__Stenotrophomonas maltophilia_F	78.75	0.81	EASRX822164	PRJNA850115
CTOTU47007	d__Bacteria;p__Proteobacteria;c__Gammaproteobacteria;o__Pseudomonadales;f__Pseudomonadaceae;g__Pseudomonas_E;s__Pseudomonas_E fulva	90.04	0.9	EASRX822164	PRJNA850115
CTOTU47008	d__Bacteria;p__Bacteroidota;c__Bacteroidia;o__Flavobacteriales;f__Weeksellaceae;g__Cloacibacterium;s__Cloacibacterium normanense	75.33	2.22	EASRX822166	PRJNA850115
CTOTU47009	d__Bacteria;p__Actinobacteriota;c__Actinomycetia;o__Propionibacteriales;f__Propionibacteriaceae;g__Cutibacterium;s__Cutibacterium acnes	63.61	1.32	EASRX822170	PRJNA850115
CTOTU47010	d__Bacteria;p__Proteobacteria;c__Gammaproteobacteria;o__Xanthomonadales;f__Xanthomonadaceae;g__Stenotrophomonas;s__Stenotrophomonas maltophilia_AM	99.66	1.44	EASRX822171	PRJNA850115
CTOTU47011	d__Bacteria;p__Proteobacteria;c__Gammaproteobacteria;o__Enterobacterales;f__Enterobacteriaceae;g__Enterobacter;s__Enterobacter hormaechei_A	63.09	0	EASRX822171	PRJNA850115
CTOTU47012	d__Bacteria;p__Proteobacteria;c__Gammaproteobacteria;o__Enterobacterales;f__Enterobacteriaceae;g__Leclercia;s__Leclercia adecarboxylata	57.05	0	EASRX822171	PRJNA850115
CTOTU47013	d__Bacteria;p__Proteobacteria;c__Gammaproteobacteria;o__Pseudomonadales;f__Pseudomonadaceae;g__Pseudomonas_A;s__Pseudomonas_A nitrititolerans	97.13	0.27	EASRX822171	PRJNA850115
CTOTU47014	d__Bacteria;p__Proteobacteria;c__Gammaproteobacteria;o__Pseudomonadales;f__Moraxellaceae;g__Acinetobacter;s__Acinetobacter schindleri	99.73	0	EASRX822173	PRJNA850115
CTOTU47015	d__Bacteria;p__Proteobacteria;c__Gammaproteobacteria;o__Xanthomonadales;f__Xanthomonadaceae;g__Stenotrophomonas;s__Stenotrophomonas sp003086795	87.16	2.61	EASRX822173	PRJNA850115
CTOTU47016	d__Bacteria;p__Proteobacteria;c__Gammaproteobacteria;o__Enterobacterales;f__Enterobacteriaceae;g__Leclercia;s__Leclercia adecarboxylata	50.86	0	EASRX822173	PRJNA850115
CTOTU47017	d__Bacteria;p__Proteobacteria;c__Gammaproteobacteria;o__Enterobacterales;f__Enterobacteriaceae;g__UBA7405;s__UBA7405 sp000755535	97.64	3.38	EASRX822173	PRJNA850115
CTOTU47018	d__Bacteria;p__Proteobacteria;c__Gammaproteobacteria;o__Xanthomonadales;f__Xanthomonadaceae;g__Stenotrophomonas;s__Stenotrophomonas bentonitica_A	98.01	0.82	EASRX822173	PRJNA850115
CTOTU47019	d__Bacteria;p__Proteobacteria;c__Gammaproteobacteria;o__Enterobacterales;f__Enterobacteriaceae;g__Lelliottia;s__Lelliottia nimipressuralis	99.12	0.08	EASRX822174	PRJNA850115
CTOTU47020	d__Bacteria;p__Proteobacteria;c__Gammaproteobacteria;o__Enterobacterales;f__Enterobacteriaceae;g__Klebsiella;s__Klebsiella variicola	98.27	0.63	EASRX822174	PRJNA850115
CTOTU47021	d__Bacteria;p__Proteobacteria;c__Gammaproteobacteria;o__Pseudomonadales;f__Pseudomonadaceae;g__Pseudomonas_A;s__Pseudomonas_A stutzeri	96.43	0.55	EASRX822175	PRJNA850115
CTOTU47022	d__Bacteria;p__Proteobacteria;c__Alphaproteobacteria;o__Rhizobiales;f__Rhizobiaceae;g__Agrobacterium;s__Agrobacterium pusense	72.15	0.85	EASRX822175	PRJNA850115
CTOTU47023	d__Bacteria;p__Bacteroidota;c__Bacteroidia;o__Sphingobacteriales;f__Sphingobacteriaceae;g__Sphingobacterium;s__Sphingobacterium multivorum	100	1.9	EASRX822175	PRJNA850115
CTOTU47024	d__Bacteria;p__Firmicutes;c__Bacilli;o__Bacillales_A;f__Planococcaceae;g__Lysinibacillus;s__Lysinibacillus capsici	71.99	1.66	EASRX822175	PRJNA850115
CTOTU47025	d__Bacteria;p__Proteobacteria;c__Gammaproteobacteria;o__Pseudomonadales;f__Moraxellaceae;g__Acinetobacter;s__Acinetobacter variabilis	94.71	1.28	EASRX822178	PRJNA850115
CTOTU47026	d__Bacteria;p__Bacteroidota;c__Bacteroidia;o__Bacteroidales;f__Tannerellaceae;g__;s__	77.67	3.47	EASRX822178	PRJNA850115
CTOTU47027	d__Bacteria;p__Proteobacteria;c__Gammaproteobacteria;o__Pseudomonadales;f__Pseudomonadaceae;g__Pseudomonas_A;s__Pseudomonas_A stutzeri_AE	87.01	1.09	EASRX822178	PRJNA850115
CTOTU47028	d__Bacteria;p__Bacteroidota;c__Bacteroidia;o__Bacteroidales;f__Bacteroidaceae;g__Bacteroides_H;s__	86.41	1.95	EASRX822178	PRJNA850115
CTOTU47029	d__Bacteria;p__Proteobacteria;c__Gammaproteobacteria;o__Pseudomonadales;f__Moraxellaceae;g__Acinetobacter;s__Acinetobacter nosocomialis	99.39	1.24	EASRX822179	PRJNA850115
CTOTU47030	d__Bacteria;p__Proteobacteria;c__Gammaproteobacteria;o__Pseudomonadales;f__Moraxellaceae;g__Acinetobacter;s__Acinetobacter pittii_E	89.4	0	EASRX822179	PRJNA850115
CTOTU47031	d__Bacteria;p__Firmicutes;c__Bacilli;o__Bacillales_A;f__Planococcaceae;g__Lysinibacillus;s__Lysinibacillus capsici	99.34	0.55	EASRX822179	PRJNA850115
CTOTU47032	d__Bacteria;p__Firmicutes_A;c__Clostridia;o__Clostridiales;f__Clostridiaceae;g__Clostridium_J;s__Clostridium_J tunisiense	99.03	5.81	EASRX822179	PRJNA850115
CTOTU47033	d__Bacteria;p__Firmicutes;c__Bacilli;o__Paenibacillales;f__Paenibacillaceae;g__Paenibacillus;s__Paenibacillus odorifer	99.18	1.13	EASRX822179	PRJNA850115
CTOTU47034	d__Bacteria;p__Proteobacteria;c__Gammaproteobacteria;o__Pseudomonadales;f__Moraxellaceae;g__Acinetobacter;s__Acinetobacter radioresistens	98.31	0.55	EASRX822179	PRJNA850115
CTOTU47035	d__Bacteria;p__Firmicutes_A;c__Clostridia;o__Lachnospirales;f__Lachnospiraceae;g__Lacrimispora;s__Lacrimispora sp002367105	99.37	0	EASRX822179	PRJNA850115
CTOTU47036	d__Bacteria;p__Firmicutes;c__Bacilli;o__Bacillales;f__Bacillaceae_G;g__Bacillus_A;s__Bacillus_A paranthracis	57.06	1.06	EASRX822179	PRJNA850115
CTOTU47037	d__Bacteria;p__Proteobacteria;c__Gammaproteobacteria;o__Pseudomonadales;f__Pseudomonadaceae;g__Pseudomonas_E;s__Pseudomonas_E sp003445295	81.58	0.66	EASRX822179	PRJNA850115
CTOTU47038	d__Bacteria;p__Firmicutes_A;c__Clostridia;o__Tissierellales;f__Peptoniphilaceae;g__Finegoldia;s__Finegoldia magna	71.84	2.87	EASRX822179	PRJNA850115
CTOTU47039	d__Bacteria;p__Firmicutes;c__Bacilli;o__Lactobacillales;f__Streptococcaceae;g__Streptococcus;s__Streptococcus agalactiae	100	0.19	EASRX822184	PRJNA850115
CTOTU47040	d__Bacteria;p__Bacteroidota;c__Bacteroidia;o__Flavobacteriales;f__Weeksellaceae;g__Epilithonimonas;s__Epilithonimonas hominis	99.37	0.49	EASRX822184	PRJNA850115
CTOTU47041	d__Bacteria;p__Firmicutes;c__Bacilli;o__Bacillales;f__Bacillaceae_G;g__Bacillus_A;s__Bacillus_A mobilis	97.8	1.44	EASRX822184	PRJNA850115
CTOTU47042	d__Bacteria;p__Firmicutes;c__Bacilli;o__Lactobacillales;f__Enterococcaceae;g__Enterococcus;s__Enterococcus faecalis	98.88	0	EASRX822184	PRJNA850115
CTOTU47043	d__Bacteria;p__Proteobacteria;c__Gammaproteobacteria;o__Pseudomonadales;f__Moraxellaceae;g__Acinetobacter;s__Acinetobacter radioresistens	88.08	0.52	EASRX822184	PRJNA850115
CTOTU47044	d__Bacteria;p__Proteobacteria;c__Gammaproteobacteria;o__Enterobacterales;f__Enterobacteriaceae;g__Pantoea;s__Pantoea septica	99.81	0.08	EASRX822184	PRJNA850115
CTOTU47045	d__Bacteria;p__Firmicutes;c__Bacilli;o__Bacillales_A;f__Planococcaceae;g__Lysinibacillus;s__Lysinibacillus boronitolerans	99.34	0.88	EASRX822184	PRJNA850115
CTOTU47046	d__Bacteria;p__Proteobacteria;c__Alphaproteobacteria;o__Rhizobiales;f__Rhizobiaceae;g__Agrobacterium;s__Agrobacterium tumefaciens_B	99.72	0.28	EASRX822186	PRJNA850115
CTOTU47047	d__Bacteria;p__Proteobacteria;c__Gammaproteobacteria;o__Enterobacterales;f__Enterobacteriaceae;g__Pantoea;s__Pantoea vagans	100	0.16	EASRX822186	PRJNA850115
CTOTU47048	d__Bacteria;p__Firmicutes_A;c__Clostridia;o__Lachnospirales;f__Lachnospiraceae;g__Lachnoclostridium;s__Lachnoclostridium sp003526525	97.09	2.95	EASRX822186	PRJNA850115
CTOTU47049	d__Bacteria;p__Proteobacteria;c__Gammaproteobacteria;o__Enterobacterales;f__Enterobacteriaceae;g__Leclercia;s__Leclercia adecarboxylata_C	93.24	1.21	EASRX822187	PRJNA850115
CTOTU47050	d__Bacteria;p__Bacteroidota;c__Bacteroidia;o__Sphingobacteriales;f__Sphingobacteriaceae;g__Pararcticibacter;s__Pararcticibacter sp002454425	100	0	EASRX822187	PRJNA850115
CTOTU47051	d__Bacteria;p__Firmicutes;c__Bacilli;o__Lactobacillales;f__Streptococcaceae;g__Streptococcus;s__Streptococcus parasuis	62.13	2.06	EASRX822187	PRJNA850115
CTOTU47052	d__Bacteria;p__Firmicutes_C;c__Negativicutes;o__Sporomusales;f__Thermosinaceae;g__Anaerospora;s__Anaerospora sp002337925	75.78	2.81	EASRX822187	PRJNA850115
CTOTU47053	d__Bacteria;p__Firmicutes;c__Bacilli;o__Lactobacillales;f__Streptococcaceae;g__Lactococcus;s__Lactococcus taiwanensis	98.49	0.94	EASRX822187	PRJNA850115
CTOTU47054	d__Bacteria;p__Firmicutes;c__Bacilli;o__Bacillales_A;f__Planococcaceae;g__Lysinibacillus_B;s__Lysinibacillus_B odysseyi	98.01	0.55	EASRX822187	PRJNA850115
CTOTU47055	d__Bacteria;p__Bacteroidota;c__Bacteroidia;o__Sphingobacteriales;f__Sphingobacteriaceae;g__Sphingobacterium;s__Sphingobacterium sp002454415	98.41	0.95	EASRX822187	PRJNA850115
CTOTU47056	d__Bacteria;p__Proteobacteria;c__Gammaproteobacteria;o__Burkholderiales;f__Burkholderiaceae;g__Comamonas;s__Comamonas acidovorans	84.73	2.1	EASRX822187	PRJNA850115
CTOTU47057	d__Bacteria;p__Proteobacteria;c__Gammaproteobacteria;o__Xanthomonadales;f__Xanthomonadaceae;g__Stenotrophomonas;s__Stenotrophomonas maltophilia_AK	55.47	1.01	EASRX822187	PRJNA850115
CTOTU47058	d__Bacteria;p__Proteobacteria;c__Gammaproteobacteria;o__Pseudomonadales;f__Pseudomonadaceae;g__Pseudomonas_A;s__Pseudomonas_A sp002692525	85.58	1.91	EASRX822188	PRJNA850115
CTOTU47059	d__Bacteria;p__Proteobacteria;c__Gammaproteobacteria;o__Burkholderiales;f__Burkholderiaceae;g__Diaphorobacter;s__Diaphorobacter nitroreducens	95.08	0.46	EASRX822188	PRJNA850115
CTOTU47060	d__Bacteria;p__Proteobacteria;c__Gammaproteobacteria;o__Enterobacterales;f__Enterobacteriaceae;g__Leclercia;s__Leclercia adecarboxylata	74.48	0	EASRX822188	PRJNA850115
CTOTU47061	d__Bacteria;p__Proteobacteria;c__Gammaproteobacteria;o__Enterobacterales;f__Enterobacteriaceae;g__Phytobacter;s__Phytobacter diazotrophicus	97.95	1.08	EASRX822189	PRJNA850115
CTOTU47062	d__Bacteria;p__Proteobacteria;c__Gammaproteobacteria;o__Pseudomonadales;f__Pseudomonadaceae;g__Pseudomonas_A;s__Pseudomonas_A stutzeri_AC	100	0.55	EASRX822189	PRJNA850115
CTOTU47063	d__Bacteria;p__Proteobacteria;c__Gammaproteobacteria;o__Pseudomonadales;f__Moraxellaceae;g__Acinetobacter;s__Acinetobacter pittii	98.6	0.04	EASRX822189	PRJNA850115
CTOTU47064	d__Bacteria;p__Proteobacteria;c__Gammaproteobacteria;o__Enterobacterales;f__Enterobacteriaceae;g__Klebsiella;s__Klebsiella pneumoniae	69.98	0	EASRX822189	PRJNA850115
CTOTU47065	d__Bacteria;p__Proteobacteria;c__Gammaproteobacteria;o__Pseudomonadales;f__Moraxellaceae;g__Acinetobacter;s__Acinetobacter radioresistens	82.54	0.98	EASRX822189	PRJNA850115
CTOTU47066	d__Bacteria;p__Firmicutes;c__Bacilli;o__Bacillales;f__Bacillaceae_G;g__Bacillus_A;s__Bacillus_A paranthracis	99.43	0.19	EASRX822190	PRJNA850115
CTOTU47067	d__Bacteria;p__Proteobacteria;c__Gammaproteobacteria;o__Pseudomonadales;f__Pseudomonadaceae;g__Pseudomonas_A;s__	99.18	0.14	EASRX822190	PRJNA850115
CTOTU47068	d__Bacteria;p__Proteobacteria;c__Gammaproteobacteria;o__Enterobacterales;f__Enterobacteriaceae;g__Pantoea;s__Pantoea vagans	100	0.16	EASRX822190	PRJNA850115
CTOTU47069	d__Bacteria;p__Proteobacteria;c__Gammaproteobacteria;o__Pseudomonadales;f__Moraxellaceae;g__Acinetobacter;s__Acinetobacter nosocomialis	99.43	0	EASRX822190	PRJNA850115
CTOTU47070	d__Bacteria;p__Firmicutes_A;c__Clostridia;o__Lachnospirales;f__Lachnospiraceae;g__Lacrimispora;s__	87	2.06	EASRX822191	PRJNA850115
CTOTU47071	d__Bacteria;p__Proteobacteria;c__Gammaproteobacteria;o__Pseudomonadales;f__Pseudomonadaceae;g__Pseudomonas_A;s__Pseudomonas_A stutzeri	94.66	0.54	EASRX822191	PRJNA850115
CTOTU47072	d__Bacteria;p__Proteobacteria;c__Gammaproteobacteria;o__Pseudomonadales;f__Pseudomonadaceae;g__Pseudomonas_A;s__Pseudomonas_A nitrititolerans	87.41	1.17	EASRX822191	PRJNA850115
CTOTU47073	d__Bacteria;p__Proteobacteria;c__Gammaproteobacteria;o__Enterobacterales;f__Enterobacteriaceae;g__Enterobacter;s__Enterobacter kobei	99.75	0.91	EASRX822191	PRJNA850115
CTOTU47074	d__Bacteria;p__Proteobacteria;c__Gammaproteobacteria;o__Enterobacterales;f__Enterobacteriaceae;g__Pantoea;s__Pantoea dispersa	88.9	1.74	EASRX822191	PRJNA850115
CTOTU47075	d__Bacteria;p__Firmicutes;c__Bacilli;o__Staphylococcales;f__Staphylococcaceae;g__Macrococcus_B;s__Macrococcus_B caseolyticus	96.13	0.55	EASRX822192	PRJNA850115
CTOTU47076	d__Bacteria;p__Proteobacteria;c__Gammaproteobacteria;o__Enterobacterales;f__Enterobacteriaceae;g__Proteus;s__Proteus mirabilis	100	0	EASRX822192	PRJNA850115
CTOTU47077	d__Bacteria;p__Proteobacteria;c__Gammaproteobacteria;o__Pseudomonadales;f__Pseudomonadaceae;g__Pseudomonas_O;s__Pseudomonas_O kuykendallii	99.39	1.32	EASRX822192	PRJNA850115
CTOTU47078	d__Bacteria;p__Proteobacteria;c__Gammaproteobacteria;o__Pseudomonadales;f__Moraxellaceae;g__Acinetobacter;s__Acinetobacter baumannii	98.28	0.14	EASRX822194	PRJNA850115
CTOTU47079	d__Bacteria;p__Proteobacteria;c__Gammaproteobacteria;o__Pseudomonadales;f__Pseudomonadaceae;g__Pseudomonas_A;s__Pseudomonas_A stutzeri	69.31	0	EASRX822194	PRJNA850115
CTOTU47080	d__Bacteria;p__Proteobacteria;c__Gammaproteobacteria;o__Pseudomonadales;f__Pseudomonadaceae;g__Pseudomonas_A;s__Pseudomonas_A stutzeri_G	88.26	0.27	EASRX822194	PRJNA850115
CTOTU47081	d__Bacteria;p__Proteobacteria;c__Gammaproteobacteria;o__Enterobacterales;f__Enterobacteriaceae;g__Atlantibacter;s__Atlantibacter sp002358165	98.61	1.08	EASRX822200	PRJNA850115
CTOTU47082	d__Bacteria;p__Proteobacteria;c__Gammaproteobacteria;o__Enterobacterales;f__Enterobacteriaceae;g__Leclercia;s__Leclercia adecarboxylata_C	99.13	0.33	EASRX822200	PRJNA850115
CTOTU47083	d__Bacteria;p__Proteobacteria;c__Gammaproteobacteria;o__Pseudomonadales;f__Pseudomonadaceae;g__Pseudomonas_A;s__Pseudomonas_A stutzeri	86.21	1.76	EASRX822200	PRJNA850115
CTOTU47084	d__Bacteria;p__Proteobacteria;c__Gammaproteobacteria;o__Enterobacterales;f__Enterobacteriaceae;g__Enterobacter;s__Enterobacter cloacae_L	99.67	0.58	EASRX822203	PRJNA850115
CTOTU47085	d__Bacteria;p__Proteobacteria;c__Gammaproteobacteria;o__Enterobacterales;f__Enterobacteriaceae;g__Kosakonia;s__Kosakonia cowanii	65.67	0	EASRX822203	PRJNA850115
CTOTU47086	d__Bacteria;p__Proteobacteria;c__Gammaproteobacteria;o__Pseudomonadales;f__Pseudomonadaceae;g__Pseudomonas_A;s__Pseudomonas_A nitrititolerans	88.97	2.46	EASRX822206	PRJNA850115
CTOTU47087	d__Bacteria;p__Proteobacteria;c__Gammaproteobacteria;o__Enterobacterales;f__Enterobacteriaceae;g__Leclercia;s__Leclercia adecarboxylata	99.28	0.84	EASRX822207	PRJNA850115
CTOTU47088	d__Bacteria;p__Proteobacteria;c__Gammaproteobacteria;o__Burkholderiales;f__Burkholderiaceae;g__Alcaligenes;s__Alcaligenes faecalis	100	0	EASRX822208	PRJNA850115
CTOTU47089	d__Bacteria;p__Proteobacteria;c__Gammaproteobacteria;o__Enterobacterales;f__Enterobacteriaceae;g__Klebsiella;s__Klebsiella pneumoniae	58.93	1.72	EASRX822209	PRJNA850115
CTOTU47090	d__Bacteria;p__Firmicutes_A;c__Clostridia;o__Tissierellales;f__Sedimentibacteraceae;g__Sedimentibacter;s__Sedimentibacter sp002331025	67.26	0.42	EASRX822209	PRJNA850115
CTOTU47091	d__Bacteria;p__Proteobacteria;c__Gammaproteobacteria;o__Pseudomonadales;f__Pseudomonadaceae;g__Pseudomonas_A;s__Pseudomonas_A stutzeri	89.88	0.34	EASRX822209	PRJNA850115
CTOTU47092	d__Bacteria;p__Proteobacteria;c__Gammaproteobacteria;o__Enterobacterales;f__Enterobacteriaceae;g__Leclercia;s__Leclercia adecarboxylata	96.35	0.24	EASRX822209	PRJNA850115
CTOTU47093	d__Bacteria;p__Firmicutes;c__Bacilli;o__Lactobacillales;f__Enterococcaceae;g__Enterococcus_D;s__Enterococcus_D casseliflavus	92.67	1.55	EASRX822209	PRJNA850115
CTOTU47094	d__Bacteria;p__Proteobacteria;c__Gammaproteobacteria;o__Pseudomonadales;f__Moraxellaceae;g__Acinetobacter;s__Acinetobacter nosocomialis	60.85	0	EASRX822209	PRJNA850115
CTOTU47095	d__Bacteria;p__Proteobacteria;c__Gammaproteobacteria;o__Pseudomonadales;f__Moraxellaceae;g__Acinetobacter;s__Acinetobacter schindleri	99.05	0.17	EASRX822209	PRJNA850115
CTOTU47096	d__Bacteria;p__Proteobacteria;c__Gammaproteobacteria;o__Pseudomonadales;f__Moraxellaceae;g__Acinetobacter;s__Acinetobacter radioresistens	99.03	0.34	EASRX822209	PRJNA850115
CTOTU47097	d__Bacteria;p__Proteobacteria;c__Gammaproteobacteria;o__Enterobacterales;f__Enterobacteriaceae;g__Enterobacter;s__Enterobacter hormaechei_A	99.73	0.3	EASRX822210	PRJNA843551
CTOTU47098	d__Bacteria;p__Proteobacteria;c__Gammaproteobacteria;o__Pseudomonadales;f__Moraxellaceae;g__Acinetobacter;s__Acinetobacter lwoffii	63.42	1.59	EASRX822210	PRJNA843551
CTOTU47099	d__Bacteria;p__Bacteroidota;c__Bacteroidia;o__Flavobacteriales;f__Weeksellaceae;g__Chryseobacterium;s__Chryseobacterium flavum	100	0.74	EASRX822210	PRJNA843551
CTOTU47100	d__Bacteria;p__Firmicutes;c__Bacilli;o__Bacillales_A;f__Planococcaceae;g__Lysinibacillus;s__Lysinibacillus fusiformis	66.77	0.33	EASRX822210	PRJNA843551
CTOTU47101	d__Bacteria;p__Proteobacteria;c__Gammaproteobacteria;o__Pseudomonadales;f__Moraxellaceae;g__Acinetobacter;s__Acinetobacter radioresistens	82.76	5.17	EASRX822210	PRJNA843551
CTOTU47102	d__Bacteria;p__Proteobacteria;c__Gammaproteobacteria;o__Pseudomonadales;f__Moraxellaceae;g__Acinetobacter;s__Acinetobacter nosocomialis	93.39	1.44	EASRX822211	PRJNA843551
CTOTU47103	d__Bacteria;p__Bacteroidota;c__Bacteroidia;o__Sphingobacteriales;f__Sphingobacteriaceae;g__Sphingobacterium;s__Sphingobacterium siyangense	99.84	1.9	EASRX822211	PRJNA843551
CTOTU47104	d__Bacteria;p__Proteobacteria;c__Gammaproteobacteria;o__Xanthomonadales;f__Xanthomonadaceae;g__Stenotrophomonas;s__Stenotrophomonas sp002471015	95.81	1.53	EASRX822211	PRJNA843551
CTOTU47105	d__Bacteria;p__Proteobacteria;c__Gammaproteobacteria;o__Enterobacterales;f__Enterobacteriaceae;g__Leclercia;s__Leclercia adecarboxylata	99.48	0.69	EASRX822211	PRJNA843551
CTOTU47106	d__Bacteria;p__Proteobacteria;c__Gammaproteobacteria;o__Xanthomonadales;f__Xanthomonadaceae;g__Stenotrophomonas;s__Stenotrophomonas maltophilia	74.97	2.46	EASRX822212	PRJNA843551
CTOTU47107	d__Bacteria;p__Proteobacteria;c__Gammaproteobacteria;o__Pseudomonadales;f__Pseudomonadaceae;g__Pseudomonas_A;s__Pseudomonas_A stutzeri	99.86	0.14	EASRX822212	PRJNA843551
CTOTU47108	d__Bacteria;p__Proteobacteria;c__Gammaproteobacteria;o__Pseudomonadales;f__Moraxellaceae;g__Acinetobacter;s__Acinetobacter variabilis	97.31	0.98	EASRX822212	PRJNA843551
CTOTU47109	d__Bacteria;p__Proteobacteria;c__Gammaproteobacteria;o__Enterobacterales;f__Enterobacteriaceae;g__Enterobacter;s__Enterobacter cloacae_M	99.89	0.08	EASRX822212	PRJNA843551
CTOTU47110	d__Bacteria;p__Bacteroidota;c__Bacteroidia;o__Sphingobacteriales;f__Sphingobacteriaceae;g__Sphingobacterium;s__Sphingobacterium siyangense	93.81	6.83	EASRX822213	PRJNA843551
CTOTU47111	d__Bacteria;p__Proteobacteria;c__Gammaproteobacteria;o__Enterobacterales;f__Enterobacteriaceae;g__Klebsiella;s__Klebsiella michiganensis	95.29	0.46	EASRX822213	PRJNA843551
CTOTU47112	d__Bacteria;p__Proteobacteria;c__Gammaproteobacteria;o__Enterobacterales;f__Enterobacteriaceae;g__Citrobacter;s__Citrobacter werkmanii	97.98	1.45	EASRX822213	PRJNA843551
CTOTU47113	d__Bacteria;p__Proteobacteria;c__Gammaproteobacteria;o__Pseudomonadales;f__Moraxellaceae;g__Acinetobacter;s__Acinetobacter schindleri	99.41	0.57	EASRX822213	PRJNA843551
CTOTU47114	d__Bacteria;p__Proteobacteria;c__Gammaproteobacteria;o__Enterobacterales;f__Enterobacteriaceae;g__Enterobacter;s__Enterobacter hormaechei_A	99.89	0.36	EASRX822214	PRJNA843551
CTOTU47115	d__Bacteria;p__Proteobacteria;c__Gammaproteobacteria;o__Pseudomonadales;f__Moraxellaceae;g__Acinetobacter;s__Acinetobacter nosocomialis	97.78	0.86	EASRX822214	PRJNA843551
CTOTU47116	d__Bacteria;p__Firmicutes_A;c__Clostridia;o__Clostridiales;f__Clostridiaceae;g__Clostridium_J;s__Clostridium_J sulfidigenes	89.47	1.47	EASRX822214	PRJNA843551
CTOTU47117	d__Bacteria;p__Firmicutes;c__Bacilli;o__Lactobacillales;f__Enterococcaceae;g__Enterococcus_D;s__Enterococcus_D casseliflavus	62.53	2.06	EASRX822214	PRJNA843551
CTOTU47118	d__Bacteria;p__Firmicutes;c__Bacilli;o__Lactobacillales;f__Streptococcaceae;g__Streptococcus;s__Streptococcus parasuis	97.57	1.12	EASRX822214	PRJNA843551
CTOTU47119	d__Bacteria;p__Bacteroidota;c__Bacteroidia;o__Sphingobacteriales;f__Sphingobacteriaceae;g__Sphingobacterium;s__Sphingobacterium multivorum	99.52	1.43	EASRX822214	PRJNA843551
CTOTU47120	d__Bacteria;p__Proteobacteria;c__Gammaproteobacteria;o__Burkholderiales;f__Burkholderiaceae;g__Achromobacter;s__Achromobacter insolitus	99.01	0.99	EASRX822215	PRJNA843551
CTOTU47121	d__Bacteria;p__Proteobacteria;c__Gammaproteobacteria;o__Enterobacterales;f__Enterobacteriaceae;g__Pantoea;s__Pantoea septica	83.16	2.81	EASRX822215	PRJNA843551
CTOTU47122	d__Bacteria;p__Proteobacteria;c__Gammaproteobacteria;o__Pseudomonadales;f__Pseudomonadaceae;g__Pseudomonas_A;s__Pseudomonas_A stutzeri	94.45	2.38	EASRX822215	PRJNA843551
CTOTU47123	d__Bacteria;p__Firmicutes_A;c__Clostridia;o__Tissierellales;f__Sedimentibacteraceae;g__Sedimentibacter;s__Sedimentibacter sp002381185	99.07	5.24	EASRX822217	PRJNA843551
CTOTU47124	d__Bacteria;p__Proteobacteria;c__Gammaproteobacteria;o__Pseudomonadales;f__Moraxellaceae;g__Acinetobacter;s__Acinetobacter fasciculus	60.34	0	EASRX822217	PRJNA843551
CTOTU47125	d__Bacteria;p__Firmicutes_A;c__Clostridia;o__Lachnospirales;f__Lachnospiraceae;g__Lacrimispora;s__Lacrimispora sphenoides_A	99.37	0.63	EASRX822217	PRJNA843551
CTOTU47126	d__Bacteria;p__Firmicutes;c__Bacilli;o__Bacillales_A;f__Planococcaceae;g__Lysinibacillus;s__Lysinibacillus sphaericus_A	100	0.99	EASRX822217	PRJNA843551
CTOTU47127	d__Bacteria;p__Proteobacteria;c__Gammaproteobacteria;o__Enterobacterales;f__Enterobacteriaceae;g__Klebsiella;s__Klebsiella pneumoniae	100	0.73	EASRX822217	PRJNA843551
CTOTU47128	d__Bacteria;p__Proteobacteria;c__Gammaproteobacteria;o__Enterobacterales;f__Enterobacteriaceae;g__Pantoea;s__Pantoea eucrina	96.95	0.64	EASRX822217	PRJNA843551
CTOTU47129	d__Bacteria;p__Proteobacteria;c__Gammaproteobacteria;o__Pseudomonadales;f__Pseudomonadaceae;g__Pseudomonas_A;s__	85.57	1.14	EASRX822217	PRJNA843551
CTOTU47130	d__Bacteria;p__Proteobacteria;c__Gammaproteobacteria;o__Pseudomonadales;f__Moraxellaceae;g__Acinetobacter;s__Acinetobacter seifertii	99.36	0	EASRX822217	PRJNA843551
CTOTU47131	d__Bacteria;p__Firmicutes;c__Bacilli;o__Exiguobacterales;f__Exiguobacteraceae;g__Exiguobacterium_A;s__Exiguobacterium_A sp001423965	94.74	0.99	EASRX822217	PRJNA843551
CTOTU47132	d__Bacteria;p__Proteobacteria;c__Gammaproteobacteria;o__Xanthomonadales;f__Xanthomonadaceae;g__Stenotrophomonas;s__Stenotrophomonas maltophilia_A	67.88	0.52	EASRX822217	PRJNA843551
CTOTU47133	d__Bacteria;p__Proteobacteria;c__Gammaproteobacteria;o__Pseudomonadales;f__Pseudomonadaceae;g__Pseudomonas_A;s__Pseudomonas_A sp003205815	100	0.34	EASRX822219	PRJNA843551
CTOTU47134	d__Bacteria;p__Proteobacteria;c__Gammaproteobacteria;o__Pseudomonadales;f__Moraxellaceae;g__Acinetobacter;s__Acinetobacter sp002455755	68.89	0	EASRX822219	PRJNA843551
CTOTU47135	d__Bacteria;p__Proteobacteria;c__Gammaproteobacteria;o__Pseudomonadales;f__Moraxellaceae;g__Acinetobacter;s__Acinetobacter variabilis	99.89	0.86	EASRX822219	PRJNA843551
CTOTU47136	d__Bacteria;p__Proteobacteria;c__Gammaproteobacteria;o__Pseudomonadales;f__Moraxellaceae;g__Acinetobacter;s__Acinetobacter radioresistens	65.78	2.44	EASRX822219	PRJNA843551
CTOTU47137	d__Bacteria;p__Proteobacteria;c__Gammaproteobacteria;o__Pseudomonadales;f__Pseudomonadaceae;g__Pseudomonas_A;s__Pseudomonas_A stutzeri	99.86	0.14	EASRX822220	PRJNA850115
CTOTU47138	d__Bacteria;p__Proteobacteria;c__Gammaproteobacteria;o__Pseudomonadales;f__Moraxellaceae;g__Acinetobacter;s__Acinetobacter nosocomialis	91.02	1.29	EASRX822220	PRJNA850115
CTOTU47139	d__Bacteria;p__Firmicutes_A;c__Clostridia;o__Oscillospirales;f__Ruminococcaceae;g__Fimivivens;s__	93.74	0.27	EASRX822220	PRJNA850115
CTOTU47140	d__Bacteria;p__Proteobacteria;c__Gammaproteobacteria;o__Enterobacterales;f__Enterobacteriaceae;g__Pseudescherichia;s__Pseudescherichia sp002298805	99.63	0.76	EASRX822220	PRJNA850115
CTOTU47141	d__Bacteria;p__Proteobacteria;c__Gammaproteobacteria;o__Enterobacterales;f__Enterobacteriaceae;g__Klebsiella;s__Klebsiella pneumoniae	75.16	0	EASRX822221	PRJNA850115
CTOTU47142	d__Bacteria;p__Proteobacteria;c__Gammaproteobacteria;o__Enterobacterales;f__Enterobacteriaceae;g__Enterobacter;s__Enterobacter hormaechei_A	97.93	0.62	EASRX822221	PRJNA850115
CTOTU47143	d__Bacteria;p__Bacteroidota;c__Bacteroidia;o__Sphingobacteriales;f__Sphingobacteriaceae;g__Sphingobacterium;s__Sphingobacterium faecium	99.52	2.06	EASRX822221	PRJNA850115
CTOTU47144	d__Bacteria;p__Proteobacteria;c__Gammaproteobacteria;o__Pseudomonadales;f__Moraxellaceae;g__Acinetobacter;s__Acinetobacter variabilis	89.48	2.46	EASRX822221	PRJNA850115
CTOTU47145	d__Bacteria;p__Firmicutes_A;c__Clostridia;o__Tissierellales;f__Sedimentibacteraceae;g__Sedimentibacter;s__Sedimentibacter sp002381185	99.07	3.15	EASRX822221	PRJNA850115
CTOTU47146	d__Bacteria;p__Firmicutes_A;c__Clostridia;o__Clostridiales;f__Clostridiaceae;g__Clostridium_J;s__Clostridium_J sulfidigenes	97.77	1.33	EASRX822221	PRJNA850115
CTOTU47147	d__Bacteria;p__Proteobacteria;c__Gammaproteobacteria;o__Pseudomonadales;f__Moraxellaceae;g__Acinetobacter;s__Acinetobacter baumannii	98.46	0.29	EASRX822221	PRJNA850115
CTOTU47148	d__Bacteria;p__Firmicutes_A;c__Clostridia;o__Lachnospirales;f__Lachnospiraceae;g__Anaerocolumna;s__	91.03	2.4	EASRX822221	PRJNA850115
CTOTU47149	d__Bacteria;p__Proteobacteria;c__Gammaproteobacteria;o__Pseudomonadales;f__Pseudomonadaceae;g__Pseudomonas_E;s__Pseudomonas_E putida_V	70.18	0	EASRX822222	PRJNA850115
CTOTU47150	d__Bacteria;p__Proteobacteria;c__Gammaproteobacteria;o__Pseudomonadales;f__Moraxellaceae;g__Acinetobacter;s__Acinetobacter variabilis	93.23	0.75	EASRX822222	PRJNA850115
CTOTU47151	d__Bacteria;p__Firmicutes;c__Bacilli;o__Lactobacillales;f__Lactobacillaceae;g__Leuconostoc;s__Leuconostoc lactis	97.19	0.26	EASRX822222	PRJNA850115
CTOTU47152	d__Bacteria;p__Firmicutes_A;c__Clostridia;o__Lachnospirales;f__Lachnospiraceae;g__Lacrimispora;s__Lacrimispora sphenoides_A	71.65	1.41	EASRX822222	PRJNA850115
CTOTU47153	d__Bacteria;p__Proteobacteria;c__Gammaproteobacteria;o__Pseudomonadales;f__Pseudomonadaceae;g__Pseudomonas_A;s__Pseudomonas_A stutzeri	98.44	1.09	EASRX822222	PRJNA850115
CTOTU47154	d__Bacteria;p__Proteobacteria;c__Gammaproteobacteria;o__Enterobacterales;f__Enterobacteriaceae;g__Leclercia;s__Leclercia adecarboxylata	99.59	0.65	EASRX822222	PRJNA850115
CTOTU47155	d__Bacteria;p__Firmicutes_A;c__Clostridia;o__Clostridiales;f__Clostridiaceae;g__Clostridium_J;s__Clostridium_J sulfidigenes	95	1.78	EASRX822222	PRJNA850115
CTOTU47156	d__Bacteria;p__Firmicutes;c__Bacilli;o__Bacillales_A;f__Planococcaceae;g__Lysinibacillus;s__Lysinibacillus fusiformis	62.3	0.55	EASRX822222	PRJNA850115
CTOTU47157	d__Bacteria;p__Firmicutes;c__Bacilli;o__Exiguobacterales;f__Exiguobacteraceae;g__Exiguobacterium_A;s__Exiguobacterium_A sp001423965	98.9	0.33	EASRX822222	PRJNA850115
CTOTU47158	d__Bacteria;p__Proteobacteria;c__Alphaproteobacteria;o__Caulobacterales;f__Caulobacteraceae;g__Brevundimonas;s__Brevundimonas sp002386585	98.4	0.81	EASRX822223	PRJNA850115
CTOTU47159	d__Bacteria;p__Proteobacteria;c__Gammaproteobacteria;o__Enterobacterales;f__Enterobacteriaceae;g__Klebsiella;s__Klebsiella pneumoniae	98.15	0.69	EASRX822223	PRJNA850115
CTOTU47160	d__Bacteria;p__Proteobacteria;c__Gammaproteobacteria;o__Pseudomonadales;f__Moraxellaceae;g__Acinetobacter;s__Acinetobacter ursingii	91.67	0	EASRX822223	PRJNA850115
CTOTU47161	d__Bacteria;p__Firmicutes_A;c__Clostridia;o__Clostridiales;f__Clostridiaceae;g__Clostridium_J;s__Clostridium_J sulfidigenes	97.77	2.68	EASRX822223	PRJNA850115
CTOTU47162	d__Bacteria;p__Proteobacteria;c__Gammaproteobacteria;o__Pseudomonadales;f__Moraxellaceae;g__Acinetobacter;s__Acinetobacter radioresistens	100	0	EASRX822224	PRJNA850115
CTOTU47163	d__Bacteria;p__Firmicutes;c__Bacilli;o__Bacillales_A;f__Planococcaceae;g__Lysinibacillus;s__Lysinibacillus fusiformis	91.36	0.44	EASRX822224	PRJNA850115
CTOTU47164	d__Bacteria;p__Proteobacteria;c__Gammaproteobacteria;o__Pseudomonadales;f__Pseudomonadaceae;g__Pseudomonas_A;s__Pseudomonas_A stutzeri	99.86	0.55	EASRX822224	PRJNA850115
CTOTU47165	d__Bacteria;p__Proteobacteria;c__Gammaproteobacteria;o__Enterobacterales;f__Enterobacteriaceae;g__Mixta;s__Mixta calida	99.95	0.41	EASRX822224	PRJNA850115
CTOTU47166	d__Bacteria;p__Firmicutes;c__Bacilli;o__Lactobacillales;f__Lactobacillaceae;g__Leuconostoc;s__Leuconostoc lactis_A	79.16	3.06	EASRX822225	PRJNA850115
CTOTU47167	d__Bacteria;p__Firmicutes;c__Bacilli;o__Paenibacillales;f__Paenibacillaceae;g__Paenibacillus;s__Paenibacillus odorifer	87.41	0.66	EASRX822225	PRJNA850115
CTOTU47168	d__Bacteria;p__Proteobacteria;c__Gammaproteobacteria;o__Pseudomonadales;f__Pseudomonadaceae;g__Pseudomonas_A;s__	74.48	0.86	EASRX822225	PRJNA850115
CTOTU47169	d__Bacteria;p__Firmicutes_A;c__Clostridia;o__Lachnospirales;f__Anaerotignaceae;g__Anaerotignum;s__Anaerotignum propionicum	96.17	0	EASRX822225	PRJNA850115
CTOTU47170	d__Bacteria;p__Proteobacteria;c__Gammaproteobacteria;o__Xanthomonadales;f__Xanthomonadaceae;g__Stenotrophomonas;s__Stenotrophomonas sp003086775	82.97	1.86	EASRX822225	PRJNA850115
CTOTU47171	d__Bacteria;p__Proteobacteria;c__Gammaproteobacteria;o__Enterobacterales;f__Enterobacteriaceae;g__Atlantibacter;s__Atlantibacter hermannii	79.63	0.9	EASRX822225	PRJNA850115
CTOTU47172	d__Bacteria;p__Firmicutes_A;c__Clostridia;o__Clostridiales;f__Clostridiaceae;g__Clostridium_J;s__	53.23	0.1	EASRX822225	PRJNA850115
CTOTU47173	d__Bacteria;p__Firmicutes;c__Bacilli;o__Lactobacillales;f__Streptococcaceae;g__Lactococcus_A;s__Lactococcus_A raffinolactis	98.11	0.69	EASRX822225	PRJNA850115
CTOTU47174	d__Bacteria;p__Firmicutes_A;c__Clostridia;o__Lachnospirales;f__Lachnospiraceae;g__Lacrimispora;s__	99.37	3.16	EASRX822225	PRJNA850115
CTOTU47175	d__Bacteria;p__Firmicutes;c__Bacilli;o__Lactobacillales;f__Enterococcaceae;g__Enterococcus_D;s__Enterococcus_D casseliflavus	98.39	0.75	EASRX822225	PRJNA850115
CTOTU47176	d__Bacteria;p__Firmicutes;c__Bacilli;o__Staphylococcales;f__Staphylococcaceae;g__Staphylococcus;s__Staphylococcus epidermidis	99.67	0	EASRX822227	PRJNA850115
CTOTU47177	d__Bacteria;p__Firmicutes;c__Bacilli;o__Staphylococcales;f__Staphylococcaceae;g__Staphylococcus;s__Staphylococcus hominis	84.78	0.55	EASRX822227	PRJNA850115
CTOTU47178	d__Bacteria;p__Firmicutes;c__Bacilli;o__Staphylococcales;f__Staphylococcaceae;g__Staphylococcus;s__Staphylococcus pasteuri	97.8	1.44	EASRX822227	PRJNA850115
CTOTU47179	d__Bacteria;p__Firmicutes;c__Bacilli;o__Lactobacillales;f__Lactobacillaceae;g__Leuconostoc;s__Leuconostoc lactis	99.83	0	EASRX822228	PRJNA850115
CTOTU47180	d__Bacteria;p__Proteobacteria;c__Gammaproteobacteria;o__Pseudomonadales;f__Moraxellaceae;g__Acinetobacter;s__Acinetobacter schindleri	96.28	0.55	EASRX822228	PRJNA850115
CTOTU47181	d__Bacteria;p__Firmicutes_A;c__Clostridia;o__Tissierellales;f__Sedimentibacteraceae;g__UBA1535;s__UBA1535 sp002479485	73.73	2.62	EASRX822228	PRJNA850115
CTOTU47182	d__Bacteria;p__Bacteroidota;c__Bacteroidia;o__Flavobacteriales;f__Weeksellaceae;g__Empedobacter;s__Empedobacter falsenii_A	97.85	0	EASRX822228	PRJNA850115
CTOTU47183	d__Bacteria;p__Proteobacteria;c__Gammaproteobacteria;o__Enterobacterales;f__Enterobacteriaceae;g__Atlantibacter;s__Atlantibacter hermannii	75	0	EASRX822228	PRJNA850115
CTOTU47184	d__Bacteria;p__Proteobacteria;c__Gammaproteobacteria;o__Enterobacterales;f__Enterobacteriaceae;g__Leclercia;s__Leclercia adecarboxylata	94.75	7.73	EASRX822228	PRJNA850115
CTOTU47185	d__Bacteria;p__Proteobacteria;c__Gammaproteobacteria;o__Pseudomonadales;f__Pseudomonadaceae;g__Pseudomonas_A;s__Pseudomonas_A stutzeri	95.14	0.18	EASRX822231	PRJNA850115
CTOTU47186	d__Bacteria;p__Proteobacteria;c__Alphaproteobacteria;o__Caulobacterales;f__Caulobacteraceae;g__Brevundimonas;s__Brevundimonas diminuta	61.88	2.25	EASRX822231	PRJNA850115
CTOTU47187	d__Bacteria;p__Proteobacteria;c__Gammaproteobacteria;o__Enterobacterales;f__Enterobacteriaceae;g__Leclercia;s__Leclercia adecarboxylata	99.23	0.41	EASRX822231	PRJNA850115
CTOTU47188	d__Bacteria;p__Proteobacteria;c__Gammaproteobacteria;o__Enterobacterales;f__Enterobacteriaceae;g__Pantoea;s__Pantoea cancerogena_A	96.27	1.94	EASRX822234	PRJNA843551
CTOTU47189	d__Bacteria;p__Proteobacteria;c__Gammaproteobacteria;o__Xanthomonadales;f__Xanthomonadaceae;g__Stenotrophomonas;s__Stenotrophomonas sp003086695	92.76	0.68	EASRX822234	PRJNA843551
CTOTU47190	d__Bacteria;p__Proteobacteria;c__Gammaproteobacteria;o__Enterobacterales;f__Enterobacteriaceae;g__Klebsiella;s__Klebsiella variicola	99.69	1.09	EASRX822234	PRJNA843551
CTOTU47191	d__Bacteria;p__Proteobacteria;c__Alphaproteobacteria;o__Caulobacterales;f__Caulobacteraceae;g__Brevundimonas;s__Brevundimonas sp002479495	98.76	0.32	EASRX822236	PRJNA850115
CTOTU47192	d__Bacteria;p__Proteobacteria;c__Gammaproteobacteria;o__Pseudomonadales;f__Pseudomonadaceae;g__Pseudomonas_A;s__	59.48	0	EASRX822236	PRJNA850115
CTOTU47193	d__Bacteria;p__Firmicutes;c__Bacilli;o__Lactobacillales;f__Enterococcaceae;g__Enterococcus;s__Enterococcus faecalis	79.46	1.84	EASRX822236	PRJNA850115
CTOTU47194	d__Bacteria;p__Proteobacteria;c__Gammaproteobacteria;o__Pseudomonadales;f__Pseudomonadaceae;g__Pseudomonas_A;s__Pseudomonas_A songnenensis	71.55	1.72	EASRX822236	PRJNA850115
CTOTU47195	d__Bacteria;p__Firmicutes;c__Bacilli;o__Lactobacillales;f__Lactobacillaceae;g__Weissella;s__Weissella confusa	87.81	0.94	EASRX822239	PRJNA850115
CTOTU47196	d__Bacteria;p__Proteobacteria;c__Gammaproteobacteria;o__Xanthomonadales;f__Xanthomonadaceae;g__Stenotrophomonas;s__Stenotrophomonas maltophilia_AN	100	0.46	EASRX822239	PRJNA850115
CTOTU47197	d__Bacteria;p__Proteobacteria;c__Gammaproteobacteria;o__Pseudomonadales;f__Moraxellaceae;g__Acinetobacter;s__Acinetobacter kookii	59.64	1.72	EASRX822239	PRJNA850115
CTOTU47198	d__Bacteria;p__Proteobacteria;c__Alphaproteobacteria;o__Caulobacterales;f__Caulobacteraceae;g__Brevundimonas;s__Brevundimonas sp002430835	75.99	1.62	EASRX822239	PRJNA850115
CTOTU47199	d__Bacteria;p__Proteobacteria;c__Alphaproteobacteria;o__Rhizobiales;f__Rhizobiaceae;g__Agrobacterium;s__Agrobacterium pusense	95.69	2.99	EASRX822241	PRJNA850115
CTOTU47200	d__Bacteria;p__Proteobacteria;c__Gammaproteobacteria;o__Enterobacterales;f__Enterobacteriaceae;g__Cronobacter;s__Cronobacter turicensis	99.97	0.28	EASRX822241	PRJNA850115
CTOTU47201	d__Bacteria;p__Proteobacteria;c__Gammaproteobacteria;o__Pseudomonadales;f__Moraxellaceae;g__Acinetobacter;s__Acinetobacter radioresistens	99.73	0	EASRX822241	PRJNA850115
CTOTU47202	d__Bacteria;p__Proteobacteria;c__Gammaproteobacteria;o__Xanthomonadales;f__Xanthomonadaceae;g__Stenotrophomonas;s__Stenotrophomonas maltophilia	95.65	1.27	EASRX822246	PRJNA850115
CTOTU47203	d__Bacteria;p__Firmicutes;c__Bacilli;o__Lactobacillales;f__Enterococcaceae;g__Enterococcus_F;s__Enterococcus_F sp017426705	81.01	2.33	EASRX822246	PRJNA850115
CTOTU47204	d__Bacteria;p__Proteobacteria;c__Gammaproteobacteria;o__Enterobacterales;f__Enterobacteriaceae;g__Klebsiella;s__Klebsiella pneumoniae	97.77	1.8	EASRX822246	PRJNA850115
CTOTU47205	d__Bacteria;p__Bacteroidota;c__Bacteroidia;o__Flavobacteriales;f__Weeksellaceae;g__Empedobacter;s__Empedobacter sp002378465	100	0	EASRX822246	PRJNA850115
CTOTU47206	d__Bacteria;p__Bacteroidota;c__Bacteroidia;o__Sphingobacteriales;f__Sphingobacteriaceae;g__Sphingobacterium;s__Sphingobacterium multivorum	100	2.54	EASRX822247	PRJNA850115
CTOTU47207	d__Bacteria;p__Firmicutes_A;c__Clostridia;o__Lachnospirales;f__Lachnospiraceae;g__Lacrimispora;s__Lacrimispora celerecrescens_B	99.37	0	EASRX822247	PRJNA850115
CTOTU47208	d__Bacteria;p__Firmicutes;c__Bacilli;o__Lactobacillales;f__Enterococcaceae;g__Enterococcus;s__Enterococcus faecalis	99.53	0	EASRX822247	PRJNA850115
CTOTU47209	d__Bacteria;p__Proteobacteria;c__Gammaproteobacteria;o__Pseudomonadales;f__Moraxellaceae;g__Acinetobacter;s__Acinetobacter radioresistens	100	0	EASRX822247	PRJNA850115
CTOTU47210	d__Bacteria;p__Firmicutes;c__Bacilli;o__Bacillales;f__Bacillaceae_G;g__Bacillus_A;s__Bacillus_A paranthracis	95.74	0.57	EASRX822247	PRJNA850115
CTOTU47211	d__Bacteria;p__Firmicutes;c__Bacilli;o__Lactobacillales;f__Lactobacillaceae;g__Weissella;s__Weissella cibaria	94.97	0	EASRX822248	PRJNA850115
CTOTU47212	d__Bacteria;p__Proteobacteria;c__Gammaproteobacteria;o__Pseudomonadales;f__Moraxellaceae;g__Acinetobacter;s__Acinetobacter nosocomialis	98.78	0.14	EASRX822248	PRJNA850115
CTOTU47213	d__Bacteria;p__Proteobacteria;c__Gammaproteobacteria;o__Enterobacterales;f__Enterobacteriaceae;g__Enterobacter_D;s__Enterobacter_D sp900116015	66.38	0	EASRX822248	PRJNA850115
CTOTU47214	d__Bacteria;p__Proteobacteria;c__Gammaproteobacteria;o__Enterobacterales;f__Enterobacteriaceae;g__Superficieibacter;s__Superficieibacter sp002421005	93.46	0.82	EASRX822248	PRJNA850115
CTOTU47215	d__Bacteria;p__Firmicutes;c__Bacilli;o__Lactobacillales;f__Lactobacillaceae;g__Leuconostoc;s__Leuconostoc lactis_A	97.29	0.52	EASRX822248	PRJNA850115
CTOTU47216	d__Bacteria;p__Firmicutes_A;c__Clostridia;o__Clostridiales;f__Clostridiaceae;g__Clostridium_J;s__Clostridium_J sulfidigenes	96.24	3.87	EASRX822248	PRJNA850115
CTOTU47217	d__Bacteria;p__Proteobacteria;c__Gammaproteobacteria;o__Pseudomonadales;f__Pseudomonadaceae;g__Pseudomonas_A;s__Pseudomonas_A balearica	95.96	0.14	EASRX822248	PRJNA850115
CTOTU47218	d__Bacteria;p__Firmicutes;c__Bacilli;o__Lactobacillales;f__Streptococcaceae;g__Streptococcus;s__Streptococcus parasuis	99.81	0.43	EASRX822248	PRJNA850115
CTOTU47219	d__Bacteria;p__Proteobacteria;c__Gammaproteobacteria;o__Enterobacterales;f__Enterobacteriaceae;g__Buttiauxella;s__	50.86	0	EASRX822248	PRJNA850115
CTOTU47220	d__Bacteria;p__Firmicutes_A;c__Clostridia;o__Oscillospirales;f__Ruminococcaceae;g__Pygmaiobacter;s__Pygmaiobacter massiliensis	97.99	0.34	EASRX822248	PRJNA850115
CTOTU47221	d__Bacteria;p__Firmicutes;c__Bacilli;o__Staphylococcales;f__Staphylococcaceae;g__Macrococcus;s__Macrococcus sp002438305	90	0.83	EASRX822251	PRJNA850115
CTOTU47222	d__Bacteria;p__Firmicutes_A;c__Clostridia;o__Clostridiales;f__Clostridiaceae;g__Clostridium_J;s__Clostridium_J sulfidigenes	98.39	1.09	EASRX822251	PRJNA850115
CTOTU47223	d__Bacteria;p__Proteobacteria;c__Gammaproteobacteria;o__Enterobacterales;f__Enterobacteriaceae;g__Leclercia;s__Leclercia adecarboxylata	99.9	0.55	EASRX822251	PRJNA850115
CTOTU47224	d__Bacteria;p__Proteobacteria;c__Gammaproteobacteria;o__Pseudomonadales;f__Moraxellaceae;g__Acinetobacter;s__Acinetobacter nosocomialis	96.55	1.1	EASRX822251	PRJNA850115
CTOTU47225	d__Bacteria;p__Firmicutes;c__Bacilli;o__Exiguobacterales;f__Exiguobacteraceae;g__Exiguobacterium_A;s__Exiguobacterium_A sp001423965	92	1.21	EASRX822251	PRJNA850115
CTOTU47226	d__Bacteria;p__Firmicutes;c__Bacilli;o__Bacillales_A;f__Planococcaceae;g__Lysinibacillus;s__Lysinibacillus sphaericus_A	67.97	3.22	EASRX822251	PRJNA850115
CTOTU47227	d__Bacteria;p__Proteobacteria;c__Gammaproteobacteria;o__Enterobacterales;f__Enterobacteriaceae;g__Lelliottia;s__Lelliottia nimipressuralis	100	0.11	EASRX822252	PRJNA850115
CTOTU47228	d__Bacteria;p__Proteobacteria;c__Gammaproteobacteria;o__Enterobacterales;f__Enterobacteriaceae;g__Erwinia;s__Erwinia aphidicola	52.19	0	EASRX822252	PRJNA850115
CTOTU47229	d__Bacteria;p__Proteobacteria;c__Gammaproteobacteria;o__Pseudomonadales;f__Pseudomonadaceae;g__Pseudomonas_A;s__Pseudomonas_A stutzeri	92.51	2.09	EASRX822252	PRJNA850115
CTOTU47230	d__Bacteria;p__Proteobacteria;c__Gammaproteobacteria;o__Xanthomonadales;f__Xanthomonadaceae;g__Stenotrophomonas;s__Stenotrophomonas maltophilia_F	74.68	4.45	EASRX822252	PRJNA850115
CTOTU47231	d__Bacteria;p__Bacteroidota;c__Bacteroidia;o__Sphingobacteriales;f__Sphingobacteriaceae;g__Sphingobacterium;s__Sphingobacterium sp002354335	99.84	0	EASRX822252	PRJNA850115
CTOTU47232	d__Bacteria;p__Proteobacteria;c__Gammaproteobacteria;o__Pseudomonadales;f__Pseudomonadaceae;g__Pseudomonas_A;s__	79.43	1.89	EASRX822255	PRJNA850115
CTOTU47233	d__Bacteria;p__Proteobacteria;c__Gammaproteobacteria;o__Enterobacterales;f__Enterobacteriaceae;g__Klebsiella;s__Klebsiella pneumoniae	86.54	2.7	EASRX822255	PRJNA850115
CTOTU47234	d__Bacteria;p__Bacteroidota;c__Bacteroidia;o__Sphingobacteriales;f__Sphingobacteriaceae;g__Sphingobacterium;s__	99.84	0.95	EASRX822255	PRJNA850115
CTOTU47235	d__Bacteria;p__Proteobacteria;c__Gammaproteobacteria;o__Xanthomonadales;f__Xanthomonadaceae;g__Stenotrophomonas;s__Stenotrophomonas sp002471015	84.32	2	EASRX822255	PRJNA850115
CTOTU47236	d__Bacteria;p__Proteobacteria;c__Gammaproteobacteria;o__Enterobacterales;f__Enterobacteriaceae;g__Leclercia;s__Leclercia adecarboxylata	99.29	7.72	EASRX822255	PRJNA850115
CTOTU47237	d__Bacteria;p__Firmicutes;c__Bacilli;o__Lactobacillales;f__Enterococcaceae;g__Enterococcus;s__Enterococcus faecalis	86.15	0.75	EASRX822258	PRJNA850115
CTOTU47238	d__Bacteria;p__Proteobacteria;c__Gammaproteobacteria;o__Pseudomonadales;f__Pseudomonadaceae;g__Pseudomonas_A;s__Pseudomonas_A kunmingensis_A	99.15	0.14	EASRX822258	PRJNA850115
CTOTU47239	d__Bacteria;p__Proteobacteria;c__Gammaproteobacteria;o__Xanthomonadales;f__Xanthomonadaceae;g__Stenotrophomonas;s__Stenotrophomonas maltophilia_AX	97.11	0.77	EASRX822258	PRJNA850115
CTOTU47240	d__Bacteria;p__Bacteroidota;c__Bacteroidia;o__Sphingobacteriales;f__Sphingobacteriaceae;g__Sphingobacterium;s__Sphingobacterium daejeonense	97.46	0.05	EASRX822258	PRJNA850115
CTOTU47241	d__Bacteria;p__Proteobacteria;c__Alphaproteobacteria;o__Caulobacterales;f__Caulobacteraceae;g__Brevundimonas;s__Brevundimonas sp002419815	90.75	1.57	EASRX822258	PRJNA850115
CTOTU47242	d__Bacteria;p__Bacteroidota;c__Bacteroidia;o__Sphingobacteriales;f__Sphingobacteriaceae;g__Pararcticibacter;s__	93.64	0.48	EASRX822258	PRJNA850115
CTOTU47243	d__Bacteria;p__Proteobacteria;c__Gammaproteobacteria;o__Pseudomonadales;f__Pseudomonadaceae;g__Pseudomonas_E;s__Pseudomonas_E fulva	59.65	0	EASRX822258	PRJNA850115
CTOTU47244	d__Bacteria;p__Proteobacteria;c__Alphaproteobacteria;o__Rhizobiales_A;f__Rhizobiaceae_A;g__Ochrobactrum;s__Ochrobactrum anthropi	65.28	0	EASRX822258	PRJNA850115
CTOTU47245	d__Bacteria;p__Firmicutes_A;c__Clostridia;o__Lachnospirales;f__Anaerotignaceae;g__Anaerotignum;s__	95.3	0.34	EASRX822258	PRJNA850115
CTOTU47246	d__Bacteria;p__Firmicutes;c__Bacilli;o__Lactobacillales;f__Enterococcaceae;g__Enterococcus_D;s__Enterococcus_D casseliflavus	98.78	1.5	EASRX822258	PRJNA850115
CTOTU47247	d__Bacteria;p__Bacteroidota;c__Bacteroidia;o__Flavobacteriales;f__Weeksellaceae;g__Chryseobacterium;s__	100	0	EASRX822259	PRJNA850115
CTOTU47248	d__Bacteria;p__Proteobacteria;c__Gammaproteobacteria;o__Enterobacterales;f__Enterobacteriaceae;g__Klebsiella;s__Klebsiella pneumoniae	68.26	0	EASRX822259	PRJNA850115
CTOTU47249	d__Bacteria;p__Proteobacteria;c__Gammaproteobacteria;o__Enterobacterales;f__Enterobacteriaceae;g__Kosakonia;s__Kosakonia cowanii	99.1	0.74	EASRX822259	PRJNA850115
CTOTU47250	d__Bacteria;p__Proteobacteria;c__Gammaproteobacteria;o__Pseudomonadales;f__Moraxellaceae;g__Acinetobacter;s__Acinetobacter johnsonii	99.91	0.48	EASRX822259	PRJNA850115
CTOTU47251	d__Bacteria;p__Proteobacteria;c__Alphaproteobacteria;o__Rhizobiales;f__Rhizobiaceae;g__Agrobacterium;s__Agrobacterium sp005938205	80.72	1.87	EASRX822259	PRJNA850115
CTOTU47252	d__Bacteria;p__Firmicutes_A;c__Clostridia;o__Oscillospirales;f__Oscillospiraceae;g__Oscillibacter;s__	65.91	0.67	EASRX822259	PRJNA850115
CTOTU47253	d__Bacteria;p__Proteobacteria;c__Gammaproteobacteria;o__Enterobacterales;f__Enterobacteriaceae;g__Enterobacter;s__Enterobacter ludwigii	98.52	0.19	EASRX822259	PRJNA850115
CTOTU47254	d__Bacteria;p__Proteobacteria;c__Gammaproteobacteria;o__Enterobacterales;f__Enterobacteriaceae;g__Enterobacter;s__Enterobacter hormaechei_A	99.36	0.71	EASRX822259	PRJNA850115
CTOTU47255	d__Bacteria;p__Proteobacteria;c__Gammaproteobacteria;o__Pseudomonadales;f__Moraxellaceae;g__Acinetobacter;s__Acinetobacter radioresistens	91.54	2.11	EASRX822261	PRJNA850115
CTOTU47256	d__Bacteria;p__Proteobacteria;c__Gammaproteobacteria;o__Enterobacterales;f__Enterobacteriaceae;g__Buttiauxella;s__	77.93	3.45	EASRX822261	PRJNA850115
CTOTU47257	d__Bacteria;p__Proteobacteria;c__Gammaproteobacteria;o__Enterobacterales;f__Enterobacteriaceae;g__Klebsiella;s__Klebsiella ornithinolytica	96.28	3.04	EASRX822261	PRJNA850115
CTOTU47258	d__Bacteria;p__Bacteroidota;c__Bacteroidia;o__Sphingobacteriales;f__Sphingobacteriaceae;g__Sphingobacterium;s__Sphingobacterium multivorum	92.9	1.83	EASRX822261	PRJNA850115
CTOTU47259	d__Bacteria;p__Firmicutes_A;c__Clostridia;o__Clostridiales;f__Clostridiaceae;g__Clostridium_J;s__Clostridium_J sulfidigenes	76.48	2.31	EASRX822262	PRJNA850115
CTOTU47260	d__Bacteria;p__Proteobacteria;c__Gammaproteobacteria;o__Enterobacterales;f__Enterobacteriaceae;g__Leclercia;s__Leclercia adecarboxylata	96.28	1.35	EASRX822262	PRJNA850115
CTOTU47261	d__Bacteria;p__Proteobacteria;c__Gammaproteobacteria;o__Pseudomonadales;f__Pseudomonadaceae;g__Pseudomonas_A;s__Pseudomonas_A stutzeri	99.94	0.55	EASRX822262	PRJNA850115
CTOTU47262	d__Bacteria;p__Proteobacteria;c__Gammaproteobacteria;o__Pseudomonadales;f__Moraxellaceae;g__Acinetobacter;s__Acinetobacter lwoffii_D	86.94	3.74	EASRX822264	PRJNA850115
CTOTU47263	d__Bacteria;p__Proteobacteria;c__Gammaproteobacteria;o__Pseudomonadales;f__Pseudomonadaceae;g__Pseudomonas_A;s__Pseudomonas_A stutzeri	93.31	3.21	EASRX822264	PRJNA850115
CTOTU47264	d__Bacteria;p__Proteobacteria;c__Gammaproteobacteria;o__Enterobacterales;f__Enterobacteriaceae;g__Klebsiella;s__Klebsiella pneumoniae	98.46	0.08	EASRX822264	PRJNA850115
CTOTU47265	d__Bacteria;p__Firmicutes;c__Bacilli;o__Lactobacillales;f__Enterococcaceae;g__Enterococcus_D;s__Enterococcus_D casseliflavus	97.19	2.6	EASRX822264	PRJNA850115
CTOTU47286	d__Bacteria;p__Proteobacteria;c__Gammaproteobacteria;o__Pseudomonadales;f__Pseudomonadaceae;g__Pseudomonas_A;s__Pseudomonas_A nitrititolerans	80.25	1.45	EASRX822270	PRJNA843551
CTOTU47287	d__Bacteria;p__Proteobacteria;c__Gammaproteobacteria;o__Burkholderiales;f__Burkholderiaceae;g__Achromobacter;s__Achromobacter denitrificans	93.36	0.58	EASRX822270	PRJNA843551
CTOTU47288	d__Bacteria;p__Proteobacteria;c__Gammaproteobacteria;o__Xanthomonadales;f__Xanthomonadaceae;g__Stenotrophomonas;s__Stenotrophomonas sp002471015	96.63	0.78	EASRX822270	PRJNA843551
CTOTU47289	d__Bacteria;p__Proteobacteria;c__Gammaproteobacteria;o__Xanthomonadales;f__Xanthomonadaceae;g__Stenotrophomonas;s__Stenotrophomonas maltophilia_N	97.83	0.47	EASRX822270	PRJNA843551
CTOTU47290	d__Bacteria;p__Proteobacteria;c__Gammaproteobacteria;o__Pseudomonadales;f__Moraxellaceae;g__Acinetobacter;s__Acinetobacter variabilis	99.73	0	EASRX822275	PRJNA843551
CTOTU47291	d__Bacteria;p__Firmicutes_A;c__Clostridia;o__Lachnospirales;f__Lachnospiraceae;g__Lacrimispora;s__Lacrimispora sphenoides_A	63.18	1.71	EASRX822275	PRJNA843551
CTOTU47292	d__Bacteria;p__Proteobacteria;c__Gammaproteobacteria;o__Enterobacterales;f__Enterobacteriaceae;g__Leclercia;s__Leclercia adecarboxylata	93.39	2.91	EASRX822275	PRJNA843551
CTOTU47293	d__Bacteria;p__Bacteroidota;c__Bacteroidia;o__Flavobacteriales;f__Weeksellaceae;g__Empedobacter;s__Empedobacter sp002378465	100	0	EASRX822275	PRJNA843551
CTOTU47294	d__Bacteria;p__Proteobacteria;c__Gammaproteobacteria;o__Pseudomonadales;f__Pseudomonadaceae;g__Pseudomonas_A;s__Pseudomonas_A stutzeri	98.85	0.27	EASRX822275	PRJNA843551
CTOTU47295	d__Bacteria;p__Firmicutes_A;c__Clostridia;o__Clostridiales;f__Clostridiaceae;g__Clostridium_J;s__Clostridium_J sulfidigenes	97.08	1.1	EASRX822275	PRJNA843551
CTOTU47296	d__Bacteria;p__Firmicutes_C;c__Negativicutes;o__Sporomusales;f__Thermosinaceae;g__Anaerospora;s__Anaerospora sp002337925	99.05	3.38	EASRX822275	PRJNA843551
CTOTU47297	d__Bacteria;p__Proteobacteria;c__Gammaproteobacteria;o__Burkholderiales;f__Burkholderiaceae;g__Achromobacter;s__Achromobacter insolitus	92.82	1.11	EASRX822275	PRJNA843551
CTOTU47298	d__Bacteria;p__Bacteroidota;c__Bacteroidia;o__Sphingobacteriales;f__Sphingobacteriaceae;g__Sphingobacterium;s__Sphingobacterium kitahiroshimense	98.33	1.43	EASRX822276	PRJNA843551
CTOTU47299	d__Bacteria;p__Proteobacteria;c__Gammaproteobacteria;o__Enterobacterales;f__Enterobacteriaceae;g__Serratia;s__Serratia liquefaciens	78.45	0	EASRX822276	PRJNA843551
CTOTU47300	d__Bacteria;p__Proteobacteria;c__Gammaproteobacteria;o__Pseudomonadales;f__Pseudomonadaceae;g__Pseudomonas_A;s__Pseudomonas_A nitrititolerans	98.5	1.57	EASRX822276	PRJNA843551
CTOTU47301	d__Bacteria;p__Proteobacteria;c__Gammaproteobacteria;o__Pseudomonadales;f__Moraxellaceae;g__Acinetobacter;s__Acinetobacter guillouiae	80.31	1.92	EASRX822276	PRJNA843551
CTOTU47302	d__Bacteria;p__Bacteroidota;c__Bacteroidia;o__Flavobacteriales;f__Weeksellaceae;g__Chishuiella;s__Chishuiella changwenlii	100	0	EASRX822276	PRJNA843551
CTOTU47303	d__Bacteria;p__Proteobacteria;c__Gammaproteobacteria;o__Enterobacterales;f__Enterobacteriaceae;g__Klebsiella;s__Klebsiella sp002270295	99.44	1.36	EASRX822276	PRJNA843551
CTOTU47304	d__Bacteria;p__Bacteroidota;c__Bacteroidia;o__Sphingobacteriales;f__Sphingobacteriaceae;g__Sphingobacterium;s__	94.44	0.48	EASRX822276	PRJNA843551
CTOTU47305	d__Bacteria;p__Proteobacteria;c__Gammaproteobacteria;o__Burkholderiales;f__Burkholderiaceae;g__Comamonas;s__Comamonas terrigena	90.04	0.73	EASRX822276	PRJNA843551
CTOTU47306	d__Bacteria;p__Proteobacteria;c__Gammaproteobacteria;o__Xanthomonadales;f__Xanthomonadaceae;g__Stenotrophomonas;s__Stenotrophomonas maltophilia_P	98.32	0.09	EASRX822277	PRJNA843551
CTOTU47307	d__Bacteria;p__Proteobacteria;c__Gammaproteobacteria;o__Enterobacterales;f__Enterobacteriaceae;g__Enterobacter;s__Enterobacter hormaechei_A	99.73	0.36	EASRX822277	PRJNA843551
CTOTU47308	d__Bacteria;p__Proteobacteria;c__Gammaproteobacteria;o__Xanthomonadales;f__Xanthomonadaceae;g__Stenotrophomonas;s__Stenotrophomonas maltophilia_F	87.57	2.96	EASRX822279	PRJNA843551
CTOTU47309	d__Bacteria;p__Firmicutes;c__Bacilli;o__Lactobacillales;f__Enterococcaceae;g__Enterococcus_D;s__Enterococcus_D sp002850555	71.08	0.95	EASRX822279	PRJNA843551
CTOTU47310	d__Bacteria;p__Firmicutes_A;c__Clostridia;o__Tissierellales;f__Sedimentibacteraceae;g__Sedimentibacter;s__Sedimentibacter sp003457065	98.37	1.63	EASRX822279	PRJNA843551
CTOTU47311	d__Bacteria;p__Proteobacteria;c__Gammaproteobacteria;o__Enterobacterales;f__Enterobacteriaceae;g__Pantoea;s__Pantoea eucrina	98.85	0.37	EASRX822279	PRJNA843551
CTOTU47312	d__Bacteria;p__Firmicutes_A;c__Clostridia;o__Lachnospirales;f__UBA5962;g__UBA5962;s__UBA5962 sp002430285	90.39	0.34	EASRX822279	PRJNA843551
CTOTU47313	d__Bacteria;p__Firmicutes_A;c__Clostridia;o__Lachnospirales;f__Lachnospiraceae;g__Anaerocolumna;s__	79.05	3.69	EASRX822279	PRJNA843551
CTOTU47314	d__Bacteria;p__Proteobacteria;c__Gammaproteobacteria;o__Enterobacterales;f__Enterobacteriaceae;g__UBA7405;s__UBA7405 sp000755535	99.5	0.09	EASRX822279	PRJNA843551
CTOTU47315	d__Bacteria;p__Proteobacteria;c__Gammaproteobacteria;o__Pseudomonadales;f__Moraxellaceae;g__Acinetobacter;s__Acinetobacter nosocomialis	98.18	0.14	EASRX822279	PRJNA843551
CTOTU47316	d__Bacteria;p__Firmicutes_C;c__Negativicutes;o__Sporomusales;f__Thermosinaceae;g__Anaerospora;s__Anaerospora sp002337925	96.16	4.96	EASRX822279	PRJNA843551
CTOTU47317	d__Bacteria;p__Proteobacteria;c__Gammaproteobacteria;o__Pseudomonadales;f__Pseudomonadaceae;g__Pseudomonas_A;s__Pseudomonas_A kunmingensis_A	92.28	0.14	EASRX822279	PRJNA843551
CTOTU47318	d__Bacteria;p__Proteobacteria;c__Gammaproteobacteria;o__Pseudomonadales;f__Pseudomonadaceae;g__Pseudomonas_A;s__Pseudomonas_A stutzeri	93.03	1.93	EASRX822280	PRJNA850115
CTOTU47319	d__Bacteria;p__Bacteroidota;c__Bacteroidia;o__Flavobacteriales;f__Weeksellaceae;g__Empedobacter;s__Empedobacter sp002378465	96.77	0.54	EASRX822280	PRJNA850115
CTOTU47320	d__Bacteria;p__Proteobacteria;c__Gammaproteobacteria;o__Burkholderiales;f__Burkholderiaceae;g__Comamonas;s__Comamonas jiangduensis	98.17	0.83	EASRX822280	PRJNA850115
CTOTU47321	d__Bacteria;p__Proteobacteria;c__Gammaproteobacteria;o__Xanthomonadales;f__Xanthomonadaceae;g__Stenotrophomonas;s__Stenotrophomonas acidaminiphila	81.81	1.36	EASRX822280	PRJNA850115
CTOTU47322	d__Bacteria;p__Proteobacteria;c__Gammaproteobacteria;o__Enterobacterales;f__Enterobacteriaceae;g__Leclercia;s__Leclercia adecarboxylata	78.44	2.79	EASRX822280	PRJNA850115
CTOTU47323	d__Bacteria;p__Bacteroidota;c__Bacteroidia;o__Sphingobacteriales;f__Sphingobacteriaceae;g__Sphingobacterium;s__Sphingobacterium multivorum	86.32	2.14	EASRX822280	PRJNA850115
CTOTU47324	d__Bacteria;p__Proteobacteria;c__Gammaproteobacteria;o__Xanthomonadales;f__Xanthomonadaceae;g__Stenotrophomonas;s__Stenotrophomonas rhizophila_A	97.72	0.1	EASRX822281	PRJNA850115
CTOTU47325	d__Bacteria;p__Proteobacteria;c__Gammaproteobacteria;o__Enterobacterales;f__Enterobacteriaceae;g__Enterobacter;s__Enterobacter hormaechei_A	99.73	0.19	EASRX822281	PRJNA850115
CTOTU47326	d__Bacteria;p__Proteobacteria;c__Alphaproteobacteria;o__Caulobacterales;f__Caulobacteraceae;g__Brevundimonas;s__Brevundimonas sp002430835	92.53	2.66	EASRX822281	PRJNA850115
CTOTU47327	d__Bacteria;p__Proteobacteria;c__Alphaproteobacteria;o__Caulobacterales;f__Caulobacteraceae;g__Brevundimonas;s__Brevundimonas diminuta	74.05	2.47	EASRX822282	PRJNA850115
CTOTU47328	d__Bacteria;p__Proteobacteria;c__Gammaproteobacteria;o__Pseudomonadales;f__Pseudomonadaceae;g__Pseudomonas_A;s__Pseudomonas_A stutzeri	99.63	0.14	EASRX822282	PRJNA850115
CTOTU47329	d__Bacteria;p__Proteobacteria;c__Gammaproteobacteria;o__Enterobacterales;f__Enterobacteriaceae;g__Enterobacter;s__Enterobacter hormaechei_A	97.98	0.08	EASRX822282	PRJNA850115
CTOTU47330	d__Bacteria;p__Proteobacteria;c__Gammaproteobacteria;o__Pseudomonadales;f__Moraxellaceae;g__Acinetobacter;s__Acinetobacter sp002365595	100	3.01	EASRX822282	PRJNA850115
CTOTU47331	d__Bacteria;p__Proteobacteria;c__Alphaproteobacteria;o__Caulobacterales;f__Caulobacteraceae;g__Brevundimonas;s__Brevundimonas vesicularis	98.31	1.3	EASRX822283	PRJNA850115
CTOTU47332	d__Bacteria;p__Proteobacteria;c__Gammaproteobacteria;o__Enterobacterales;f__Enterobacteriaceae;g__Enterobacter;s__Enterobacter hormaechei_A	97.77	1.36	EASRX822283	PRJNA850115
CTOTU47333	d__Bacteria;p__Proteobacteria;c__Gammaproteobacteria;o__Enterobacterales;f__Enterobacteriaceae;g__Leclercia;s__Leclercia adecarboxylata	98.91	0.08	EASRX822284	PRJNA850115
CTOTU47334	d__Bacteria;p__Firmicutes_C;c__Negativicutes;o__Sporomusales;f__Thermosinaceae;g__Anaerospora;s__Anaerospora hongkongensis	97.94	4.01	EASRX822284	PRJNA850115
CTOTU47335	d__Bacteria;p__Firmicutes;c__Bacilli;o__Exiguobacterales;f__Exiguobacteraceae;g__Exiguobacterium_A;s__	71.96	3.4	EASRX822284	PRJNA850115
CTOTU47336	d__Bacteria;p__Actinobacteriota;c__Actinomycetia;o__Actinomycetales;f__Micrococcaceae;g__Glutamicibacter;s__Glutamicibacter soli	63.84	0.54	EASRX822284	PRJNA850115
CTOTU47337	d__Bacteria;p__Firmicutes;c__Bacilli;o__Bacillales_A;f__Planococcaceae;g__Lysinibacillus;s__Lysinibacillus capsici	64.89	2.27	EASRX822284	PRJNA850115
CTOTU47338	d__Bacteria;p__Proteobacteria;c__Gammaproteobacteria;o__Pseudomonadales;f__Pseudomonadaceae;g__Pseudomonas_A;s__Pseudomonas_A stutzeri	98.54	0.14	EASRX822284	PRJNA850115
CTOTU47339	d__Bacteria;p__Proteobacteria;c__Gammaproteobacteria;o__Burkholderiales;f__Burkholderiaceae;g__Achromobacter;s__Achromobacter xylosoxidans	80.49	1.02	EASRX822284	PRJNA850115
CTOTU47340	d__Bacteria;p__Proteobacteria;c__Gammaproteobacteria;o__Pseudomonadales;f__Pseudomonadaceae;g__Pseudomonas_A;s__Pseudomonas_A nitrititolerans	100	0.48	EASRX822285	PRJNA850115
CTOTU47341	d__Bacteria;p__Proteobacteria;c__Gammaproteobacteria;o__Pseudomonadales;f__Moraxellaceae;g__Acinetobacter;s__Acinetobacter variabilis	99.59	0.34	EASRX822285	PRJNA850115
CTOTU47342	d__Bacteria;p__Proteobacteria;c__Gammaproteobacteria;o__Enterobacterales;f__Enterobacteriaceae;g__Leclercia;s__Leclercia adecarboxylata	99.28	1.47	EASRX822285	PRJNA850115
CTOTU47343	d__Bacteria;p__Proteobacteria;c__Alphaproteobacteria;o__Rhodobacterales;f__Rhodobacteraceae;g__ETT8;s__	98.08	0.8	EASRX822286	PRJNA850115
CTOTU47344	d__Bacteria;p__Proteobacteria;c__Gammaproteobacteria;o__Pseudomonadales;f__Pseudomonadaceae;g__Pseudomonas_A;s__Pseudomonas_A stutzeri	70.69	3.45	EASRX822286	PRJNA850115
CTOTU47345	d__Bacteria;p__Proteobacteria;c__Gammaproteobacteria;o__Enterobacterales;f__Enterobacteriaceae;g__Mixta;s__Mixta calida	97.23	1.43	EASRX822286	PRJNA850115
CTOTU47346	d__Bacteria;p__Firmicutes;c__Bacilli;o__Lactobacillales;f__Enterococcaceae;g__Enterococcus_D;s__Enterococcus_D casseliflavus	91.08	2	EASRX822286	PRJNA850115
CTOTU47347	d__Bacteria;p__Proteobacteria;c__Gammaproteobacteria;o__Pseudomonadales;f__Pseudomonadaceae;g__Pseudomonas_A;s__Pseudomonas_A nitrititolerans	100	0.48	EASRX822287	PRJNA850115
CTOTU47348	d__Bacteria;p__Proteobacteria;c__Gammaproteobacteria;o__Enterobacterales;f__Enterobacteriaceae;g__Leclercia;s__Leclercia adecarboxylata	99.59	0.55	EASRX822287	PRJNA850115
CTOTU47349	d__Bacteria;p__Proteobacteria;c__Gammaproteobacteria;o__Pseudomonadales;f__Moraxellaceae;g__Acinetobacter;s__Acinetobacter radioresistens	90.24	3.11	EASRX822287	PRJNA850115
CTOTU47350	d__Bacteria;p__Bacteroidota;c__Bacteroidia;o__Flavobacteriales;f__Weeksellaceae;g__Chryseobacterium;s__Chryseobacterium indologenes	100	0.49	EASRX822288	PRJNA850115
CTOTU47351	d__Bacteria;p__Proteobacteria;c__Gammaproteobacteria;o__Burkholderiales;f__Burkholderiaceae;g__Achromobacter;s__Achromobacter mucicolens	76.19	1.56	EASRX822288	PRJNA850115
CTOTU47352	d__Bacteria;p__Proteobacteria;c__Gammaproteobacteria;o__Enterobacterales;f__Enterobacteriaceae;g__Enterobacter;s__Enterobacter roggenkampii	98.08	1.27	EASRX822288	PRJNA850115
CTOTU47353	d__Bacteria;p__Proteobacteria;c__Gammaproteobacteria;o__Pseudomonadales;f__Moraxellaceae;g__Acinetobacter;s__Acinetobacter nosocomialis	94.67	0.04	EASRX822288	PRJNA850115
CTOTU47354	d__Bacteria;p__Proteobacteria;c__Gammaproteobacteria;o__Pseudomonadales;f__Pseudomonadaceae;g__Pseudomonas_A;s__Pseudomonas_A stutzeri	95.21	0.14	EASRX822288	PRJNA850115
CTOTU47355	d__Bacteria;p__Proteobacteria;c__Gammaproteobacteria;o__Xanthomonadales;f__Xanthomonadaceae;g__Stenotrophomonas;s__Stenotrophomonas acidaminiphila	75.91	3.89	EASRX822288	PRJNA850115
CTOTU47356	d__Bacteria;p__Proteobacteria;c__Gammaproteobacteria;o__Enterobacterales;f__Enterobacteriaceae;g__Atlantibacter;s__Atlantibacter hermannii	99.67	0.87	EASRX822288	PRJNA850115
CTOTU47357	d__Bacteria;p__Proteobacteria;c__Gammaproteobacteria;o__Enterobacterales;f__Enterobacteriaceae;g__Leclercia;s__Leclercia adecarboxylata	95.19	2.76	EASRX822289	PRJNA850115
CTOTU47358	d__Bacteria;p__Bacteroidota;c__Bacteroidia;o__Sphingobacteriales;f__Sphingobacteriaceae;g__Sphingobacterium;s__Sphingobacterium multivorum	86.95	1.19	EASRX822289	PRJNA850115
CTOTU47359	d__Bacteria;p__Proteobacteria;c__Gammaproteobacteria;o__Pseudomonadales;f__Pseudomonadaceae;g__Pseudomonas_A;s__Pseudomonas_A nitrititolerans	96.79	1.09	EASRX822289	PRJNA850115
CTOTU47360	d__Bacteria;p__Proteobacteria;c__Gammaproteobacteria;o__Pseudomonadales;f__Moraxellaceae;g__Acinetobacter;s__Acinetobacter variabilis	89.97	0.43	EASRX822289	PRJNA850115
CTOTU47361	d__Bacteria;p__Proteobacteria;c__Gammaproteobacteria;o__Xanthomonadales;f__Xanthomonadaceae;g__Stenotrophomonas;s__	77.97	5.37	EASRX822289	PRJNA850115
CTOTU47362	d__Bacteria;p__Proteobacteria;c__Gammaproteobacteria;o__Pseudomonadales;f__Moraxellaceae;g__Acinetobacter;s__Acinetobacter variabilis	82.16	1.82	EASRX822290	PRJNA850115
CTOTU47363	d__Bacteria;p__Proteobacteria;c__Gammaproteobacteria;o__Xanthomonadales;f__Xanthomonadaceae;g__Stenotrophomonas;s__	97.75	0.97	EASRX822290	PRJNA850115
CTOTU47364	d__Bacteria;p__Proteobacteria;c__Gammaproteobacteria;o__Xanthomonadales;f__Xanthomonadaceae;g__Stenotrophomonas;s__Stenotrophomonas sp002329155	93.07	1.42	EASRX822290	PRJNA850115
CTOTU47365	d__Bacteria;p__Proteobacteria;c__Gammaproteobacteria;o__Enterobacterales;f__Enterobacteriaceae;g__Enterobacter;s__Enterobacter hormaechei_A	99.73	0.08	EASRX822290	PRJNA850115
CTOTU47366	d__Bacteria;p__Proteobacteria;c__Alphaproteobacteria;o__Caulobacterales;f__Caulobacteraceae;g__Brevundimonas;s__	99.68	0	EASRX822290	PRJNA850115
CTOTU47367	d__Bacteria;p__Proteobacteria;c__Gammaproteobacteria;o__Enterobacterales;f__Enterobacteriaceae;g__Enterobacter;s__Enterobacter hormaechei_A	99.73	0.13	EASRX822291	PRJNA850115
CTOTU47368	d__Bacteria;p__Bacteroidota;c__Bacteroidia;o__Flavobacteriales;f__Weeksellaceae;g__Chryseobacterium;s__Chryseobacterium indologenes	100	0.49	EASRX822291	PRJNA850115
CTOTU47369	d__Bacteria;p__Proteobacteria;c__Gammaproteobacteria;o__Xanthomonadales;f__Xanthomonadaceae;g__Stenotrophomonas;s__Stenotrophomonas maltophilia	95.95	0.39	EASRX822291	PRJNA850115
CTOTU47370	d__Bacteria;p__Proteobacteria;c__Gammaproteobacteria;o__Pseudomonadales;f__Moraxellaceae;g__Acinetobacter;s__Acinetobacter nosocomialis	93.87	0	EASRX822293	PRJNA850115
CTOTU47371	d__Bacteria;p__Proteobacteria;c__Gammaproteobacteria;o__Pseudomonadales;f__Pseudomonadaceae;g__Pseudomonas_E;s__Pseudomonas_E sp001320525	100	1	EASRX822293	PRJNA850115
CTOTU47372	d__Bacteria;p__Bacteroidota;c__Bacteroidia;o__Flavobacteriales;f__Weeksellaceae;g__Empedobacter;s__Empedobacter sp002378465	100	0	EASRX822294	PRJNA850115
CTOTU47373	d__Bacteria;p__Bacteroidota;c__Bacteroidia;o__Sphingobacteriales;f__Sphingobacteriaceae;g__Sphingobacterium;s__Sphingobacterium siyangense	72.07	1.21	EASRX822294	PRJNA850115
CTOTU47374	d__Bacteria;p__Proteobacteria;c__Gammaproteobacteria;o__Enterobacterales;f__Enterobacteriaceae;g__Serratia;s__Serratia nevei	97.29	0.54	EASRX822294	PRJNA850115
CTOTU47375	d__Bacteria;p__Proteobacteria;c__Gammaproteobacteria;o__Pseudomonadales;f__Pseudomonadaceae;g__Pseudomonas_A;s__Pseudomonas_A nitrititolerans	94.07	1.09	EASRX822294	PRJNA850115
CTOTU47376	d__Bacteria;p__Proteobacteria;c__Gammaproteobacteria;o__Enterobacterales;f__Enterobacteriaceae;g__Pseudescherichia;s__Pseudescherichia sp002480085	99.92	1.91	EASRX822295	PRJNA850115
CTOTU47377	d__Bacteria;p__Firmicutes_A;c__Clostridia;o__Peptostreptococcales;f__Anaerovoracaceae;g__Aminipila;s__Aminipila sp002455605	93.62	1.77	EASRX822295	PRJNA850115
CTOTU47378	d__Bacteria;p__Proteobacteria;c__Gammaproteobacteria;o__Pseudomonadales;f__Moraxellaceae;g__Acinetobacter;s__Acinetobacter schindleri	89.73	0	EASRX822295	PRJNA850115
CTOTU47379	d__Bacteria;p__Proteobacteria;c__Gammaproteobacteria;o__Pseudomonadales;f__Moraxellaceae;g__Acinetobacter;s__Acinetobacter baumannii	76.97	1.25	EASRX822295	PRJNA850115
CTOTU47380	d__Bacteria;p__Proteobacteria;c__Gammaproteobacteria;o__Pseudomonadales;f__Moraxellaceae;g__Acinetobacter;s__Acinetobacter radioresistens	99.64	0.08	EASRX822295	PRJNA850115
CTOTU47381	d__Bacteria;p__Firmicutes;c__Bacilli;o__Lactobacillales;f__Streptococcaceae;g__Streptococcus;s__Streptococcus parasuis	100	1.5	EASRX822295	PRJNA850115
CTOTU47382	d__Bacteria;p__Bacteroidota;c__Bacteroidia;o__Sphingobacteriales;f__Sphingobacteriaceae;g__Sphingobacterium;s__Sphingobacterium multivorum	94.81	0.48	EASRX822295	PRJNA850115
CTOTU47383	d__Bacteria;p__Firmicutes_A;c__Clostridia;o__Clostridiales;f__Clostridiaceae;g__Clostridium_J;s__Clostridium_J sulfidigenes	98.46	1.78	EASRX822295	PRJNA850115
CTOTU47384	d__Bacteria;p__Firmicutes_A;c__Clostridia;o__Clostridiales;f__Clostridiaceae;g__Clostridium_J;s__Clostridium_J sulfidigenes	64.72	0.17	EASRX822297	PRJNA850115
CTOTU47385	d__Bacteria;p__Firmicutes_A;c__Clostridia;o__Tissierellales;f__Sedimentibacteraceae;g__UBA1535;s__UBA1535 sp002479485	98.19	5.94	EASRX822297	PRJNA850115
CTOTU47386	d__Bacteria;p__Proteobacteria;c__Gammaproteobacteria;o__Enterobacterales;f__Enterobacteriaceae;g__Leclercia;s__Leclercia adecarboxylata_C	100	0.33	EASRX822297	PRJNA850115
CTOTU47387	d__Bacteria;p__Proteobacteria;c__Gammaproteobacteria;o__Pseudomonadales;f__Pseudomonadaceae;g__Pseudomonas_A;s__Pseudomonas_A nitrititolerans	92.43	0.55	EASRX822297	PRJNA850115
CTOTU47388	d__Bacteria;p__Proteobacteria;c__Gammaproteobacteria;o__Enterobacterales;f__Enterobacteriaceae;g__Leclercia;s__Leclercia adecarboxylata	97.61	5.64	EASRX822298	PRJNA850115
CTOTU47389	d__Bacteria;p__Proteobacteria;c__Gammaproteobacteria;o__Pseudomonadales;f__Moraxellaceae;g__Acinetobacter;s__Acinetobacter radioresistens	99.62	0.55	EASRX822298	PRJNA850115
CTOTU47390	d__Bacteria;p__Proteobacteria;c__Gammaproteobacteria;o__Pseudomonadales;f__Moraxellaceae;g__Acinetobacter;s__Acinetobacter pittii	83.01	0.72	EASRX822298	PRJNA850115
CTOTU47391	d__Bacteria;p__Proteobacteria;c__Gammaproteobacteria;o__Enterobacterales;f__Enterobacteriaceae;g__Escherichia;s__Escherichia coli	99.96	0.75	EASRX822298	PRJNA850115
CTOTU47392	d__Bacteria;p__Proteobacteria;c__Gammaproteobacteria;o__Enterobacterales;f__Enterobacteriaceae;g__Klebsiella;s__Klebsiella pneumoniae	99.5	0.39	EASRX822299	PRJNA850115
CTOTU47393	d__Bacteria;p__Proteobacteria;c__Gammaproteobacteria;o__Pseudomonadales;f__Moraxellaceae;g__Acinetobacter;s__Acinetobacter nosocomialis	98.85	0	EASRX822299	PRJNA850115
CTOTU47394	d__Bacteria;p__Proteobacteria;c__Gammaproteobacteria;o__Pseudomonadales;f__Pseudomonadaceae;g__Pseudomonas_A;s__Pseudomonas_A kunmingensis_A	98.48	0.82	EASRX822299	PRJNA850115
CTOTU47395	d__Bacteria;p__Proteobacteria;c__Gammaproteobacteria;o__Enterobacterales;f__Enterobacteriaceae;g__Pantoea;s__Pantoea agglomerans	85.65	1.89	EASRX822299	PRJNA850115
CTOTU47396	d__Bacteria;p__Proteobacteria;c__Gammaproteobacteria;o__Pseudomonadales;f__Pseudomonadaceae;g__Pseudomonas_E;s__Pseudomonas_E fulva	96.81	2.31	EASRX822299	PRJNA850115
CTOTU47397	d__Bacteria;p__Proteobacteria;c__Gammaproteobacteria;o__Xanthomonadales;f__Xanthomonadaceae;g__Stenotrophomonas;s__Stenotrophomonas acidaminiphila_A	67.44	0	EASRX822300	PRJNA850115
CTOTU47398	d__Bacteria;p__Proteobacteria;c__Gammaproteobacteria;o__Enterobacterales;f__Enterobacteriaceae;g__Klebsiella;s__Klebsiella pneumoniae	99.69	0.39	EASRX822301	PRJNA850115
CTOTU47399	d__Bacteria;p__Proteobacteria;c__Gammaproteobacteria;o__Pseudomonadales;f__Pseudomonadaceae;g__Pseudomonas_E;s__Pseudomonas_E fulva	98.3	0.95	EASRX822301	PRJNA850115
CTOTU47400	d__Bacteria;p__Firmicutes_A;c__Clostridia;o__Clostridiales;f__Clostridiaceae;g__Clostridium_J;s__Clostridium_J sulfidigenes	84.51	2.76	EASRX822302	PRJNA850115
CTOTU47401	d__Bacteria;p__Proteobacteria;c__Gammaproteobacteria;o__Enterobacterales;f__Enterobacteriaceae;g__Leclercia;s__Leclercia sp002902985	68.7	1.72	EASRX822302	PRJNA850115
CTOTU47402	d__Bacteria;p__Proteobacteria;c__Gammaproteobacteria;o__Pseudomonadales;f__Pseudomonadaceae;g__Pseudomonas_A;s__Pseudomonas_A stutzeri_U	73.52	0.65	EASRX822302	PRJNA850115
CTOTU47403	d__Bacteria;p__Proteobacteria;c__Gammaproteobacteria;o__Pseudomonadales;f__Pseudomonadaceae;g__Pseudomonas_A;s__Pseudomonas_A stutzeri	98.36	0.19	EASRX822304	PRJNA850115
CTOTU47404	d__Bacteria;p__Proteobacteria;c__Gammaproteobacteria;o__Pseudomonadales;f__Moraxellaceae;g__Psychrobacter;s__Psychrobacter sanguinis	83.39	3.37	EASRX822304	PRJNA850115
CTOTU47405	d__Bacteria;p__Firmicutes;c__Bacilli;o__Bacillales_A;f__Planococcaceae;g__Lysinibacillus;s__Lysinibacillus sphaericus_A	57.28	0.11	EASRX822304	PRJNA850115
CTOTU47406	d__Bacteria;p__Firmicutes_A;c__Clostridia;o__Tissierellales;f__Sedimentibacteraceae;g__Sedimentibacter;s__Sedimentibacter sp002340985	98.37	2.1	EASRX822305	PRJNA850115
CTOTU47407	d__Bacteria;p__Firmicutes_A;c__Clostridia;o__Oscillospirales;f__Oscillospiraceae;g__Oscillibacter;s__Oscillibacter sp002455655	68.86	0.67	EASRX822305	PRJNA850115
CTOTU47408	d__Bacteria;p__Firmicutes;c__Bacilli;o__Staphylococcales;f__Staphylococcaceae;g__Macrococcus_B;s__Macrococcus_B caseolyticus	53.26	0.57	EASRX822305	PRJNA850115
CTOTU47409	d__Bacteria;p__Proteobacteria;c__Gammaproteobacteria;o__Enterobacterales;f__Enterobacteriaceae;g__Atlantibacter;s__Atlantibacter hermannii	99.67	0.62	EASRX822305	PRJNA850115
CTOTU47410	d__Bacteria;p__Proteobacteria;c__Gammaproteobacteria;o__Pseudomonadales;f__Pseudomonadaceae;g__Pseudomonas_A;s__Pseudomonas_A stutzeri	70.52	1.72	EASRX822305	PRJNA850115
CTOTU47411	d__Bacteria;p__Proteobacteria;c__Gammaproteobacteria;o__Pseudomonadales;f__Moraxellaceae;g__Acinetobacter;s__Acinetobacter schindleri	55.17	0	EASRX822305	PRJNA850115
CTOTU47412	d__Bacteria;p__Proteobacteria;c__Gammaproteobacteria;o__Burkholderiales;f__Burkholderiaceae;g__Achromobacter;s__Achromobacter mucicolens	72.02	0.68	EASRX822305	PRJNA850115
CTOTU47413	d__Bacteria;p__Proteobacteria;c__Gammaproteobacteria;o__Pseudomonadales;f__Pseudomonadaceae;g__Pseudomonas_A;s__Pseudomonas_A balearica	82.46	1.75	EASRX822305	PRJNA850115
CTOTU47414	d__Bacteria;p__Proteobacteria;c__Alphaproteobacteria;o__Caulobacterales;f__Caulobacteraceae;g__Brevundimonas;s__Brevundimonas diminuta_B	94.87	1.15	EASRX822306	PRJNA850115
CTOTU47415	d__Bacteria;p__Proteobacteria;c__Gammaproteobacteria;o__Enterobacterales;f__Enterobacteriaceae;g__Klebsiella;s__Klebsiella michiganensis	98.09	0.52	EASRX822306	PRJNA850115
CTOTU47416	d__Bacteria;p__Bacteroidota;c__Bacteroidia;o__Sphingobacteriales;f__Sphingobacteriaceae;g__Sphingobacterium;s__Sphingobacterium sp002420705	99.84	1.43	EASRX822306	PRJNA850115
CTOTU47417	d__Bacteria;p__Proteobacteria;c__Gammaproteobacteria;o__Enterobacterales;f__Enterobacteriaceae;g__Klebsiella;s__Klebsiella pneumoniae	98.46	0.08	EASRX822307	PRJNA850115
CTOTU47418	d__Bacteria;p__Proteobacteria;c__Gammaproteobacteria;o__Pseudomonadales;f__Pseudomonadaceae;g__Pseudomonas_E;s__	79.26	1.67	EASRX822307	PRJNA850115
CTOTU47419	d__Bacteria;p__Proteobacteria;c__Gammaproteobacteria;o__Pseudomonadales;f__Pseudomonadaceae;g__Pseudomonas_A;s__Pseudomonas_A kunmingensis_A	66.1	2.63	EASRX822308	PRJNA850115
CTOTU47420	d__Bacteria;p__Proteobacteria;c__Gammaproteobacteria;o__Enterobacterales;f__Enterobacteriaceae;g__Pantoea;s__Pantoea eucrina	68.26	0	EASRX822308	PRJNA850115
CTOTU47421	d__Bacteria;p__Proteobacteria;c__Gammaproteobacteria;o__Pseudomonadales;f__Pseudomonadaceae;g__Pseudomonas_A;s__Pseudomonas_A balearica	98.02	0.32	EASRX822308	PRJNA850115
CTOTU47422	d__Bacteria;p__Firmicutes;c__Bacilli;o__Lactobacillales;f__Streptococcaceae;g__Streptococcus;s__Streptococcus parasuis	63.61	0	EASRX822308	PRJNA850115
CTOTU47423	d__Bacteria;p__Proteobacteria;c__Gammaproteobacteria;o__Xanthomonadales;f__Xanthomonadaceae;g__Stenotrophomonas;s__Stenotrophomonas acidaminiphila	94.5	0.55	EASRX822308	PRJNA850115
CTOTU47424	d__Bacteria;p__Bacteroidota;c__Bacteroidia;o__Sphingobacteriales;f__Sphingobacteriaceae;g__Sphingobacterium;s__Sphingobacterium multivorum	87.78	2.14	EASRX822308	PRJNA850115
CTOTU47425	d__Bacteria;p__Proteobacteria;c__Gammaproteobacteria;o__Pseudomonadales;f__Moraxellaceae;g__Acinetobacter;s__Acinetobacter schindleri	80.88	1.11	EASRX822308	PRJNA850115
CTOTU47426	d__Bacteria;p__Proteobacteria;c__Gammaproteobacteria;o__Pseudomonadales;f__Moraxellaceae;g__Acinetobacter;s__Acinetobacter nosocomialis	100	0	EASRX822309	PRJNA850115
CTOTU47427	d__Bacteria;p__Bacteroidota;c__Bacteroidia;o__Flavobacteriales;f__Weeksellaceae;g__Chryseobacterium;s__Chryseobacterium culicis	100	0.25	EASRX822309	PRJNA850115
CTOTU47428	d__Bacteria;p__Proteobacteria;c__Gammaproteobacteria;o__Xanthomonadales;f__Xanthomonadaceae;g__Stenotrophomonas;s__Stenotrophomonas maltophilia_AK	99.66	0.09	EASRX822309	PRJNA850115
CTOTU47429	d__Bacteria;p__Proteobacteria;c__Gammaproteobacteria;o__Xanthomonadales;f__Xanthomonadaceae;g__Stenotrophomonas;s__Stenotrophomonas maltophilia_AH	98.64	0.56	EASRX822309	PRJNA850115
CTOTU47430	d__Bacteria;p__Proteobacteria;c__Gammaproteobacteria;o__Enterobacterales;f__Enterobacteriaceae;g__Leclercia;s__Leclercia adecarboxylata	99.13	0.55	EASRX822310	PRJNA850115
CTOTU47431	d__Bacteria;p__Bacteroidota;c__Bacteroidia;o__Sphingobacteriales;f__Sphingobacteriaceae;g__Sphingobacterium;s__Sphingobacterium sp002500745	97.46	0.71	EASRX822310	PRJNA850115
CTOTU47432	d__Bacteria;p__Proteobacteria;c__Gammaproteobacteria;o__Pseudomonadales;f__Pseudomonadaceae;g__Pseudomonas_A;s__Pseudomonas_A balearica	85.31	0.97	EASRX822310	PRJNA850115
CTOTU47433	d__Bacteria;p__Proteobacteria;c__Gammaproteobacteria;o__Xanthomonadales;f__Xanthomonadaceae;g__Stenotrophomonas;s__Stenotrophomonas sp002893095	92.3	1.4	EASRX822311	PRJNA850115
CTOTU47434	d__Bacteria;p__Proteobacteria;c__Alphaproteobacteria;o__Rhizobiales;f__Rhizobiaceae;g__Shinella;s__Shinella sp002364745	95.32	0.39	EASRX822311	PRJNA850115
CTOTU47435	d__Bacteria;p__Proteobacteria;c__Gammaproteobacteria;o__Pseudomonadales;f__Moraxellaceae;g__Acinetobacter;s__Acinetobacter nosocomialis	99.28	0.14	EASRX822311	PRJNA850115
CTOTU47436	d__Bacteria;p__Proteobacteria;c__Gammaproteobacteria;o__Pseudomonadales;f__Moraxellaceae;g__Acinetobacter;s__Acinetobacter radioresistens	100	0	EASRX822311	PRJNA850115
CTOTU47437	d__Bacteria;p__Proteobacteria;c__Gammaproteobacteria;o__Enterobacterales;f__Enterobacteriaceae;g__Pseudescherichia;s__Pseudescherichia sp002298805	100	0.9	EASRX822311	PRJNA850115
CTOTU47438	d__Bacteria;p__Proteobacteria;c__Gammaproteobacteria;o__Enterobacterales;f__Enterobacteriaceae;g__Pantoea;s__Pantoea allii	51.88	0	EASRX822311	PRJNA850115
CTOTU47439	d__Bacteria;p__Firmicutes;c__Bacilli;o__Lactobacillales;f__Lactobacillaceae;g__Weissella;s__Weissella confusa	75.91	1.39	EASRX822311	PRJNA850115
CTOTU47440	d__Bacteria;p__Firmicutes_A;c__Clostridia;o__Oscillospirales;f__Ruminococcaceae;g__Acetanaerobacterium;s__	60.06	0.89	EASRX822311	PRJNA850115
CTOTU47441	d__Bacteria;p__Firmicutes_A;c__Clostridia;o__Oscillospirales;f__Ruminococcaceae;g__Anaerotruncus;s__	63.45	2.35	EASRX822311	PRJNA850115
CTOTU47442	d__Bacteria;p__Firmicutes;c__Bacilli;o__Bacillales_A;f__Planococcaceae;g__Lysinibacillus;s__Lysinibacillus capsici	75.47	0.55	EASRX822311	PRJNA850115
CTOTU47443	d__Bacteria;p__Firmicutes;c__Bacilli;o__Lactobacillales;f__Streptococcaceae;g__Lactococcus;s__Lactococcus lactis	100	0.19	EASRX822311	PRJNA850115
CTOTU47444	d__Bacteria;p__Proteobacteria;c__Gammaproteobacteria;o__Pseudomonadales;f__Pseudomonadaceae;g__Pseudomonas_A;s__Pseudomonas_A kunmingensis	100	3.83	EASRX822312	PRJNA850115
CTOTU47445	d__Bacteria;p__Proteobacteria;c__Gammaproteobacteria;o__Pseudomonadales;f__Pseudomonadaceae;g__Pseudomonas_A;s__Pseudomonas_A stutzeri_AI	87.44	0.23	EASRX822312	PRJNA850115
CTOTU47446	d__Bacteria;p__Proteobacteria;c__Gammaproteobacteria;o__Enterobacterales;f__Enterobacteriaceae;g__Leclercia;s__Leclercia adecarboxylata	99.9	0.55	EASRX822312	PRJNA850115
CTOTU47447	d__Bacteria;p__Proteobacteria;c__Gammaproteobacteria;o__Enterobacterales;f__Enterobacteriaceae;g__Citrobacter_B;s__Citrobacter_B koseri	99.86	0.68	EASRX822314	PRJNA850115
CTOTU47448	d__Bacteria;p__Proteobacteria;c__Gammaproteobacteria;o__Pseudomonadales;f__Pseudomonadaceae;g__Pseudomonas_A;s__Pseudomonas_A stutzeri	99.66	0.36	EASRX822314	PRJNA850115
CTOTU47449	d__Bacteria;p__Proteobacteria;c__Gammaproteobacteria;o__Pseudomonadales;f__Moraxellaceae;g__Acinetobacter;s__Acinetobacter nosocomialis	88.84	2.54	EASRX822314	PRJNA850115
CTOTU47450	d__Bacteria;p__Proteobacteria;c__Gammaproteobacteria;o__Burkholderiales;f__Burkholderiaceae;g__MR-S7;s__MR-S7 sp000400995	71.05	0.56	EASRX822314	PRJNA850115
CTOTU47451	d__Bacteria;p__Proteobacteria;c__Gammaproteobacteria;o__Enterobacterales;f__Enterobacteriaceae;g__Leclercia;s__Leclercia adecarboxylata	73.93	0.86	EASRX822314	PRJNA850115
CTOTU47452	d__Bacteria;p__Firmicutes;c__Bacilli;o__Staphylococcales;f__Staphylococcaceae;g__Macrococcus_B;s__Macrococcus_B caseolyticus	96.13	0.55	EASRX822314	PRJNA850115
CTOTU47453	d__Bacteria;p__Proteobacteria;c__Gammaproteobacteria;o__Enterobacterales;f__Enterobacteriaceae;g__Klebsiella;s__Klebsiella variicola	96.36	1.93	EASRX822315	PRJNA850115
CTOTU47454	d__Bacteria;p__Proteobacteria;c__Gammaproteobacteria;o__Xanthomonadales;f__Xanthomonadaceae;g__Stenotrophomonas;s__Stenotrophomonas maltophilia	99.31	2.07	EASRX822315	PRJNA850115
CTOTU47455	d__Bacteria;p__Bacteroidota;c__Bacteroidia;o__Flavobacteriales;f__Weeksellaceae;g__Chryseobacterium;s__Chryseobacterium indologenes	100	0.49	EASRX822315	PRJNA850115
CTOTU47456	d__Bacteria;p__Proteobacteria;c__Gammaproteobacteria;o__Pseudomonadales;f__Pseudomonadaceae;g__Pseudomonas_A;s__Pseudomonas_A nitrititolerans	99.18	0.48	EASRX822315	PRJNA850115
CTOTU47461	d__Bacteria;p__Proteobacteria;c__Gammaproteobacteria;o__Enterobacterales;f__Enterobacteriaceae;g__Pantoea;s__Pantoea eucalypti	93.85	2.61	EASRX822320	PRJNA850115
CTOTU47462	d__Bacteria;p__Proteobacteria;c__Gammaproteobacteria;o__Pseudomonadales;f__Moraxellaceae;g__Acinetobacter;s__Acinetobacter ursingii	96.65	1.15	EASRX822320	PRJNA850115
CTOTU47463	d__Bacteria;p__Proteobacteria;c__Gammaproteobacteria;o__Enterobacterales;f__Enterobacteriaceae;g__Enterobacter;s__Enterobacter hormaechei_A	99.73	0.19	EASRX822320	PRJNA850115
CTOTU47464	d__Bacteria;p__Firmicutes_A;c__Clostridia;o__Clostridiales;f__Clostridiaceae;g__Clostridium_J;s__	71.58	4.03	EASRX822320	PRJNA850115
CTOTU47465	d__Bacteria;p__Firmicutes;c__Bacilli;o__Exiguobacterales;f__Exiguobacteraceae;g__Exiguobacterium_A;s__Exiguobacterium_A sp001423965	99.34	0	EASRX822321	PRJNA850115
CTOTU47466	d__Bacteria;p__Proteobacteria;c__Gammaproteobacteria;o__Pseudomonadales;f__Pseudomonadaceae;g__Pseudomonas_E;s__Pseudomonas_E fulva	89.57	3.84	EASRX822321	PRJNA850115
CTOTU47467	d__Bacteria;p__Proteobacteria;c__Gammaproteobacteria;o__Pseudomonadales;f__Pseudomonadaceae;g__Pseudomonas_A;s__Pseudomonas_A balearica	98.3	0.14	EASRX822321	PRJNA850115
CTOTU47468	d__Bacteria;p__Proteobacteria;c__Gammaproteobacteria;o__Enterobacterales;f__Enterobacteriaceae;g__Enterobacter_D;s__Enterobacter_D sp900116015	99.24	0.08	EASRX822321	PRJNA850115
CTOTU47469	d__Bacteria;p__Proteobacteria;c__Gammaproteobacteria;o__Pseudomonadales;f__Pseudomonadaceae;g__Pseudomonas_B;s__Pseudomonas_B luteola	96.21	0.43	EASRX822322	PRJNA850115
CTOTU47470	d__Bacteria;p__Proteobacteria;c__Gammaproteobacteria;o__Burkholderiales;f__Burkholderiaceae;g__Massilia;s__Massilia sp003484545	99.33	1.13	EASRX822322	PRJNA850115
CTOTU47471	d__Bacteria;p__Firmicutes;c__Bacilli;o__Bacillales;f__Bacillaceae_G;g__Bacillus_A;s__Bacillus_A luti	98.09	1.8	EASRX822322	PRJNA850115
CTOTU47472	d__Bacteria;p__Proteobacteria;c__Gammaproteobacteria;o__Pseudomonadales;f__Moraxellaceae;g__Acinetobacter;s__Acinetobacter nosocomialis	100	0	EASRX822322	PRJNA850115
CTOTU47473	d__Bacteria;p__Firmicutes_A;c__Clostridia;o__Clostridiales;f__Clostridiaceae;g__Clostridium_J;s__Clostridium_J sulfidigenes	86.98	3.55	EASRX822323	PRJNA850115
CTOTU47474	d__Bacteria;p__Proteobacteria;c__Gammaproteobacteria;o__Enterobacterales;f__Enterobacteriaceae;g__Enterobacter;s__Enterobacter hormaechei_A	99.57	0.19	EASRX822323	PRJNA850115
CTOTU47475	d__Bacteria;p__Proteobacteria;c__Gammaproteobacteria;o__Burkholderiales;f__Burkholderiaceae;g__Massilia;s__Massilia sp003520365	99.94	1.3	EASRX822324	PRJNA850115
CTOTU47476	d__Bacteria;p__Proteobacteria;c__Alphaproteobacteria;o__Caulobacterales;f__Caulobacteraceae;g__Brevundimonas;s__Brevundimonas sp002434505	98.19	0.65	EASRX822324	PRJNA850115
CTOTU47477	d__Bacteria;p__Firmicutes;c__Bacilli;o__Bacillales_A;f__Planococcaceae;g__Lysinibacillus;s__	99.34	1.21	EASRX822324	PRJNA850115
CTOTU47478	d__Bacteria;p__Proteobacteria;c__Gammaproteobacteria;o__Pseudomonadales;f__Moraxellaceae;g__Acinetobacter;s__Acinetobacter variabilis	100	0.07	EASRX822324	PRJNA850115
CTOTU47479	d__Bacteria;p__Firmicutes_A;c__Clostridia;o__Oscillospirales;f__Acutalibacteraceae;g__Scatavimonas;s__Scatavimonas sp900540275	96.64	0	EASRX822324	PRJNA850115
CTOTU47480	d__Bacteria;p__Firmicutes_A;c__Clostridia;o__Clostridiales;f__Clostridiaceae;g__Clostridium_F;s__Clostridium_F botulinum_A	93.2	0.28	EASRX822324	PRJNA850115
CTOTU47481	d__Bacteria;p__Proteobacteria;c__Gammaproteobacteria;o__Pseudomonadales;f__Moraxellaceae;g__Acinetobacter;s__Acinetobacter radioresistens	98.73	0.57	EASRX822325	PRJNA850115
CTOTU47482	d__Bacteria;p__Proteobacteria;c__Gammaproteobacteria;o__Enterobacterales;f__Enterobacteriaceae;g__Leclercia;s__Leclercia adecarboxylata	91.54	0.75	EASRX822325	PRJNA850115
CTOTU47483	d__Bacteria;p__Proteobacteria;c__Gammaproteobacteria;o__Pseudomonadales;f__Pseudomonadaceae;g__Pseudomonas_E;s__Pseudomonas_E rhodesiae	85.97	1.08	EASRX822325	PRJNA850115
CTOTU47484	d__Bacteria;p__Proteobacteria;c__Gammaproteobacteria;o__Enterobacterales;f__Enterobacteriaceae;g__Enterobacter_D;s__Enterobacter_D sp900116015	73.28	0	EASRX822325	PRJNA850115
CTOTU47485	d__Bacteria;p__Proteobacteria;c__Gammaproteobacteria;o__Xanthomonadales;f__Xanthomonadaceae;g__Stenotrophomonas;s__Stenotrophomonas maltophilia_AP	94.61	0.76	EASRX822325	PRJNA850115
CTOTU47486	d__Bacteria;p__Proteobacteria;c__Gammaproteobacteria;o__Pseudomonadales;f__Pseudomonadaceae;g__Pseudomonas_A;s__Pseudomonas_A stutzeri	99.8	0.14	EASRX822328	PRJNA850115
CTOTU47487	d__Bacteria;p__Proteobacteria;c__Gammaproteobacteria;o__Enterobacterales;f__Enterobacteriaceae;g__Leclercia;s__Leclercia adecarboxylata_C	95.38	1.26	EASRX822328	PRJNA850115
CTOTU47488	d__Bacteria;p__Proteobacteria;c__Gammaproteobacteria;o__Pseudomonadales;f__Moraxellaceae;g__Acinetobacter;s__Acinetobacter schindleri	99.74	0.41	EASRX822328	PRJNA850115
CTOTU47489	d__Bacteria;p__Proteobacteria;c__Gammaproteobacteria;o__Pseudomonadales;f__Moraxellaceae;g__Acinetobacter;s__Acinetobacter seifertii	82.27	0.75	EASRX822328	PRJNA850115
CTOTU47490	d__Bacteria;p__Proteobacteria;c__Gammaproteobacteria;o__Xanthomonadales;f__Xanthomonadaceae;g__Stenotrophomonas;s__Stenotrophomonas maltophilia_AX	99.66	0.69	EASRX822330	PRJNA850115
CTOTU47491	d__Bacteria;p__Bacteroidota;c__Bacteroidia;o__Sphingobacteriales;f__Sphingobacteriaceae;g__Sphingobacterium;s__Sphingobacterium multivorum	100	1.43	EASRX822330	PRJNA850115
CTOTU47492	d__Bacteria;p__Proteobacteria;c__Gammaproteobacteria;o__Enterobacterales;f__Enterobacteriaceae;g__Kosakonia;s__Kosakonia cowanii	100	0.6	EASRX822332	PRJNA850115
CTOTU47493	d__Bacteria;p__Proteobacteria;c__Gammaproteobacteria;o__Pseudomonadales;f__Moraxellaceae;g__Acinetobacter;s__Acinetobacter nosocomialis	99.43	0	EASRX822332	PRJNA850115
CTOTU47494	d__Bacteria;p__Proteobacteria;c__Gammaproteobacteria;o__Pseudomonadales;f__Pseudomonadaceae;g__Pseudomonas_A;s__Pseudomonas_A stutzeri	100	0.55	EASRX822332	PRJNA850115
CTOTU47502	d__Bacteria;p__Proteobacteria;c__Gammaproteobacteria;o__Pseudomonadales;f__Pseudomonadaceae;g__Pseudomonas_A;s__Pseudomonas_A xanthomarina_A	95.09	0.75	EASRX822339	PRJNA850115
CTOTU47503	d__Bacteria;p__Actinobacteriota;c__Actinomycetia;o__Mycobacteriales;f__Mycobacteriaceae;g__Rhodococcus;s__Rhodococcus qingshengii	88.15	3.1	EASRX822339	PRJNA850115
CTOTU47504	d__Bacteria;p__Firmicutes_A;c__Clostridia;o__Clostridiales;f__Clostridiaceae;g__Proteiniclasticum;s__Proteiniclasticum sp003514505	81.5	3.32	EASRX822339	PRJNA850115
CTOTU47505	d__Bacteria;p__Proteobacteria;c__Gammaproteobacteria;o__Xanthomonadales;f__Xanthomonadaceae;g__Stenotrophomonas;s__Stenotrophomonas maltophilia_AP	99.39	0.86	EASRX822339	PRJNA850115
CTOTU47506	d__Bacteria;p__Actinobacteriota;c__Actinomycetia;o__Actinomycetales;f__Dermatophilaceae;g__Arsenicicoccus;s__Arsenicicoccus bolidensis	89.71	1.91	EASRX822339	PRJNA850115
CTOTU47507	d__Bacteria;p__Firmicutes_A;c__Clostridia;o__Tissierellales;f__Sedimentibacteraceae;g__Sedimentibacter;s__	77.23	1.21	EASRX822339	PRJNA850115
CTOTU47508	d__Bacteria;p__Proteobacteria;c__Alphaproteobacteria;o__Rhizobiales_A;f__Rhizobiaceae_A;g__Ochrobactrum_A;s__Ochrobactrum_A pseudogrignonensis	100	0.01	EASRX822339	PRJNA850115
CTOTU47509	d__Bacteria;p__Firmicutes_C;c__Negativicutes;o__Sporomusales;f__Thermosinaceae;g__Anaerospora;s__Anaerospora hongkongensis	100	4.01	EASRX822340	PRJNA850115
CTOTU47510	d__Bacteria;p__Proteobacteria;c__Gammaproteobacteria;o__Pseudomonadales;f__Moraxellaceae;g__Acinetobacter;s__Acinetobacter nosocomialis	100	0.14	EASRX822340	PRJNA850115
CTOTU47511	d__Bacteria;p__Proteobacteria;c__Gammaproteobacteria;o__Xanthomonadales;f__Xanthomonadaceae;g__Stenotrophomonas;s__Stenotrophomonas maltophilia_Z	98.68	0.46	EASRX822340	PRJNA850115
CTOTU47512	d__Bacteria;p__Proteobacteria;c__Gammaproteobacteria;o__Burkholderiales;f__Burkholderiaceae;g__Achromobacter;s__Achromobacter mucicolens	97.06	0.99	EASRX822340	PRJNA850115
CTOTU47513	d__Bacteria;p__Proteobacteria;c__Gammaproteobacteria;o__Pseudomonadales;f__Pseudomonadaceae;g__Pseudomonas_A;s__Pseudomonas_A stutzeri	99.86	0.2	EASRX822340	PRJNA850115
CTOTU47514	d__Bacteria;p__Proteobacteria;c__Gammaproteobacteria;o__Xanthomonadales;f__Xanthomonadaceae;g__Stenotrophomonas;s__	93.37	3.03	EASRX822341	PRJNA850115
CTOTU47515	d__Bacteria;p__Proteobacteria;c__Gammaproteobacteria;o__Enterobacterales;f__Enterobacteriaceae;g__Enterobacter;s__Enterobacter hormaechei_A	98.42	0.19	EASRX822341	PRJNA850115
CTOTU47516	d__Bacteria;p__Proteobacteria;c__Gammaproteobacteria;o__Xanthomonadales;f__Xanthomonadaceae;g__Stenotrophomonas;s__Stenotrophomonas maltophilia	100	0	EASRX822342	PRJNA850115
CTOTU47517	d__Bacteria;p__Proteobacteria;c__Gammaproteobacteria;o__Pseudomonadales;f__Pseudomonadaceae;g__Pseudomonas_A;s__Pseudomonas_A stutzeri	99.59	0.14	EASRX822342	PRJNA850115
CTOTU47518	d__Bacteria;p__Proteobacteria;c__Gammaproteobacteria;o__Enterobacterales;f__Enterobacteriaceae;g__Pseudescherichia;s__Pseudescherichia sp002298805	100	0.36	EASRX822342	PRJNA850115
CTOTU47519	d__Bacteria;p__Proteobacteria;c__Alphaproteobacteria;o__Rhodobacterales;f__Rhodobacteraceae;g__Paracoccus;s__	99.09	1.12	EASRX822343	PRJNA850115
CTOTU47520	d__Bacteria;p__Proteobacteria;c__Gammaproteobacteria;o__Pseudomonadales;f__Moraxellaceae;g__Acinetobacter;s__Acinetobacter radioresistens	96.5	0	EASRX822343	PRJNA850115
CTOTU47521	d__Bacteria;p__Firmicutes;c__Bacilli;o__Staphylococcales;f__Staphylococcaceae;g__Mammaliicoccus;s__Mammaliicoccus sciuri	99.45	2.39	EASRX822343	PRJNA850115
CTOTU47522	d__Bacteria;p__Firmicutes;c__Bacilli;o__Lactobacillales;f__Streptococcaceae;g__Lactococcus;s__Lactococcus lactis	95.43	1.52	EASRX822343	PRJNA850115
CTOTU47523	d__Bacteria;p__Proteobacteria;c__Gammaproteobacteria;o__Pseudomonadales;f__Moraxellaceae;g__Acinetobacter;s__Acinetobacter baumannii	96.33	0	EASRX822343	PRJNA850115
CTOTU47524	d__Bacteria;p__Firmicutes;c__Bacilli;o__Lactobacillales;f__Lactobacillaceae;g__Leuconostoc;s__Leuconostoc lactis_A	99.83	0	EASRX822343	PRJNA850115
CTOTU47525	d__Bacteria;p__Bacteroidota;c__Bacteroidia;o__Sphingobacteriales;f__Sphingobacteriaceae;g__Sphingobacterium;s__Sphingobacterium sp002454415	69.98	2.06	EASRX822345	PRJNA850115
CTOTU47526	d__Bacteria;p__Proteobacteria;c__Gammaproteobacteria;o__Pseudomonadales;f__Pseudomonadaceae;g__Pseudomonas_A;s__Pseudomonas_A balearica	98.37	0.27	EASRX822345	PRJNA850115
CTOTU47527	d__Bacteria;p__Firmicutes;c__Bacilli;o__Lactobacillales;f__Enterococcaceae;g__Enterococcus_D;s__Enterococcus_D casseliflavus	98.88	1.12	EASRX822345	PRJNA850115
CTOTU47528	d__Bacteria;p__Proteobacteria;c__Gammaproteobacteria;o__Burkholderiales;f__Burkholderiaceae;g__Comamonas;s__	93.68	1.44	EASRX822345	PRJNA850115
CTOTU47529	d__Bacteria;p__Proteobacteria;c__Gammaproteobacteria;o__Xanthomonadales;f__Xanthomonadaceae;g__Stenotrophomonas;s__Stenotrophomonas maltophilia_AJ	100	0.11	EASRX822346	PRJNA850115
CTOTU47530	d__Bacteria;p__Proteobacteria;c__Gammaproteobacteria;o__Pseudomonadales;f__Pseudomonadaceae;g__Pseudomonas_A;s__Pseudomonas_A stutzeri	99.18	0.96	EASRX822346	PRJNA850115
CTOTU47531	d__Bacteria;p__Proteobacteria;c__Gammaproteobacteria;o__Enterobacterales;f__Enterobacteriaceae;g__Klebsiella;s__Klebsiella variicola	100	0.68	EASRX822347	PRJNA850115
CTOTU47532	d__Bacteria;p__Proteobacteria;c__Gammaproteobacteria;o__Burkholderiales;f__Burkholderiaceae;g__Diaphorobacter;s__Diaphorobacter nitroreducens	96.81	0.62	EASRX822347	PRJNA850115
CTOTU47533	d__Bacteria;p__Firmicutes_A;c__Clostridia;o__Tissierellales;f__Sedimentibacteraceae;g__Sedimentibacter;s__	92.69	1.4	EASRX822347	PRJNA850115
CTOTU47534	d__Bacteria;p__Firmicutes_A;c__Clostridia;o__Lachnospirales;f__Lachnospiraceae;g__Lacrimispora;s__Lacrimispora xylanolytica_B	69.82	0.84	EASRX822347	PRJNA850115
CTOTU47535	d__Bacteria;p__Firmicutes_A;c__Clostridia;o__Oscillospirales;f__Acutalibacteraceae;g__Caproiciproducens;s__Caproiciproducens sp002378845	96.79	1.01	EASRX822347	PRJNA850115
CTOTU47536	d__Bacteria;p__Proteobacteria;c__Gammaproteobacteria;o__Xanthomonadales;f__Xanthomonadaceae;g__Stenotrophomonas;s__Stenotrophomonas acidaminiphila_A	93.98	0.96	EASRX822347	PRJNA850115
CTOTU47537	d__Bacteria;p__Bacteroidota;c__Bacteroidia;o__Flavobacteriales;f__Weeksellaceae;g__Bergeyella_A;s__	50.55	0	EASRX822347	PRJNA850115
CTOTU47538	d__Bacteria;p__Proteobacteria;c__Gammaproteobacteria;o__Pseudomonadales;f__Moraxellaceae;g__Acinetobacter;s__Acinetobacter variabilis	98.36	0.34	EASRX822347	PRJNA850115
CTOTU47539	d__Bacteria;p__Firmicutes_A;c__Clostridia;o__Clostridiales;f__Clostridiaceae;g__Clostridium_J;s__	88.12	4.38	EASRX822348	PRJNA850115
CTOTU47540	d__Bacteria;p__Proteobacteria;c__Gammaproteobacteria;o__Pseudomonadales;f__Pseudomonadaceae;g__Pseudomonas_A;s__Pseudomonas_A stutzeri	60.34	0	EASRX822348	PRJNA850115
CTOTU47541	d__Bacteria;p__Proteobacteria;c__Gammaproteobacteria;o__Pseudomonadales;f__Pseudomonadaceae;g__Pseudomonas_A;s__Pseudomonas_A stutzeri_AC	74.83	1.72	EASRX822348	PRJNA850115
CTOTU47542	d__Bacteria;p__Proteobacteria;c__Gammaproteobacteria;o__Burkholderiales;f__Burkholderiaceae;g__Comamonas;s__Comamonas sp002472915	99.38	0.99	EASRX822349	PRJNA850115
CTOTU47543	d__Bacteria;p__Firmicutes_A;c__Clostridia;o__Clostridiales;f__Clostridiaceae;g__Clostridium_J;s__Clostridium_J sulfidigenes	94.99	2.54	EASRX822349	PRJNA850115
CTOTU47544	d__Bacteria;p__Proteobacteria;c__Gammaproteobacteria;o__Xanthomonadales;f__Xanthomonadaceae;g__Stenotrophomonas;s__Stenotrophomonas maltophilia_A	99.45	0.69	EASRX822349	PRJNA850115
CTOTU47545	d__Bacteria;p__Proteobacteria;c__Gammaproteobacteria;o__Pseudomonadales;f__Moraxellaceae;g__Acinetobacter;s__Acinetobacter ursingii	93.19	0.86	EASRX822349	PRJNA850115
CTOTU47546	d__Bacteria;p__Proteobacteria;c__Gammaproteobacteria;o__Pseudomonadales;f__Moraxellaceae;g__Acinetobacter;s__Acinetobacter schindleri	93.46	2.58	EASRX822350	PRJNA850115
CTOTU47547	d__Bacteria;p__Firmicutes;c__Bacilli;o__Exiguobacterales;f__Exiguobacteraceae;g__Exiguobacterium_A;s__Exiguobacterium_A indicum	62.28	1.32	EASRX822350	PRJNA850115
CTOTU47548	d__Bacteria;p__Firmicutes;c__Bacilli;o__Bacillales_B;f__DSM-18226;g__Niallia;s__Niallia taxi	88.74	2.6	EASRX822350	PRJNA850115
CTOTU47549	d__Bacteria;p__Firmicutes;c__Bacilli;o__Lactobacillales;f__Enterococcaceae;g__Enterococcus_D;s__Enterococcus_D gallinarum	99.25	0.75	EASRX822350	PRJNA850115
CTOTU47550	d__Bacteria;p__Bacteroidota;c__Bacteroidia;o__Flavobacteriales;f__Weeksellaceae;g__Epilithonimonas;s__Epilithonimonas sp002383165	100	0	EASRX822350	PRJNA850115
CTOTU47551	d__Bacteria;p__Proteobacteria;c__Gammaproteobacteria;o__Xanthomonadales;f__Xanthomonadaceae;g__Stenotrophomonas;s__	67.01	0.8	EASRX822350	PRJNA850115
CTOTU47552	d__Bacteria;p__Firmicutes;c__Bacilli;o__Lactobacillales;f__Streptococcaceae;g__Lactococcus;s__Lactococcus taiwanensis	69.35	0.19	EASRX822350	PRJNA850115
CTOTU47553	d__Bacteria;p__Proteobacteria;c__Gammaproteobacteria;o__Pseudomonadales;f__Pseudomonadaceae;g__Pseudomonas_A;s__Pseudomonas_A stutzeri_O	99.09	0.14	EASRX822350	PRJNA850115
CTOTU47554	d__Bacteria;p__Firmicutes_A;c__Clostridia;o__Lachnospirales;f__Lachnospiraceae;g__Anaerocolumna;s__Anaerocolumna sp002434335	97.54	5.03	EASRX822350	PRJNA850115
CTOTU47555	d__Bacteria;p__Firmicutes_A;c__Clostridia;o__Clostridiales;f__Clostridiaceae;g__Clostridium_J;s__Clostridium_J sp002381695	99.29	7.29	EASRX822350	PRJNA850115
CTOTU47556	d__Bacteria;p__Firmicutes_A;c__Clostridia;o__Lachnospirales;f__Lachnospiraceae;g__Lacrimispora;s__Lacrimispora sp002429965	98.48	1.27	EASRX822350	PRJNA850115
CTOTU47557	d__Bacteria;p__Proteobacteria;c__Gammaproteobacteria;o__Pseudomonadales;f__Moraxellaceae;g__Acinetobacter;s__Acinetobacter radioresistens	95.98	0.5	EASRX822350	PRJNA850115
CTOTU47558	d__Bacteria;p__Proteobacteria;c__Alphaproteobacteria;o__Caulobacterales;f__Caulobacteraceae;g__Brevundimonas;s__Brevundimonas diminuta	78.9	1.9	EASRX822351	PRJNA850115
CTOTU47559	d__Bacteria;p__Proteobacteria;c__Gammaproteobacteria;o__Burkholderiales;f__Burkholderiaceae;g__Massilia;s__	88.76	2.72	EASRX822351	PRJNA850115
CTOTU47560	d__Bacteria;p__Proteobacteria;c__Gammaproteobacteria;o__Pseudomonadales;f__Pseudomonadaceae;g__Pseudomonas_A;s__Pseudomonas_A sp004010935	100	1.37	EASRX822351	PRJNA850115
CTOTU47561	d__Bacteria;p__Proteobacteria;c__Gammaproteobacteria;o__Burkholderiales;f__Burkholderiaceae;g__Massilia;s__Massilia sp003484545	94.25	1.81	EASRX822352	PRJNA850115
CTOTU47562	d__Bacteria;p__Proteobacteria;c__Gammaproteobacteria;o__Pseudomonadales;f__Moraxellaceae;g__Acinetobacter;s__Acinetobacter ursingii	99.33	0	EASRX822352	PRJNA850115
CTOTU47563	d__Bacteria;p__Firmicutes_A;c__Clostridia;o__Clostridiales;f__Clostridiaceae;g__Clostridium_J;s__	97.08	2.07	EASRX822352	PRJNA850115
CTOTU47564	d__Bacteria;p__Proteobacteria;c__Gammaproteobacteria;o__Enterobacterales;f__Enterobacteriaceae;g__Erwinia;s__Erwinia sp003937915	94.78	1.14	EASRX822352	PRJNA850115
CTOTU47565	d__Bacteria;p__Firmicutes;c__Bacilli;o__Paenibacillales;f__Paenibacillaceae;g__Paenibacillus;s__	88.82	1.74	EASRX822352	PRJNA850115
CTOTU47566	d__Bacteria;p__Proteobacteria;c__Gammaproteobacteria;o__Pseudomonadales;f__Moraxellaceae;g__Acinetobacter;s__Acinetobacter nosocomialis	99.04	0	EASRX822352	PRJNA850115
CTOTU47567	d__Bacteria;p__Proteobacteria;c__Alphaproteobacteria;o__Caulobacterales;f__Caulobacteraceae;g__Brevundimonas;s__Brevundimonas diminuta_B	99.24	0.32	EASRX822352	PRJNA850115
CTOTU47568	d__Bacteria;p__Actinobacteriota;c__Actinomycetia;o__Actinomycetales;f__Micrococcaceae;g__Micrococcus;s__Micrococcus luteus	65.45	0.87	EASRX822352	PRJNA850115
CTOTU47569	d__Bacteria;p__Proteobacteria;c__Gammaproteobacteria;o__Burkholderiales;f__Burkholderiaceae;g__Diaphorobacter;s__Diaphorobacter nitroreducens	96.03	0.64	EASRX822353	PRJNA850115
CTOTU47570	d__Bacteria;p__Proteobacteria;c__Gammaproteobacteria;o__Xanthomonadales;f__Xanthomonadaceae;g__Stenotrophomonas;s__Stenotrophomonas geniculata	85.64	0.45	EASRX822353	PRJNA850115
CTOTU47571	d__Bacteria;p__Firmicutes_A;c__Clostridia;o__Clostridiales;f__Clostridiaceae;g__Clostridium_AA;s__	63.95	0.33	EASRX822353	PRJNA850115
CTOTU47572	d__Bacteria;p__Proteobacteria;c__Gammaproteobacteria;o__Enterobacterales;f__Enterobacteriaceae;g__Leclercia;s__Leclercia adecarboxylata	99.9	0.95	EASRX822353	PRJNA850115
CTOTU47573	d__Bacteria;p__Bacteroidota;c__Bacteroidia;o__Bacteroidales;f__Tannerellaceae;g__UBA4116;s__UBA4116 sp002381645	99.62	1.73	EASRX822353	PRJNA850115
CTOTU47574	d__Bacteria;p__Proteobacteria;c__Gammaproteobacteria;o__Pseudomonadales;f__Moraxellaceae;g__Acinetobacter;s__Acinetobacter nosocomialis	99.43	0.57	EASRX822353	PRJNA850115
CTOTU47575	d__Bacteria;p__Proteobacteria;c__Gammaproteobacteria;o__Enterobacterales;f__Enterobacteriaceae;g__Pantoea;s__Pantoea endophytica	98.45	0	EASRX822356	PRJNA850115
CTOTU47576	d__Bacteria;p__Firmicutes;c__Bacilli;o__Lactobacillales;f__Streptococcaceae;g__Lactococcus;s__Lactococcus lactis	99.06	0.28	EASRX822356	PRJNA850115
CTOTU47577	d__Bacteria;p__Proteobacteria;c__Gammaproteobacteria;o__Pseudomonadales;f__Pseudomonadaceae;g__Pseudomonas_E;s__Pseudomonas_E juntendi	94.05	0.56	EASRX822356	PRJNA850115
CTOTU47578	d__Bacteria;p__Proteobacteria;c__Alphaproteobacteria;o__Caulobacterales;f__Caulobacteraceae;g__Brevundimonas;s__Brevundimonas sp002484265	80.03	2.25	EASRX822356	PRJNA850115
CTOTU47579	d__Bacteria;p__Proteobacteria;c__Gammaproteobacteria;o__Pseudomonadales;f__Moraxellaceae;g__Moraxella_A;s__Moraxella_A cinereus	100	0	EASRX822358	PRJNA850115
CTOTU47580	d__Bacteria;p__Proteobacteria;c__Gammaproteobacteria;o__Pseudomonadales;f__Pseudomonadaceae;g__Pseudomonas_B;s__Pseudomonas_B luteola	99.54	2.26	EASRX822358	PRJNA850115
CTOTU47581	d__Bacteria;p__Actinobacteriota;c__Actinomycetia;o__Actinomycetales;f__Actinomycetaceae;g__Pauljensenia;s__Pauljensenia provencensis	96.37	3	EASRX822358	PRJNA850115
CTOTU47582	d__Bacteria;p__Proteobacteria;c__Gammaproteobacteria;o__Pseudomonadales;f__Moraxellaceae;g__Acinetobacter;s__Acinetobacter radioresistens	100	0	EASRX822358	PRJNA850115
CTOTU47583	d__Bacteria;p__Proteobacteria;c__Gammaproteobacteria;o__Pseudomonadales;f__Pseudomonadaceae;g__Pseudomonas_A;s__Pseudomonas_A stutzeri	99.86	0.55	EASRX822359	PRJNA850115
CTOTU47584	d__Bacteria;p__Bacteroidota;c__Bacteroidia;o__Sphingobacteriales;f__Sphingobacteriaceae;g__Sphingobacterium;s__Sphingobacterium multivorum	100	1.43	EASRX822360	PRJNA850115
CTOTU47585	d__Bacteria;p__Bacteroidota;c__Bacteroidia;o__Flavobacteriales;f__Weeksellaceae;g__Chryseobacterium;s__	54.28	0.82	EASRX822360	PRJNA850115
CTOTU47586	d__Bacteria;p__Proteobacteria;c__Gammaproteobacteria;o__Pseudomonadales;f__Pseudomonadaceae;g__Pseudomonas_A;s__Pseudomonas_A stutzeri	100	0.55	EASRX822360	PRJNA850115
CTOTU47587	d__Bacteria;p__Proteobacteria;c__Gammaproteobacteria;o__Enterobacterales;f__Enterobacteriaceae;g__Mixta;s__Mixta calida	99.79	0.41	EASRX822361	PRJNA850115
CTOTU47588	d__Bacteria;p__Proteobacteria;c__Alphaproteobacteria;o__Rhizobiales;f__Rhizobiaceae;g__Agrobacterium;s__Agrobacterium pusense	99.72	0.28	EASRX822361	PRJNA850115
CTOTU47589	d__Bacteria;p__Firmicutes;c__Bacilli;o__Bacillales_A;f__Planococcaceae;g__Lysinibacillus;s__Lysinibacillus fusiformis	98.68	0.46	EASRX822361	PRJNA850115
CTOTU47590	d__Bacteria;p__Firmicutes_A;c__Clostridia;o__Clostridiales;f__Clostridiaceae;g__Clostridium_J;s__Clostridium_J sulfidigenes	93.81	1.47	EASRX822362	PRJNA850115
CTOTU47591	d__Bacteria;p__Firmicutes_A;c__Clostridia;o__Lachnospirales;f__Anaerotignaceae;g__Anaerotignum;s__Anaerotignum sp002380805	87.78	0	EASRX822362	PRJNA850115
CTOTU47592	d__Bacteria;p__Proteobacteria;c__Gammaproteobacteria;o__Pseudomonadales;f__Moraxellaceae;g__Acinetobacter;s__Acinetobacter ursingii	99.71	0	EASRX822362	PRJNA850115
CTOTU47593	d__Bacteria;p__Proteobacteria;c__Gammaproteobacteria;o__Enterobacterales;f__Enterobacteriaceae;g__Enterobacter;s__Enterobacter asburiae	99.89	0.08	EASRX822362	PRJNA850115
CTOTU47594	d__Bacteria;p__Firmicutes_A;c__Clostridia;o__Oscillospirales;f__Oscillospiraceae;g__Oscillibacter;s__	94.3	0	EASRX822362	PRJNA850115
CTOTU47595	d__Bacteria;p__Proteobacteria;c__Gammaproteobacteria;o__Enterobacterales;f__Enterobacteriaceae;g__Pseudescherichia;s__Pseudescherichia sp002918705	94.23	1.54	EASRX822362	PRJNA850115
CTOTU47596	d__Bacteria;p__Proteobacteria;c__Gammaproteobacteria;o__Enterobacterales;f__Enterobacteriaceae;g__Leclercia;s__Leclercia adecarboxylata_C	86.8	1.13	EASRX822365	PRJNA850115
CTOTU47597	d__Bacteria;p__Proteobacteria;c__Gammaproteobacteria;o__Pseudomonadales;f__Pseudomonadaceae;g__Pseudomonas_A;s__Pseudomonas_A stutzeri	100	2.6	EASRX822365	PRJNA850115
CTOTU47598	d__Bacteria;p__Firmicutes_A;c__Clostridia;o__Clostridiales;f__Clostridiaceae;g__Clostridium_J;s__Clostridium_J sulfidigenes	56.42	0.33	EASRX822365	PRJNA850115
CTOTU47599	d__Bacteria;p__Firmicutes;c__Bacilli;o__Staphylococcales;f__Staphylococcaceae;g__Staphylococcus;s__Staphylococcus saprophyticus	98.9	1.1	EASRX822372	PRJNA850115
CTOTU47600	d__Bacteria;p__Actinobacteriota;c__Actinomycetia;o__Actinomycetales;f__Micrococcaceae;g__Kocuria;s__	92.82	0	EASRX822372	PRJNA850115
CTOTU47601	d__Bacteria;p__Firmicutes;c__Bacilli;o__Staphylococcales;f__Staphylococcaceae;g__Staphylococcus;s__Staphylococcus hominis	85.29	3.41	EASRX822372	PRJNA850115
CTOTU47602	d__Bacteria;p__Firmicutes;c__Bacilli;o__Bacillales;f__Bacillaceae;g__Bacillus;s__Bacillus velezensis	99.17	0.69	EASRX822372	PRJNA850115
CTOTU47603	d__Bacteria;p__Actinobacteriota;c__Actinomycetia;o__Mycobacteriales;f__Mycobacteriaceae;g__Corynebacterium;s__Corynebacterium dentalis	99.55	0.6	EASRX822372	PRJNA850115
CTOTU47604	d__Bacteria;p__Actinobacteriota;c__Actinomycetia;o__Actinomycetales;f__Micrococcaceae;g__Kocuria;s__Kocuria rhizophila_A	93.31	1.64	EASRX822372	PRJNA850115
CTOTU47605	d__Bacteria;p__Proteobacteria;c__Gammaproteobacteria;o__Pseudomonadales;f__Moraxellaceae;g__Acinetobacter;s__Acinetobacter sp002367455	99.12	0.16	EASRX822373	PRJNA850115
CTOTU47606	d__Bacteria;p__Proteobacteria;c__Gammaproteobacteria;o__Pseudomonadales;f__Moraxellaceae;g__Acinetobacter;s__Acinetobacter radioresistens	94.27	1.51	EASRX822373	PRJNA850115
CTOTU47607	d__Bacteria;p__Proteobacteria;c__Gammaproteobacteria;o__Pseudomonadales;f__Pseudomonadaceae;g__Pseudomonas_A;s__Pseudomonas_A stutzeri	59.48	0	EASRX822373	PRJNA850115
CTOTU47608	d__Bacteria;p__Proteobacteria;c__Gammaproteobacteria;o__Pseudomonadales;f__Moraxellaceae;g__Acinetobacter;s__Acinetobacter ursingii	89.81	0.29	EASRX822373	PRJNA850115
CTOTU47609	d__Bacteria;p__Firmicutes_A;c__Clostridia;o__Clostridiales;f__Clostridiaceae;g__Clostridium_J;s__Clostridium_J sulfidigenes	97.77	1.78	EASRX822373	PRJNA850115
CTOTU47610	d__Bacteria;p__Proteobacteria;c__Gammaproteobacteria;o__Xanthomonadales;f__Xanthomonadaceae;g__Stenotrophomonas;s__Stenotrophomonas maltophilia_Q	84.05	0.11	EASRX822373	PRJNA850115
CTOTU47611	d__Bacteria;p__Proteobacteria;c__Gammaproteobacteria;o__Pseudomonadales;f__Pseudomonadaceae;g__Pseudomonas_E;s__Pseudomonas_E soli	51.75	0	EASRX822373	PRJNA850115
CTOTU47612	d__Bacteria;p__Proteobacteria;c__Gammaproteobacteria;o__Enterobacterales;f__Enterobacteriaceae;g__Leclercia;s__Leclercia adecarboxylata	98.49	0.41	EASRX822373	PRJNA850115
CTOTU47613	d__Bacteria;p__Proteobacteria;c__Gammaproteobacteria;o__Enterobacterales;f__Enterobacteriaceae;g__Enterobacter;s__Enterobacter hormaechei_A	99.13	0.19	EASRX822373	PRJNA850115
CTOTU47614	d__Bacteria;p__Firmicutes;c__Bacilli;o__Bacillales;f__Bacillaceae;g__Bacillus;s__Bacillus altitudinis	99.59	0.21	EASRX822374	PRJNA850115
CTOTU47615	d__Bacteria;p__Proteobacteria;c__Alphaproteobacteria;o__Sphingomonadales;f__Sphingomonadaceae;g__Novosphingobium;s__Novosphingobium panipatense	99.82	2.2	EASRX822374	PRJNA850115
CTOTU47616	d__Bacteria;p__Proteobacteria;c__Gammaproteobacteria;o__Pseudomonadales;f__Moraxellaceae;g__Moraxella_A;s__Moraxella_A cinereus	100	0	EASRX822374	PRJNA850115
CTOTU47617	d__Bacteria;p__Firmicutes;c__Bacilli;o__Bacillales;f__Bacillaceae_G;g__Bacillus_A;s__Bacillus_A paranthracis	99.43	0.57	EASRX822376	PRJNA850115
CTOTU47618	d__Bacteria;p__Proteobacteria;c__Gammaproteobacteria;o__Pseudomonadales;f__Moraxellaceae;g__Moraxella_A;s__Moraxella_A cinereus	100	0	EASRX822376	PRJNA850115
CTOTU47619	d__Bacteria;p__Proteobacteria;c__Alphaproteobacteria;o__Sphingomonadales;f__Sphingomonadaceae;g__Sphingomonas;s__	98.67	0.36	EASRX822376	PRJNA850115
CTOTU47620	d__Bacteria;p__Proteobacteria;c__Gammaproteobacteria;o__Pseudomonadales;f__Pseudomonadaceae;g__Pseudomonas_A;s__Pseudomonas_A stutzeri	99.63	0.14	EASRX822377	PRJNA850115
CTOTU47621	d__Bacteria;p__Proteobacteria;c__Gammaproteobacteria;o__Enterobacterales;f__Enterobacteriaceae;g__Enterobacter;s__Enterobacter cloacae_M	99.89	0.08	EASRX822377	PRJNA850115
CTOTU47622	d__Bacteria;p__Firmicutes_A;c__Clostridia;o__Clostridiales;f__Clostridiaceae;g__Clostridium_J;s__Clostridium_J sulfidigenes	95.01	2.47	EASRX822377	PRJNA850115
CTOTU47623	d__Bacteria;p__Proteobacteria;c__Gammaproteobacteria;o__Pseudomonadales;f__Moraxellaceae;g__Acinetobacter;s__Acinetobacter pittii	73.16	1.23	EASRX822377	PRJNA850115
CTOTU47624	d__Bacteria;p__Proteobacteria;c__Alphaproteobacteria;o__Caulobacterales;f__Caulobacteraceae;g__Brevundimonas;s__	97.78	0.97	EASRX822378	PRJNA850115
CTOTU47625	d__Bacteria;p__Proteobacteria;c__Gammaproteobacteria;o__Pseudomonadales;f__Pseudomonadaceae;g__Pseudomonas_B;s__Pseudomonas_B luteola	98.97	1.44	EASRX822378	PRJNA850115
CTOTU47626	d__Bacteria;p__Proteobacteria;c__Gammaproteobacteria;o__Enterobacterales;f__Enterobacteriaceae;g__Cronobacter;s__Cronobacter turicensis	78.02	4.07	EASRX822379	PRJNA850115
CTOTU47627	d__Bacteria;p__Firmicutes_A;c__Clostridia;o__Oscillospirales;f__Acutalibacteraceae;g__Scatavimonas;s__Scatavimonas sp900540275	66.84	0.24	EASRX822379	PRJNA850115
CTOTU47628	d__Bacteria;p__Proteobacteria;c__Gammaproteobacteria;o__Pseudomonadales;f__Pseudomonadaceae;g__Pseudomonas_A;s__Pseudomonas_A sp003488145	99.85	0.55	EASRX822379	PRJNA850115
CTOTU47629	d__Bacteria;p__Proteobacteria;c__Gammaproteobacteria;o__Pseudomonadales;f__Pseudomonadaceae;g__Pseudomonas_A;s__Pseudomonas_A nitrititolerans	97.53	0.27	EASRX822379	PRJNA850115
CTOTU47630	d__Bacteria;p__Proteobacteria;c__Gammaproteobacteria;o__Pseudomonadales;f__Moraxellaceae;g__Acinetobacter;s__Acinetobacter baumannii	82.98	0.69	EASRX822379	PRJNA850115
CTOTU47631	d__Bacteria;p__Proteobacteria;c__Gammaproteobacteria;o__Burkholderiales;f__Burkholderiaceae;g__Comamonas;s__Comamonas terrigena	98.58	0.83	EASRX822380	PRJNA850115
CTOTU47632	d__Bacteria;p__Proteobacteria;c__Gammaproteobacteria;o__Pseudomonadales;f__Pseudomonadaceae;g__Pseudomonas_A;s__Pseudomonas_A stutzeri	78.07	2.11	EASRX822380	PRJNA850115
CTOTU47633	d__Bacteria;p__Proteobacteria;c__Gammaproteobacteria;o__Xanthomonadales;f__Xanthomonadaceae;g__Stenotrophomonas;s__Stenotrophomonas rhizophila_A	84.33	0.04	EASRX822381	PRJNA850115
CTOTU47634	d__Bacteria;p__Proteobacteria;c__Gammaproteobacteria;o__Pseudomonadales;f__Pseudomonadaceae;g__Pseudomonas_A;s__Pseudomonas_A stutzeri_N	96.67	1.14	EASRX822381	PRJNA850115
CTOTU47635	d__Bacteria;p__Proteobacteria;c__Gammaproteobacteria;o__Pseudomonadales;f__Pseudomonadaceae;g__Pseudomonas_A;s__Pseudomonas_A sp003205815	100	3.11	EASRX822381	PRJNA850115
CTOTU47636	d__Bacteria;p__Firmicutes_A;c__Clostridia;o__Oscillospirales;f__Ruminococcaceae;g__Hydrogenoanaerobacterium;s__	96.64	1.01	EASRX822382	PRJNA850115
CTOTU47637	d__Bacteria;p__Firmicutes_A;c__Clostridia;o__Lachnospirales;f__Lachnospiraceae;g__Lachnotalea;s__	88.81	0.34	EASRX822382	PRJNA850115
CTOTU47638	d__Bacteria;p__Proteobacteria;c__Gammaproteobacteria;o__Pseudomonadales;f__Pseudomonadaceae;g__Pseudomonas_A;s__Pseudomonas_A stutzeri_AC	92.62	1.98	EASRX822382	PRJNA850115
CTOTU47639	d__Bacteria;p__Actinobacteriota;c__Actinomycetia;o__Mycobacteriales;f__Mycobacteriaceae;g__Rhodococcus;s__Rhodococcus qingshengii	96.12	2	EASRX822383	PRJNA850115
CTOTU47640	d__Bacteria;p__Proteobacteria;c__Gammaproteobacteria;o__Enterobacterales;f__Enterobacteriaceae;g__Pantoea;s__Pantoea piersonii	99.02	0.12	EASRX822383	PRJNA850115
CTOTU47641	d__Bacteria;p__Firmicutes_A;c__Clostridia;o__Lachnospirales;f__Lachnospiraceae;g__Lacrimispora;s__Lacrimispora celerecrescens	84.3	0.32	EASRX822383	PRJNA850115
CTOTU47642	d__Bacteria;p__Proteobacteria;c__Gammaproteobacteria;o__Enterobacterales;f__Enterobacteriaceae;g__Enterobacter;s__Enterobacter hormaechei_A	99.73	0.08	EASRX822384	PRJNA850115
CTOTU47643	d__Bacteria;p__Proteobacteria;c__Gammaproteobacteria;o__Pseudomonadales;f__Pseudomonadaceae;g__Pseudomonas_A;s__Pseudomonas_A sp003205815	100	8.48	EASRX822384	PRJNA850115
CTOTU47644	d__Bacteria;p__Proteobacteria;c__Gammaproteobacteria;o__Enterobacterales;f__Enterobacteriaceae;g__Enterobacter;s__Enterobacter hormaechei_A	99.73	0.19	EASRX822386	PRJNA850115
CTOTU47645	d__Bacteria;p__Bacteroidota;c__Bacteroidia;o__Sphingobacteriales;f__Sphingobacteriaceae;g__Sphingobacterium;s__Sphingobacterium multivorum	97.91	1.43	EASRX822386	PRJNA850115
CTOTU47646	d__Bacteria;p__Proteobacteria;c__Gammaproteobacteria;o__Enterobacterales;f__Enterobacteriaceae;g__Klebsiella;s__Klebsiella pneumoniae	99.28	0.08	EASRX822390	PRJNA843551
CTOTU47647	d__Bacteria;p__Bacteroidota;c__Bacteroidia;o__Sphingobacteriales;f__Sphingobacteriaceae;g__Sphingobacterium;s__Sphingobacterium multivorum	97.62	2.98	EASRX822390	PRJNA843551
CTOTU47648	d__Bacteria;p__Proteobacteria;c__Gammaproteobacteria;o__Xanthomonadales;f__Xanthomonadaceae;g__UBA8801;s__UBA8801 sp003505795	95.36	1.57	EASRX822390	PRJNA843551
CTOTU47649	d__Bacteria;p__Proteobacteria;c__Gammaproteobacteria;o__Pseudomonadales;f__Moraxellaceae;g__Acinetobacter;s__Acinetobacter radioresistens	95.54	0	EASRX822392	PRJNA843551
CTOTU47650	d__Bacteria;p__Proteobacteria;c__Gammaproteobacteria;o__Enterobacterales;f__Enterobacteriaceae;g__Leclercia;s__Leclercia adecarboxylata	99.9	1.16	EASRX822392	PRJNA843551
CTOTU47651	d__Bacteria;p__Proteobacteria;c__Gammaproteobacteria;o__Enterobacterales;f__Enterobacteriaceae;g__Pseudescherichia;s__Pseudescherichia sp002298805	99.55	0.28	EASRX822392	PRJNA843551
CTOTU47652	d__Bacteria;p__Proteobacteria;c__Gammaproteobacteria;o__Burkholderiales;f__Burkholderiaceae;g__Massilia;s__Massilia timonae	73.9	1.03	EASRX822392	PRJNA843551
CTOTU47653	d__Bacteria;p__Firmicutes;c__Bacilli;o__Bacillales_A;f__Planococcaceae;g__Lysinibacillus;s__Lysinibacillus fusiformis_D	99.34	1.88	EASRX822392	PRJNA843551
CTOTU47654	d__Bacteria;p__Proteobacteria;c__Gammaproteobacteria;o__Burkholderiales;f__Burkholderiaceae;g__Pulveribacter;s__Pulveribacter sp002434305	95.32	1.26	EASRX822392	PRJNA843551
CTOTU47655	d__Bacteria;p__Firmicutes_A;c__Clostridia;o__Clostridiales;f__Clostridiaceae;g__Clostridium_J;s__Clostridium_J sulfidigenes	96.74	2.59	EASRX822394	PRJNA843551
CTOTU47656	d__Bacteria;p__Proteobacteria;c__Gammaproteobacteria;o__Pseudomonadales;f__Pseudomonadaceae;g__Pseudomonas_A;s__Pseudomonas_A nitrititolerans	99.59	1.98	EASRX822394	PRJNA843551
CTOTU47657	d__Bacteria;p__Proteobacteria;c__Gammaproteobacteria;o__Pseudomonadales;f__Pseudomonadaceae;g__Pseudomonas_A;s__Pseudomonas_A stutzeri	51.21	0	EASRX822394	PRJNA843551
CTOTU47658	d__Bacteria;p__Firmicutes;c__Bacilli;o__Lactobacillales;f__Enterococcaceae;g__Enterococcus;s__Enterococcus faecalis	87.74	0.84	EASRX822394	PRJNA843551
CTOTU47659	d__Bacteria;p__Proteobacteria;c__Gammaproteobacteria;o__Pseudomonadales;f__Pseudomonadaceae;g__Pseudomonas_A;s__Pseudomonas_A nitrititolerans	100	0.27	EASRX822397	PRJNA843551
CTOTU47660	d__Bacteria;p__Proteobacteria;c__Gammaproteobacteria;o__Enterobacterales;f__Enterobacteriaceae;g__Cronobacter;s__Cronobacter dublinensis	76.37	1.79	EASRX822397	PRJNA843551
CTOTU47661	d__Bacteria;p__Firmicutes_A;c__Clostridia;o__Tissierellales;f__Sedimentibacteraceae;g__Sedimentibacter;s__Sedimentibacter sp003514865	92.08	3.85	EASRX822397	PRJNA843551
CTOTU47662	d__Bacteria;p__Firmicutes_A;c__Clostridia;o__Tissierellales;f__Sedimentibacteraceae;g__UBA1535;s__UBA1535 sp002332905	98.89	4.55	EASRX822397	PRJNA843551
CTOTU47663	d__Bacteria;p__Proteobacteria;c__Gammaproteobacteria;o__Pseudomonadales;f__Moraxellaceae;g__Acinetobacter;s__Acinetobacter schindleri	81.33	0.67	EASRX822397	PRJNA843551
CTOTU47664	d__Bacteria;p__Firmicutes;c__Bacilli;o__Lactobacillales;f__Enterococcaceae;g__Enterococcus_D;s__Enterococcus_D casseliflavus	67	1.12	EASRX822397	PRJNA843551
CTOTU47665	d__Bacteria;p__Firmicutes_A;c__Clostridia;o__Clostridiales;f__Clostridiaceae;g__Clostridium_J;s__Clostridium_J sulfidigenes	97.08	1.45	EASRX822397	PRJNA843551
CTOTU47666	d__Bacteria;p__Proteobacteria;c__Gammaproteobacteria;o__Pseudomonadales;f__Moraxellaceae;g__Acinetobacter;s__Acinetobacter baumannii	96.48	0	EASRX822397	PRJNA843551
CTOTU47667	d__Bacteria;p__Bacteroidota;c__Bacteroidia;o__Sphingobacteriales;f__Sphingobacteriaceae;g__UBA2059;s__UBA2059 sp002332615	100	0.48	EASRX822397	PRJNA843551
CTOTU47668	d__Bacteria;p__Proteobacteria;c__Gammaproteobacteria;o__Pseudomonadales;f__Moraxellaceae;g__Acinetobacter;s__Acinetobacter parvus	99.43	0	EASRX822399	PRJNA843551
CTOTU47669	d__Bacteria;p__Firmicutes;c__Bacilli;o__Bacillales_A;f__Planococcaceae;g__Lysinibacillus;s__Lysinibacillus capsici	99.34	0.88	EASRX822399	PRJNA843551
CTOTU47670	d__Bacteria;p__Proteobacteria;c__Gammaproteobacteria;o__Xanthomonadales;f__Xanthomonadaceae;g__Stenotrophomonas;s__Stenotrophomonas indicatrix	97.72	1.72	EASRX822399	PRJNA843551
CTOTU47671	d__Bacteria;p__Actinobacteriota;c__Actinomycetia;o__Mycobacteriales;f__Mycobacteriaceae;g__Corynebacterium;s__	87.74	1.83	EASRX822399	PRJNA843551
CTOTU47672	d__Bacteria;p__Proteobacteria;c__Gammaproteobacteria;o__Enterobacterales;f__Enterobacteriaceae;g__Leclercia;s__Leclercia adecarboxylata	95.12	1.38	EASRX822399	PRJNA843551
CTOTU47673	d__Bacteria;p__Firmicutes;c__Bacilli;o__Bacillales;f__Bacillaceae_G;g__Bacillus_A;s__Bacillus_A bombysepticus	97.64	1.01	EASRX822399	PRJNA843551
CTOTU47674	d__Bacteria;p__Proteobacteria;c__Gammaproteobacteria;o__Pseudomonadales;f__Moraxellaceae;g__Moraxella_A;s__Moraxella_A cinereus	58.22	1.33	EASRX822399	PRJNA843551
CTOTU47675	d__Bacteria;p__Proteobacteria;c__Gammaproteobacteria;o__Pseudomonadales;f__Pseudomonadaceae;g__Pseudomonas_A;s__Pseudomonas_A sp002692525	98.81	0.14	EASRX822400	PRJNA850115
CTOTU47676	d__Bacteria;p__Proteobacteria;c__Gammaproteobacteria;o__Xanthomonadales;f__Xanthomonadaceae;g__Stenotrophomonas;s__Stenotrophomonas maltophilia_AB	81.43	3.16	EASRX822400	PRJNA850115
CTOTU47677	d__Bacteria;p__Bacteroidota;c__Bacteroidia;o__Sphingobacteriales;f__Sphingobacteriaceae;g__Sphingobacterium;s__	84.31	1.72	EASRX822400	PRJNA850115
CTOTU47678	d__Bacteria;p__Bacteroidota;c__Bacteroidia;o__Sphingobacteriales;f__Sphingobacteriaceae;g__Sphingobacterium;s__Sphingobacterium sp002354335	90.25	0.13	EASRX822400	PRJNA850115
CTOTU47679	d__Bacteria;p__Firmicutes_A;c__Clostridia;o__Clostridiales;f__Clostridiaceae;g__Clostridium_J;s__Clostridium_J sp002341865	94.48	3.38	EASRX822401	PRJNA850115
CTOTU47680	d__Bacteria;p__Proteobacteria;c__Gammaproteobacteria;o__Enterobacterales;f__Enterobacteriaceae;g__Leclercia;s__Leclercia adecarboxylata	99.65	1.05	EASRX822401	PRJNA850115
CTOTU47681	d__Bacteria;p__Firmicutes_A;c__Clostridia;o__Clostridiales;f__Clostridiaceae;g__Clostridium_L;s__Clostridium_L algidicarnis	79.78	2.13	EASRX822401	PRJNA850115
CTOTU47682	d__Bacteria;p__Proteobacteria;c__Gammaproteobacteria;o__Pseudomonadales;f__Moraxellaceae;g__Acinetobacter;s__	87.1	0.82	EASRX822401	PRJNA850115
CTOTU47683	d__Bacteria;p__Proteobacteria;c__Gammaproteobacteria;o__Pseudomonadales;f__Pseudomonadaceae;g__Pseudomonas_A;s__Pseudomonas_A stutzeri	98.28	0.34	EASRX822401	PRJNA850115
CTOTU47684	d__Bacteria;p__Proteobacteria;c__Gammaproteobacteria;o__Pseudomonadales;f__Moraxellaceae;g__Acinetobacter;s__Acinetobacter pittii	99.52	0	EASRX822401	PRJNA850115
CTOTU47685	d__Bacteria;p__Proteobacteria;c__Gammaproteobacteria;o__Pseudomonadales;f__Pseudomonadaceae;g__Pseudomonas_A;s__Pseudomonas_A stutzeri	99.86	0.55	EASRX822402	PRJNA850115
CTOTU47686	d__Bacteria;p__Proteobacteria;c__Gammaproteobacteria;o__Pseudomonadales;f__Moraxellaceae;g__Acinetobacter;s__Acinetobacter nosocomialis	99.43	0.61	EASRX822402	PRJNA850115
CTOTU47687	d__Bacteria;p__Proteobacteria;c__Gammaproteobacteria;o__Pseudomonadales;f__Pseudomonadaceae;g__Pseudomonas_A;s__Pseudomonas_A nitrititolerans	99.59	0.68	EASRX822403	PRJNA850115
CTOTU47688	d__Bacteria;p__Proteobacteria;c__Gammaproteobacteria;o__Pseudomonadales;f__Moraxellaceae;g__Acinetobacter;s__Acinetobacter schindleri	92.83	0.78	EASRX822403	PRJNA850115
CTOTU47689	d__Bacteria;p__Proteobacteria;c__Gammaproteobacteria;o__Enterobacterales;f__Enterobacteriaceae;g__Leclercia;s__Leclercia adecarboxylata	54.31	0	EASRX822404	PRJNA850115
CTOTU47690	d__Bacteria;p__Bacteroidota;c__Bacteroidia;o__Sphingobacteriales;f__Sphingobacteriaceae;g__Sphingobacterium;s__Sphingobacterium multivorum	100	1.67	EASRX822406	PRJNA850115
CTOTU47691	d__Bacteria;p__Proteobacteria;c__Gammaproteobacteria;o__Enterobacterales;f__Enterobacteriaceae;g__Leclercia;s__Leclercia adecarboxylata	97.96	1.91	EASRX822406	PRJNA850115
CTOTU47692	d__Bacteria;p__Firmicutes;c__Bacilli;o__Paenibacillales;f__Paenibacillaceae;g__Paenibacillus;s__Paenibacillus sp000758585	59.22	1.56	EASRX822409	PRJNA850115
CTOTU47693	d__Bacteria;p__Firmicutes_A;c__Clostridia;o__Clostridiales;f__Clostridiaceae;g__Clostridium_J;s__Clostridium_J sulfidigenes	79	2.49	EASRX822409	PRJNA850115
CTOTU47694	d__Bacteria;p__Proteobacteria;c__Gammaproteobacteria;o__Enterobacterales;f__Enterobacteriaceae;g__Kosakonia;s__Kosakonia cowanii	98.07	1.07	EASRX822409	PRJNA850115
CTOTU47695	d__Bacteria;p__Proteobacteria;c__Gammaproteobacteria;o__Pseudomonadales;f__Pseudomonadaceae;g__Pseudomonas_A;s__Pseudomonas_A stutzeri_G	99.88	0.14	EASRX822409	PRJNA850115
CTOTU47696	d__Bacteria;p__Proteobacteria;c__Gammaproteobacteria;o__Pseudomonadales;f__Moraxellaceae;g__Acinetobacter;s__Acinetobacter nosocomialis	99.43	0	EASRX822410	PRJNA850115
CTOTU47697	d__Bacteria;p__Firmicutes;c__Bacilli;o__Lactobacillales;f__Enterococcaceae;g__Enterococcus_D;s__Enterococcus_D casseliflavus	98.88	1.22	EASRX822410	PRJNA850115
CTOTU47698	d__Bacteria;p__Proteobacteria;c__Gammaproteobacteria;o__Xanthomonadales;f__Xanthomonadaceae;g__Stenotrophomonas;s__Stenotrophomonas cyclobalanopsidis	87.01	0.6	EASRX822410	PRJNA850115
CTOTU47699	d__Bacteria;p__Proteobacteria;c__Gammaproteobacteria;o__Burkholderiales;f__Burkholderiaceae;g__Achromobacter;s__Achromobacter ruhlandii	93.38	0.03	EASRX822410	PRJNA850115
CTOTU47700	d__Bacteria;p__Proteobacteria;c__Gammaproteobacteria;o__Burkholderiales;f__Burkholderiaceae;g__Achromobacter;s__	50.86	0	EASRX822410	PRJNA850115
CTOTU47701	d__Bacteria;p__Proteobacteria;c__Alphaproteobacteria;o__Rhizobiales_A;f__Rhizobiaceae_A;g__Ochrobactrum;s__Ochrobactrum intermedium	84.5	1.32	EASRX822410	PRJNA850115
CTOTU47702	d__Bacteria;p__Firmicutes_A;c__Clostridia;o__Tissierellales;f__Sedimentibacteraceae;g__Sedimentibacter;s__Sedimentibacter sp002331025	94.1	2.94	EASRX822411	PRJNA850115
CTOTU47703	d__Bacteria;p__Proteobacteria;c__Gammaproteobacteria;o__Pseudomonadales;f__Pseudomonadaceae;g__Pseudomonas_A;s__Pseudomonas_A nitrititolerans	99.48	0.68	EASRX822411	PRJNA850115
CTOTU47704	d__Bacteria;p__Proteobacteria;c__Gammaproteobacteria;o__Pseudomonadales;f__Pseudomonadaceae;g__Pseudomonas_A;s__Pseudomonas_A stutzeri	99.27	0.14	EASRX822411	PRJNA850115
CTOTU47705	d__Bacteria;p__Proteobacteria;c__Gammaproteobacteria;o__Xanthomonadales;f__Xanthomonadaceae;g__Stenotrophomonas;s__Stenotrophomonas bentonitica_A	73.53	1.49	EASRX822411	PRJNA850115
CTOTU47706	d__Bacteria;p__Bacteroidota;c__Bacteroidia;o__Sphingobacteriales;f__Sphingobacteriaceae;g__Sphingobacterium;s__Sphingobacterium multivorum	99.71	1.43	EASRX822411	PRJNA850115
CTOTU47707	d__Bacteria;p__Firmicutes;c__Bacilli;o__Lactobacillales;f__Enterococcaceae;g__Enterococcus_D;s__Enterococcus_D sp001297065	99.63	1.06	EASRX822413	PRJNA850115
CTOTU47708	d__Bacteria;p__Proteobacteria;c__Gammaproteobacteria;o__Pseudomonadales;f__Pseudomonadaceae;g__Pseudomonas_A;s__Pseudomonas_A nitrititolerans	100	0.31	EASRX822413	PRJNA850115
CTOTU47709	d__Bacteria;p__Proteobacteria;c__Gammaproteobacteria;o__Xanthomonadales;f__Xanthomonadaceae;g__Stenotrophomonas;s__Stenotrophomonas maltophilia_G	87.45	1.76	EASRX822413	PRJNA850115
CTOTU47710	d__Bacteria;p__Proteobacteria;c__Gammaproteobacteria;o__Enterobacterales;f__Enterobacteriaceae;g__Enterobacter;s__Enterobacter hormaechei_A	97.16	0.87	EASRX822413	PRJNA850115
CTOTU47711	d__Bacteria;p__Proteobacteria;c__Gammaproteobacteria;o__Burkholderiales;f__Burkholderiaceae;g__Comamonas;s__Comamonas terrigena	98.6	0.36	EASRX822413	PRJNA850115
CTOTU47712	d__Bacteria;p__Firmicutes_C;c__Negativicutes;o__Sporomusales;f__Thermosinaceae;g__Anaerospora;s__Anaerospora sp002337925	99.68	3.5	EASRX822413	PRJNA850115
CTOTU47713	d__Bacteria;p__Proteobacteria;c__Gammaproteobacteria;o__Pseudomonadales;f__Pseudomonadaceae;g__Pseudomonas_A;s__Pseudomonas_A stutzeri_AC	100	0.14	EASRX822414	PRJNA850115
CTOTU47714	d__Bacteria;p__Bacteroidota;c__Bacteroidia;o__Sphingobacteriales;f__Sphingobacteriaceae;g__Sphingobacterium;s__Sphingobacterium siyangense	99.84	1.9	EASRX822414	PRJNA850115
CTOTU47715	d__Bacteria;p__Proteobacteria;c__Gammaproteobacteria;o__Xanthomonadales;f__Xanthomonadaceae;g__Stenotrophomonas;s__Stenotrophomonas pavanii	93.38	2.37	EASRX822414	PRJNA850115
CTOTU47716	d__Bacteria;p__Proteobacteria;c__Gammaproteobacteria;o__Enterobacterales;f__Enterobacteriaceae;g__Leclercia;s__Leclercia adecarboxylata	99.59	0.96	EASRX822414	PRJNA850115
CTOTU47717	d__Bacteria;p__Proteobacteria;c__Gammaproteobacteria;o__Pseudomonadales;f__Moraxellaceae;g__Acinetobacter;s__Acinetobacter nosocomialis	97.99	0	EASRX822415	PRJNA850115
CTOTU47718	d__Bacteria;p__Proteobacteria;c__Gammaproteobacteria;o__Pseudomonadales;f__Pseudomonadaceae;g__Pseudomonas_A;s__Pseudomonas_A sp002692525	100	0.14	EASRX822415	PRJNA850115
CTOTU47719	d__Bacteria;p__Proteobacteria;c__Gammaproteobacteria;o__Enterobacterales;f__Enterobacteriaceae;g__Mixta;s__Mixta calida	67.4	0	EASRX822415	PRJNA850115
CTOTU47720	d__Bacteria;p__Proteobacteria;c__Gammaproteobacteria;o__Enterobacterales;f__Enterobacteriaceae;g__Pantoea;s__Pantoea ananatis	99.2	0.81	EASRX822415	PRJNA850115
CTOTU47721	d__Bacteria;p__Proteobacteria;c__Gammaproteobacteria;o__Enterobacterales;f__Enterobacteriaceae;g__Leclercia;s__Leclercia adecarboxylata	99.9	0.55	EASRX822417	PRJNA850115
CTOTU47722	d__Bacteria;p__Proteobacteria;c__Gammaproteobacteria;o__Xanthomonadales;f__Xanthomonadaceae;g__Stenotrophomonas;s__Stenotrophomonas indicatrix	98.9	1.1	EASRX822417	PRJNA850115
CTOTU47723	d__Bacteria;p__Actinobacteriota;c__Actinomycetia;o__Actinomycetales;f__Cellulomonadaceae;g__Flavimobilis;s__Flavimobilis marinus	73.36	0	EASRX822418	PRJNA850115
CTOTU47724	d__Bacteria;p__Proteobacteria;c__Gammaproteobacteria;o__Pseudomonadales;f__Moraxellaceae;g__Moraxella_A;s__Moraxella_A cinereus	98.28	0.04	EASRX822418	PRJNA850115
CTOTU47725	d__Bacteria;p__Proteobacteria;c__Gammaproteobacteria;o__Burkholderiales;f__Burkholderiaceae;g__Massilia;s__Massilia timonae	98.53	1.62	EASRX822418	PRJNA850115
CTOTU47726	d__Bacteria;p__Proteobacteria;c__Gammaproteobacteria;o__Enterobacterales;f__Enterobacteriaceae;g__Pantoea;s__Pantoea piersonii	98.64	0.66	EASRX822418	PRJNA850115
CTOTU47727	d__Bacteria;p__Proteobacteria;c__Alphaproteobacteria;o__Rhizobiales;f__Rhizobiaceae;g__Rhizobium;s__Rhizobium sp900467745	98.25	0.09	EASRX822418	PRJNA850115
CTOTU47728	d__Bacteria;p__Proteobacteria;c__Gammaproteobacteria;o__Pseudomonadales;f__Pseudomonadaceae;g__Pseudomonas_A;s__Pseudomonas_A stutzeri	98.33	0.14	EASRX822419	PRJNA850115
CTOTU47729	d__Bacteria;p__Proteobacteria;c__Gammaproteobacteria;o__Pseudomonadales;f__Pseudomonadaceae;g__Pseudomonas_A;s__Pseudomonas_A nitrititolerans	100	0.27	EASRX822419	PRJNA850115
CTOTU47730	d__Bacteria;p__Proteobacteria;c__Gammaproteobacteria;o__Pseudomonadales;f__Pseudomonadaceae;g__Pseudomonas_A;s__Pseudomonas_A nitrititolerans	99.59	0.68	EASRX822420	PRJNA850115
CTOTU47731	d__Bacteria;p__Proteobacteria;c__Gammaproteobacteria;o__Enterobacterales;f__Enterobacteriaceae;g__Serratia;s__Serratia nematodiphila	99.81	0	EASRX822420	PRJNA850115
CTOTU47732	d__Bacteria;p__Proteobacteria;c__Gammaproteobacteria;o__Burkholderiales;f__Burkholderiaceae;g__Comamonas;s__Comamonas tsuruhatensis	90.16	1.72	EASRX822422	PRJNA850115
CTOTU47733	d__Bacteria;p__Proteobacteria;c__Gammaproteobacteria;o__Pseudomonadales;f__Pseudomonadaceae;g__Pseudomonas_A;s__Pseudomonas_A nitrititolerans	99.99	0.89	EASRX822422	PRJNA850115
CTOTU47734	d__Bacteria;p__Proteobacteria;c__Gammaproteobacteria;o__Pseudomonadales;f__Pseudomonadaceae;g__Pseudomonas_A;s__Pseudomonas_A stutzeri	99.8	0.16	EASRX822422	PRJNA850115
CTOTU47735	d__Bacteria;p__Proteobacteria;c__Gammaproteobacteria;o__Xanthomonadales;f__Xanthomonadaceae;g__Stenotrophomonas;s__Stenotrophomonas maltophilia_G	90.45	1.01	EASRX822422	PRJNA850115
CTOTU47736	d__Bacteria;p__Proteobacteria;c__Gammaproteobacteria;o__Enterobacterales;f__Enterobacteriaceae;g__Leclercia;s__Leclercia adecarboxylata	98.29	1.3	EASRX822422	PRJNA850115
CTOTU47737	d__Bacteria;p__Proteobacteria;c__Gammaproteobacteria;o__Pseudomonadales;f__Pseudomonadaceae;g__Pseudomonas_A;s__Pseudomonas_A stutzeri	67.93	0	EASRX822423	PRJNA850115
CTOTU47738	d__Bacteria;p__Firmicutes_A;c__Clostridia;o__Clostridiales;f__Clostridiaceae;g__Proteiniclasticum;s__	66.49	2.11	EASRX822423	PRJNA850115
CTOTU47739	d__Bacteria;p__Proteobacteria;c__Gammaproteobacteria;o__Pseudomonadales;f__Pseudomonadaceae;g__Pseudomonas_A;s__Pseudomonas_A nitrititolerans	100	0.79	EASRX822423	PRJNA850115
CTOTU47740	d__Bacteria;p__Proteobacteria;c__Gammaproteobacteria;o__Enterobacterales;f__Enterobacteriaceae;g__Enterobacter;s__Enterobacter hormaechei_A	81.04	2.51	EASRX822424	PRJNA850115
CTOTU47741	d__Bacteria;p__Firmicutes_A;c__Clostridia;o__Clostridiales;f__Clostridiaceae;g__Clostridium_J;s__Clostridium_J sulfidigenes	67.47	0.91	EASRX822424	PRJNA850115
CTOTU47742	d__Bacteria;p__Proteobacteria;c__Gammaproteobacteria;o__Pseudomonadales;f__Pseudomonadaceae;g__Pseudomonas_A;s__Pseudomonas_A nitrititolerans	100	0.48	EASRX822424	PRJNA850115
CTOTU47743	d__Bacteria;p__Proteobacteria;c__Gammaproteobacteria;o__Pseudomonadales;f__Pseudomonadaceae;g__Pseudomonas_A;s__Pseudomonas_A nitrititolerans	100	0.48	EASRX822426	PRJNA850115
CTOTU47744	d__Bacteria;p__Proteobacteria;c__Gammaproteobacteria;o__Enterobacterales;f__Enterobacteriaceae;g__Enterobacter;s__Enterobacter hormaechei_A	77.24	3.64	EASRX822426	PRJNA850115
CTOTU47745	d__Bacteria;p__Proteobacteria;c__Alphaproteobacteria;o__Caulobacterales;f__Caulobacteraceae;g__Brevundimonas;s__	58.2	0.39	EASRX822427	PRJNA850115
CTOTU47746	d__Bacteria;p__Firmicutes_A;c__Clostridia;o__Clostridiales;f__Clostridiaceae;g__Clostridium_J;s__Clostridium_J sulfidigenes	97.08	1.1	EASRX822427	PRJNA850115
CTOTU47747	d__Bacteria;p__Proteobacteria;c__Gammaproteobacteria;o__Enterobacterales;f__Enterobacteriaceae;g__Enterobacter;s__Enterobacter hormaechei_A	99.73	0.08	EASRX822427	PRJNA850115
CTOTU47748	d__Bacteria;p__Bacteroidota;c__Bacteroidia;o__Flavobacteriales;f__Weeksellaceae;g__Kaistella;s__Kaistella sp002205795	97.53	1.47	EASRX822427	PRJNA850115
CTOTU47749	d__Bacteria;p__Proteobacteria;c__Gammaproteobacteria;o__Pseudomonadales;f__Pseudomonadaceae;g__Pseudomonas_A;s__Pseudomonas_A balearica	52.98	0	EASRX822427	PRJNA850115
CTOTU47750	d__Bacteria;p__Proteobacteria;c__Gammaproteobacteria;o__Pseudomonadales;f__Pseudomonadaceae;g__Pseudomonas_A;s__Pseudomonas_A nitrititolerans	66.51	0.35	EASRX822427	PRJNA850115
CTOTU47751	d__Bacteria;p__Proteobacteria;c__Gammaproteobacteria;o__Xanthomonadales;f__Xanthomonadaceae;g__Stenotrophomonas;s__Stenotrophomonas maltophilia_AM	98.1	1.46	EASRX822428	PRJNA850115
CTOTU47752	d__Bacteria;p__Proteobacteria;c__Gammaproteobacteria;o__Pseudomonadales;f__Pseudomonadaceae;g__Pseudomonas_A;s__Pseudomonas_A stutzeri	88.98	0	EASRX822428	PRJNA850115
CTOTU47753	d__Bacteria;p__Proteobacteria;c__Gammaproteobacteria;o__Pseudomonadales;f__Pseudomonadaceae;g__Pseudomonas_A;s__Pseudomonas_A kunmingensis	97.77	0.27	EASRX822428	PRJNA850115
CTOTU47754	d__Bacteria;p__Proteobacteria;c__Gammaproteobacteria;o__Burkholderiales;f__Burkholderiaceae;g__Achromobacter;s__Achromobacter insuavis	87.06	0.53	EASRX822428	PRJNA850115
CTOTU47755	d__Bacteria;p__Proteobacteria;c__Gammaproteobacteria;o__Pseudomonadales;f__Pseudomonadaceae;g__Pseudomonas_A;s__Pseudomonas_A stutzeri	99.04	0.14	EASRX822430	PRJNA850115
CTOTU47756	d__Bacteria;p__Proteobacteria;c__Gammaproteobacteria;o__Pseudomonadales;f__Moraxellaceae;g__Acinetobacter;s__Acinetobacter lwoffii_D	73.49	2.67	EASRX822430	PRJNA850115
CTOTU47757	d__Bacteria;p__Proteobacteria;c__Gammaproteobacteria;o__Xanthomonadales;f__Xanthomonadaceae;g__Stenotrophomonas;s__Stenotrophomonas pavanii	76.83	1.82	EASRX822434	PRJNA850115
CTOTU47758	d__Bacteria;p__Proteobacteria;c__Alphaproteobacteria;o__Caulobacterales;f__Caulobacteraceae;g__Brevundimonas;s__Brevundimonas naejangsanensis_A	82.63	1.1	EASRX822434	PRJNA850115
CTOTU47759	d__Bacteria;p__Proteobacteria;c__Gammaproteobacteria;o__Pseudomonadales;f__Pseudomonadaceae;g__Pseudomonas_A;s__Pseudomonas_A stutzeri	88.22	0.2	EASRX822434	PRJNA850115
CTOTU47760	d__Bacteria;p__Proteobacteria;c__Gammaproteobacteria;o__Enterobacterales;f__Enterobacteriaceae;g__Leclercia;s__Leclercia adecarboxylata	98.46	1.41	EASRX822435	PRJNA850115
CTOTU47761	d__Bacteria;p__Proteobacteria;c__Gammaproteobacteria;o__Pseudomonadales;f__Pseudomonadaceae;g__Pseudomonas_A;s__Pseudomonas_A nitrititolerans	100	0.79	EASRX822435	PRJNA850115
CTOTU47762	d__Bacteria;p__Proteobacteria;c__Gammaproteobacteria;o__Xanthomonadales;f__Xanthomonadaceae;g__Stenotrophomonas;s__Stenotrophomonas indicatrix	78.69	1.67	EASRX822435	PRJNA850115
CTOTU47763	d__Bacteria;p__Bacteroidota;c__Bacteroidia;o__Sphingobacteriales;f__Sphingobacteriaceae;g__Sphingobacterium;s__Sphingobacterium multivorum	100	1.43	EASRX822436	PRJNA850115
CTOTU47764	d__Bacteria;p__Proteobacteria;c__Gammaproteobacteria;o__Xanthomonadales;f__Xanthomonadaceae;g__Stenotrophomonas;s__Stenotrophomonas bentonitica_A	81.61	0.71	EASRX822436	PRJNA850115
CTOTU47765	d__Bacteria;p__Firmicutes_A;c__Clostridia;o__Clostridiales;f__Clostridiaceae;g__Clostridium_J;s__Clostridium_J sp002316385	84.46	1.78	EASRX822436	PRJNA850115
CTOTU47766	d__Bacteria;p__Firmicutes_A;c__Clostridia;o__Oscillospirales;f__Ruminococcaceae;g__UBA866;s__UBA866 sp002295325	96.81	0.67	EASRX822436	PRJNA850115
CTOTU47767	d__Bacteria;p__Proteobacteria;c__Gammaproteobacteria;o__Burkholderiales;f__Burkholderiaceae;g__Comamonas;s__Comamonas tsuruhatensis	55.03	0.37	EASRX822436	PRJNA850115
CTOTU47768	d__Bacteria;p__Proteobacteria;c__Gammaproteobacteria;o__Pseudomonadales;f__Pseudomonadaceae;g__Pseudomonas_A;s__Pseudomonas_A stutzeri	99.86	0.14	EASRX822436	PRJNA850115
CTOTU47769	d__Bacteria;p__Firmicutes_C;c__Negativicutes;o__Sporomusales;f__Thermosinaceae;g__Anaerospora;s__Anaerospora sp002337925	99.91	3.5	EASRX822436	PRJNA850115
CTOTU47770	d__Bacteria;p__Firmicutes_A;c__Clostridia;o__Lachnospirales;f__Lachnospiraceae;g__Lacrimispora;s__	73.36	2.22	EASRX822436	PRJNA850115
CTOTU47771	d__Bacteria;p__Proteobacteria;c__Gammaproteobacteria;o__Burkholderiales;f__Burkholderiaceae;g__Alcaligenes;s__Alcaligenes aquatilis	100	0	EASRX822437	PRJNA850115
CTOTU47772	d__Bacteria;p__Bacteroidota;c__Bacteroidia;o__Sphingobacteriales;f__Sphingobacteriaceae;g__Sphingobacterium;s__Sphingobacterium sp002429765	94.91	2.15	EASRX822437	PRJNA850115
CTOTU47773	d__Bacteria;p__Proteobacteria;c__Gammaproteobacteria;o__Xanthomonadales;f__Xanthomonadaceae;g__Stenotrophomonas;s__Stenotrophomonas geniculata	99.24	0.04	EASRX822437	PRJNA850115
CTOTU47774	d__Bacteria;p__Proteobacteria;c__Alphaproteobacteria;o__Caulobacterales;f__Caulobacteraceae;g__Brevundimonas;s__Brevundimonas sp002434505	98.7	0.32	EASRX822438	PRJNA850115
CTOTU47775	d__Bacteria;p__Firmicutes;c__Bacilli;o__Lactobacillales;f__Enterococcaceae;g__Enterococcus;s__Enterococcus faecalis	85.95	1.62	EASRX822438	PRJNA850115
CTOTU47776	d__Bacteria;p__Proteobacteria;c__Gammaproteobacteria;o__Pseudomonadales;f__Moraxellaceae;g__Acinetobacter;s__Acinetobacter nosocomialis	97.32	0	EASRX822438	PRJNA850115
CTOTU47777	d__Bacteria;p__Proteobacteria;c__Gammaproteobacteria;o__Pseudomonadales;f__Moraxellaceae;g__Acinetobacter;s__Acinetobacter ursingii	99.58	0	EASRX822438	PRJNA850115
CTOTU47778	d__Bacteria;p__Proteobacteria;c__Gammaproteobacteria;o__Pseudomonadales;f__Moraxellaceae;g__Acinetobacter;s__Acinetobacter nosocomialis	94.54	1.72	EASRX822440	PRJNA850115
CTOTU47779	d__Bacteria;p__Proteobacteria;c__Gammaproteobacteria;o__Pseudomonadales;f__Pseudomonadaceae;g__Pseudomonas_A;s__Pseudomonas_A stutzeri	99.04	0.55	EASRX822440	PRJNA850115
CTOTU47780	d__Bacteria;p__Bacteroidota;c__Bacteroidia;o__Sphingobacteriales;f__Sphingobacteriaceae;g__Sphingobacterium;s__Sphingobacterium multivorum	100	1.9	EASRX822443	PRJNA850115
CTOTU47781	d__Bacteria;p__Firmicutes;c__Bacilli;o__Lactobacillales;f__Enterococcaceae;g__Enterococcus_D;s__Enterococcus_D sp001297065	96.25	0.8	EASRX822443	PRJNA850115
CTOTU47782	d__Bacteria;p__Bacteroidota;c__Bacteroidia;o__Flavobacteriales;f__Weeksellaceae;g__Kaistella;s__Kaistella sp002477665	100	0.41	EASRX822443	PRJNA850115
CTOTU47783	d__Bacteria;p__Proteobacteria;c__Gammaproteobacteria;o__Enterobacterales;f__Enterobacteriaceae;g__Atlantibacter;s__Atlantibacter hermannii	98.82	0.79	EASRX822443	PRJNA850115
CTOTU47784	d__Bacteria;p__Firmicutes;c__Bacilli;o__Lactobacillales;f__Enterococcaceae;g__Enterococcus_D;s__Enterococcus_D casseliflavus	55.17	0	EASRX822443	PRJNA850115
CTOTU47785	d__Bacteria;p__Proteobacteria;c__Gammaproteobacteria;o__Pseudomonadales;f__Moraxellaceae;g__Acinetobacter;s__Acinetobacter variabilis	98.83	0.62	EASRX822443	PRJNA850115
CTOTU47786	d__Bacteria;p__Firmicutes;c__Bacilli;o__Staphylococcales;f__Staphylococcaceae;g__Macrococcus_B;s__Macrococcus_B caseolyticus	96.13	0.83	EASRX822448	PRJNA850115
CTOTU47787	d__Bacteria;p__Proteobacteria;c__Gammaproteobacteria;o__Enterobacterales;f__Enterobacteriaceae;g__Scandinavium;s__Scandinavium sp002470465	99.67	0.83	EASRX822448	PRJNA850115
CTOTU47788	d__Bacteria;p__Proteobacteria;c__Gammaproteobacteria;o__Enterobacterales;f__Enterobacteriaceae;g__Atlantibacter;s__Atlantibacter sp002358165	77.23	0	EASRX822448	PRJNA850115
CTOTU47789	d__Bacteria;p__Firmicutes_A;c__Clostridia;o__Lachnospirales;f__Lachnospiraceae;g__Anaerosporobacter;s__Anaerosporobacter sp018372435	91.78	1.34	EASRX822448	PRJNA850115
CTOTU47790	d__Bacteria;p__Proteobacteria;c__Gammaproteobacteria;o__Pseudomonadales;f__Pseudomonadaceae;g__Pseudomonas_A;s__	82.07	4.31	EASRX822448	PRJNA850115
CTOTU47791	d__Bacteria;p__Firmicutes_A;c__Clostridia;o__Clostridiales;f__Clostridiaceae;g__Clostridium_J;s__Clostridium_J sulfidigenes	83.59	4.82	EASRX822448	PRJNA850115
CTOTU47792	d__Bacteria;p__Bacteroidota;c__Bacteroidia;o__Sphingobacteriales;f__Sphingobacteriaceae;g__Sphingobacterium;s__Sphingobacterium sp002500745	99.37	0.48	EASRX822449	PRJNA850115
CTOTU47793	d__Bacteria;p__Proteobacteria;c__Gammaproteobacteria;o__Enterobacterales;f__Enterobacteriaceae;g__Leclercia;s__Leclercia adecarboxylata_C	100	0.33	EASRX822449	PRJNA850115
CTOTU47794	d__Bacteria;p__Proteobacteria;c__Gammaproteobacteria;o__Xanthomonadales;f__Xanthomonadaceae;g__Stenotrophomonas;s__Stenotrophomonas indicatrix	91.25	1.01	EASRX822449	PRJNA850115
CTOTU47795	d__Bacteria;p__Proteobacteria;c__Gammaproteobacteria;o__Pseudomonadales;f__Pseudomonadaceae;g__Pseudomonas_A;s__Pseudomonas_A stutzeri	93.21	2.5	EASRX822449	PRJNA850115
CTOTU47796	d__Bacteria;p__Proteobacteria;c__Gammaproteobacteria;o__Burkholderiales;f__Burkholderiaceae;g__Achromobacter;s__Achromobacter pulmonis_A	55.17	0	EASRX822449	PRJNA850115
CTOTU47797	d__Bacteria;p__Proteobacteria;c__Gammaproteobacteria;o__Pseudomonadales;f__Pseudomonadaceae;g__Pseudomonas;s__Pseudomonas aeruginosa	99.44	1.52	EASRX822450	PRJNA850115
CTOTU47798	d__Bacteria;p__Proteobacteria;c__Gammaproteobacteria;o__Xanthomonadales;f__Xanthomonadaceae;g__Stenotrophomonas;s__Stenotrophomonas acidaminiphila_A	85.59	1.36	EASRX822450	PRJNA850115
CTOTU47799	d__Bacteria;p__Proteobacteria;c__Gammaproteobacteria;o__Pseudomonadales;f__Pseudomonadaceae;g__Pseudomonas_A;s__Pseudomonas_A balearica	77.89	0	EASRX822450	PRJNA850115
CTOTU47800	d__Bacteria;p__Proteobacteria;c__Gammaproteobacteria;o__Enterobacterales;f__Enterobacteriaceae;g__Atlantibacter;s__Atlantibacter hermannii	99.57	0.55	EASRX822453	PRJNA850115
CTOTU47801	d__Bacteria;p__Proteobacteria;c__Gammaproteobacteria;o__Pseudomonadales;f__Pseudomonadaceae;g__Pseudomonas_A;s__Pseudomonas_A nitrititolerans	100	0.61	EASRX822453	PRJNA850115
CTOTU47802	d__Bacteria;p__Proteobacteria;c__Gammaproteobacteria;o__Burkholderiales;f__Burkholderiaceae;g__Achromobacter;s__Achromobacter animicus	86.63	1.85	EASRX822453	PRJNA850115
CTOTU47803	d__Bacteria;p__Firmicutes_A;c__Clostridia;o__Peptostreptococcales;f__Anaerovoracaceae;g__Aminipila;s__Aminipila sp002455605	92.13	2.13	EASRX822453	PRJNA850115
CTOTU47804	d__Bacteria;p__Proteobacteria;c__Gammaproteobacteria;o__Enterobacterales;f__Enterobacteriaceae;g__Leclercia;s__Leclercia adecarboxylata	98.18	2.28	EASRX822453	PRJNA850115
CTOTU47805	d__Bacteria;p__Proteobacteria;c__Gammaproteobacteria;o__Xanthomonadales;f__Xanthomonadaceae;g__Stenotrophomonas;s__Stenotrophomonas geniculata	95.15	0.11	EASRX822453	PRJNA850115
CTOTU47806	d__Bacteria;p__Firmicutes_A;c__Clostridia;o__Tissierellales;f__Sedimentibacteraceae;g__Sedimentibacter;s__Sedimentibacter sp003497505	95.57	1.07	EASRX822454	PRJNA850115
CTOTU47807	d__Bacteria;p__Firmicutes_A;c__Clostridia;o__Clostridiales;f__Clostridiaceae;g__;s__	74.31	1.3	EASRX822454	PRJNA850115
CTOTU47808	d__Bacteria;p__Proteobacteria;c__Gammaproteobacteria;o__Xanthomonadales;f__Xanthomonadaceae;g__Stenotrophomonas;s__Stenotrophomonas sp002471015	99.43	2.93	EASRX822454	PRJNA850115
CTOTU47809	d__Bacteria;p__Proteobacteria;c__Gammaproteobacteria;o__Pseudomonadales;f__Pseudomonadaceae;g__Pseudomonas_A;s__Pseudomonas_A stutzeri	72.82	2.27	EASRX822454	PRJNA850115
CTOTU47810	d__Bacteria;p__Proteobacteria;c__Gammaproteobacteria;o__Enterobacterales;f__Enterobacteriaceae;g__Leclercia;s__Leclercia adecarboxylata	98.89	0.41	EASRX822454	PRJNA850115
CTOTU47811	d__Bacteria;p__Firmicutes;c__Bacilli;o__Lactobacillales;f__Enterococcaceae;g__Enterococcus_D;s__Enterococcus_D casseliflavus	76.11	0.37	EASRX822455	PRJNA850115
CTOTU47812	d__Bacteria;p__Proteobacteria;c__Gammaproteobacteria;o__Pseudomonadales;f__Moraxellaceae;g__Acinetobacter;s__Acinetobacter schindleri	100	0	EASRX822455	PRJNA850115
CTOTU47813	d__Bacteria;p__Bacteroidota;c__Bacteroidia;o__Sphingobacteriales;f__Sphingobacteriaceae;g__Sphingobacterium;s__Sphingobacterium sp002420705	90.81	1.9	EASRX822455	PRJNA850115
CTOTU47814	d__Bacteria;p__Proteobacteria;c__Gammaproteobacteria;o__Pseudomonadales;f__Pseudomonadaceae;g__Pseudomonas;s__Pseudomonas aeruginosa	97.54	0.12	EASRX822455	PRJNA850115
CTOTU47815	d__Bacteria;p__Firmicutes_A;c__Clostridia;o__Peptostreptococcales;f__Peptostreptococcaceae;g__Clostridioides_A;s__Clostridioides_A sp002390935	68.06	0.12	EASRX822455	PRJNA850115
CTOTU47816	d__Bacteria;p__Proteobacteria;c__Gammaproteobacteria;o__Xanthomonadales;f__Xanthomonadaceae;g__Stenotrophomonas;s__Stenotrophomonas maltophilia_A	92.19	0.79	EASRX822455	PRJNA850115
CTOTU47817	d__Bacteria;p__Proteobacteria;c__Gammaproteobacteria;o__Pseudomonadales;f__Pseudomonadaceae;g__Pseudomonas_A;s__Pseudomonas_A nitrititolerans	68.05	0.86	EASRX822455	PRJNA850115
CTOTU47818	d__Bacteria;p__Proteobacteria;c__Gammaproteobacteria;o__Enterobacterales;f__Enterobacteriaceae;g__Pantoea;s__Pantoea eucrina_A	89.7	1.03	EASRX822455	PRJNA850115
CTOTU47819	d__Bacteria;p__Proteobacteria;c__Alphaproteobacteria;o__Caulobacterales;f__Caulobacteraceae;g__Brevundimonas;s__Brevundimonas naejangsanensis_A	72.28	2.73	EASRX822457	PRJNA850115
CTOTU47820	d__Bacteria;p__Proteobacteria;c__Gammaproteobacteria;o__Pseudomonadales;f__Pseudomonadaceae;g__Pseudomonas_A;s__Pseudomonas_A stutzeri	99.86	0.14	EASRX822457	PRJNA850115
CTOTU47821	d__Bacteria;p__Bacteroidota;c__Bacteroidia;o__Flavobacteriales;f__Weeksellaceae;g__Soonwooa;s__	94.85	2.08	EASRX822457	PRJNA850115
CTOTU47822	d__Bacteria;p__Proteobacteria;c__Gammaproteobacteria;o__Xanthomonadales;f__Xanthomonadaceae;g__Stenotrophomonas;s__Stenotrophomonas rhizophila_A	85.84	3.77	EASRX822457	PRJNA850115
CTOTU47823	d__Bacteria;p__Proteobacteria;c__Gammaproteobacteria;o__Pseudomonadales;f__Pseudomonadaceae;g__Pseudomonas_A;s__Pseudomonas_A stutzeri_AC	100	0.75	EASRX822458	PRJNA850115
CTOTU47824	d__Bacteria;p__Proteobacteria;c__Gammaproteobacteria;o__Xanthomonadales;f__Xanthomonadaceae;g__Stenotrophomonas;s__Stenotrophomonas rhizophila_A	65.95	1.76	EASRX822458	PRJNA850115
CTOTU47825	d__Bacteria;p__Proteobacteria;c__Gammaproteobacteria;o__Enterobacterales;f__Enterobacteriaceae;g__Leclercia;s__Leclercia adecarboxylata	99.9	0.96	EASRX822459	PRJNA850115
CTOTU47826	d__Bacteria;p__Proteobacteria;c__Gammaproteobacteria;o__Xanthomonadales;f__Xanthomonadaceae;g__Stenotrophomonas;s__Stenotrophomonas maltophilia_N	83.21	1.04	EASRX822459	PRJNA850115
CTOTU47827	d__Bacteria;p__Firmicutes_A;c__Clostridia;o__Oscillospirales;f__Oscillospiraceae;g__Oscillibacter;s__Oscillibacter sp002455655	95.28	0	EASRX822460	PRJNA850115
CTOTU47828	d__Bacteria;p__Firmicutes_A;c__Clostridia;o__Peptostreptococcales;f__Anaerovoracaceae;g__Aminipila;s__Aminipila sp002455605	99.29	1.06	EASRX822460	PRJNA850115
CTOTU47829	d__Bacteria;p__Bacteroidota;c__Bacteroidia;o__Sphingobacteriales;f__Sphingobacteriaceae;g__Sphingobacterium;s__Sphingobacterium hotanense	99.84	0	EASRX822460	PRJNA850115
CTOTU47830	d__Bacteria;p__Proteobacteria;c__Gammaproteobacteria;o__Xanthomonadales;f__Xanthomonadaceae;g__Stenotrophomonas;s__Stenotrophomonas bentonitica_A	74.29	1.7	EASRX822460	PRJNA850115
CTOTU47831	d__Bacteria;p__Proteobacteria;c__Gammaproteobacteria;o__Pseudomonadales;f__Pseudomonadaceae;g__Pseudomonas_A;s__Pseudomonas_A nitrititolerans	89.35	2.69	EASRX822460	PRJNA850115
CTOTU47832	d__Bacteria;p__Proteobacteria;c__Gammaproteobacteria;o__Enterobacterales;f__Enterobacteriaceae;g__Enterobacter;s__Enterobacter hormaechei_A	98.94	4.16	EASRX822460	PRJNA850115
CTOTU47833	d__Bacteria;p__Firmicutes_A;c__Clostridia;o__Tissierellales;f__Sedimentibacteraceae;g__Sedimentibacter;s__Sedimentibacter sp002340985	90.95	2.1	EASRX822461	PRJNA850115
CTOTU47834	d__Bacteria;p__Firmicutes;c__Bacilli;o__Lactobacillales;f__Enterococcaceae;g__Enterococcus_D;s__Enterococcus_D casseliflavus	91.56	1.2	EASRX822461	PRJNA850115
CTOTU47835	d__Bacteria;p__Proteobacteria;c__Gammaproteobacteria;o__Xanthomonadales;f__Xanthomonadaceae;g__Stenotrophomonas;s__Stenotrophomonas acidaminiphila_A	65.21	1.12	EASRX822461	PRJNA850115
CTOTU47836	d__Bacteria;p__Firmicutes_A;c__Clostridia;o__Clostridiales;f__Clostridiaceae;g__Clostridium_J;s__Clostridium_J sulfidigenes	96	1.9	EASRX822461	PRJNA850115
CTOTU47837	d__Bacteria;p__Proteobacteria;c__Gammaproteobacteria;o__Burkholderiales;f__Burkholderiaceae;g__Achromobacter;s__Achromobacter veterisilvae	74.03	1.46	EASRX822461	PRJNA850115
CTOTU47838	d__Bacteria;p__Proteobacteria;c__Gammaproteobacteria;o__Enterobacterales;f__Enterobacteriaceae;g__Leclercia;s__Leclercia adecarboxylata	99.9	0.55	EASRX822461	PRJNA850115
CTOTU47839	d__Bacteria;p__Proteobacteria;c__Gammaproteobacteria;o__Pseudomonadales;f__Pseudomonadaceae;g__Pseudomonas_A;s__Pseudomonas_A nitrititolerans	99.18	0.61	EASRX822461	PRJNA850115
CTOTU47840	d__Bacteria;p__Firmicutes;c__Bacilli;o__Lactobacillales;f__Enterococcaceae;g__Enterococcus_D;s__Enterococcus_D casseliflavus	61.13	0.23	EASRX822462	PRJNA850115
CTOTU47841	d__Bacteria;p__Proteobacteria;c__Gammaproteobacteria;o__Xanthomonadales;f__Xanthomonadaceae;g__Stenotrophomonas;s__Stenotrophomonas indicatrix	75.86	0.86	EASRX822462	PRJNA850115
CTOTU47842	d__Bacteria;p__Proteobacteria;c__Gammaproteobacteria;o__Enterobacterales;f__Enterobacteriaceae;g__Atlantibacter;s__Atlantibacter hermannii	93.85	2.43	EASRX822462	PRJNA850115
CTOTU47843	d__Bacteria;p__Proteobacteria;c__Gammaproteobacteria;o__Pseudomonadales;f__Pseudomonadaceae;g__Pseudomonas_A;s__Pseudomonas_A xanthomarina_A	74.62	1.61	EASRX822462	PRJNA850115
CTOTU47844	d__Bacteria;p__Proteobacteria;c__Alphaproteobacteria;o__Caulobacterales;f__Caulobacteraceae;g__Brevundimonas;s__Brevundimonas naejangsanensis_A	80.84	1.96	EASRX822463	PRJNA850115
CTOTU47845	d__Bacteria;p__Proteobacteria;c__Gammaproteobacteria;o__Xanthomonadales;f__Xanthomonadaceae;g__Stenotrophomonas;s__Stenotrophomonas koreensis	67.87	1.13	EASRX822463	PRJNA850115
CTOTU47846	d__Bacteria;p__Proteobacteria;c__Gammaproteobacteria;o__Enterobacterales;f__Enterobacteriaceae;g__Kosakonia;s__Kosakonia cowanii	98.79	0.39	EASRX822463	PRJNA850115
CTOTU47847	d__Bacteria;p__Proteobacteria;c__Gammaproteobacteria;o__Xanthomonadales;f__Xanthomonadaceae;g__Stenotrophomonas;s__Stenotrophomonas maltophilia	98.67	0.74	EASRX822463	PRJNA850115
CTOTU47848	d__Bacteria;p__Proteobacteria;c__Gammaproteobacteria;o__Enterobacterales;f__Enterobacteriaceae;g__Cronobacter;s__Cronobacter turicensis	63.79	0	EASRX822463	PRJNA850115
CTOTU47849	d__Bacteria;p__Actinobacteriota;c__Actinomycetia;o__Actinomycetales;f__Microbacteriaceae;g__Microbacterium;s__Microbacterium esteraromaticum_A	68.67	3.43	EASRX822466	PRJNA850115
CTOTU47850	d__Bacteria;p__Actinobacteriota;c__Actinomycetia;o__Mycobacteriales;f__Mycobacteriaceae;g__Rhodococcus;s__Rhodococcus hoagii	98.81	0.42	EASRX822466	PRJNA850115
CTOTU47851	d__Bacteria;p__Actinobacteriota;c__Actinomycetia;o__Actinomycetales;f__Dermatophilaceae;g__Dermacoccus;s__Dermacoccus nishinomiyaensis	86.27	2.16	EASRX822466	PRJNA850115
CTOTU47852	d__Bacteria;p__Actinobacteriota;c__Actinomycetia;o__Actinomycetales;f__Micrococcaceae;g__Glutamicibacter;s__Glutamicibacter creatinolyticus	96.72	0.15	EASRX822466	PRJNA850115
CTOTU47853	d__Bacteria;p__Proteobacteria;c__Alphaproteobacteria;o__Rhizobiales;f__Rhizobiaceae;g__Ensifer;s__Ensifer sp900469625	99.86	1.58	EASRX822467	PRJNA850115
CTOTU47854	d__Bacteria;p__Firmicutes;c__Bacilli;o__Bacillales_A;f__Planococcaceae;g__Rummeliibacillus;s__Rummeliibacillus stabekisii	99.34	0.66	EASRX822467	PRJNA850115
CTOTU47855	d__Bacteria;p__Firmicutes_A;c__Clostridia;o__Clostridiales;f__Clostridiaceae;g__Clostridium_F;s__Clostridium_F botulinum_A	99.08	0.69	EASRX822467	PRJNA850115
CTOTU47856	d__Bacteria;p__Actinobacteriota;c__Actinomycetia;o__Actinomycetales;f__Microbacteriaceae;g__Microbacterium;s__Microbacterium sp015354505	96.58	3.11	EASRX822467	PRJNA850115
CTOTU47857	d__Bacteria;p__Actinobacteriota;c__Actinomycetia;o__Actinomycetales;f__Micrococcaceae;g__Arthrobacter_B;s__	97.9	1.61	EASRX822467	PRJNA850115
CTOTU47858	d__Bacteria;p__Actinobacteriota;c__Actinomycetia;o__Mycobacteriales;f__Mycobacteriaceae;g__Corynebacterium;s__Corynebacterium dentalis	99.1	0.45	EASRX822467	PRJNA850115
CTOTU47859	d__Bacteria;p__Firmicutes;c__Bacilli;o__Staphylococcales;f__Staphylococcaceae;g__Mammaliicoccus;s__Mammaliicoccus sciuri	95.75	2.69	EASRX822467	PRJNA850115
CTOTU47860	d__Bacteria;p__Proteobacteria;c__Gammaproteobacteria;o__Enterobacterales;f__Enterobacteriaceae;g__Leclercia;s__Leclercia adecarboxylata	93.38	2.23	EASRX822468	PRJNA850115
CTOTU47861	d__Bacteria;p__Proteobacteria;c__Gammaproteobacteria;o__Pseudomonadales;f__Pseudomonadaceae;g__Pseudomonas;s__Pseudomonas aeruginosa	95.48	0.15	EASRX822468	PRJNA850115
CTOTU47862	d__Bacteria;p__Proteobacteria;c__Gammaproteobacteria;o__Enterobacterales;f__Enterobacteriaceae;g__Buttiauxella;s__	74.14	0	EASRX822468	PRJNA850115
CTOTU47863	d__Bacteria;p__Firmicutes;c__Bacilli;o__Lactobacillales;f__Enterococcaceae;g__Enterococcus_B;s__Enterococcus_B hirae	76.27	0.55	EASRX822468	PRJNA850115
CTOTU47864	d__Bacteria;p__Firmicutes_A;c__Clostridia;o__Clostridiales;f__Clostridiaceae;g__Clostridium_J;s__Clostridium_J sulfidigenes	70.98	0.92	EASRX822469	PRJNA850115
CTOTU47865	d__Bacteria;p__Proteobacteria;c__Gammaproteobacteria;o__Xanthomonadales;f__Xanthomonadaceae;g__Stenotrophomonas;s__Stenotrophomonas sp002471015	93.57	0.78	EASRX822469	PRJNA850115
CTOTU47866	d__Bacteria;p__Bacteroidota;c__Bacteroidia;o__Bacteroidales;f__Rikenellaceae;g__Alistipes;s__Alistipes finegoldii	72.06	0.75	EASRX822469	PRJNA850115
CTOTU47867	d__Bacteria;p__Proteobacteria;c__Gammaproteobacteria;o__Enterobacterales;f__Enterobacteriaceae;g__Pantoea;s__Pantoea eucrina	97.01	0.63	EASRX822470	PRJNA850115
CTOTU47868	d__Bacteria;p__Proteobacteria;c__Gammaproteobacteria;o__Pseudomonadales;f__Pseudomonadaceae;g__Pseudomonas_A;s__	100	0.65	EASRX822470	PRJNA850115
CTOTU47869	d__Bacteria;p__Proteobacteria;c__Gammaproteobacteria;o__Pseudomonadales;f__Moraxellaceae;g__Acinetobacter;s__Acinetobacter nosocomialis	100	0	EASRX822470	PRJNA850115
CTOTU47870	d__Bacteria;p__Proteobacteria;c__Gammaproteobacteria;o__Pseudomonadales;f__Pseudomonadaceae;g__Pseudomonas_E;s__Pseudomonas_E sp003253735	96.05	0.35	EASRX822471	PRJNA850115
CTOTU47871	d__Bacteria;p__Proteobacteria;c__Gammaproteobacteria;o__Xanthomonadales;f__Xanthomonadaceae;g__Stenotrophomonas;s__Stenotrophomonas bentonitica_A	65.52	0	EASRX822471	PRJNA850115
CTOTU47872	d__Bacteria;p__Proteobacteria;c__Gammaproteobacteria;o__Pseudomonadales;f__Pseudomonadaceae;g__Pseudomonas_A;s__Pseudomonas_A stutzeri	100	1.83	EASRX822471	PRJNA850115
CTOTU47873	d__Bacteria;p__Firmicutes;c__Bacilli;o__Bacillales_B;f__DSM-18226;g__Neobacillus;s__	98.97	1.64	EASRX822472	PRJNA850115
CTOTU47874	d__Bacteria;p__Proteobacteria;c__Gammaproteobacteria;o__Pseudomonadales;f__Moraxellaceae;g__Acinetobacter;s__Acinetobacter pittii_H	99.43	0	EASRX822472	PRJNA850115
CTOTU47875	d__Bacteria;p__Firmicutes_A;c__Clostridia;o__Clostridiales;f__Clostridiaceae;g__Clostridium_J;s__Clostridium_J sp002453475	97.01	2.47	EASRX822472	PRJNA850115
CTOTU47876	d__Bacteria;p__Firmicutes;c__Bacilli;o__Lactobacillales;f__Lactobacillaceae;g__Leuconostoc_B;s__Leuconostoc_B fallax	73.19	0.7	EASRX822472	PRJNA850115
CTOTU47877	d__Bacteria;p__Proteobacteria;c__Gammaproteobacteria;o__Enterobacterales;f__Enterobacteriaceae;g__Pantoea;s__Pantoea septica	84.14	1.46	EASRX822473	PRJNA850115
CTOTU47878	d__Bacteria;p__Firmicutes;c__Bacilli;o__Bacillales_A;f__Planococcaceae;g__Lysinibacillus;s__Lysinibacillus fusiformis	99.34	0.33	EASRX822473	PRJNA850115
CTOTU47879	d__Bacteria;p__Firmicutes;c__Bacilli;o__Bacillales_A;f__Planococcaceae;g__Lysinibacillus;s__Lysinibacillus capsici	66.67	0	EASRX822473	PRJNA850115
CTOTU47880	d__Bacteria;p__Proteobacteria;c__Alphaproteobacteria;o__Rhizobiales_A;f__Rhizobiaceae_A;g__Ochrobactrum;s__Ochrobactrum cytisi	80.71	2.13	EASRX822474	PRJNA850115
CTOTU47881	d__Bacteria;p__Proteobacteria;c__Alphaproteobacteria;o__Caulobacterales;f__Caulobacteraceae;g__Brevundimonas;s__Brevundimonas sp002419815	99.68	0.81	EASRX822474	PRJNA850115
CTOTU47882	d__Bacteria;p__Proteobacteria;c__Gammaproteobacteria;o__Enterobacterales;f__Enterobacteriaceae;g__Pseudescherichia;s__	100	0.6	EASRX822474	PRJNA850115
CTOTU47883	d__Bacteria;p__Firmicutes;c__Bacilli;o__Lactobacillales;f__Lactobacillaceae;g__Leuconostoc;s__Leuconostoc falkenbergense	77.27	2.2	EASRX822474	PRJNA850115
CTOTU47884	d__Bacteria;p__Proteobacteria;c__Gammaproteobacteria;o__Enterobacterales;f__Enterobacteriaceae;g__Enterobacter_D;s__Enterobacter_D sp900116015	99.48	0.19	EASRX822475	PRJNA850115
CTOTU47885	d__Bacteria;p__Bacteroidota;c__Bacteroidia;o__Flavobacteriales;f__Weeksellaceae;g__Chryseobacterium;s__Chryseobacterium indologenes	93.87	1.23	EASRX822475	PRJNA850115
CTOTU47886	d__Bacteria;p__Bacteroidota;c__Bacteroidia;o__Sphingobacteriales;f__Sphingobacteriaceae;g__Sphingobacterium;s__Sphingobacterium sp002429765	99.84	0.48	EASRX822475	PRJNA850115
CTOTU47887	d__Bacteria;p__Proteobacteria;c__Gammaproteobacteria;o__Enterobacterales;f__Enterobacteriaceae;g__Pseudescherichia;s__Pseudescherichia sp002298805	71.03	0	EASRX822475	PRJNA850115
CTOTU47888	d__Bacteria;p__Firmicutes;c__Bacilli;o__Lactobacillales;f__Lactobacillaceae;g__Weissella;s__Weissella confusa	79.5	0	EASRX822475	PRJNA850115
CTOTU47889	d__Bacteria;p__Proteobacteria;c__Alphaproteobacteria;o__Rhizobiales_A;f__Rhizobiaceae_A;g__Ochrobactrum_B;s__Ochrobactrum_B haematophila	95.08	0.22	EASRX822476	PRJNA850115
CTOTU47890	d__Bacteria;p__Bacteroidota;c__Bacteroidia;o__Flavobacteriales;f__Weeksellaceae;g__Bergeyella_A;s__	99.68	0.98	EASRX822476	PRJNA850115
CTOTU47891	d__Bacteria;p__Proteobacteria;c__Gammaproteobacteria;o__Xanthomonadales;f__Xanthomonadaceae;g__Stenotrophomonas;s__	55.17	0	EASRX822476	PRJNA850115
CTOTU47892	d__Bacteria;p__Proteobacteria;c__Gammaproteobacteria;o__Xanthomonadales;f__Xanthomonadaceae;g__Stenotrophomonas;s__Stenotrophomonas sp002471015	65.69	0	EASRX822476	PRJNA850115
CTOTU47893	d__Bacteria;p__Firmicutes_A;c__Clostridia;o__Tissierellales;f__Sedimentibacteraceae;g__Sedimentibacter;s__Sedimentibacter sp003497505	74.73	1.22	EASRX822477	PRJNA850115
CTOTU47894	d__Bacteria;p__Proteobacteria;c__Gammaproteobacteria;o__Enterobacterales;f__Enterobacteriaceae;g__Leclercia;s__Leclercia adecarboxylata_C	98.93	0.49	EASRX822477	PRJNA850115
CTOTU47895	d__Bacteria;p__Proteobacteria;c__Gammaproteobacteria;o__Enterobacterales;f__Enterobacteriaceae;g__Klebsiella;s__Klebsiella variicola	98.51	0.63	EASRX822477	PRJNA850115
CTOTU47896	d__Bacteria;p__Proteobacteria;c__Gammaproteobacteria;o__Xanthomonadales;f__Xanthomonadaceae;g__Stenotrophomonas_A;s__Stenotrophomonas_A sp002429615	99.48	1.26	EASRX822477	PRJNA850115
CTOTU47897	d__Bacteria;p__Proteobacteria;c__Gammaproteobacteria;o__Pseudomonadales;f__Pseudomonadaceae;g__Pseudomonas_A;s__Pseudomonas_A stutzeri	98.24	0.14	EASRX822481	PRJNA850115
CTOTU47898	d__Bacteria;p__Proteobacteria;c__Gammaproteobacteria;o__Xanthomonadales;f__Xanthomonadaceae;g__Stenotrophomonas;s__Stenotrophomonas maltophilia_N	96.59	0.99	EASRX822481	PRJNA850115
CTOTU47899	d__Bacteria;p__Proteobacteria;c__Gammaproteobacteria;o__Xanthomonadales;f__Xanthomonadaceae;g__Stenotrophomonas;s__	69.31	0	EASRX822481	PRJNA850115
CTOTU47900	d__Bacteria;p__Firmicutes_A;c__Clostridia;o__Peptostreptococcales;f__Anaerovoracaceae;g__Aminipila;s__Aminipila sp002455605	99.01	0.35	EASRX822482	PRJNA850115
CTOTU47901	d__Bacteria;p__Proteobacteria;c__Gammaproteobacteria;o__Pseudomonadales;f__Moraxellaceae;g__Acinetobacter;s__Acinetobacter variabilis	99.01	0.09	EASRX822482	PRJNA850115
CTOTU47902	d__Bacteria;p__Proteobacteria;c__Gammaproteobacteria;o__Pseudomonadales;f__Pseudomonadaceae;g__Pseudomonas_A;s__Pseudomonas_A stutzeri	99.45	0.14	EASRX822482	PRJNA850115
CTOTU47903	d__Bacteria;p__Firmicutes_A;c__Clostridia;o__Clostridiales;f__Clostridiaceae;g__Clostridium_J;s__Clostridium_J sulfidigenes	98	3.57	EASRX822482	PRJNA850115
CTOTU47904	d__Bacteria;p__Proteobacteria;c__Gammaproteobacteria;o__Enterobacterales;f__Enterobacteriaceae;g__Leclercia;s__Leclercia sp003024485	99.34	0.52	EASRX822482	PRJNA850115
CTOTU47905	d__Bacteria;p__Proteobacteria;c__Gammaproteobacteria;o__Pseudomonadales;f__Moraxellaceae;g__Acinetobacter;s__Acinetobacter nosocomialis	95.64	1.53	EASRX822483	PRJNA850115
CTOTU47906	d__Bacteria;p__Proteobacteria;c__Gammaproteobacteria;o__Pseudomonadales;f__Pseudomonadaceae;g__Pseudomonas_E;s__Pseudomonas_E sp003428805	99.97	0.59	EASRX822483	PRJNA850115
CTOTU47907	d__Bacteria;p__Proteobacteria;c__Alphaproteobacteria;o__Caulobacterales;f__Caulobacteraceae;g__Brevundimonas;s__Brevundimonas diminuta_B	95.88	2.19	EASRX822483	PRJNA850115
CTOTU47908	d__Bacteria;p__Proteobacteria;c__Gammaproteobacteria;o__Enterobacterales;f__Enterobacteriaceae;g__Klebsiella;s__Klebsiella pneumoniae	99.69	0.86	EASRX822483	PRJNA850115
CTOTU47909	d__Bacteria;p__Proteobacteria;c__Gammaproteobacteria;o__Pseudomonadales;f__Pseudomonadaceae;g__Pseudomonas_A;s__Pseudomonas_A stutzeri	92.02	0	EASRX822484	PRJNA850115
CTOTU47910	d__Bacteria;p__Proteobacteria;c__Gammaproteobacteria;o__Enterobacterales;f__Enterobacteriaceae;g__Enterobacter;s__Enterobacter hormaechei_A	99.73	0.19	EASRX822484	PRJNA850115
CTOTU47911	d__Bacteria;p__Proteobacteria;c__Alphaproteobacteria;o__Caulobacterales;f__Caulobacteraceae;g__Brevundimonas;s__Brevundimonas sp002387245	99.35	0.49	EASRX822484	PRJNA850115
CTOTU47912	d__Bacteria;p__Proteobacteria;c__Alphaproteobacteria;o__Caulobacterales;f__Caulobacteraceae;g__Brevundimonas;s__Brevundimonas sp002434505	98.7	0.35	EASRX822485	PRJNA850115
CTOTU47913	d__Bacteria;p__Proteobacteria;c__Alphaproteobacteria;o__Sphingomonadales;f__Sphingomonadaceae;g__Sphingobium;s__Sphingobium yanoikuyae	99.59	1.71	EASRX822485	PRJNA850115
CTOTU47914	d__Bacteria;p__Proteobacteria;c__Gammaproteobacteria;o__Enterobacterales;f__Enterobacteriaceae;g__Mixta;s__Mixta calida	89.51	1.51	EASRX822485	PRJNA850115
CTOTU47915	d__Bacteria;p__Proteobacteria;c__Gammaproteobacteria;o__Pseudomonadales;f__Moraxellaceae;g__Moraxella_A;s__Moraxella_A cinereus	100	0	EASRX822486	PRJNA850115
CTOTU47916	d__Bacteria;p__Firmicutes;c__Bacilli;o__Bacillales_A;f__Planococcaceae;g__Lysinibacillus;s__Lysinibacillus sphaericus_A	99.34	0.99	EASRX822486	PRJNA850115
CTOTU47917	d__Bacteria;p__Actinobacteriota;c__Actinomycetia;o__Propionibacteriales;f__Propionibacteriaceae;g__Luteococcus;s__Luteococcus avicola	91.71	3.06	EASRX822486	PRJNA850115
CTOTU47918	d__Bacteria;p__Proteobacteria;c__Alphaproteobacteria;o__Caulobacterales;f__Caulobacteraceae;g__Brevundimonas;s__Brevundimonas sp002434505	99.68	0.65	EASRX822487	PRJNA850115
CTOTU47919	d__Bacteria;p__Proteobacteria;c__Gammaproteobacteria;o__Pseudomonadales;f__Pseudomonadaceae;g__Pseudomonas_B;s__Pseudomonas_B luteola	99.62	0.76	EASRX822487	PRJNA850115
CTOTU47920	d__Bacteria;p__Proteobacteria;c__Alphaproteobacteria;o__Rhizobiales;f__Rhizobiaceae;g__Pseudorhizobium;s__Pseudorhizobium flavum	75.58	2.72	EASRX822487	PRJNA850115
CTOTU47921	d__Bacteria;p__Proteobacteria;c__Gammaproteobacteria;o__Enterobacterales;f__Enterobacteriaceae;g__Pantoea;s__Pantoea piersonii	99.44	0.34	EASRX822487	PRJNA850115
CTOTU47922	d__Bacteria;p__Bacteroidota;c__Bacteroidia;o__Flavobacteriales;f__Weeksellaceae;g__Chryseobacterium;s__Chryseobacterium sp017808115	100	0.49	EASRX822489	PRJNA850115
CTOTU47923	d__Bacteria;p__Proteobacteria;c__Gammaproteobacteria;o__Pseudomonadales;f__Pseudomonadaceae;g__Pseudomonas_A;s__Pseudomonas_A stutzeri	100	0.14	EASRX822489	PRJNA850115
CTOTU47924	d__Bacteria;p__Proteobacteria;c__Gammaproteobacteria;o__Enterobacterales;f__Enterobacteriaceae;g__Atlantibacter;s__Atlantibacter hermannii	91.41	0.27	EASRX822490	PRJNA843551
CTOTU47925	d__Bacteria;p__Proteobacteria;c__Gammaproteobacteria;o__Xanthomonadales;f__Xanthomonadaceae;g__Stenotrophomonas;s__Stenotrophomonas maltophilia_F	97.84	0.64	EASRX822490	PRJNA843551
CTOTU47926	d__Bacteria;p__Proteobacteria;c__Gammaproteobacteria;o__Pseudomonadales;f__Pseudomonadaceae;g__Pseudomonas_A;s__Pseudomonas_A stutzeri	99.8	0.14	EASRX822490	PRJNA843551
CTOTU47927	d__Bacteria;p__Bacteroidota;c__Bacteroidia;o__Flavobacteriales;f__Weeksellaceae;g__Kaistella;s__Kaistella sp002477665	100	0.41	EASRX822491	PRJNA843551
CTOTU47928	d__Bacteria;p__Bacteroidota;c__Bacteroidia;o__Sphingobacteriales;f__Sphingobacteriaceae;g__Sphingobacterium;s__Sphingobacterium multivorum	99.52	1.43	EASRX822491	PRJNA843551
CTOTU47929	d__Bacteria;p__Proteobacteria;c__Gammaproteobacteria;o__Pseudomonadales;f__Moraxellaceae;g__Acinetobacter;s__Acinetobacter nosocomialis	67.31	1.29	EASRX822491	PRJNA843551
CTOTU47930	d__Bacteria;p__Proteobacteria;c__Gammaproteobacteria;o__Enterobacterales;f__Enterobacteriaceae;g__Enterobacter;s__Enterobacter cloacae_M	99.81	0.08	EASRX822491	PRJNA843551
CTOTU47931	d__Bacteria;p__Proteobacteria;c__Gammaproteobacteria;o__Xanthomonadales;f__Xanthomonadaceae;g__Stenotrophomonas;s__Stenotrophomonas bentonitica_A	55.73	0.2	EASRX822491	PRJNA843551
CTOTU47932	d__Bacteria;p__Proteobacteria;c__Alphaproteobacteria;o__Caulobacterales;f__Caulobacteraceae;g__Brevundimonas;s__Brevundimonas naejangsanensis_A	93.3	0.49	EASRX822495	PRJNA850115
CTOTU47933	d__Bacteria;p__Proteobacteria;c__Gammaproteobacteria;o__Enterobacterales;f__Enterobacteriaceae;g__Leclercia;s__Leclercia sp002902985	96.97	2.54	EASRX822495	PRJNA850115
CTOTU47934	d__Bacteria;p__Proteobacteria;c__Gammaproteobacteria;o__Pseudomonadales;f__Pseudomonadaceae;g__Pseudomonas_A;s__Pseudomonas_A stutzeri	100	0.55	EASRX822495	PRJNA850115
CTOTU47935	d__Bacteria;p__Proteobacteria;c__Gammaproteobacteria;o__Pseudomonadales;f__Moraxellaceae;g__Acinetobacter;s__Acinetobacter nosocomialis	74.61	2.59	EASRX822495	PRJNA850115
CTOTU47936	d__Bacteria;p__Proteobacteria;c__Gammaproteobacteria;o__Enterobacterales;f__Enterobacteriaceae;g__Pluralibacter;s__Pluralibacter gergoviae	99.93	2.11	EASRX822496	PRJNA843551
CTOTU47937	d__Bacteria;p__Proteobacteria;c__Gammaproteobacteria;o__Xanthomonadales;f__Xanthomonadaceae;g__Stenotrophomonas;s__Stenotrophomonas maltophilia_F	100	1.15	EASRX822496	PRJNA843551
CTOTU47938	d__Bacteria;p__Proteobacteria;c__Gammaproteobacteria;o__Burkholderiales;f__Burkholderiaceae;g__Achromobacter;s__Achromobacter pulmonis_A	92.13	0.39	EASRX822496	PRJNA843551
CTOTU47939	d__Bacteria;p__Proteobacteria;c__Gammaproteobacteria;o__Pseudomonadales;f__Pseudomonadaceae;g__Pseudomonas_A;s__Pseudomonas_A stutzeri	94.54	0.68	EASRX822496	PRJNA843551
CTOTU47940	d__Bacteria;p__Firmicutes;c__Bacilli;o__Lactobacillales;f__Enterococcaceae;g__Enterococcus;s__Enterococcus faecalis	93.58	0.64	EASRX822497	PRJNA843551
CTOTU47941	d__Bacteria;p__Firmicutes;c__Bacilli;o__Lactobacillales;f__Streptococcaceae;g__Streptococcus;s__Streptococcus parasuis	100	0.75	EASRX822497	PRJNA843551
CTOTU47942	d__Bacteria;p__Proteobacteria;c__Gammaproteobacteria;o__Enterobacterales;f__Enterobacteriaceae;g__Pantoea;s__Pantoea piersonii	100	0.25	EASRX822497	PRJNA843551
CTOTU47943	d__Bacteria;p__Proteobacteria;c__Gammaproteobacteria;o__Pseudomonadales;f__Moraxellaceae;g__Acinetobacter;s__Acinetobacter nosocomialis	100	0	EASRX822497	PRJNA843551
CTOTU47944	d__Bacteria;p__Proteobacteria;c__Gammaproteobacteria;o__Pseudomonadales;f__Moraxellaceae;g__Moraxella_A;s__Moraxella_A cinereus	68.6	1.05	EASRX822497	PRJNA843551
CTOTU47945	d__Bacteria;p__Actinobacteriota;c__Actinomycetia;o__Mycobacteriales;f__Mycobacteriaceae;g__Corynebacterium;s__Corynebacterium nuruki	97.52	0.75	EASRX822497	PRJNA843551
CTOTU47946	d__Bacteria;p__Proteobacteria;c__Gammaproteobacteria;o__Burkholderiales;f__Burkholderiaceae;g__Achromobacter;s__Achromobacter pulmonis_A	99.53	0	EASRX822498	PRJNA850115
CTOTU47947	d__Bacteria;p__Proteobacteria;c__Gammaproteobacteria;o__Pseudomonadales;f__Pseudomonadaceae;g__Pseudomonas_A;s__Pseudomonas_A stutzeri_G	99.68	0	EASRX822498	PRJNA850115
CTOTU47948	d__Bacteria;p__Proteobacteria;c__Gammaproteobacteria;o__Enterobacterales;f__Enterobacteriaceae;g__Klebsiella;s__Klebsiella oxytoca	62.07	0	EASRX822498	PRJNA850115
CTOTU47949	d__Bacteria;p__Bacteroidota;c__Bacteroidia;o__Flavobacteriales;f__Weeksellaceae;g__Empedobacter;s__Empedobacter sp002378465	100	0	EASRX822499	PRJNA850115
CTOTU47950	d__Bacteria;p__Proteobacteria;c__Gammaproteobacteria;o__Pseudomonadales;f__Pseudomonadaceae;g__Pseudomonas_E;s__	72.53	1.33	EASRX822499	PRJNA850115
CTOTU47951	d__Bacteria;p__Proteobacteria;c__Alphaproteobacteria;o__Rhizobiales_A;f__Rhizobiaceae_A;g__Ochrobactrum;s__Ochrobactrum anthropi	99.94	0	EASRX822499	PRJNA850115
CTOTU47952	d__Bacteria;p__Proteobacteria;c__Gammaproteobacteria;o__Pseudomonadales;f__Moraxellaceae;g__Acinetobacter;s__Acinetobacter radioresistens	79.69	4.45	EASRX822501	PRJNA850115
CTOTU47953	d__Bacteria;p__Proteobacteria;c__Gammaproteobacteria;o__Enterobacterales;f__Enterobacteriaceae;g__Leclercia;s__Leclercia adecarboxylata	97.37	1.79	EASRX822501	PRJNA850115
CTOTU47954	d__Bacteria;p__Proteobacteria;c__Gammaproteobacteria;o__Pseudomonadales;f__Pseudomonadaceae;g__Pseudomonas_A;s__Pseudomonas_A stutzeri	100	0.14	EASRX822501	PRJNA850115
CTOTU47955	d__Bacteria;p__Firmicutes;c__Bacilli;o__Lactobacillales;f__Streptococcaceae;g__Lactococcus;s__Lactococcus lactis	73.3	2.66	EASRX822501	PRJNA850115
CTOTU47956	d__Bacteria;p__Proteobacteria;c__Gammaproteobacteria;o__Burkholderiales;f__Burkholderiaceae;g__Comamonas;s__Comamonas acidovorans	99.85	0.36	EASRX822501	PRJNA850115
CTOTU47957	d__Bacteria;p__Proteobacteria;c__Gammaproteobacteria;o__Enterobacterales;f__Enterobacteriaceae;g__Atlantibacter;s__Atlantibacter hermannii	97.91	1.05	EASRX822501	PRJNA850115
CTOTU47958	d__Bacteria;p__Proteobacteria;c__Gammaproteobacteria;o__Enterobacterales;f__Enterobacteriaceae;g__Leclercia;s__Leclercia adecarboxylata	97.33	0.41	EASRX822502	PRJNA850115
CTOTU47959	d__Bacteria;p__Proteobacteria;c__Alphaproteobacteria;o__Caulobacterales;f__Caulobacteraceae;g__Brevundimonas;s__Brevundimonas diminuta	91.72	0.43	EASRX822502	PRJNA850115
CTOTU47960	d__Bacteria;p__Firmicutes_A;c__Clostridia;o__Clostridiales;f__Clostridiaceae;g__Clostridium_J;s__Clostridium_J sulfidigenes	97.08	1.1	EASRX822502	PRJNA850115
CTOTU47961	d__Bacteria;p__Bacteroidota;c__Bacteroidia;o__Sphingobacteriales;f__Sphingobacteriaceae;g__Sphingobacterium;s__Sphingobacterium multivorum	72.02	1.72	EASRX822504	PRJNA850115
CTOTU47962	d__Bacteria;p__Bacteroidota;c__Bacteroidia;o__Flavobacteriales;f__Weeksellaceae;g__Empedobacter;s__Empedobacter falsenii_A	100	0	EASRX822504	PRJNA850115
CTOTU47963	d__Bacteria;p__Proteobacteria;c__Gammaproteobacteria;o__Burkholderiales;f__Burkholderiaceae;g__Alcaligenes;s__Alcaligenes faecalis_C	100	0	EASRX822504	PRJNA850115
CTOTU47964	d__Bacteria;p__Proteobacteria;c__Gammaproteobacteria;o__Pseudomonadales;f__Pseudomonadaceae;g__Pseudomonas_A;s__Pseudomonas_A stutzeri	92.2	0.07	EASRX822504	PRJNA850115
CTOTU47965	d__Bacteria;p__Proteobacteria;c__Gammaproteobacteria;o__Enterobacterales;f__Enterobacteriaceae;g__Leclercia;s__Leclercia adecarboxylata	94.3	5.77	EASRX822504	PRJNA850115
CTOTU47966	d__Bacteria;p__Proteobacteria;c__Gammaproteobacteria;o__Enterobacterales;f__Enterobacteriaceae;g__Leclercia;s__Leclercia adecarboxylata	93.3	2.03	EASRX822505	PRJNA850115
CTOTU47967	d__Bacteria;p__Bacteroidota;c__Bacteroidia;o__Bacteroidales;f__Dysgonomonadaceae;g__;s__	100	0.55	EASRX822505	PRJNA850115
CTOTU47968	d__Bacteria;p__Bacteroidota;c__Bacteroidia;o__Flavobacteriales;f__Weeksellaceae;g__Chryseobacterium;s__Chryseobacterium bernardetii_A	100	0.25	EASRX822505	PRJNA850115
CTOTU47969	d__Bacteria;p__Proteobacteria;c__Gammaproteobacteria;o__Burkholderiales;f__Burkholderiaceae;g__Comamonas;s__Comamonas acidovorans	97.32	0.51	EASRX822505	PRJNA850115
CTOTU47970	d__Bacteria;p__Bacteroidota;c__Bacteroidia;o__Flavobacteriales;f__Weeksellaceae;g__Bergeyella_A;s__Bergeyella_A sp002484105	100	0	EASRX822505	PRJNA850115
CTOTU47971	d__Bacteria;p__Proteobacteria;c__Gammaproteobacteria;o__Pseudomonadales;f__Moraxellaceae;g__Acinetobacter;s__Acinetobacter variabilis	85.13	2.93	EASRX822505	PRJNA850115
CTOTU47972	d__Bacteria;p__Proteobacteria;c__Gammaproteobacteria;o__Enterobacterales;f__Enterobacteriaceae;g__Atlantibacter;s__Atlantibacter hermannii	99.52	0.53	EASRX822505	PRJNA850115
CTOTU47973	d__Bacteria;p__Proteobacteria;c__Gammaproteobacteria;o__Pseudomonadales;f__Pseudomonadaceae;g__Pseudomonas_A;s__Pseudomonas_A stutzeri	98.36	0.24	EASRX822505	PRJNA850115
CTOTU47974	d__Bacteria;p__Proteobacteria;c__Gammaproteobacteria;o__Enterobacterales;f__Enterobacteriaceae;g__Phytobacter;s__Phytobacter sp002377245	71.03	0	EASRX822505	PRJNA850115
CTOTU47975	d__Bacteria;p__Firmicutes;c__Bacilli;o__Lactobacillales;f__Streptococcaceae;g__Lactococcus;s__Lactococcus lactis	82.61	1.42	EASRX822505	PRJNA850115
CTOTU47976	d__Bacteria;p__Proteobacteria;c__Alphaproteobacteria;o__Caulobacterales;f__Caulobacteraceae;g__Phenylobacterium;s__	99.51	2.2	EASRX822507	PRJNA850115
CTOTU47977	d__Bacteria;p__Proteobacteria;c__Gammaproteobacteria;o__Burkholderiales;f__Burkholderiaceae;g__Massilia;s__	94.58	1.56	EASRX822507	PRJNA850115
CTOTU47978	d__Bacteria;p__Proteobacteria;c__Alphaproteobacteria;o__Rhizobiales;f__Rhizobiaceae;g__Neorhizobium;s__Neorhizobium wenxiniae	97.18	0.29	EASRX822507	PRJNA850115
CTOTU47979	d__Bacteria;p__Proteobacteria;c__Alphaproteobacteria;o__Rhizobiales;f__Rhizobiaceae;g__Rhizobium_A;s__Rhizobium_A rhizoryzae	99.53	0	EASRX822507	PRJNA850115
CTOTU47980	d__Bacteria;p__Proteobacteria;c__Gammaproteobacteria;o__Pseudomonadales;f__Moraxellaceae;g__Acinetobacter;s__Acinetobacter johnsonii	89.13	4.12	EASRX822508	PRJNA850115
CTOTU47981	d__Bacteria;p__Bacteroidota;c__Bacteroidia;o__Sphingobacteriales;f__Sphingobacteriaceae;g__Sphingobacterium;s__Sphingobacterium sp002354335	75.11	0	EASRX822508	PRJNA850115
CTOTU47982	d__Bacteria;p__Bacteroidota;c__Bacteroidia;o__Flavobacteriales;f__Weeksellaceae;g__Empedobacter;s__Empedobacter falsenii_A	64.04	1.08	EASRX822508	PRJNA850115
CTOTU47983	d__Bacteria;p__Proteobacteria;c__Alphaproteobacteria;o__Rhizobiales_A;f__Rhizobiaceae_A;g__Ochrobactrum;s__Ochrobactrum intermedium	100	1.32	EASRX822508	PRJNA850115
CTOTU47984	d__Bacteria;p__Proteobacteria;c__Gammaproteobacteria;o__Enterobacterales;f__Enterobacteriaceae;g__Escherichia;s__Escherichia coli	93.17	1.48	EASRX822508	PRJNA850115
CTOTU47985	d__Bacteria;p__Proteobacteria;c__Gammaproteobacteria;o__Enterobacterales;f__Enterobacteriaceae;g__Pseudescherichia;s__Pseudescherichia sp002918705	75.16	0	EASRX822508	PRJNA850115
CTOTU47986	d__Bacteria;p__Proteobacteria;c__Gammaproteobacteria;o__Enterobacterales;f__Enterobacteriaceae;g__Enterobacter_D;s__Enterobacter_D sp900116015	96.6	0.08	EASRX822508	PRJNA850115
CTOTU47987	d__Bacteria;p__Bacteroidota;c__Bacteroidia;o__Sphingobacteriales;f__Sphingobacteriaceae;g__Sphingobacterium;s__Sphingobacterium sp002476975	97.84	0.71	EASRX822508	PRJNA850115
CTOTU47988	d__Bacteria;p__Proteobacteria;c__Gammaproteobacteria;o__Pseudomonadales;f__Pseudomonadaceae;g__Pseudomonas_B;s__Pseudomonas_B oryzihabitans	97.54	0.88	EASRX822509	PRJNA850115
CTOTU47989	d__Bacteria;p__Proteobacteria;c__Gammaproteobacteria;o__Pseudomonadales;f__Moraxellaceae;g__Acinetobacter;s__Acinetobacter ursingii	99.14	0	EASRX822509	PRJNA850115
CTOTU47990	d__Bacteria;p__Proteobacteria;c__Gammaproteobacteria;o__Enterobacterales;f__Enterobacteriaceae;g__Mixta;s__Mixta calida	97.71	0.41	EASRX822509	PRJNA850115
CTOTU47991	d__Bacteria;p__Bacteroidota;c__Bacteroidia;o__Flavobacteriales;f__Weeksellaceae;g__Epilithonimonas;s__Epilithonimonas hominis	99.02	0	EASRX822509	PRJNA850115
CTOTU47992	d__Bacteria;p__Bacteroidota;c__Bacteroidia;o__Sphingobacteriales;f__Sphingobacteriaceae;g__Sphingobacterium;s__	99.84	2.06	EASRX822510	PRJNA850115
CTOTU47993	d__Bacteria;p__Proteobacteria;c__Gammaproteobacteria;o__Burkholderiales;f__Burkholderiaceae;g__Advenella;s__	63.85	0	EASRX822510	PRJNA850115
CTOTU47994	d__Bacteria;p__Proteobacteria;c__Gammaproteobacteria;o__Pseudomonadales;f__Pseudomonadaceae;g__Pseudomonas_E;s__Pseudomonas_E cremoris	99.03	0.84	EASRX822510	PRJNA850115
CTOTU47995	d__Bacteria;p__Proteobacteria;c__Gammaproteobacteria;o__Enterobacterales;f__Enterobacteriaceae;g__Citrobacter_B;s__Citrobacter_B koseri	98.77	0.42	EASRX822511	PRJNA850115
CTOTU47996	d__Bacteria;p__Proteobacteria;c__Gammaproteobacteria;o__Xanthomonadales;f__Xanthomonadaceae;g__Stenotrophomonas;s__Stenotrophomonas nitritireducens_A	97.79	1.1	EASRX822511	PRJNA850115
CTOTU47997	d__Bacteria;p__Proteobacteria;c__Gammaproteobacteria;o__Pseudomonadales;f__Pseudomonadaceae;g__Pseudomonas_A;s__Pseudomonas_A stutzeri	92.42	2.24	EASRX822511	PRJNA850115
CTOTU47998	d__Bacteria;p__Proteobacteria;c__Gammaproteobacteria;o__Pseudomonadales;f__Pseudomonadaceae;g__Pseudomonas_A;s__Pseudomonas_A nitrititolerans	98.72	0.34	EASRX822511	PRJNA850115
CTOTU47999	d__Bacteria;p__Proteobacteria;c__Gammaproteobacteria;o__Pseudomonadales;f__Moraxellaceae;g__Acinetobacter;s__Acinetobacter nosocomialis	92.92	0.19	EASRX822512	PRJNA850115
CTOTU48000	d__Bacteria;p__Proteobacteria;c__Alphaproteobacteria;o__Caulobacterales;f__Caulobacteraceae;g__Brevundimonas;s__Brevundimonas diminuta_B	100	0	EASRX822512	PRJNA850115
CTOTU48001	d__Bacteria;p__Proteobacteria;c__Gammaproteobacteria;o__Enterobacterales;f__Enterobacteriaceae;g__Phytobacter;s__Phytobacter diazotrophicus	99.38	1.21	EASRX822512	PRJNA850115
CTOTU48002	d__Bacteria;p__Proteobacteria;c__Gammaproteobacteria;o__Burkholderiales;f__Burkholderiaceae;g__Alcaligenes;s__Alcaligenes faecalis	100	0.17	EASRX822513	PRJNA850115
CTOTU48003	d__Bacteria;p__Proteobacteria;c__Gammaproteobacteria;o__Pseudomonadales;f__Pseudomonadaceae;g__Pseudomonas_A;s__Pseudomonas_A balearica	67.18	0.36	EASRX822513	PRJNA850115
CTOTU48004	d__Bacteria;p__Proteobacteria;c__Gammaproteobacteria;o__Enterobacterales;f__Enterobacteriaceae;g__Pseudescherichia;s__	98.09	1.1	EASRX822513	PRJNA850115
CTOTU48005	d__Bacteria;p__Proteobacteria;c__Gammaproteobacteria;o__Xanthomonadales;f__Xanthomonadaceae;g__Stenotrophomonas;s__Stenotrophomonas acidaminiphila_A	55.61	0.04	EASRX822513	PRJNA850115
CTOTU48006	d__Bacteria;p__Proteobacteria;c__Gammaproteobacteria;o__Burkholderiales;f__Burkholderiaceae;g__Comamonas;s__Comamonas sp002472915	99.38	1.09	EASRX822514	PRJNA850115
CTOTU48007	d__Bacteria;p__Proteobacteria;c__Gammaproteobacteria;o__Pseudomonadales;f__Pseudomonadaceae;g__Pseudomonas_E;s__Pseudomonas_E rhodesiae	84.43	1.15	EASRX822514	PRJNA850115
CTOTU48008	d__Bacteria;p__Proteobacteria;c__Gammaproteobacteria;o__Enterobacterales;f__Enterobacteriaceae;g__Kosakonia;s__Kosakonia cowanii	100	0.66	EASRX822514	PRJNA850115
CTOTU48009	d__Bacteria;p__Proteobacteria;c__Gammaproteobacteria;o__Xanthomonadales;f__Xanthomonadaceae;g__Stenotrophomonas;s__Stenotrophomonas lactitubi	90.61	3.49	EASRX822514	PRJNA850115
CTOTU48010	d__Bacteria;p__Proteobacteria;c__Gammaproteobacteria;o__Pseudomonadales;f__Moraxellaceae;g__Acinetobacter;s__Acinetobacter ursingii	92.24	0.14	EASRX822515	PRJNA850115
CTOTU48011	d__Bacteria;p__Proteobacteria;c__Gammaproteobacteria;o__Enterobacterales;f__Enterobacteriaceae;g__Klebsiella;s__Klebsiella pneumoniae	99.38	2.42	EASRX822515	PRJNA850115
CTOTU48012	d__Bacteria;p__Firmicutes;c__Bacilli;o__Exiguobacterales;f__Exiguobacteraceae;g__Exiguobacterium_A;s__Exiguobacterium_A sp001423965	80.98	2.96	EASRX822515	PRJNA850115
CTOTU48013	d__Bacteria;p__Bacteroidota;c__Bacteroidia;o__Flavobacteriales;f__Weeksellaceae;g__Empedobacter;s__Empedobacter sp002378465	76.68	0	EASRX822516	PRJNA850115
CTOTU48014	d__Bacteria;p__Proteobacteria;c__Gammaproteobacteria;o__Pseudomonadales;f__Moraxellaceae;g__Acinetobacter;s__Acinetobacter radioresistens	63.71	0.96	EASRX822516	PRJNA850115
CTOTU48015	d__Bacteria;p__Proteobacteria;c__Gammaproteobacteria;o__Enterobacterales;f__Enterobacteriaceae;g__Yokenella;s__Yokenella regensburgei	99.81	0.87	EASRX822516	PRJNA850115
CTOTU48016	d__Bacteria;p__Proteobacteria;c__Alphaproteobacteria;o__Caulobacterales;f__Caulobacteraceae;g__Brevundimonas;s__Brevundimonas diminuta	58.68	0.92	EASRX822516	PRJNA850115
CTOTU48017	d__Bacteria;p__Bacteroidota;c__Bacteroidia;o__Flavobacteriales;f__Weeksellaceae;g__Empedobacter;s__Empedobacter brevis	100	0	EASRX822516	PRJNA850115
CTOTU48018	d__Bacteria;p__Proteobacteria;c__Alphaproteobacteria;o__Rhizobiales_A;f__Rhizobiaceae_A;g__Pseudochrobactrum;s__Pseudochrobactrum asaccharolyticum	100	0.43	EASRX822516	PRJNA850115
CTOTU48019	d__Bacteria;p__Proteobacteria;c__Gammaproteobacteria;o__Xanthomonadales;f__Xanthomonadaceae;g__Stenotrophomonas;s__Stenotrophomonas maltophilia	86.39	0.36	EASRX822516	PRJNA850115
CTOTU48020	d__Bacteria;p__Proteobacteria;c__Gammaproteobacteria;o__Enterobacterales;f__Enterobacteriaceae;g__Enterobacter;s__Enterobacter hormaechei_A	98.46	0.19	EASRX822516	PRJNA850115
CTOTU48021	d__Bacteria;p__Bacteroidota;c__Bacteroidia;o__Sphingobacteriales;f__Sphingobacteriaceae;g__Sphingobacterium;s__Sphingobacterium sp002454415	85.7	1.43	EASRX822517	PRJNA850115
CTOTU48022	d__Bacteria;p__Proteobacteria;c__Gammaproteobacteria;o__Enterobacterales;f__Enterobacteriaceae;g__Leclercia;s__Leclercia adecarboxylata	99.5	0.55	EASRX822517	PRJNA850115
CTOTU48023	d__Bacteria;p__Firmicutes;c__Bacilli;o__Lactobacillales;f__Enterococcaceae;g__Enterococcus_D;s__Enterococcus_D sp002850555	85.52	3.24	EASRX822517	PRJNA850115
CTOTU48024	d__Bacteria;p__Proteobacteria;c__Gammaproteobacteria;o__Xanthomonadales;f__Xanthomonadaceae;g__Stenotrophomonas;s__Stenotrophomonas sp003086795	88.32	2.07	EASRX822517	PRJNA850115
CTOTU48025	d__Bacteria;p__Proteobacteria;c__Gammaproteobacteria;o__Enterobacterales;f__Enterobacteriaceae;g__Leclercia;s__Leclercia sp002902985	100	0.08	EASRX822519	PRJNA850115
CTOTU48026	d__Bacteria;p__Firmicutes_A;c__Clostridia;o__Lachnospirales;f__Lachnospiraceae;g__Lachnoclostridium;s__Lachnoclostridium sp003526525	98.77	2.95	EASRX822519	PRJNA850115
CTOTU48027	d__Bacteria;p__Proteobacteria;c__Gammaproteobacteria;o__Xanthomonadales;f__Xanthomonadaceae;g__Stenotrophomonas;s__Stenotrophomonas maltophilia	91.69	0	EASRX822519	PRJNA850115
CTOTU48028	d__Bacteria;p__Proteobacteria;c__Gammaproteobacteria;o__Pseudomonadales;f__Pseudomonadaceae;g__Pseudomonas_A;s__Pseudomonas_A stutzeri	99.42	0.55	EASRX822519	PRJNA850115
CTOTU48029	d__Bacteria;p__Proteobacteria;c__Gammaproteobacteria;o__Enterobacterales;f__Enterobacteriaceae;g__Proteus;s__Proteus mirabilis	100	0	EASRX822520	PRJNA850115
CTOTU48030	d__Bacteria;p__Proteobacteria;c__Gammaproteobacteria;o__Enterobacterales;f__Enterobacteriaceae;g__Providencia;s__Providencia rettgeri	100	1.22	EASRX822520	PRJNA850115
CTOTU48031	d__Bacteria;p__Firmicutes;c__Bacilli;o__Lactobacillales;f__Streptococcaceae;g__Lactococcus;s__Lactococcus lactis	100	0.75	EASRX822520	PRJNA850115
CTOTU48032	d__Bacteria;p__Proteobacteria;c__Gammaproteobacteria;o__Enterobacterales;f__Enterobacteriaceae;g__Pluralibacter;s__Pluralibacter gergoviae	98.14	1.27	EASRX822520	PRJNA850115
CTOTU48033	d__Bacteria;p__Firmicutes;c__Bacilli;o__Lactobacillales;f__Enterococcaceae;g__Enterococcus_A;s__	86.05	2.07	EASRX822520	PRJNA850115
CTOTU48034	d__Bacteria;p__Proteobacteria;c__Gammaproteobacteria;o__Enterobacterales;f__Enterobacteriaceae;g__Serratia;s__Serratia ureilytica	99.68	0	EASRX822520	PRJNA850115
CTOTU48035	d__Bacteria;p__Proteobacteria;c__Gammaproteobacteria;o__Enterobacterales;f__Enterobacteriaceae;g__Leclercia;s__Leclercia adecarboxylata	87.25	1.5	EASRX822520	PRJNA850115
CTOTU48036	d__Bacteria;p__Bacteroidota;c__Bacteroidia;o__Flavobacteriales;f__Weeksellaceae;g__Bergeyella_A;s__Bergeyella_A sp002484105	100	0	EASRX822520	PRJNA850115
CTOTU48037	d__Bacteria;p__Proteobacteria;c__Gammaproteobacteria;o__Enterobacterales;f__Enterobacteriaceae;g__Atlantibacter;s__Atlantibacter hermannii	99.65	1.06	EASRX822521	PRJNA850115
CTOTU48038	d__Bacteria;p__Proteobacteria;c__Gammaproteobacteria;o__Pseudomonadales;f__Pseudomonadaceae;g__Pseudomonas_E;s__Pseudomonas_E pudica	60.7	0	EASRX822521	PRJNA850115
CTOTU48039	d__Bacteria;p__Proteobacteria;c__Gammaproteobacteria;o__Pseudomonadales;f__Pseudomonadaceae;g__Pseudomonas_A;s__Pseudomonas_A stutzeri_AI	89.72	2.32	EASRX822521	PRJNA850115
CTOTU48040	d__Bacteria;p__Proteobacteria;c__Gammaproteobacteria;o__Enterobacterales;f__Enterobacteriaceae;g__Leclercia;s__Leclercia adecarboxylata	96.35	3.48	EASRX822521	PRJNA850115
CTOTU48041	d__Bacteria;p__Firmicutes_A;c__Clostridia;o__Tissierellales;f__Sedimentibacteraceae;g__Sedimentibacter;s__	93.96	0.42	EASRX822521	PRJNA850115
CTOTU48042	d__Bacteria;p__Proteobacteria;c__Gammaproteobacteria;o__Xanthomonadales;f__Xanthomonadaceae;g__Stenotrophomonas;s__Stenotrophomonas maltophilia_G	100	0.34	EASRX822524	PRJNA850115
CTOTU48043	d__Bacteria;p__Proteobacteria;c__Gammaproteobacteria;o__Pseudomonadales;f__Pseudomonadaceae;g__Pseudomonas_A;s__Pseudomonas_A xanthomarina_A	100	0.14	EASRX822524	PRJNA850115
CTOTU48044	d__Bacteria;p__Actinobacteriota;c__Actinomycetia;o__Actinomycetales;f__Actinomycetaceae;g__Ancrocorticia;s__Ancrocorticia populi	97.17	0.07	EASRX822526	PRJNA850115
CTOTU48045	d__Bacteria;p__Bacteroidota;c__Bacteroidia;o__Flavobacteriales;f__Weeksellaceae;g__Chryseobacterium;s__Chryseobacterium indologenes	100	0.49	EASRX822526	PRJNA850115
CTOTU48046	d__Bacteria;p__Proteobacteria;c__Gammaproteobacteria;o__Xanthomonadales;f__Xanthomonadaceae;g__Stenotrophomonas;s__Stenotrophomonas indicatrix	99.84	1.63	EASRX822526	PRJNA850115
CTOTU48047	d__Bacteria;p__Proteobacteria;c__Gammaproteobacteria;o__Pseudomonadales;f__Pseudomonadaceae;g__Pseudomonas_A;s__Pseudomonas_A xanthomarina_A	100	0.14	EASRX822526	PRJNA850115
CTOTU48048	d__Bacteria;p__Proteobacteria;c__Gammaproteobacteria;o__Enterobacterales;f__Enterobacteriaceae;g__Pantoea;s__Pantoea septica	78.53	3.13	EASRX822526	PRJNA850115
CTOTU48049	d__Bacteria;p__Proteobacteria;c__Gammaproteobacteria;o__Xanthomonadales;f__Xanthomonadaceae;g__Stenotrophomonas;s__Stenotrophomonas maltophilia_AP	79.45	1.56	EASRX822527	PRJNA850115
CTOTU48050	d__Bacteria;p__Proteobacteria;c__Gammaproteobacteria;o__Enterobacterales;f__Enterobacteriaceae;g__Leclercia;s__Leclercia adecarboxylata	98.47	0.52	EASRX822527	PRJNA850115
CTOTU48051	d__Bacteria;p__Firmicutes_A;c__Clostridia;o__Clostridiales;f__Clostridiaceae;g__Clostridium_J;s__Clostridium_J sulfidigenes	93.92	2.98	EASRX822527	PRJNA850115
CTOTU48052	d__Bacteria;p__Proteobacteria;c__Gammaproteobacteria;o__Burkholderiales;f__Burkholderiaceae;g__Pulveribacter;s__Pulveribacter sp002434305	90.27	0.15	EASRX822527	PRJNA850115
CTOTU48053	d__Bacteria;p__Firmicutes;c__Bacilli;o__Lactobacillales;f__Enterococcaceae;g__Enterococcus_G;s__Enterococcus_G italicus	88.92	0.35	EASRX822527	PRJNA850115
CTOTU48054	d__Bacteria;p__Firmicutes;c__Bacilli;o__Lactobacillales;f__Streptococcaceae;g__Lactococcus;s__Lactococcus lactis	67.05	0.8	EASRX822529	PRJNA850115
CTOTU48055	d__Bacteria;p__Proteobacteria;c__Gammaproteobacteria;o__Pseudomonadales;f__Pseudomonadaceae;g__Pseudomonas_A;s__Pseudomonas_A sp003205815	97.77	0.34	EASRX822529	PRJNA850115
CTOTU48056	d__Bacteria;p__Firmicutes_A;c__Clostridia;o__Clostridiales;f__Clostridiaceae;g__Clostridium_J;s__Clostridium_J sp002341865	84.8	6.15	EASRX822530	PRJNA850115
CTOTU48057	d__Bacteria;p__Proteobacteria;c__Gammaproteobacteria;o__Enterobacterales;f__Enterobacteriaceae;g__Leclercia;s__Leclercia adecarboxylata	99.59	0.58	EASRX822530	PRJNA850115
CTOTU48058	d__Bacteria;p__Proteobacteria;c__Gammaproteobacteria;o__Pseudomonadales;f__Pseudomonadaceae;g__Pseudomonas_A;s__Pseudomonas_A stutzeri_G	99.88	0.55	EASRX822530	PRJNA850115
CTOTU48059	d__Bacteria;p__Proteobacteria;c__Gammaproteobacteria;o__Pseudomonadales;f__Moraxellaceae;g__Acinetobacter;s__Acinetobacter junii	100	1.76	EASRX822531	PRJNA850115
CTOTU48060	d__Bacteria;p__Proteobacteria;c__Gammaproteobacteria;o__Xanthomonadales;f__Xanthomonadaceae;g__Stenotrophomonas;s__Stenotrophomonas sp002893095	99.45	0.16	EASRX822531	PRJNA850115
CTOTU48061	d__Bacteria;p__Proteobacteria;c__Alphaproteobacteria;o__Caulobacterales;f__Caulobacteraceae;g__Brevundimonas;s__Brevundimonas sp002387245	100	0.49	EASRX822531	PRJNA850115
CTOTU48062	d__Bacteria;p__Proteobacteria;c__Gammaproteobacteria;o__Pseudomonadales;f__Pseudomonadaceae;g__Pseudomonas_A;s__Pseudomonas_A stutzeri_N	99.39	0.19	EASRX822533	PRJNA850115
CTOTU48063	d__Bacteria;p__Proteobacteria;c__Gammaproteobacteria;o__Burkholderiales;f__Burkholderiaceae;g__Comamonas;s__Comamonas sp002472915	97.88	0.96	EASRX822533	PRJNA850115
CTOTU48064	d__Bacteria;p__Firmicutes_A;c__Clostridia;o__Tissierellales;f__Sedimentibacteraceae;g__Sedimentibacter;s__Sedimentibacter sp002381185	99.07	3.85	EASRX822533	PRJNA850115
CTOTU48065	d__Bacteria;p__Bacteroidota;c__Bacteroidia;o__Sphingobacteriales;f__Sphingobacteriaceae;g__Sphingobacterium;s__Sphingobacterium multivorum	78.33	3.02	EASRX822533	PRJNA850115
CTOTU48066	d__Bacteria;p__Firmicutes;c__Bacilli;o__Lactobacillales;f__Lactobacillaceae;g__Leuconostoc;s__Leuconostoc mesenteroides	99.48	0.79	EASRX822533	PRJNA850115
CTOTU48067	d__Bacteria;p__Firmicutes_A;c__Clostridia;o__Clostridiales;f__Clostridiaceae;g__Clostridium_T;s__Clostridium_T intestinale	85.72	2.74	EASRX822533	PRJNA850115
CTOTU48068	d__Bacteria;p__Firmicutes_A;c__Clostridia;o__Peptostreptococcales;f__Peptostreptococcaceae;g__Clostridioides_A;s__Clostridioides_A sp002390935	99.3	0.7	EASRX822533	PRJNA850115
CTOTU48069	d__Bacteria;p__Proteobacteria;c__Gammaproteobacteria;o__Pseudomonadales;f__Pseudomonadaceae;g__Pseudomonas_A;s__Pseudomonas_A stutzeri	97.42	0.96	EASRX822533	PRJNA850115
CTOTU48070	d__Bacteria;p__Proteobacteria;c__Gammaproteobacteria;o__Xanthomonadales;f__Xanthomonadaceae;g__Stenotrophomonas;s__Stenotrophomonas maltophilia_AG	99.71	0.93	EASRX822533	PRJNA850115
CTOTU48071	d__Bacteria;p__Proteobacteria;c__Gammaproteobacteria;o__Pseudomonadales;f__Pseudomonadaceae;g__Pseudomonas_A;s__Pseudomonas_A stutzeri	100	0.55	EASRX822534	PRJNA850115
CTOTU48072	d__Bacteria;p__Firmicutes;c__Bacilli;o__Exiguobacterales;f__Exiguobacteraceae;g__Exiguobacterium_A;s__Exiguobacterium_A sp001423965	88.41	1.87	EASRX822534	PRJNA850115
CTOTU48073	d__Bacteria;p__Proteobacteria;c__Gammaproteobacteria;o__Enterobacterales;f__Enterobacteriaceae;g__Mixta;s__Mixta calida	99.63	0.41	EASRX822534	PRJNA850115
CTOTU48074	d__Bacteria;p__Firmicutes;c__Bacilli;o__Lactobacillales;f__Enterococcaceae;g__Enterococcus;s__Enterococcus faecalis	99.61	0.75	EASRX822534	PRJNA850115
CTOTU48075	d__Bacteria;p__Proteobacteria;c__Alphaproteobacteria;o__Sphingomonadales;f__Sphingomonadaceae;g__Sphingobium;s__Sphingobium yanoikuyae	99.36	1.14	EASRX822535	PRJNA850115
CTOTU48076	d__Bacteria;p__Proteobacteria;c__Gammaproteobacteria;o__Xanthomonadales;f__Xanthomonadaceae;g__Stenotrophomonas;s__	71.03	1.72	EASRX822535	PRJNA850115
CTOTU48077	d__Bacteria;p__Proteobacteria;c__Gammaproteobacteria;o__Burkholderiales;f__Burkholderiaceae;g__Massilia;s__Massilia timonae	97.92	1.1	EASRX822535	PRJNA850115
CTOTU48078	d__Bacteria;p__Proteobacteria;c__Gammaproteobacteria;o__Burkholderiales;f__Burkholderiaceae;g__Massilia;s__	67.9	1.72	EASRX822535	PRJNA850115
CTOTU48079	d__Bacteria;p__Bacteroidota;c__Bacteroidia;o__Sphingobacteriales;f__Sphingobacteriaceae;g__Sphingobacterium;s__Sphingobacterium sp002454415	90.89	2.62	EASRX822535	PRJNA850115
CTOTU48087	d__Bacteria;p__Proteobacteria;c__Alphaproteobacteria;o__Caulobacterales;f__Caulobacteraceae;g__Brevundimonas;s__Brevundimonas diminuta	100	0.49	EASRX822538	PRJNA850115
CTOTU48088	d__Bacteria;p__Proteobacteria;c__Gammaproteobacteria;o__Burkholderiales;f__Burkholderiaceae;g__Achromobacter;s__Achromobacter sp003454835	98.51	0	EASRX822538	PRJNA850115
CTOTU48089	d__Bacteria;p__Proteobacteria;c__Gammaproteobacteria;o__Enterobacterales;f__Enterobacteriaceae;g__Leclercia;s__Leclercia adecarboxylata	99.9	0.55	EASRX822538	PRJNA850115
CTOTU48090	d__Bacteria;p__Firmicutes_A;c__Clostridia;o__Oscillospirales;f__Acutalibacteraceae;g__Caproiciproducens;s__Caproiciproducens sp000752215	64.37	0.67	EASRX822538	PRJNA850115
CTOTU48091	d__Bacteria;p__Proteobacteria;c__Gammaproteobacteria;o__Xanthomonadales;f__Xanthomonadaceae;g__Stenotrophomonas;s__	100	0.73	EASRX822538	PRJNA850115
CTOTU48092	d__Bacteria;p__Proteobacteria;c__Gammaproteobacteria;o__Burkholderiales;f__Burkholderiaceae;g__Massilia;s__	99.06	1.36	EASRX822538	PRJNA850115
CTOTU48093	d__Bacteria;p__Proteobacteria;c__Gammaproteobacteria;o__Burkholderiales;f__Burkholderiaceae;g__Janthinobacterium;s__	99.2	0.5	EASRX822539	PRJNA850115
CTOTU48094	d__Bacteria;p__Proteobacteria;c__Gammaproteobacteria;o__Xanthomonadales;f__Xanthomonadaceae;g__Stenotrophomonas;s__	98.11	1.15	EASRX822539	PRJNA850115
CTOTU48095	d__Bacteria;p__Proteobacteria;c__Gammaproteobacteria;o__Pseudomonadales;f__Pseudomonadaceae;g__Pseudomonas_E;s__Pseudomonas_E fulva	99.35	0.81	EASRX822539	PRJNA850115
CTOTU48096	d__Bacteria;p__Proteobacteria;c__Gammaproteobacteria;o__Pseudomonadales;f__Pseudomonadaceae;g__Pseudomonas_A;s__Pseudomonas_A stutzeri	99.86	0.34	EASRX822539	PRJNA850115
CTOTU48097	d__Bacteria;p__Proteobacteria;c__Gammaproteobacteria;o__Enterobacterales;f__Enterobacteriaceae;g__Atlantibacter;s__Atlantibacter hermannii	99.67	0.61	EASRX822540	PRJNA850115
CTOTU48098	d__Bacteria;p__Proteobacteria;c__Gammaproteobacteria;o__Pseudomonadales;f__Pseudomonadaceae;g__Pseudomonas_A;s__Pseudomonas_A nitrititolerans	99.59	1.09	EASRX822540	PRJNA850115
CTOTU48099	d__Bacteria;p__Bacteroidota;c__Bacteroidia;o__Flavobacteriales;f__Weeksellaceae;g__Epilithonimonas;s__Epilithonimonas vandammei	100	0	EASRX822541	PRJNA850115
CTOTU48100	d__Bacteria;p__Proteobacteria;c__Gammaproteobacteria;o__Burkholderiales;f__Burkholderiaceae;g__Alcaligenes;s__Alcaligenes phenolicus	84.27	1.64	EASRX822541	PRJNA850115
CTOTU48101	d__Bacteria;p__Proteobacteria;c__Alphaproteobacteria;o__Caulobacterales;f__Caulobacteraceae;g__Brevundimonas;s__Brevundimonas sp002484265	98.61	2.11	EASRX822541	PRJNA850115
CTOTU48102	d__Bacteria;p__Bacteroidota;c__Bacteroidia;o__Sphingobacteriales;f__Sphingobacteriaceae;g__Sphingobacterium;s__Sphingobacterium multivorum	100	1.43	EASRX822541	PRJNA850115
CTOTU48103	d__Bacteria;p__Proteobacteria;c__Gammaproteobacteria;o__Pseudomonadales;f__Moraxellaceae;g__Acinetobacter;s__Acinetobacter ursingii	99.43	0	EASRX822541	PRJNA850115
CTOTU48104	d__Bacteria;p__Proteobacteria;c__Gammaproteobacteria;o__Enterobacterales;f__Enterobacteriaceae;g__Mixta;s__Mixta calida	65.61	3.08	EASRX822541	PRJNA850115
CTOTU48105	d__Bacteria;p__Firmicutes_A;c__Clostridia;o__Lachnospirales;f__Lachnospiraceae;g__Anaerocolumna;s__Anaerocolumna sp002294045	99.11	0.67	EASRX822542	PRJNA850115
CTOTU48106	d__Bacteria;p__Firmicutes;c__Bacilli;o__Bacillales_A;f__Planococcaceae;g__Lysinibacillus;s__Lysinibacillus capsici	66.14	0	EASRX822542	PRJNA850115
CTOTU48107	d__Bacteria;p__Proteobacteria;c__Gammaproteobacteria;o__Enterobacterales;f__Enterobacteriaceae;g__Leclercia;s__Leclercia adecarboxylata	99.59	0.59	EASRX822542	PRJNA850115
CTOTU48108	d__Bacteria;p__Firmicutes;c__Bacilli;o__Paenibacillales;f__Paenibacillaceae;g__Paenibacillus;s__	84.68	1.71	EASRX822542	PRJNA850115
CTOTU48109	d__Bacteria;p__Proteobacteria;c__Gammaproteobacteria;o__Burkholderiales;f__Burkholderiaceae;g__Achromobacter;s__Achromobacter xylosoxidans	99.53	0.47	EASRX822542	PRJNA850115
CTOTU48110	d__Bacteria;p__Firmicutes_A;c__Clostridia;o__Peptostreptococcales;f__Peptostreptococcaceae;g__Terrisporobacter;s__Terrisporobacter glycolicus_A	99.41	0.7	EASRX822543	PRJNA850115
CTOTU48111	d__Bacteria;p__Proteobacteria;c__Gammaproteobacteria;o__Xanthomonadales;f__Xanthomonadaceae;g__Stenotrophomonas;s__	98.41	0.04	EASRX822543	PRJNA850115
CTOTU48112	d__Bacteria;p__Proteobacteria;c__Gammaproteobacteria;o__Pseudomonadales;f__Pseudomonadaceae;g__Pseudomonas_A;s__Pseudomonas_A stutzeri	90.57	0.14	EASRX822543	PRJNA850115
CTOTU48113	d__Bacteria;p__Proteobacteria;c__Gammaproteobacteria;o__Enterobacterales;f__Enterobacteriaceae;g__Pantoea;s__Pantoea septica	55.64	0	EASRX822543	PRJNA850115
CTOTU48114	d__Bacteria;p__Proteobacteria;c__Gammaproteobacteria;o__Burkholderiales;f__Burkholderiaceae;g__Massilia;s__	95.24	0.84	EASRX822543	PRJNA850115
CTOTU48115	d__Bacteria;p__Firmicutes_A;c__Clostridia;o__Lachnospirales;f__Lachnospiraceae;g__Lacrimispora;s__Lacrimispora sp015057715	93.91	1.27	EASRX822543	PRJNA850115
CTOTU48116	d__Bacteria;p__Proteobacteria;c__Gammaproteobacteria;o__Enterobacterales;f__Enterobacteriaceae;g__Klebsiella;s__Klebsiella pneumoniae	85.93	4.26	EASRX822543	PRJNA850115
CTOTU48117	d__Bacteria;p__Proteobacteria;c__Gammaproteobacteria;o__Pseudomonadales;f__Moraxellaceae;g__Acinetobacter;s__Acinetobacter nosocomialis	98.85	0	EASRX822543	PRJNA850115
CTOTU48118	d__Bacteria;p__Bacteroidota;c__Bacteroidia;o__Flavobacteriales;f__Weeksellaceae;g__Chryseobacterium;s__Chryseobacterium gleum	100	0	EASRX822543	PRJNA850115
CTOTU48119	d__Bacteria;p__Bacteroidota;c__Bacteroidia;o__Flavobacteriales;f__Weeksellaceae;g__Empedobacter;s__Empedobacter brevis	100	0.54	EASRX822544	PRJNA843551
CTOTU48120	d__Bacteria;p__Proteobacteria;c__Gammaproteobacteria;o__Pseudomonadales;f__Pseudomonadaceae;g__Pseudomonas;s__Pseudomonas aeruginosa	99.51	0.49	EASRX822544	PRJNA843551
CTOTU48121	d__Bacteria;p__Firmicutes;c__Bacilli;o__Lactobacillales;f__Streptococcaceae;g__Streptococcus;s__Streptococcus parasuis	89.94	1.72	EASRX822544	PRJNA843551
CTOTU48122	d__Bacteria;p__Bacteroidota;c__Bacteroidia;o__Flavobacteriales;f__Weeksellaceae;g__Elizabethkingia;s__Elizabethkingia meningoseptica	100	0	EASRX822544	PRJNA843551
CTOTU48123	d__Bacteria;p__Bacteroidota;c__Bacteroidia;o__Sphingobacteriales;f__Sphingobacteriaceae;g__Sphingobacterium;s__Sphingobacterium multivorum	100	1.43	EASRX822545	PRJNA850115
CTOTU48124	d__Bacteria;p__Proteobacteria;c__Alphaproteobacteria;o__Caulobacterales;f__Caulobacteraceae;g__Brevundimonas;s__Brevundimonas diminuta	79.63	2.53	EASRX822545	PRJNA850115
CTOTU48125	d__Bacteria;p__Proteobacteria;c__Gammaproteobacteria;o__Pseudomonadales;f__Pseudomonadaceae;g__Pseudomonas_A;s__Pseudomonas_A stutzeri	98.17	0.27	EASRX822545	PRJNA850115
CTOTU48126	d__Bacteria;p__Proteobacteria;c__Gammaproteobacteria;o__Pseudomonadales;f__Moraxellaceae;g__Acinetobacter;s__Acinetobacter nosocomialis	94.83	0.29	EASRX822545	PRJNA850115
CTOTU48127	d__Bacteria;p__Proteobacteria;c__Gammaproteobacteria;o__Enterobacterales;f__Enterobacteriaceae;g__Leclercia;s__Leclercia adecarboxylata	98.19	0.55	EASRX822545	PRJNA850115
CTOTU48128	d__Bacteria;p__Proteobacteria;c__Gammaproteobacteria;o__Xanthomonadales;f__Xanthomonadaceae;g__Stenotrophomonas;s__Stenotrophomonas maltophilia	99.31	0.05	EASRX822545	PRJNA850115
CTOTU48129	d__Bacteria;p__Firmicutes;c__Bacilli;o__Lactobacillales;f__Streptococcaceae;g__Lactococcus;s__Lactococcus lactis	100	0.38	EASRX822547	PRJNA850115
CTOTU48130	d__Bacteria;p__Proteobacteria;c__Gammaproteobacteria;o__Pseudomonadales;f__Pseudomonadaceae;g__Pseudomonas_A;s__Pseudomonas_A stutzeri	98.81	0.27	EASRX822547	PRJNA850115
CTOTU48131	d__Bacteria;p__Bacteroidota;c__Bacteroidia;o__Flavobacteriales;f__Weeksellaceae;g__Chryseobacterium;s__Chryseobacterium mucoviscidosis	62.86	0.12	EASRX822547	PRJNA850115
CTOTU48132	d__Bacteria;p__Proteobacteria;c__Gammaproteobacteria;o__Xanthomonadales;f__Xanthomonadaceae;g__Stenotrophomonas;s__Stenotrophomonas acidaminiphila_A	99.59	0.43	EASRX822548	PRJNA850115
CTOTU48133	d__Bacteria;p__Bacteroidota;c__Bacteroidia;o__Flavobacteriales;f__Weeksellaceae;g__Empedobacter;s__Empedobacter sp002378465	100	0	EASRX822548	PRJNA850115
CTOTU48134	d__Bacteria;p__Proteobacteria;c__Gammaproteobacteria;o__Enterobacterales;f__Enterobacteriaceae;g__Leclercia;s__Leclercia adecarboxylata	86.72	2.77	EASRX822548	PRJNA850115
CTOTU48135	d__Bacteria;p__Firmicutes;c__Bacilli;o__Lactobacillales;f__Lactobacillaceae;g__Leuconostoc;s__Leuconostoc lactis	90.66	1.62	EASRX822548	PRJNA850115
CTOTU48136	d__Bacteria;p__Proteobacteria;c__Gammaproteobacteria;o__Enterobacterales;f__Enterobacteriaceae;g__Klebsiella;s__Klebsiella variicola	84.47	2.35	EASRX822549	PRJNA850115
CTOTU48137	d__Bacteria;p__Proteobacteria;c__Gammaproteobacteria;o__Xanthomonadales;f__Xanthomonadaceae;g__Stenotrophomonas;s__Stenotrophomonas acidaminiphila_A	99.59	0.55	EASRX822549	PRJNA850115
CTOTU48138	d__Bacteria;p__Proteobacteria;c__Gammaproteobacteria;o__Pseudomonadales;f__Pseudomonadaceae;g__Pseudomonas_E;s__Pseudomonas_E rhodesiae	98.44	0.5	EASRX822549	PRJNA850115
CTOTU48139	d__Bacteria;p__Proteobacteria;c__Gammaproteobacteria;o__Burkholderiales;f__Burkholderiaceae;g__Diaphorobacter;s__Diaphorobacter nitroreducens	98.78	0.77	EASRX822549	PRJNA850115
CTOTU48140	d__Bacteria;p__Firmicutes;c__Bacilli;o__Lactobacillales;f__Aerococcaceae;g__Trichococcus;s__Trichococcus flocculiformis	54.44	0.84	EASRX822550	PRJNA850115
CTOTU48141	d__Bacteria;p__Bacteroidota;c__Bacteroidia;o__Flavobacteriales;f__Weeksellaceae;g__Kaistella;s__Kaistella sp002477665	73.18	0.41	EASRX822550	PRJNA850115
CTOTU48142	d__Bacteria;p__Proteobacteria;c__Gammaproteobacteria;o__Pseudomonadales;f__Pseudomonadaceae;g__Pseudomonas_E;s__Pseudomonas_E fulva	100	0.17	EASRX822550	PRJNA850115
CTOTU48143	d__Bacteria;p__Proteobacteria;c__Gammaproteobacteria;o__Pseudomonadales;f__Pseudomonadaceae;g__Pseudomonas_A;s__Pseudomonas_A stutzeri_R	100	1.16	EASRX822550	PRJNA850115
CTOTU48144	d__Bacteria;p__Proteobacteria;c__Alphaproteobacteria;o__Caulobacterales;f__Caulobacteraceae;g__Brevundimonas;s__	68.03	1.29	EASRX822550	PRJNA850115
CTOTU48145	d__Bacteria;p__Firmicutes;c__Bacilli;o__Lactobacillales;f__Streptococcaceae;g__Streptococcus;s__Streptococcus parasuis	99.63	1.12	EASRX822550	PRJNA850115
CTOTU48146	d__Bacteria;p__Firmicutes;c__Bacilli;o__Lactobacillales;f__Lactobacillaceae;g__Leuconostoc;s__Leuconostoc lactis	96.19	0	EASRX822551	PRJNA850115
CTOTU48147	d__Bacteria;p__Firmicutes_A;c__Clostridia;o__Tissierellales;f__Sedimentibacteraceae;g__UBA1535;s__UBA1535 sp002323775	96.27	3.15	EASRX822551	PRJNA850115
CTOTU48148	d__Bacteria;p__Proteobacteria;c__Gammaproteobacteria;o__Pseudomonadales;f__Pseudomonadaceae;g__Pseudomonas_E;s__Pseudomonas_E fulva	86.91	5.94	EASRX822551	PRJNA850115
CTOTU48149	d__Bacteria;p__Proteobacteria;c__Gammaproteobacteria;o__Pseudomonadales;f__Moraxellaceae;g__Acinetobacter;s__Acinetobacter ursingii	99.14	0.14	EASRX822551	PRJNA850115
CTOTU48150	d__Bacteria;p__Proteobacteria;c__Gammaproteobacteria;o__Pseudomonadales;f__Pseudomonadaceae;g__Pseudomonas_A;s__Pseudomonas_A stutzeri_AI	97.43	1.01	EASRX822551	PRJNA850115
CTOTU48151	d__Bacteria;p__Bacteroidota;c__Bacteroidia;o__Flavobacteriales;f__Weeksellaceae;g__Epilithonimonas;s__Epilithonimonas sp002383165	64.09	2.7	EASRX822551	PRJNA850115
CTOTU48152	d__Bacteria;p__Bacteroidota;c__Bacteroidia;o__Flavobacteriales;f__Weeksellaceae;g__Empedobacter;s__Empedobacter sp002378465	82.8	1.08	EASRX822552	PRJNA843551
CTOTU48153	d__Bacteria;p__Proteobacteria;c__Gammaproteobacteria;o__Pseudomonadales;f__Pseudomonadaceae;g__Pseudomonas_A;s__Pseudomonas_A balearica	94.78	0.24	EASRX822552	PRJNA843551
CTOTU48154	d__Bacteria;p__Proteobacteria;c__Alphaproteobacteria;o__Rhizobiales_A;f__Rhizobiaceae_A;g__Ochrobactrum;s__Ochrobactrum sp900470195	54.4	0.43	EASRX822552	PRJNA843551
CTOTU48155	d__Bacteria;p__Bacteroidota;c__Bacteroidia;o__Sphingobacteriales;f__Sphingobacteriaceae;g__Sphingobacterium;s__Sphingobacterium multivorum	100	1.67	EASRX822552	PRJNA843551
CTOTU48156	d__Bacteria;p__Proteobacteria;c__Gammaproteobacteria;o__Enterobacterales;f__Enterobacteriaceae;g__Enterobacter;s__Enterobacter hormaechei_A	99.73	0.1	EASRX822552	PRJNA843551
CTOTU48157	d__Bacteria;p__Proteobacteria;c__Gammaproteobacteria;o__Burkholderiales;f__Burkholderiaceae;g__Comamonas;s__Comamonas sp002472915	99.38	0.68	EASRX822553	PRJNA850115
CTOTU48158	d__Bacteria;p__Proteobacteria;c__Gammaproteobacteria;o__Pseudomonadales;f__Pseudomonadaceae;g__Pseudomonas_A;s__Pseudomonas_A sp003527165	84.29	0.5	EASRX822553	PRJNA850115
CTOTU48159	d__Bacteria;p__Proteobacteria;c__Gammaproteobacteria;o__Pseudomonadales;f__Moraxellaceae;g__Acinetobacter;s__Acinetobacter ursingii	99.71	0	EASRX822553	PRJNA850115
CTOTU48160	d__Bacteria;p__Bacteroidota;c__Bacteroidia;o__Flavobacteriales;f__Weeksellaceae;g__Kaistella;s__Kaistella sp002205795	93.79	3.35	EASRX822553	PRJNA850115
CTOTU48161	d__Bacteria;p__Proteobacteria;c__Gammaproteobacteria;o__Pseudomonadales;f__Pseudomonadaceae;g__Pseudomonas_E;s__Pseudomonas_E asiatica	87.88	6.54	EASRX822553	PRJNA850115
CTOTU48162	d__Bacteria;p__Proteobacteria;c__Gammaproteobacteria;o__Pseudomonadales;f__Pseudomonadaceae;g__Pseudomonas_A;s__Pseudomonas_A balearica	79.48	5.6	EASRX822553	PRJNA850115
CTOTU48163	d__Bacteria;p__Firmicutes;c__Bacilli;o__Lactobacillales;f__Streptococcaceae;g__Lactococcus;s__Lactococcus taiwanensis	66.2	0	EASRX822554	PRJNA850115
CTOTU48164	d__Bacteria;p__Proteobacteria;c__Gammaproteobacteria;o__Pseudomonadales;f__Moraxellaceae;g__Acinetobacter;s__Acinetobacter variabilis	97.08	1.26	EASRX822554	PRJNA850115
CTOTU48165	d__Bacteria;p__Bacteroidota;c__Bacteroidia;o__Flavobacteriales;f__Weeksellaceae;g__Chryseobacterium;s__Chryseobacterium binzhouense	100	0	EASRX822554	PRJNA850115
CTOTU48166	d__Bacteria;p__Proteobacteria;c__Gammaproteobacteria;o__Pseudomonadales;f__Pseudomonadaceae;g__Pseudomonas_A;s__Pseudomonas_A balearica	72.67	2.11	EASRX822554	PRJNA850115
CTOTU48167	d__Bacteria;p__Proteobacteria;c__Gammaproteobacteria;o__Pseudomonadales;f__Pseudomonadaceae;g__Pseudomonas_A;s__Pseudomonas_A stutzeri	98.27	0.53	EASRX822554	PRJNA850115
CTOTU48168	d__Bacteria;p__Firmicutes;c__Bacilli;o__Lactobacillales;f__Streptococcaceae;g__Streptococcus;s__Streptococcus parasuis	97	1.87	EASRX822554	PRJNA850115
CTOTU48169	d__Bacteria;p__Firmicutes;c__Bacilli;o__Lactobacillales;f__Streptococcaceae;g__Lactococcus;s__Lactococcus lactis	73.17	2.96	EASRX822554	PRJNA850115
CTOTU48170	d__Bacteria;p__Proteobacteria;c__Gammaproteobacteria;o__Pseudomonadales;f__Moraxellaceae;g__Acinetobacter;s__Acinetobacter radioresistens	91.14	0.41	EASRX822554	PRJNA850115
CTOTU48171	d__Bacteria;p__Bacteroidota;c__Bacteroidia;o__Sphingobacteriales;f__Sphingobacteriaceae;g__Sphingobacterium;s__Sphingobacterium multivorum	100	1.9	EASRX822554	PRJNA850115
CTOTU48172	d__Bacteria;p__Bacteroidota;c__Bacteroidia;o__Flavobacteriales;f__Weeksellaceae;g__Empedobacter;s__Empedobacter sp002378465	100	0	EASRX822556	PRJNA843551
CTOTU48173	d__Bacteria;p__Bacteroidota;c__Bacteroidia;o__Flavobacteriales;f__Weeksellaceae;g__Elizabethkingia;s__Elizabethkingia miricola	71.96	0	EASRX822556	PRJNA843551
CTOTU48174	d__Bacteria;p__Proteobacteria;c__Gammaproteobacteria;o__Enterobacterales;f__Enterobacteriaceae;g__Atlantibacter;s__Atlantibacter subterranea	94.81	1.01	EASRX822556	PRJNA843551
CTOTU48175	d__Bacteria;p__Bacteroidota;c__Bacteroidia;o__Sphingobacteriales;f__Sphingobacteriaceae;g__Sphingobacterium;s__Sphingobacterium sp002322865	99.6	0.48	EASRX822556	PRJNA843551
CTOTU48176	d__Bacteria;p__Firmicutes;c__Bacilli;o__Lactobacillales;f__Streptococcaceae;g__Streptococcus;s__Streptococcus parasuis	73.78	1.95	EASRX822556	PRJNA843551
CTOTU48177	d__Bacteria;p__Firmicutes_A;c__Clostridia;o__Clostridiales;f__Clostridiaceae;g__Proteiniclasticum;s__Proteiniclasticum sp003514505	68.03	0.81	EASRX822556	PRJNA843551
CTOTU48178	d__Bacteria;p__Proteobacteria;c__Gammaproteobacteria;o__Xanthomonadales;f__Xanthomonadaceae;g__Stenotrophomonas;s__Stenotrophomonas maltophilia_B	73.62	0	EASRX822557	PRJNA843551
CTOTU48179	d__Bacteria;p__Proteobacteria;c__Gammaproteobacteria;o__Pseudomonadales;f__Moraxellaceae;g__Acinetobacter;s__Acinetobacter johnsonii	83.42	2.79	EASRX822557	PRJNA843551
CTOTU48180	d__Bacteria;p__Firmicutes;c__Bacilli;o__Lactobacillales;f__Enterococcaceae;g__Enterococcus;s__Enterococcus faecalis	58.26	0.86	EASRX822557	PRJNA843551
CTOTU48181	d__Bacteria;p__Proteobacteria;c__Gammaproteobacteria;o__Xanthomonadales;f__Xanthomonadaceae;g__Stenotrophomonas;s__Stenotrophomonas acidaminiphila_A	98.91	1.02	EASRX822557	PRJNA843551
CTOTU48182	d__Bacteria;p__Bacteroidota;c__Bacteroidia;o__Sphingobacteriales;f__Sphingobacteriaceae;g__Sphingobacterium;s__Sphingobacterium multivorum	100	1.9	EASRX822557	PRJNA843551
CTOTU48183	d__Bacteria;p__Proteobacteria;c__Alphaproteobacteria;o__Rhizobiales_A;f__Rhizobiaceae_A;g__Ochrobactrum;s__Ochrobactrum sp003176975	77.32	2.12	EASRX822557	PRJNA843551
CTOTU48184	d__Bacteria;p__Proteobacteria;c__Gammaproteobacteria;o__Pseudomonadales;f__Pseudomonadaceae;g__Pseudomonas_E;s__Pseudomonas_E sp003445295	98.38	0.35	EASRX822559	PRJNA843551
CTOTU48185	d__Bacteria;p__Bacteroidota;c__Bacteroidia;o__Sphingobacteriales;f__Sphingobacteriaceae;g__Sphingobacterium;s__Sphingobacterium sp002322865	98.02	0.95	EASRX822559	PRJNA843551
CTOTU48186	d__Bacteria;p__Proteobacteria;c__Alphaproteobacteria;o__Caulobacterales;f__Caulobacteraceae;g__Brevundimonas;s__Brevundimonas naejangsanensis_A	57.36	1.14	EASRX822559	PRJNA843551
CTOTU48187	d__Bacteria;p__Proteobacteria;c__Gammaproteobacteria;o__Enterobacterales;f__Enterobacteriaceae;g__Leclercia;s__	99.99	0.62	EASRX822559	PRJNA843551
CTOTU48188	d__Bacteria;p__Proteobacteria;c__Gammaproteobacteria;o__Enterobacterales;f__Enterobacteriaceae;g__Enterobacter;s__Enterobacter oligotrophicus	68.19	1.95	EASRX822560	PRJNA850115
CTOTU48189	d__Bacteria;p__Proteobacteria;c__Gammaproteobacteria;o__Burkholderiales;f__Burkholderiaceae;g__Alcaligenes;s__Alcaligenes phenolicus	100	2.07	EASRX822560	PRJNA850115
CTOTU48190	d__Bacteria;p__Proteobacteria;c__Gammaproteobacteria;o__Pseudomonadales;f__Moraxellaceae;g__Acinetobacter;s__Acinetobacter nosocomialis	100	0	EASRX822561	PRJNA850115
CTOTU48191	d__Bacteria;p__Proteobacteria;c__Gammaproteobacteria;o__Pseudomonadales;f__Pseudomonadaceae;g__Pseudomonas_B;s__Pseudomonas_B oryzihabitans	92.23	2.82	EASRX822561	PRJNA850115
CTOTU48192	d__Bacteria;p__Proteobacteria;c__Gammaproteobacteria;o__Xanthomonadales;f__Xanthomonadaceae;g__Stenotrophomonas;s__Stenotrophomonas pavanii	100	0	EASRX822561	PRJNA850115
CTOTU48193	d__Bacteria;p__Proteobacteria;c__Gammaproteobacteria;o__Pseudomonadales;f__Pseudomonadaceae;g__Pseudomonas_E;s__Pseudomonas_E fulva	100	0.14	EASRX822562	PRJNA850115
CTOTU48194	d__Bacteria;p__Proteobacteria;c__Gammaproteobacteria;o__Enterobacterales;f__Enterobacteriaceae;g__Klebsiella;s__Klebsiella pneumoniae	98.77	0.08	EASRX822562	PRJNA850115
CTOTU48195	d__Bacteria;p__Proteobacteria;c__Gammaproteobacteria;o__Pseudomonadales;f__Pseudomonadaceae;g__Pseudomonas_A;s__Pseudomonas_A stutzeri	100	0.14	EASRX822563	PRJNA850115
CTOTU48196	d__Bacteria;p__Proteobacteria;c__Gammaproteobacteria;o__Enterobacterales;f__Enterobacteriaceae;g__Atlantibacter;s__Atlantibacter subterranea	98.69	0.49	EASRX822563	PRJNA850115
CTOTU48197	d__Bacteria;p__Proteobacteria;c__Gammaproteobacteria;o__Xanthomonadales;f__Xanthomonadaceae;g__Stenotrophomonas;s__Stenotrophomonas maltophilia	95.66	1.6	EASRX822563	PRJNA850115
CTOTU48198	d__Bacteria;p__Proteobacteria;c__Alphaproteobacteria;o__Sphingomonadales;f__Sphingomonadaceae;g__Sphingobium;s__Sphingobium yanoikuyae	67.12	1.28	EASRX822563	PRJNA850115
CTOTU48199	d__Bacteria;p__Proteobacteria;c__Alphaproteobacteria;o__Rhizobiales;f__Rhizobiaceae;g__Agrobacterium;s__Agrobacterium sp900013535	99.44	0.83	EASRX822563	PRJNA850115
CTOTU48200	d__Bacteria;p__Firmicutes;c__Bacilli;o__Lactobacillales;f__Streptococcaceae;g__Lactococcus;s__Lactococcus taiwanensis	97	0.63	EASRX822564	PRJNA850115
CTOTU48201	d__Bacteria;p__Bacteroidota;c__Bacteroidia;o__Flavobacteriales;f__Weeksellaceae;g__Chryseobacterium;s__Chryseobacterium sp002455915	96.42	0.25	EASRX822564	PRJNA850115
CTOTU48202	d__Bacteria;p__Bacteroidota;c__Bacteroidia;o__Sphingobacteriales;f__Sphingobacteriaceae;g__Sphingobacterium;s__Sphingobacterium multivorum	98.62	2.86	EASRX822564	PRJNA850115
CTOTU48203	d__Bacteria;p__Bacteroidota;c__Bacteroidia;o__Flavobacteriales;f__Weeksellaceae;g__Bergeyella_A;s__	96.16	1.47	EASRX822564	PRJNA850115
CTOTU48204	d__Bacteria;p__Proteobacteria;c__Gammaproteobacteria;o__Pseudomonadales;f__Pseudomonadaceae;g__Pseudomonas_A;s__Pseudomonas_A stutzeri	97.66	0.48	EASRX822564	PRJNA850115
CTOTU48205	d__Bacteria;p__Proteobacteria;c__Gammaproteobacteria;o__Enterobacterales;f__Enterobacteriaceae;g__Leclercia;s__Leclercia adecarboxylata	97.67	0.77	EASRX822565	PRJNA850115
CTOTU48206	d__Bacteria;p__Firmicutes_A;c__Clostridia;o__Clostridiales;f__Clostridiaceae;g__Clostridium_J;s__Clostridium_J sulfidigenes	91.65	1.31	EASRX822565	PRJNA850115
CTOTU48207	d__Bacteria;p__Proteobacteria;c__Gammaproteobacteria;o__Enterobacterales;f__Enterobacteriaceae;g__Atlantibacter;s__Atlantibacter hermannii	99.67	0.61	EASRX822565	PRJNA850115
CTOTU48208	d__Bacteria;p__Proteobacteria;c__Gammaproteobacteria;o__Pseudomonadales;f__Pseudomonadaceae;g__Pseudomonas_A;s__Pseudomonas_A stutzeri	88.95	0.15	EASRX822565	PRJNA850115
CTOTU48209	d__Bacteria;p__Firmicutes;c__Bacilli;o__Lactobacillales;f__Streptococcaceae;g__Streptococcus;s__Streptococcus parasuis	55.48	0	EASRX822565	PRJNA850115
CTOTU48210	d__Bacteria;p__Proteobacteria;c__Gammaproteobacteria;o__Pseudomonadales;f__Moraxellaceae;g__Acinetobacter;s__Acinetobacter baumannii	100	0	EASRX822565	PRJNA850115
CTOTU48211	d__Bacteria;p__Proteobacteria;c__Gammaproteobacteria;o__Enterobacterales;f__Enterobacteriaceae;g__Klebsiella;s__Klebsiella michiganensis	62.36	0	EASRX822565	PRJNA850115
CTOTU48212	d__Bacteria;p__Proteobacteria;c__Gammaproteobacteria;o__Pseudomonadales;f__Moraxellaceae;g__Acinetobacter;s__Acinetobacter nosocomialis	99.43	0	EASRX822566	PRJNA850115
CTOTU48213	d__Bacteria;p__Proteobacteria;c__Alphaproteobacteria;o__Caulobacterales;f__Caulobacteraceae;g__Brevundimonas;s__	78.37	1.11	EASRX822566	PRJNA850115
CTOTU48214	d__Bacteria;p__Proteobacteria;c__Gammaproteobacteria;o__Pseudomonadales;f__Moraxellaceae;g__Acinetobacter;s__Acinetobacter radioresistens	99.99	0	EASRX822566	PRJNA850115
CTOTU48215	d__Bacteria;p__Proteobacteria;c__Gammaproteobacteria;o__Enterobacterales;f__Enterobacteriaceae;g__Pantoea;s__Pantoea vagans	83.39	3.89	EASRX822566	PRJNA850115
CTOTU48216	d__Bacteria;p__Firmicutes;c__Bacilli;o__Lactobacillales;f__Lactobacillaceae;g__Weissella;s__Weissella confusa	95.31	0	EASRX822566	PRJNA850115
CTOTU48217	d__Bacteria;p__Proteobacteria;c__Alphaproteobacteria;o__Rhizobiales;f__Rhizobiaceae;g__Agrobacterium;s__Agrobacterium pusense	96.89	2.85	EASRX822566	PRJNA850115
CTOTU48218	d__Bacteria;p__Firmicutes;c__Bacilli;o__Lactobacillales;f__Enterococcaceae;g__Enterococcus_D;s__Enterococcus_D casseliflavus	88.15	2.77	EASRX822566	PRJNA850115
CTOTU48219	d__Bacteria;p__Proteobacteria;c__Gammaproteobacteria;o__Pseudomonadales;f__Pseudomonadaceae;g__Pseudomonas_A;s__Pseudomonas_A xanthomarina_A	94.01	1.42	EASRX822567	PRJNA850115
CTOTU48220	d__Bacteria;p__Proteobacteria;c__Gammaproteobacteria;o__Xanthomonadales;f__Xanthomonadaceae;g__Stenotrophomonas;s__Stenotrophomonas acidaminiphila_A	99.41	0.55	EASRX822567	PRJNA850115
CTOTU48221	d__Bacteria;p__Proteobacteria;c__Gammaproteobacteria;o__Enterobacterales;f__Enterobacteriaceae;g__Atlantibacter;s__Atlantibacter hermannii	99.19	0.59	EASRX822567	PRJNA850115
CTOTU48222	d__Bacteria;p__Firmicutes;c__Bacilli;o__Lactobacillales;f__Streptococcaceae;g__Lactococcus;s__Lactococcus lactis	100	0	EASRX822568	PRJNA850115
CTOTU48223	d__Bacteria;p__Proteobacteria;c__Gammaproteobacteria;o__Xanthomonadales;f__Xanthomonadaceae;g__Stenotrophomonas;s__Stenotrophomonas maltophilia_F	97.84	0.05	EASRX822568	PRJNA850115
CTOTU48224	d__Bacteria;p__Firmicutes_A;c__Clostridia;o__Lachnospirales;f__Lachnospiraceae;g__Lacrimispora;s__Lacrimispora sp002429965	99.37	1.9	EASRX822568	PRJNA850115
CTOTU48225	d__Bacteria;p__Proteobacteria;c__Gammaproteobacteria;o__Enterobacterales;f__Enterobacteriaceae;g__Klebsiella;s__Klebsiella oxytoca	99.96	0.21	EASRX822568	PRJNA850115
CTOTU48226	d__Bacteria;p__Bacteroidota;c__Bacteroidia;o__Flavobacteriales;f__Weeksellaceae;g__Empedobacter;s__Empedobacter sp002378465	100	0	EASRX822569	PRJNA850115
CTOTU48227	d__Bacteria;p__Firmicutes;c__Bacilli;o__Lactobacillales;f__Enterococcaceae;g__Enterococcus_D;s__Enterococcus_D casseliflavus	78.17	1.58	EASRX822569	PRJNA850115
CTOTU48228	d__Bacteria;p__Proteobacteria;c__Gammaproteobacteria;o__Pseudomonadales;f__Pseudomonadaceae;g__Pseudomonas_A;s__Pseudomonas_A stutzeri	99.86	1.37	EASRX822569	PRJNA850115
CTOTU48229	d__Bacteria;p__Proteobacteria;c__Gammaproteobacteria;o__Enterobacterales;f__Enterobacteriaceae;g__Enterobacter;s__Enterobacter hormaechei_A	99.73	0.25	EASRX822569	PRJNA850115
CTOTU48230	d__Bacteria;p__Proteobacteria;c__Gammaproteobacteria;o__Burkholderiales;f__Burkholderiaceae;g__Achromobacter;s__Achromobacter ruhlandii	99.53	0	EASRX822572	PRJNA850115
CTOTU48231	d__Bacteria;p__Firmicutes;c__Bacilli;o__Bacillales_A;f__Planococcaceae;g__Lysinibacillus;s__Lysinibacillus capsici	81.25	3.09	EASRX822572	PRJNA850115
CTOTU48232	d__Bacteria;p__Bacteroidota;c__Bacteroidia;o__Flavobacteriales;f__Weeksellaceae;g__Kaistella;s__Kaistella sp002477665	100	0.41	EASRX822572	PRJNA850115
CTOTU48233	d__Bacteria;p__Proteobacteria;c__Gammaproteobacteria;o__Pseudomonadales;f__Pseudomonadaceae;g__Pseudomonas_A;s__Pseudomonas_A stutzeri	99.86	0.55	EASRX822573	PRJNA850115
CTOTU48234	d__Bacteria;p__Firmicutes_A;c__Clostridia;o__Clostridiales;f__Clostridiaceae;g__Clostridium_J;s__Clostridium_J sp002453475	97.43	2.98	EASRX822573	PRJNA850115
CTOTU48235	d__Bacteria;p__Firmicutes_C;c__Negativicutes;o__Sporomusales;f__Thermosinaceae;g__Anaerospora;s__Anaerospora hongkongensis	100	3.38	EASRX822573	PRJNA850115
CTOTU48236	d__Bacteria;p__Proteobacteria;c__Gammaproteobacteria;o__Pseudomonadales;f__Moraxellaceae;g__Acinetobacter;s__Acinetobacter oleivorans	98.28	0.14	EASRX822573	PRJNA850115
CTOTU48237	d__Bacteria;p__Proteobacteria;c__Gammaproteobacteria;o__Pseudomonadales;f__Moraxellaceae;g__Acinetobacter;s__Acinetobacter nosocomialis	99.43	0	EASRX822577	PRJNA850115
CTOTU48238	d__Bacteria;p__Proteobacteria;c__Gammaproteobacteria;o__Pseudomonadales;f__Pseudomonadaceae;g__Pseudomonas_A;s__Pseudomonas_A nitrititolerans	93.01	1.14	EASRX822577	PRJNA850115
CTOTU48239	d__Bacteria;p__Proteobacteria;c__Gammaproteobacteria;o__Pseudomonadales;f__Pseudomonadaceae;g__Pseudomonas_A;s__Pseudomonas_A stutzeri	79.31	2.82	EASRX822577	PRJNA850115
CTOTU48240	d__Bacteria;p__Proteobacteria;c__Gammaproteobacteria;o__Enterobacterales;f__Enterobacteriaceae;g__Enterobacter;s__Enterobacter chengduensis	98.25	0.08	EASRX822577	PRJNA850115
CTOTU48241	d__Bacteria;p__Bacteroidota;c__Bacteroidia;o__Flavobacteriales;f__Weeksellaceae;g__Empedobacter;s__Empedobacter brevis	100	0	EASRX822578	PRJNA850115
CTOTU48242	d__Bacteria;p__Proteobacteria;c__Gammaproteobacteria;o__Enterobacterales;f__Enterobacteriaceae;g__Serratia;s__Serratia liquefaciens	100	3.57	EASRX822578	PRJNA850115
CTOTU48243	d__Bacteria;p__Proteobacteria;c__Gammaproteobacteria;o__Xanthomonadales;f__Xanthomonadaceae;g__Stenotrophomonas;s__Stenotrophomonas maltophilia_AQ	99.59	0.34	EASRX822578	PRJNA850115
CTOTU48244	d__Bacteria;p__Bacteroidota;c__Bacteroidia;o__Sphingobacteriales;f__Sphingobacteriaceae;g__Sphingobacterium;s__Sphingobacterium sp002420705	93.84	2.3	EASRX822578	PRJNA850115
CTOTU48245	d__Bacteria;p__Bacteroidota;c__Bacteroidia;o__Flavobacteriales;f__Weeksellaceae;g__Empedobacter;s__Empedobacter sp002378465	100	0	EASRX822582	PRJNA850115
CTOTU48246	d__Bacteria;p__Proteobacteria;c__Gammaproteobacteria;o__Xanthomonadales;f__Xanthomonadaceae;g__Stenotrophomonas;s__Stenotrophomonas acidaminiphila	98.9	0.82	EASRX822582	PRJNA850115
CTOTU48247	d__Bacteria;p__Bacteroidota;c__Bacteroidia;o__Sphingobacteriales;f__Sphingobacteriaceae;g__Sphingobacterium;s__Sphingobacterium siyangense	99.13	2.62	EASRX822582	PRJNA850115
CTOTU48248	d__Bacteria;p__Bacteroidota;c__Bacteroidia;o__Sphingobacteriales;f__Sphingobacteriaceae;g__Sphingobacterium;s__Sphingobacterium sp002472835	99.57	2.06	EASRX822583	PRJNA850115
CTOTU48249	d__Bacteria;p__Proteobacteria;c__Gammaproteobacteria;o__Enterobacterales;f__Enterobacteriaceae;g__Leclercia;s__Leclercia adecarboxylata	68.42	0	EASRX822583	PRJNA850115
CTOTU48250	d__Bacteria;p__Bacteroidota;c__Bacteroidia;o__Sphingobacteriales;f__Sphingobacteriaceae;g__Sphingobacterium;s__Sphingobacterium cellulitidis	91.81	0.73	EASRX822583	PRJNA850115
CTOTU48251	d__Bacteria;p__Bacteroidota;c__Bacteroidia;o__Flavobacteriales;f__Weeksellaceae;g__Empedobacter;s__Empedobacter falsenii_A	100	0	EASRX822583	PRJNA850115
CTOTU48252	d__Bacteria;p__Bacteroidota;c__Bacteroidia;o__Flavobacteriales;f__Weeksellaceae;g__Kaistella;s__Kaistella sp014837035	62.38	0	EASRX822583	PRJNA850115
CTOTU48253	d__Bacteria;p__Proteobacteria;c__Gammaproteobacteria;o__Pseudomonadales;f__Pseudomonadaceae;g__Pseudomonas_A;s__Pseudomonas_A stutzeri_AC	86.38	1.06	EASRX822583	PRJNA850115
CTOTU48254	d__Bacteria;p__Proteobacteria;c__Gammaproteobacteria;o__Enterobacterales;f__Enterobacteriaceae;g__Buttiauxella;s__	98.4	0.9	EASRX822583	PRJNA850115
CTOTU48255	d__Bacteria;p__Proteobacteria;c__Gammaproteobacteria;o__Enterobacterales;f__Enterobacteriaceae;g__Enterobacter;s__Enterobacter kobei	97.9	0.57	EASRX822583	PRJNA850115
CTOTU48256	d__Bacteria;p__Proteobacteria;c__Gammaproteobacteria;o__Xanthomonadales;f__Xanthomonadaceae;g__Stenotrophomonas;s__Stenotrophomonas acidaminiphila_A	99.59	0.43	EASRX822584	PRJNA850115
CTOTU48257	d__Bacteria;p__Proteobacteria;c__Gammaproteobacteria;o__Enterobacterales;f__Enterobacteriaceae;g__Enterobacter;s__Enterobacter hormaechei_A	99.73	0.08	EASRX822584	PRJNA850115
CTOTU48258	d__Bacteria;p__Bacteroidota;c__Bacteroidia;o__Sphingobacteriales;f__Sphingobacteriaceae;g__Sphingobacterium;s__Sphingobacterium sp002500745	98.94	0.71	EASRX822584	PRJNA850115
CTOTU48259	d__Bacteria;p__Bacteroidota;c__Bacteroidia;o__Flavobacteriales;f__Weeksellaceae;g__Empedobacter;s__Empedobacter sp002378465	100	0	EASRX822584	PRJNA850115
CTOTU48260	d__Bacteria;p__Proteobacteria;c__Alphaproteobacteria;o__Caulobacterales;f__Caulobacteraceae;g__Brevundimonas;s__Brevundimonas diminuta_B	99.35	0.32	EASRX822585	PRJNA850115
CTOTU48261	d__Bacteria;p__Proteobacteria;c__Gammaproteobacteria;o__Pseudomonadales;f__Pseudomonadaceae;g__Pseudomonas_A;s__Pseudomonas_A stutzeri	100	0.55	EASRX822585	PRJNA850115
CTOTU48262	d__Bacteria;p__Proteobacteria;c__Gammaproteobacteria;o__Enterobacterales;f__Enterobacteriaceae;g__Enterobacter;s__Enterobacter hormaechei	99.89	0.19	EASRX822585	PRJNA850115
CTOTU48263	d__Bacteria;p__Bacteroidota;c__Bacteroidia;o__Flavobacteriales;f__Weeksellaceae;g__Empedobacter;s__Empedobacter sp002378465	100	0	EASRX822586	PRJNA850115
CTOTU48264	d__Bacteria;p__Proteobacteria;c__Gammaproteobacteria;o__Pseudomonadales;f__Pseudomonadaceae;g__Pseudomonas_A;s__Pseudomonas_A stutzeri	99.45	0.14	EASRX822586	PRJNA850115
CTOTU48265	d__Bacteria;p__Proteobacteria;c__Gammaproteobacteria;o__Pseudomonadales;f__Pseudomonadaceae;g__Pseudomonas_B;s__Pseudomonas_B luteola	99.3	0.76	EASRX822588	PRJNA850115
CTOTU48266	d__Bacteria;p__Proteobacteria;c__Gammaproteobacteria;o__Pseudomonadales;f__Pseudomonadaceae;g__Pseudomonas_B;s__Pseudomonas_B oryzihabitans	97	1.23	EASRX822588	PRJNA850115
CTOTU48267	d__Bacteria;p__Firmicutes;c__Bacilli;o__Staphylococcales;f__Staphylococcaceae;g__Mammaliicoccus;s__Mammaliicoccus sciuri	90.19	3.87	EASRX822588	PRJNA850115
CTOTU48268	d__Bacteria;p__Proteobacteria;c__Gammaproteobacteria;o__Pseudomonadales;f__Moraxellaceae;g__Moraxella_A;s__Moraxella_A cinereus	99.14	0	EASRX822588	PRJNA850115
CTOTU48269	d__Bacteria;p__Proteobacteria;c__Gammaproteobacteria;o__Enterobacterales;f__Enterobacteriaceae;g__Mixta;s__Mixta calida	97.13	2.51	EASRX822588	PRJNA850115
CTOTU48270	d__Bacteria;p__Proteobacteria;c__Gammaproteobacteria;o__Enterobacterales;f__Enterobacteriaceae;g__Pantoea;s__Pantoea eucrina	99.07	0.37	EASRX822588	PRJNA850115
CTOTU48271	d__Bacteria;p__Proteobacteria;c__Alphaproteobacteria;o__Caulobacterales;f__Caulobacteraceae;g__Brevundimonas;s__Brevundimonas diminuta_B	100	0.32	EASRX822589	PRJNA850115
CTOTU48272	d__Bacteria;p__Proteobacteria;c__Gammaproteobacteria;o__Pseudomonadales;f__Pseudomonadaceae;g__Pseudomonas_E;s__Pseudomonas_E sp003428805	100	0.6	EASRX822589	PRJNA850115
CTOTU48273	d__Bacteria;p__Proteobacteria;c__Gammaproteobacteria;o__Burkholderiales;f__Burkholderiaceae;g__Massilia;s__Massilia oculi	99.41	1.66	EASRX822589	PRJNA850115
CTOTU48274	d__Bacteria;p__Proteobacteria;c__Gammaproteobacteria;o__Pseudomonadales;f__Moraxellaceae;g__Acinetobacter;s__Acinetobacter ursingii	96.94	2.01	EASRX822592	PRJNA850115
CTOTU48275	d__Bacteria;p__Proteobacteria;c__Gammaproteobacteria;o__Xanthomonadales;f__Xanthomonadaceae;g__Stenotrophomonas;s__Stenotrophomonas maltophilia_AO	99.24	0.04	EASRX822592	PRJNA850115
CTOTU48276	d__Bacteria;p__Proteobacteria;c__Gammaproteobacteria;o__Xanthomonadales;f__Xanthomonadaceae;g__Stenotrophomonas;s__Stenotrophomonas maltophilia	98.97	0	EASRX822592	PRJNA850115
CTOTU48277	d__Bacteria;p__Proteobacteria;c__Gammaproteobacteria;o__Enterobacterales;f__Enterobacteriaceae;g__Kosakonia;s__Kosakonia cowanii	98.06	0.23	EASRX822593	PRJNA850115
CTOTU48278	d__Bacteria;p__Proteobacteria;c__Gammaproteobacteria;o__Enterobacterales;f__Enterobacteriaceae;g__Leclercia;s__Leclercia adecarboxylata	99.84	0.55	EASRX822593	PRJNA850115
CTOTU48279	d__Bacteria;p__Proteobacteria;c__Gammaproteobacteria;o__Burkholderiales;f__Burkholderiaceae;g__Achromobacter;s__Achromobacter sp002975275	97.67	1.64	EASRX822593	PRJNA850115
CTOTU48280	d__Bacteria;p__Proteobacteria;c__Gammaproteobacteria;o__Pseudomonadales;f__Pseudomonadaceae;g__Pseudomonas_E;s__Pseudomonas_E fulva	100	0.14	EASRX822593	PRJNA850115
CTOTU48281	d__Bacteria;p__Proteobacteria;c__Alphaproteobacteria;o__Caulobacterales;f__Caulobacteraceae;g__Brevundimonas;s__Brevundimonas diminuta_B	99.68	0.32	EASRX822594	PRJNA850115
CTOTU48282	d__Bacteria;p__Proteobacteria;c__Gammaproteobacteria;o__Enterobacterales;f__Enterobacteriaceae;g__Pseudescherichia;s__Pseudescherichia sp002918705	100	0.77	EASRX822594	PRJNA850115
CTOTU48283	d__Bacteria;p__Proteobacteria;c__Gammaproteobacteria;o__Pseudomonadales;f__Pseudomonadaceae;g__Pseudomonas_A;s__Pseudomonas_A kunmingensis_A	100	0.14	EASRX822594	PRJNA850115
CTOTU48284	d__Bacteria;p__Proteobacteria;c__Gammaproteobacteria;o__Pseudomonadales;f__Pseudomonadaceae;g__Pseudomonas_E;s__Pseudomonas_E paracarnis	99.35	0.3	EASRX822595	PRJNA850115
CTOTU48285	d__Bacteria;p__Proteobacteria;c__Gammaproteobacteria;o__Enterobacterales;f__Enterobacteriaceae;g__Atlantibacter;s__Atlantibacter hermannii	98.87	0.54	EASRX822595	PRJNA850115
CTOTU48286	d__Bacteria;p__Proteobacteria;c__Gammaproteobacteria;o__Xanthomonadales;f__Xanthomonadaceae;g__Pseudoxanthomonas_A;s__Pseudoxanthomonas_A mexicana	99.95	0.89	EASRX822595	PRJNA850115
CTOTU48287	d__Bacteria;p__Proteobacteria;c__Gammaproteobacteria;o__Enterobacterales;f__Enterobacteriaceae;g__Leclercia;s__Leclercia adecarboxylata	76.21	0	EASRX822595	PRJNA850115
CTOTU48288	d__Bacteria;p__Proteobacteria;c__Gammaproteobacteria;o__Enterobacterales;f__Enterobacteriaceae;g__Klebsiella;s__Klebsiella aerogenes	62.23	0	EASRX822596	PRJNA850115
CTOTU48289	d__Bacteria;p__Proteobacteria;c__Gammaproteobacteria;o__Enterobacterales;f__Enterobacteriaceae;g__Enterobacter;s__Enterobacter hormaechei_A	99.56	0.41	EASRX822596	PRJNA850115
CTOTU48290	d__Bacteria;p__Firmicutes;c__Bacilli;o__Lactobacillales;f__Streptococcaceae;g__Streptococcus;s__Streptococcus parasuis	98.94	0	EASRX822596	PRJNA850115
CTOTU48291	d__Bacteria;p__Proteobacteria;c__Gammaproteobacteria;o__Burkholderiales;f__Burkholderiaceae;g__Comamonas;s__Comamonas acidovorans	75.93	0.77	EASRX822596	PRJNA850115
CTOTU48292	d__Bacteria;p__Firmicutes;c__Bacilli;o__Lactobacillales;f__Enterococcaceae;g__Enterococcus_G;s__Enterococcus_G italicus	81.29	1.51	EASRX822596	PRJNA850115
CTOTU48293	d__Bacteria;p__Firmicutes_A;c__Clostridia;o__Tissierellales;f__Sedimentibacteraceae;g__UBA1535;s__UBA1535 sp002479485	96.19	3.73	EASRX822596	PRJNA850115
CTOTU48294	d__Bacteria;p__Actinobacteriota;c__Actinomycetia;o__Propionibacteriales;f__Propionibacteriaceae;g__Arachnia;s__	95.99	1.62	EASRX822597	PRJNA850115
CTOTU48295	d__Bacteria;p__Firmicutes_A;c__Clostridia;o__Lachnospirales;f__Lachnospiraceae;g__;s__	98.73	1.27	EASRX822597	PRJNA850115
CTOTU48296	d__Bacteria;p__Proteobacteria;c__Gammaproteobacteria;o__Pseudomonadales;f__Moraxellaceae;g__Acinetobacter;s__Acinetobacter nosocomialis	99.28	0.14	EASRX822597	PRJNA850115
CTOTU48297	d__Bacteria;p__Proteobacteria;c__Gammaproteobacteria;o__Pseudomonadales;f__Moraxellaceae;g__Psychrobacter;s__Psychrobacter faecalis	99.53	0	EASRX822597	PRJNA850115
CTOTU48298	d__Bacteria;p__Proteobacteria;c__Gammaproteobacteria;o__Enterobacterales;f__Pasteurellaceae;g__Haemophilus_D;s__Haemophilus_D parainfluenzae	99.43	0.62	EASRX822597	PRJNA850115
CTOTU48299	d__Bacteria;p__Bacteroidota;c__Bacteroidia;o__Bacteroidales;f__Dysgonomonadaceae;g__Dysgonomonas;s__Dysgonomonas sp002409595	100	0.27	EASRX822600	PRJNA850115
CTOTU48300	d__Bacteria;p__Bacteroidota;c__Bacteroidia;o__Flavobacteriales;f__Flavobacteriaceae;g__Flavobacterium;s__Flavobacterium odoratimimum	99.65	0.18	EASRX822600	PRJNA850115
CTOTU48301	d__Bacteria;p__Proteobacteria;c__Gammaproteobacteria;o__Enterobacterales;f__Enterobacteriaceae;g__Leclercia;s__Leclercia adecarboxylata	96.84	1	EASRX822600	PRJNA850115
CTOTU48302	d__Bacteria;p__Proteobacteria;c__Gammaproteobacteria;o__Burkholderiales;f__Burkholderiaceae;g__Achromobacter;s__Achromobacter insolitus	99.53	0.47	EASRX822602	PRJNA843551
CTOTU48303	d__Bacteria;p__Proteobacteria;c__Gammaproteobacteria;o__Pseudomonadales;f__Pseudomonadaceae;g__Pseudomonas_A;s__Pseudomonas_A stutzeri	98.81	0.69	EASRX822602	PRJNA843551
CTOTU48304	d__Bacteria;p__Proteobacteria;c__Gammaproteobacteria;o__Enterobacterales;f__Enterobacteriaceae;g__Leclercia;s__Leclercia adecarboxylata	97.89	0.41	EASRX822603	PRJNA843551
CTOTU48305	d__Bacteria;p__Proteobacteria;c__Gammaproteobacteria;o__Pseudomonadales;f__Pseudomonadaceae;g__Pseudomonas_A;s__Pseudomonas_A nitrititolerans	99.59	0.89	EASRX822603	PRJNA843551
CTOTU48306	d__Bacteria;p__Firmicutes_A;c__Clostridia;o__Tissierellales;f__Sedimentibacteraceae;g__UBA1535;s__UBA1535 sp002479485	98.89	3.85	EASRX822603	PRJNA843551
CTOTU48307	d__Bacteria;p__Proteobacteria;c__Gammaproteobacteria;o__Pseudomonadales;f__Pseudomonadaceae;g__Pseudomonas_A;s__Pseudomonas_A stutzeri_AC	100	0.14	EASRX822604	PRJNA850115
CTOTU48308	d__Bacteria;p__Firmicutes_A;c__Clostridia;o__Clostridiales;f__Clostridiaceae;g__Clostridium_J;s__Clostridium_J sulfidigenes	78.01	3.85	EASRX822604	PRJNA850115
CTOTU48309	d__Bacteria;p__Proteobacteria;c__Gammaproteobacteria;o__Enterobacterales;f__Enterobacteriaceae;g__Leclercia;s__Leclercia adecarboxylata	79.42	2.83	EASRX822604	PRJNA850115
CTOTU48310	d__Bacteria;p__Proteobacteria;c__Gammaproteobacteria;o__Enterobacterales;f__Enterobacteriaceae;g__Phytobacter;s__Phytobacter sp002377245	86.78	1.84	EASRX822604	PRJNA850115
CTOTU48311	d__Bacteria;p__Firmicutes_A;c__Clostridia;o__Tissierellales;f__Sedimentibacteraceae;g__UBA1535;s__UBA1535 sp002479485	91.78	4.9	EASRX822604	PRJNA850115
CTOTU48312	d__Bacteria;p__Proteobacteria;c__Gammaproteobacteria;o__Enterobacterales;f__Enterobacteriaceae;g__Leclercia;s__Leclercia adecarboxylata	97.48	0.9	EASRX822605	PRJNA843551
CTOTU48313	d__Bacteria;p__Proteobacteria;c__Gammaproteobacteria;o__Xanthomonadales;f__Xanthomonadaceae;g__Stenotrophomonas;s__Stenotrophomonas maltophilia_AP	90.5	1.11	EASRX822605	PRJNA843551
CTOTU48314	d__Bacteria;p__Proteobacteria;c__Gammaproteobacteria;o__Pseudomonadales;f__Pseudomonadaceae;g__Pseudomonas_A;s__Pseudomonas_A sp004010935	88.86	3.01	EASRX822605	PRJNA843551
CTOTU48315	d__Bacteria;p__Firmicutes;c__Bacilli;o__Lactobacillales;f__Streptococcaceae;g__Lactococcus;s__Lactococcus lactis	84.29	3.19	EASRX822605	PRJNA843551
CTOTU48316	d__Bacteria;p__Proteobacteria;c__Gammaproteobacteria;o__Pseudomonadales;f__Pseudomonadaceae;g__Pseudomonas_A;s__Pseudomonas_A songnenensis	100	0.2	EASRX822605	PRJNA843551
CTOTU48317	d__Bacteria;p__Proteobacteria;c__Gammaproteobacteria;o__Enterobacterales;f__Enterobacteriaceae;g__Enterobacter;s__Enterobacter hormaechei_A	98.23	0.28	EASRX822606	PRJNA850115
CTOTU48318	d__Bacteria;p__Proteobacteria;c__Gammaproteobacteria;o__Pseudomonadales;f__Moraxellaceae;g__Acinetobacter;s__Acinetobacter nosocomialis	100	0.14	EASRX822606	PRJNA850115
CTOTU48319	d__Bacteria;p__Proteobacteria;c__Alphaproteobacteria;o__Caulobacterales;f__Caulobacteraceae;g__Brevundimonas;s__Brevundimonas sp002430835	96.79	2.5	EASRX822606	PRJNA850115
CTOTU48320	d__Bacteria;p__Proteobacteria;c__Alphaproteobacteria;o__Rhizobiales;f__Rhizobiaceae;g__Rhizobium_A;s__Rhizobium_A rhizoryzae	99.22	0	EASRX822606	PRJNA850115
CTOTU48321	d__Bacteria;p__Proteobacteria;c__Gammaproteobacteria;o__Enterobacterales;f__Enterobacteriaceae;g__Pluralibacter;s__Pluralibacter gergoviae	64.66	0	EASRX822606	PRJNA850115
CTOTU48322	d__Bacteria;p__Proteobacteria;c__Gammaproteobacteria;o__Xanthomonadales;f__Xanthomonadaceae;g__Stenotrophomonas;s__Stenotrophomonas acidaminiphila	71.85	3.7	EASRX822607	PRJNA850115
CTOTU48323	d__Bacteria;p__Firmicutes;c__Bacilli;o__Lactobacillales;f__Enterococcaceae;g__Enterococcus_B;s__Enterococcus_B hirae	75.16	2.11	EASRX822607	PRJNA850115
CTOTU48324	d__Bacteria;p__Bacteroidota;c__Bacteroidia;o__Flavobacteriales;f__Weeksellaceae;g__Cloacibacterium;s__	64.08	0.69	EASRX822607	PRJNA850115
CTOTU48325	d__Bacteria;p__Proteobacteria;c__Gammaproteobacteria;o__Enterobacterales;f__Enterobacteriaceae;g__Enterobacter;s__Enterobacter kobei	64.81	0	EASRX822607	PRJNA850115
CTOTU48326	d__Bacteria;p__Firmicutes_A;c__Clostridia;o__Clostridiales;f__Clostridiaceae;g__Clostridium_J;s__Clostridium_J sulfidigenes	97.54	1.33	EASRX822607	PRJNA850115
CTOTU48327	d__Bacteria;p__Firmicutes_A;c__Clostridia;o__Clostridiales;f__Clostridiaceae;g__Proteiniclasticum;s__Proteiniclasticum ruminis	87.79	2.27	EASRX822607	PRJNA850115
CTOTU48328	d__Bacteria;p__Bacteroidota;c__Bacteroidia;o__Flavobacteriales;f__Weeksellaceae;g__Bergeyella_A;s__Bergeyella_A sp002484105	100	0	EASRX822607	PRJNA850115
CTOTU48329	d__Bacteria;p__Proteobacteria;c__Gammaproteobacteria;o__Burkholderiales;f__Burkholderiaceae;g__Comamonas;s__Comamonas terrigena	84.63	0.79	EASRX822607	PRJNA850115
CTOTU48330	d__Bacteria;p__Proteobacteria;c__Gammaproteobacteria;o__Enterobacterales;f__Enterobacteriaceae;g__Leclercia;s__Leclercia adecarboxylata	94.75	1.99	EASRX822607	PRJNA850115
CTOTU48331	d__Bacteria;p__Firmicutes_A;c__Clostridia;o__Tissierellales;f__Sedimentibacteraceae;g__UBA1535;s__UBA1535 sp002479485	94.69	3.5	EASRX822607	PRJNA850115
CTOTU48332	d__Bacteria;p__Bacteroidota;c__Bacteroidia;o__Bacteroidales;f__Tannerellaceae;g__Barb7;s__	99.62	0.58	EASRX822608	PRJNA850115
CTOTU48333	d__Bacteria;p__Proteobacteria;c__Gammaproteobacteria;o__Burkholderiales;f__Burkholderiaceae;g__Diaphorobacter;s__Diaphorobacter nitroreducens	91.88	2.05	EASRX822608	PRJNA850115
CTOTU48334	d__Bacteria;p__Proteobacteria;c__Gammaproteobacteria;o__Enterobacterales;f__Enterobacteriaceae;g__Leclercia;s__Leclercia adecarboxylata	99.56	0.9	EASRX822608	PRJNA850115
CTOTU48335	d__Bacteria;p__Proteobacteria;c__Gammaproteobacteria;o__Pseudomonadales;f__Pseudomonadaceae;g__Pseudomonas_A;s__Pseudomonas_A balearica	90.74	0.14	EASRX822608	PRJNA850115
CTOTU48336	d__Bacteria;p__Proteobacteria;c__Gammaproteobacteria;o__Pseudomonadales;f__Pseudomonadaceae;g__Pseudomonas_A;s__Pseudomonas_A stutzeri	87.98	1.54	EASRX822608	PRJNA850115
CTOTU48337	d__Bacteria;p__Proteobacteria;c__Gammaproteobacteria;o__Xanthomonadales;f__Xanthomonadaceae;g__Stenotrophomonas;s__Stenotrophomonas acidaminiphila_A	99.59	3.88	EASRX822608	PRJNA850115
CTOTU48338	d__Bacteria;p__Firmicutes_A;c__Clostridia;o__Oscillospirales;f__Oscillospiraceae;g__Oscillibacter;s__Oscillibacter ruminantium	95.24	0.89	EASRX822610	PRJNA850115
CTOTU48339	d__Bacteria;p__Proteobacteria;c__Gammaproteobacteria;o__Pseudomonadales;f__Pseudomonadaceae;g__Pseudomonas_A;s__Pseudomonas_A stutzeri	99.86	0.14	EASRX822610	PRJNA850115
CTOTU48340	d__Bacteria;p__Proteobacteria;c__Gammaproteobacteria;o__Enterobacterales;f__Enterobacteriaceae;g__Atlantibacter;s__Atlantibacter hermannii	99.67	0.63	EASRX822610	PRJNA850115
CTOTU48341	d__Bacteria;p__Proteobacteria;c__Gammaproteobacteria;o__Xanthomonadales;f__Xanthomonadaceae;g__Stenotrophomonas;s__Stenotrophomonas maltophilia_G	100	0	EASRX822610	PRJNA850115
CTOTU48342	d__Bacteria;p__Bacteroidota;c__Bacteroidia;o__Flavobacteriales;f__Weeksellaceae;g__Kaistella;s__Kaistella sp002477665	57.05	0.26	EASRX822611	PRJNA850115
CTOTU48343	d__Bacteria;p__Proteobacteria;c__Gammaproteobacteria;o__Pseudomonadales;f__Moraxellaceae;g__Acinetobacter;s__Acinetobacter nosocomialis	99.43	1.15	EASRX822611	PRJNA850115
CTOTU48344	d__Bacteria;p__Proteobacteria;c__Gammaproteobacteria;o__Burkholderiales;f__Burkholderiaceae;g__Achromobacter;s__Achromobacter aegrifaciens	97.22	0.53	EASRX822611	PRJNA850115
CTOTU48345	d__Bacteria;p__Proteobacteria;c__Gammaproteobacteria;o__Enterobacterales;f__Enterobacteriaceae;g__Enterobacter;s__Enterobacter hormaechei_A	94.61	0.32	EASRX822613	PRJNA850115
CTOTU48346	d__Bacteria;p__Proteobacteria;c__Alphaproteobacteria;o__Caulobacterales;f__Caulobacteraceae;g__Brevundimonas;s__Brevundimonas sp002430835	67.66	2.38	EASRX822613	PRJNA850115
CTOTU48347	d__Bacteria;p__Proteobacteria;c__Gammaproteobacteria;o__Burkholderiales;f__Burkholderiaceae;g__Achromobacter;s__Achromobacter veterisilvae	68.66	2.89	EASRX822614	PRJNA850115
CTOTU48348	d__Bacteria;p__Proteobacteria;c__Alphaproteobacteria;o__Caulobacterales;f__Caulobacteraceae;g__Brevundimonas;s__Brevundimonas sp002479495	60.09	2.01	EASRX822614	PRJNA850115
CTOTU48349	d__Bacteria;p__Firmicutes_A;c__Clostridia;o__Clostridiales;f__Clostridiaceae;g__Clostridium_J;s__Clostridium_J sulfidigenes	60.19	1.48	EASRX822614	PRJNA850115
CTOTU48350	d__Bacteria;p__Proteobacteria;c__Gammaproteobacteria;o__Pseudomonadales;f__Pseudomonadaceae;g__Pseudomonas_A;s__Pseudomonas_A balearica	78.95	5.26	EASRX822614	PRJNA850115
CTOTU48351	d__Bacteria;p__Proteobacteria;c__Gammaproteobacteria;o__Enterobacterales;f__Enterobacteriaceae;g__Leclercia;s__Leclercia adecarboxylata	85.61	2.39	EASRX822614	PRJNA850115
CTOTU48352	d__Bacteria;p__Proteobacteria;c__Gammaproteobacteria;o__Pseudomonadales;f__Pseudomonadaceae;g__Pseudomonas_A;s__Pseudomonas_A nitrititolerans	97.87	0.82	EASRX822615	PRJNA850115
CTOTU48353	d__Bacteria;p__Proteobacteria;c__Gammaproteobacteria;o__Enterobacterales;f__Enterobacteriaceae;g__Enterobacter;s__Enterobacter hormaechei_A	99.77	0.22	EASRX822615	PRJNA850115
CTOTU48354	d__Bacteria;p__Proteobacteria;c__Alphaproteobacteria;o__Caulobacterales;f__Caulobacteraceae;g__Brevundimonas;s__Brevundimonas diminuta_B	73.94	2.06	EASRX822615	PRJNA850115
CTOTU48355	d__Bacteria;p__Firmicutes_A;c__Clostridia;o__Clostridiales;f__Clostridiaceae;g__Clostridium_J;s__Clostridium_J sulfidigenes	95.42	2.89	EASRX822615	PRJNA850115
CTOTU48356	d__Bacteria;p__Bacteroidota;c__Bacteroidia;o__Sphingobacteriales;f__Sphingobacteriaceae;g__Sphingobacterium;s__Sphingobacterium multivorum	100	1.43	EASRX822615	PRJNA850115
CTOTU48357	d__Bacteria;p__Proteobacteria;c__Gammaproteobacteria;o__Enterobacterales;f__Enterobacteriaceae;g__Klebsiella;s__Klebsiella oxytoca	99.17	0.21	EASRX822615	PRJNA850115
CTOTU48358	d__Bacteria;p__Proteobacteria;c__Gammaproteobacteria;o__Enterobacterales;f__Enterobacteriaceae;g__Leclercia;s__Leclercia adecarboxylata	62.38	0	EASRX822615	PRJNA850115
CTOTU48359	d__Bacteria;p__Firmicutes_A;c__Clostridia;o__Clostridiales;f__Clostridiaceae;g__Clostridium_J;s__Clostridium_J sulfidigenes	92.74	3.93	EASRX822616	PRJNA850115
CTOTU48360	d__Bacteria;p__Proteobacteria;c__Gammaproteobacteria;o__Enterobacterales;f__Enterobacteriaceae;g__Enterobacter;s__Enterobacter hormaechei_A	95.02	2.56	EASRX822616	PRJNA850115
CTOTU48361	d__Bacteria;p__Proteobacteria;c__Gammaproteobacteria;o__Pseudomonadales;f__Pseudomonadaceae;g__Pseudomonas_A;s__Pseudomonas_A nitrititolerans	99.59	1.11	EASRX822616	PRJNA850115
CTOTU48362	d__Bacteria;p__Firmicutes_A;c__Clostridia;o__Tissierellales;f__Sedimentibacteraceae;g__Sedimentibacter;s__	98.37	1.75	EASRX822616	PRJNA850115
CTOTU48363	d__Bacteria;p__Proteobacteria;c__Gammaproteobacteria;o__Pseudomonadales;f__Pseudomonadaceae;g__Pseudomonas_A;s__Pseudomonas_A stutzeri_AC	100	0.55	EASRX822617	PRJNA850115
CTOTU48364	d__Bacteria;p__Proteobacteria;c__Gammaproteobacteria;o__Xanthomonadales;f__Xanthomonadaceae;g__Stenotrophomonas;s__	91.93	2.76	EASRX822617	PRJNA850115
CTOTU48365	d__Bacteria;p__Proteobacteria;c__Gammaproteobacteria;o__Pseudomonadales;f__Pseudomonadaceae;g__Pseudomonas_A;s__Pseudomonas_A nitrititolerans	100	1.38	EASRX822618	PRJNA850115
CTOTU48366	d__Bacteria;p__Proteobacteria;c__Gammaproteobacteria;o__Enterobacterales;f__Enterobacteriaceae;g__Enterobacter;s__Enterobacter cloacae_M	99.89	0.08	EASRX822618	PRJNA850115
CTOTU48367	d__Bacteria;p__Proteobacteria;c__Gammaproteobacteria;o__Burkholderiales;f__Burkholderiaceae;g__Achromobacter;s__Achromobacter animicus	99.53	0.5	EASRX822618	PRJNA850115
CTOTU48368	d__Bacteria;p__Firmicutes_A;c__Clostridia;o__Oscillospirales;f__Acutalibacteraceae;g__Scatavimonas;s__Scatavimonas sp900540275	94.3	2.6	EASRX822618	PRJNA850115
CTOTU48369	d__Bacteria;p__Proteobacteria;c__Gammaproteobacteria;o__Xanthomonadales;f__Xanthomonadaceae;g__Stenotrophomonas;s__Stenotrophomonas sp002345545	56.2	1.16	EASRX822618	PRJNA850115
CTOTU48370	d__Bacteria;p__Proteobacteria;c__Gammaproteobacteria;o__Pseudomonadales;f__Moraxellaceae;g__Acinetobacter;s__Acinetobacter sp002365595	100	0	EASRX822619	PRJNA850115
CTOTU48371	d__Bacteria;p__Proteobacteria;c__Gammaproteobacteria;o__Enterobacterales;f__Enterobacteriaceae;g__Cronobacter;s__Cronobacter dublinensis	99.97	0.34	EASRX822619	PRJNA850115
CTOTU48372	d__Bacteria;p__Proteobacteria;c__Gammaproteobacteria;o__Enterobacterales;f__Enterobacteriaceae;g__Atlantibacter;s__Atlantibacter hermannii	99.61	0.82	EASRX822620	PRJNA850115
CTOTU48373	d__Bacteria;p__Proteobacteria;c__Gammaproteobacteria;o__Pseudomonadales;f__Moraxellaceae;g__Acinetobacter;s__Acinetobacter bereziniae	99.93	2.3	EASRX822620	PRJNA850115
CTOTU48374	d__Bacteria;p__Firmicutes;c__Bacilli;o__Lactobacillales;f__Vagococcaceae;g__Vagococcus;s__Vagococcus fluvialis	81.31	2.72	EASRX822620	PRJNA850115
CTOTU48375	d__Bacteria;p__Proteobacteria;c__Alphaproteobacteria;o__Rhizobiales_A;f__Rhizobiaceae_A;g__Ochrobactrum;s__Ochrobactrum intermedium	66.09	0.43	EASRX822620	PRJNA850115
CTOTU48376	d__Bacteria;p__Proteobacteria;c__Gammaproteobacteria;o__Pseudomonadales;f__Pseudomonadaceae;g__Pseudomonas_A;s__Pseudomonas_A kunmingensis_A	90.98	1.95	EASRX822620	PRJNA850115
CTOTU48377	d__Bacteria;p__Proteobacteria;c__Gammaproteobacteria;o__Enterobacterales;f__Enterobacteriaceae;g__Pseudescherichia;s__Pseudescherichia sp002918705	57.37	0	EASRX822621	PRJNA850115
CTOTU48378	d__Bacteria;p__Proteobacteria;c__Gammaproteobacteria;o__Enterobacterales;f__Enterobacteriaceae;g__Enterobacter;s__Enterobacter hormaechei_A	99.73	0.25	EASRX822621	PRJNA850115
CTOTU48379	d__Bacteria;p__Proteobacteria;c__Gammaproteobacteria;o__Xanthomonadales;f__Xanthomonadaceae;g__Stenotrophomonas;s__Stenotrophomonas pavanii	100	0	EASRX822621	PRJNA850115
CTOTU48380	d__Bacteria;p__Firmicutes_A;c__Clostridia;o__Clostridiales;f__Clostridiaceae;g__Proteiniclasticum;s__Proteiniclasticum sp003514505	81.95	2.46	EASRX822621	PRJNA850115
CTOTU48381	d__Bacteria;p__Proteobacteria;c__Gammaproteobacteria;o__Enterobacterales;f__Enterobacteriaceae;g__Superficieibacter;s__Superficieibacter sp002421005	99.75	0.52	EASRX822622	PRJNA850115
CTOTU48382	d__Bacteria;p__Proteobacteria;c__Gammaproteobacteria;o__Xanthomonadales;f__Xanthomonadaceae;g__Stenotrophomonas;s__Stenotrophomonas maltophilia_AA	56.7	0.34	EASRX822622	PRJNA850115
CTOTU48383	d__Bacteria;p__Proteobacteria;c__Gammaproteobacteria;o__Xanthomonadales;f__Xanthomonadaceae;g__Stenotrophomonas;s__Stenotrophomonas maltophilia_F	100	0.05	EASRX822624	PRJNA850115
CTOTU48384	d__Bacteria;p__Proteobacteria;c__Gammaproteobacteria;o__Pseudomonadales;f__Pseudomonadaceae;g__Pseudomonas_A;s__Pseudomonas_A stutzeri	99.86	0.55	EASRX822624	PRJNA850115
CTOTU48385	d__Bacteria;p__Proteobacteria;c__Gammaproteobacteria;o__Enterobacterales;f__Enterobacteriaceae;g__Pseudescherichia;s__Pseudescherichia vulneris	100	0.57	EASRX822624	PRJNA850115
CTOTU48386	d__Bacteria;p__Proteobacteria;c__Gammaproteobacteria;o__Pseudomonadales;f__Moraxellaceae;g__Acinetobacter;s__Acinetobacter variabilis	78.34	2.81	EASRX822625	PRJNA850115
CTOTU48387	d__Bacteria;p__Proteobacteria;c__Gammaproteobacteria;o__Xanthomonadales;f__Xanthomonadaceae;g__Stenotrophomonas;s__Stenotrophomonas maltophilia_AJ	99.54	0.17	EASRX822625	PRJNA850115
CTOTU48388	d__Bacteria;p__Firmicutes_A;c__Clostridia;o__Tissierellales;f__Sedimentibacteraceae;g__UBA1535;s__UBA1535 sp002479485	91.65	5.84	EASRX822625	PRJNA850115
CTOTU48389	d__Bacteria;p__Proteobacteria;c__Gammaproteobacteria;o__Pseudomonadales;f__Pseudomonadaceae;g__Pseudomonas_A;s__Pseudomonas_A stutzeri_T	95.68	3.55	EASRX822625	PRJNA850115
CTOTU48390	d__Bacteria;p__Proteobacteria;c__Gammaproteobacteria;o__Pseudomonadales;f__Pseudomonadaceae;g__Pseudomonas_A;s__Pseudomonas_A stutzeri	81.52	0.27	EASRX822625	PRJNA850115
CTOTU48391	d__Bacteria;p__Proteobacteria;c__Gammaproteobacteria;o__Enterobacterales;f__Enterobacteriaceae;g__Atlantibacter;s__Atlantibacter subterranea	99.48	0.62	EASRX822625	PRJNA850115
CTOTU48392	d__Bacteria;p__Proteobacteria;c__Gammaproteobacteria;o__Xanthomonadales;f__Xanthomonadaceae;g__Stenotrophomonas;s__Stenotrophomonas maltophilia_A	61.25	0.38	EASRX822626	PRJNA850115
CTOTU48393	d__Bacteria;p__Proteobacteria;c__Gammaproteobacteria;o__Enterobacterales;f__Enterobacteriaceae;g__Leclercia;s__Leclercia adecarboxylata	99.9	0.69	EASRX822626	PRJNA850115
CTOTU48394	d__Bacteria;p__Bacteroidota;c__Bacteroidia;o__Sphingobacteriales;f__Sphingobacteriaceae;g__Sphingobacterium;s__Sphingobacterium multivorum	100	2.38	EASRX822626	PRJNA850115
CTOTU48395	d__Bacteria;p__Proteobacteria;c__Gammaproteobacteria;o__Pseudomonadales;f__Pseudomonadaceae;g__Pseudomonas_A;s__Pseudomonas_A stutzeri	84.25	0.65	EASRX822626	PRJNA850115
CTOTU48396	d__Bacteria;p__Proteobacteria;c__Gammaproteobacteria;o__Enterobacterales;f__Enterobacteriaceae;g__Serratia;s__Serratia bockelmannii	95.98	0.89	EASRX822627	PRJNA850115
CTOTU48397	d__Bacteria;p__Proteobacteria;c__Gammaproteobacteria;o__Xanthomonadales;f__Xanthomonadaceae;g__Stenotrophomonas;s__Stenotrophomonas geniculata	50.92	0.11	EASRX822627	PRJNA850115
CTOTU48398	d__Bacteria;p__Firmicutes;c__Bacilli;o__Lactobacillales;f__Enterococcaceae;g__Enterococcus_D;s__Enterococcus_D casseliflavus	77.36	2	EASRX822627	PRJNA850115
CTOTU48399	d__Bacteria;p__Bacteroidota;c__Bacteroidia;o__Sphingobacteriales;f__Sphingobacteriaceae;g__Sphingobacterium;s__Sphingobacterium multivorum	98.89	1.9	EASRX822627	PRJNA850115
CTOTU48400	d__Bacteria;p__Proteobacteria;c__Gammaproteobacteria;o__Pseudomonadales;f__Pseudomonadaceae;g__Pseudomonas_A;s__Pseudomonas_A nitrititolerans	97.75	0.38	EASRX822627	PRJNA850115
CTOTU48401	d__Bacteria;p__Proteobacteria;c__Gammaproteobacteria;o__Pseudomonadales;f__Pseudomonadaceae;g__Pseudomonas_A;s__Pseudomonas_A stutzeri	95.6	0.51	EASRX822627	PRJNA850115
CTOTU48402	d__Bacteria;p__Proteobacteria;c__Gammaproteobacteria;o__Enterobacterales;f__Enterobacteriaceae;g__Atlantibacter;s__Atlantibacter hermannii	97.09	0.87	EASRX822627	PRJNA850115
CTOTU48403	d__Bacteria;p__Proteobacteria;c__Gammaproteobacteria;o__Pseudomonadales;f__Pseudomonadaceae;g__Pseudomonas_E;s__Pseudomonas_E juntendi	98.68	1.43	EASRX822628	PRJNA850115
CTOTU48404	d__Bacteria;p__Proteobacteria;c__Gammaproteobacteria;o__Pseudomonadales;f__Moraxellaceae;g__Acinetobacter;s__Acinetobacter nosocomialis	93.01	0.57	EASRX822628	PRJNA850115
CTOTU48405	d__Bacteria;p__Bacteroidota;c__Bacteroidia;o__Flavobacteriales;f__Weeksellaceae;g__Kaistella;s__Kaistella sp002477665	92.27	0.65	EASRX822630	PRJNA850115
CTOTU48406	d__Bacteria;p__Proteobacteria;c__Gammaproteobacteria;o__Enterobacterales;f__Enterobacteriaceae;g__Leclercia;s__Leclercia adecarboxylata	97.92	0.41	EASRX822630	PRJNA850115
CTOTU48407	d__Bacteria;p__Proteobacteria;c__Gammaproteobacteria;o__Pseudomonadales;f__Pseudomonadaceae;g__Pseudomonas_A;s__Pseudomonas_A stutzeri	97.94	0.14	EASRX822630	PRJNA850115
CTOTU48408	d__Bacteria;p__Proteobacteria;c__Alphaproteobacteria;o__Rhizobiales_A;f__Rhizobiaceae_A;g__Ochrobactrum;s__Ochrobactrum intermedium	63.21	0	EASRX822631	PRJNA850115
CTOTU48409	d__Bacteria;p__Proteobacteria;c__Gammaproteobacteria;o__Xanthomonadales;f__Xanthomonadaceae;g__Stenotrophomonas;s__	85.63	1.04	EASRX822631	PRJNA850115
CTOTU48410	d__Bacteria;p__Proteobacteria;c__Gammaproteobacteria;o__Pseudomonadales;f__Moraxellaceae;g__Acinetobacter;s__Acinetobacter ursingii	96.84	0	EASRX822631	PRJNA850115
CTOTU48411	d__Bacteria;p__Proteobacteria;c__Gammaproteobacteria;o__Enterobacterales;f__Enterobacteriaceae;g__Leclercia;s__Leclercia adecarboxylata	99.9	0.53	EASRX822631	PRJNA850115
CTOTU48412	d__Bacteria;p__Proteobacteria;c__Gammaproteobacteria;o__Pseudomonadales;f__Pseudomonadaceae;g__Pseudomonas_A;s__Pseudomonas_A nitrititolerans	95.61	1.32	EASRX822631	PRJNA850115
CTOTU48413	d__Bacteria;p__Proteobacteria;c__Gammaproteobacteria;o__Enterobacterales;f__Enterobacteriaceae;g__Enterobacter_D;s__Enterobacter_D sp900116015	53.74	0	EASRX822631	PRJNA850115
CTOTU48414	d__Bacteria;p__Firmicutes_A;c__Clostridia;o__Clostridiales;f__Clostridiaceae;g__Clostridium_J;s__Clostridium_J sulfidigenes	95.6	2.53	EASRX822632	PRJNA850115
CTOTU48415	d__Bacteria;p__Firmicutes;c__Bacilli;o__Lactobacillales;f__Enterococcaceae;g__Enterococcus_D;s__Enterococcus_D gallinarum	94.47	0.77	EASRX822632	PRJNA850115
CTOTU48416	d__Bacteria;p__Proteobacteria;c__Gammaproteobacteria;o__Pseudomonadales;f__Moraxellaceae;g__Acinetobacter;s__Acinetobacter radioresistens	97.15	1.42	EASRX822632	PRJNA850115
CTOTU48417	d__Bacteria;p__Proteobacteria;c__Gammaproteobacteria;o__Enterobacterales;f__Enterobacteriaceae;g__Enterobacter;s__Enterobacter hormaechei_A	99.73	0.08	EASRX822632	PRJNA850115
CTOTU48418	d__Bacteria;p__Bacteroidota;c__Bacteroidia;o__Flavobacteriales;f__Weeksellaceae;g__Kaistella;s__Kaistella sp002205795	98.9	0.74	EASRX822632	PRJNA850115
CTOTU48419	d__Bacteria;p__Proteobacteria;c__Gammaproteobacteria;o__Pseudomonadales;f__Pseudomonadaceae;g__Pseudomonas_A;s__Pseudomonas_A sp003205815	97.68	0.14	EASRX822632	PRJNA850115
CTOTU48420	d__Bacteria;p__Proteobacteria;c__Gammaproteobacteria;o__Pseudomonadales;f__Pseudomonadaceae;g__Pseudomonas_A;s__Pseudomonas_A stutzeri_N	99.28	0.27	EASRX822632	PRJNA850115
CTOTU48421	d__Bacteria;p__Proteobacteria;c__Gammaproteobacteria;o__Xanthomonadales;f__Xanthomonadaceae;g__Stenotrophomonas;s__Stenotrophomonas maltophilia_AO	97.14	0.85	EASRX822633	PRJNA850115
CTOTU48422	d__Bacteria;p__Proteobacteria;c__Gammaproteobacteria;o__Enterobacterales;f__Enterobacteriaceae;g__Atlantibacter;s__Atlantibacter hermannii	99.67	0.54	EASRX822633	PRJNA850115
CTOTU48423	d__Bacteria;p__Proteobacteria;c__Gammaproteobacteria;o__Pseudomonadales;f__Pseudomonadaceae;g__Pseudomonas_A;s__Pseudomonas_A stutzeri_R	98.34	1.63	EASRX822633	PRJNA850115
CTOTU48424	d__Bacteria;p__Proteobacteria;c__Gammaproteobacteria;o__Pseudomonadales;f__Pseudomonadaceae;g__Pseudomonas_A;s__Pseudomonas_A stutzeri_AC	99.51	0.24	EASRX822633	PRJNA850115
CTOTU48425	d__Bacteria;p__Proteobacteria;c__Gammaproteobacteria;o__Xanthomonadales;f__Xanthomonadaceae;g__Stenotrophomonas;s__Stenotrophomonas maltophilia	81.2	2.76	EASRX822634	PRJNA850115
CTOTU48426	d__Bacteria;p__Proteobacteria;c__Gammaproteobacteria;o__Enterobacterales;f__Enterobacteriaceae;g__Leclercia;s__Leclercia adecarboxylata_C	93.88	1.21	EASRX822634	PRJNA850115
CTOTU48427	d__Bacteria;p__Proteobacteria;c__Gammaproteobacteria;o__Enterobacterales;f__Enterobacteriaceae;g__UBA7405;s__UBA7405 sp000755535	83.23	4.54	EASRX822634	PRJNA850115
CTOTU48428	d__Bacteria;p__Proteobacteria;c__Gammaproteobacteria;o__Pseudomonadales;f__Pseudomonadaceae;g__Pseudomonas_A;s__Pseudomonas_A stutzeri	69.96	0.49	EASRX822635	PRJNA850115
CTOTU48429	d__Bacteria;p__Proteobacteria;c__Gammaproteobacteria;o__Enterobacterales;f__Enterobacteriaceae;g__Leclercia;s__Leclercia adecarboxylata	99.63	0.55	EASRX822635	PRJNA850115
CTOTU48430	d__Bacteria;p__Proteobacteria;c__Gammaproteobacteria;o__Xanthomonadales;f__Xanthomonadaceae;g__Stenotrophomonas;s__Stenotrophomonas indicatrix	85.76	1.08	EASRX822635	PRJNA850115
CTOTU48431	d__Bacteria;p__Firmicutes;c__Bacilli;o__Exiguobacterales;f__Exiguobacteraceae;g__Exiguobacterium_A;s__Exiguobacterium_A sp001423965	96.1	0.16	EASRX822635	PRJNA850115
CTOTU48432	d__Bacteria;p__Proteobacteria;c__Gammaproteobacteria;o__Pseudomonadales;f__Moraxellaceae;g__Acinetobacter;s__	76.96	2.67	EASRX822635	PRJNA850115
CTOTU48433	d__Bacteria;p__Proteobacteria;c__Gammaproteobacteria;o__Enterobacterales;f__Enterobacteriaceae;g__Pseudescherichia;s__Pseudescherichia sp002918705	98.96	0.93	EASRX822635	PRJNA850115
CTOTU48434	d__Bacteria;p__Proteobacteria;c__Gammaproteobacteria;o__Xanthomonadales;f__Xanthomonadaceae;g__Stenotrophomonas;s__Stenotrophomonas maltophilia_B	53.63	0.34	EASRX822636	PRJNA850115
CTOTU48435	d__Bacteria;p__Bacteroidota;c__Bacteroidia;o__Flavobacteriales;f__Weeksellaceae;g__Empedobacter;s__Empedobacter sp002378465	100	0	EASRX822636	PRJNA850115
CTOTU48436	d__Bacteria;p__Firmicutes;c__Bacilli;o__Lactobacillales;f__Enterococcaceae;g__Enterococcus_G;s__Enterococcus_G italicus	98.34	0	EASRX822636	PRJNA850115
CTOTU48437	d__Bacteria;p__Proteobacteria;c__Gammaproteobacteria;o__Enterobacterales;f__Enterobacteriaceae;g__Atlantibacter;s__Atlantibacter hermannii	98.35	0.88	EASRX822636	PRJNA850115
CTOTU48438	d__Bacteria;p__Bacteroidota;c__Bacteroidia;o__Sphingobacteriales;f__Sphingobacteriaceae;g__Sphingobacterium;s__Sphingobacterium mizutaii	81.55	2.62	EASRX822636	PRJNA850115
CTOTU48439	d__Bacteria;p__Proteobacteria;c__Gammaproteobacteria;o__Pseudomonadales;f__Pseudomonadaceae;g__Pseudomonas_A;s__Pseudomonas_A sp003205815	99.77	0.14	EASRX822636	PRJNA850115
CTOTU48440	d__Bacteria;p__Proteobacteria;c__Gammaproteobacteria;o__Xanthomonadales;f__Xanthomonadaceae;g__Stenotrophomonas;s__Stenotrophomonas maltophilia_AX	99.13	0.34	EASRX822637	PRJNA850115
CTOTU48441	d__Bacteria;p__Proteobacteria;c__Gammaproteobacteria;o__Pseudomonadales;f__Pseudomonadaceae;g__Pseudomonas_A;s__Pseudomonas_A stutzeri	99.86	0.14	EASRX822637	PRJNA850115
CTOTU48442	d__Bacteria;p__Proteobacteria;c__Gammaproteobacteria;o__Burkholderiales;f__Burkholderiaceae;g__Diaphorobacter;s__Diaphorobacter nitroreducens	93.6	0.21	EASRX822637	PRJNA850115
CTOTU48443	d__Bacteria;p__Bacteroidota;c__Bacteroidia;o__Flavobacteriales;f__Weeksellaceae;g__Kaistella;s__Kaistella sp002477665	80.25	3.18	EASRX822637	PRJNA850115
CTOTU48444	d__Bacteria;p__Proteobacteria;c__Gammaproteobacteria;o__Enterobacterales;f__Enterobacteriaceae;g__Atlantibacter;s__Atlantibacter hermannii	99.67	0.55	EASRX822639	PRJNA850115
CTOTU48445	d__Bacteria;p__Firmicutes_A;c__Clostridia;o__Clostridiales;f__Clostridiaceae;g__Clostridium_J;s__Clostridium_J sulfidigenes	98.46	2.82	EASRX822639	PRJNA850115
CTOTU48446	d__Bacteria;p__Firmicutes;c__Bacilli;o__Lactobacillales;f__Lactobacillaceae;g__Leuconostoc;s__Leuconostoc lactis	66.48	0.35	EASRX822639	PRJNA850115
CTOTU48447	d__Bacteria;p__Proteobacteria;c__Gammaproteobacteria;o__Pseudomonadales;f__Pseudomonadaceae;g__Pseudomonas_A;s__Pseudomonas_A stutzeri	99.83	0.14	EASRX822639	PRJNA850115
CTOTU48448	d__Bacteria;p__Proteobacteria;c__Gammaproteobacteria;o__Xanthomonadales;f__Xanthomonadaceae;g__Stenotrophomonas;s__Stenotrophomonas acidaminiphila_A	91.81	0.6	EASRX822639	PRJNA850115
CTOTU48449	d__Bacteria;p__Firmicutes;c__Bacilli;o__Lactobacillales;f__Enterococcaceae;g__Enterococcus_D;s__Enterococcus_D casseliflavus	81.73	2.47	EASRX822639	PRJNA850115
CTOTU48450	d__Bacteria;p__Proteobacteria;c__Gammaproteobacteria;o__Enterobacterales;f__Enterobacteriaceae;g__Leclercia;s__Leclercia adecarboxylata	99.59	0.5	EASRX822640	PRJNA850115
CTOTU48451	d__Bacteria;p__Proteobacteria;c__Gammaproteobacteria;o__Pseudomonadales;f__Pseudomonadaceae;g__Pseudomonas_A;s__Pseudomonas_A stutzeri	99.66	0.55	EASRX822640	PRJNA850115
CTOTU48452	d__Bacteria;p__Firmicutes_A;c__Clostridia;o__Clostridiales;f__Clostridiaceae;g__Clostridium_J;s__Clostridium_J sulfidigenes	63.45	2.51	EASRX822640	PRJNA850115
CTOTU48453	d__Bacteria;p__Proteobacteria;c__Gammaproteobacteria;o__Pseudomonadales;f__Pseudomonadaceae;g__Pseudomonas_E;s__Pseudomonas_E qingdaonensis	99.03	0.62	EASRX822640	PRJNA850115
CTOTU48454	d__Bacteria;p__Proteobacteria;c__Gammaproteobacteria;o__Xanthomonadales;f__Xanthomonadaceae;g__Stenotrophomonas;s__Stenotrophomonas acidaminiphila	73.31	0.41	EASRX822642	PRJNA850115
CTOTU48455	d__Bacteria;p__Firmicutes_A;c__Clostridia;o__Clostridiales;f__Clostridiaceae;g__Clostridium_J;s__Clostridium_J sulfidigenes	83.95	0.55	EASRX822642	PRJNA850115
CTOTU48456	d__Bacteria;p__Proteobacteria;c__Gammaproteobacteria;o__Pseudomonadales;f__Pseudomonadaceae;g__Pseudomonas_A;s__Pseudomonas_A nitrititolerans	99.59	0.68	EASRX822642	PRJNA850115
CTOTU48457	d__Bacteria;p__Proteobacteria;c__Gammaproteobacteria;o__Pseudomonadales;f__Pseudomonadaceae;g__Pseudomonas_A;s__Pseudomonas_A stutzeri	99.52	0.55	EASRX822643	PRJNA850115
CTOTU48458	d__Bacteria;p__Proteobacteria;c__Gammaproteobacteria;o__Enterobacterales;f__Enterobacteriaceae;g__Leclercia;s__Leclercia adecarboxylata	60.5	0	EASRX822643	PRJNA850115
CTOTU48459	d__Bacteria;p__Proteobacteria;c__Gammaproteobacteria;o__Xanthomonadales;f__Xanthomonadaceae;g__Stenotrophomonas;s__Stenotrophomonas maltophilia_A	86.83	1.07	EASRX822643	PRJNA850115
CTOTU48460	d__Bacteria;p__Firmicutes_A;c__Clostridia;o__Lachnospirales;f__Lachnospiraceae;g__Anaerocolumna;s__Anaerocolumna sp002434335	98.43	5.03	EASRX822643	PRJNA850115
CTOTU48461	d__Bacteria;p__Proteobacteria;c__Gammaproteobacteria;o__Enterobacterales;f__Enterobacteriaceae;g__Enterobacter;s__Enterobacter hormaechei_A	99.89	0.23	EASRX822643	PRJNA850115
CTOTU48462	d__Bacteria;p__Bacteroidota;c__Bacteroidia;o__Sphingobacteriales;f__Sphingobacteriaceae;g__Sphingobacterium;s__Sphingobacterium multivorum	79.43	2.14	EASRX822643	PRJNA850115
CTOTU48463	d__Bacteria;p__Firmicutes_A;c__Clostridia;o__Tissierellales;f__Sedimentibacteraceae;g__Sedimentibacter;s__	98.37	1.75	EASRX822644	PRJNA850115
CTOTU48464	d__Bacteria;p__Proteobacteria;c__Alphaproteobacteria;o__Caulobacterales;f__Caulobacteraceae;g__Brevundimonas;s__Brevundimonas diminuta_B	88.63	0.67	EASRX822644	PRJNA850115
CTOTU48465	d__Bacteria;p__Proteobacteria;c__Gammaproteobacteria;o__Pseudomonadales;f__Pseudomonadaceae;g__Pseudomonas_A;s__	56.9	0	EASRX822644	PRJNA850115
CTOTU48466	d__Bacteria;p__Firmicutes_A;c__Clostridia;o__Oscillospirales;f__Oscillospiraceae;g__Oscillibacter;s__Oscillibacter sp002455655	81.21	1.34	EASRX822644	PRJNA850115
CTOTU48467	d__Bacteria;p__Bacteroidota;c__Bacteroidia;o__Flavobacteriales;f__Weeksellaceae;g__Empedobacter;s__Empedobacter falsenii_A	100	2.21	EASRX822644	PRJNA850115
CTOTU48468	d__Bacteria;p__Proteobacteria;c__Gammaproteobacteria;o__Pseudomonadales;f__Pseudomonadaceae;g__Pseudomonas_A;s__Pseudomonas_A balearica	99.94	0.14	EASRX822644	PRJNA850115
CTOTU48469	d__Bacteria;p__Proteobacteria;c__Alphaproteobacteria;o__Rhodobacterales;f__Rhodobacteraceae;g__Paracoccus;s__Paracoccus jeotgali	97.68	0.3	EASRX822645	PRJNA850115
[truncated: 2,276 more rows]
