# Supplementary material for: Metagenome-assembled genomes indicate that antimicrobial resistance genes are highly prevalent among urban bacteria and multidrug and glycopeptide resistances are ubiquitous in most taxa
Source: Front Microbiol. 2023 Jan 25;14:1037845. doi: 10.3389/fmicb.2023.1037845 (PMC9905122; doi:10.3389/fmicb.2023.1037845)
Supplement: Supplementary file 3 [file Table_3.csv]

Supplementary Table 3. List of the 2,070 MAGs, resulting gOTUs, completeness, contamination, quality score, n50, best bin status, and best bin GTDB-tk taxonomic classification.
bin	gOTU	completeness	contamination	quality_score	n50	best.bin	best.bin.taxonomy
CTOTU14201	group-1-1	61.88	0.99	56.93	22169	FALSE	d__Bacteria;p__Patescibacteria;c__Microgenomatia;o__UBA1400;f__UBA12108;g__GWF;s__
CTOTU14276	group-1-1	65.64	0.99	60.69	33673	TRUE	d__Bacteria;p__Patescibacteria;c__Microgenomatia;o__UBA1400;f__UBA12108;g__GWF;s__
CTOTU14227	group-10-1	61.08	1.71	52.53	30366	FALSE	d__Bacteria;p__Patescibacteria;c__Paceibacteria;o__UBA9983_A;f__UBA9973;g__JAGOQQ01;s__
CTOTU14246	group-10-1	58.33	0.85	54.08	17507	TRUE	d__Bacteria;p__Patescibacteria;c__Paceibacteria;o__UBA9983_A;f__UBA9973;g__JAGOQQ01;s__
CTOTU46894	group-100-1	98.82	0.35	97.07	181251	TRUE	d__Bacteria;p__Bacteroidota;c__Bacteroidia;o__Flavobacteriales;f__Flavobacteriaceae;g__Flavobacterium;s__Flavobacterium sp002360925
CTOTU50819	group-100-1	98.82	0.35	97.07	152049	FALSE	d__Bacteria;p__Bacteroidota;c__Bacteroidia;o__Flavobacteriales;f__Flavobacteriaceae;g__Flavobacterium;s__Flavobacterium sp002360925
CTOTU46898	group-102-1	99.37	1.27	93.02	228804	TRUE	d__Bacteria;p__Firmicutes_A;c__Clostridia;o__Lachnospirales;f__Lachnospiraceae;g__Lacrimispora;s__Lacrimispora celerecrescens_B
CTOTU47207	group-102-1	99.37	0	99.37	661872	FALSE	d__Bacteria;p__Firmicutes_A;c__Clostridia;o__Lachnospirales;f__Lachnospiraceae;g__Lacrimispora;s__Lacrimispora celerecrescens_B
CTOTU48719	group-102-1	99.37	0.95	94.62	228719	FALSE	d__Bacteria;p__Firmicutes_A;c__Clostridia;o__Lachnospirales;f__Lachnospiraceae;g__Lacrimispora;s__Lacrimispora celerecrescens_B
CTOTU50075	group-102-1	94.57	1.27	88.22	27354	FALSE	d__Bacteria;p__Firmicutes_A;c__Clostridia;o__Lachnospirales;f__Lachnospiraceae;g__Lacrimispora;s__Lacrimispora celerecrescens_B
CTOTU50531	group-102-1	99.37	0	99.37	316056	FALSE	d__Bacteria;p__Firmicutes_A;c__Clostridia;o__Lachnospirales;f__Lachnospiraceae;g__Lacrimispora;s__Lacrimispora celerecrescens_B
CTOTU46904	group-103-1	99.6	0.79	95.65	37934	TRUE	d__Bacteria;p__Proteobacteria;c__Gammaproteobacteria;o__Enterobacterales;f__Enterobacteriaceae;g__Pantoea;s__Pantoea sp002359495
CTOTU49358	group-103-1	98.63	1.07	93.28	72832	FALSE	d__Bacteria;p__Proteobacteria;c__Gammaproteobacteria;o__Enterobacterales;f__Enterobacteriaceae;g__Pantoea;s__Pantoea sp002359495
CTOTU46906	group-104-1	86.01	0.84	81.81	13180	FALSE	d__Bacteria;p__Proteobacteria;c__Gammaproteobacteria;o__Pseudomonadales;f__Pseudomonadaceae;g__Pseudomonas_E;s__Pseudomonas_E hunanensis
CTOTU49059	group-104-1	99.68	0.14	98.98	83821	TRUE	d__Bacteria;p__Proteobacteria;c__Gammaproteobacteria;o__Pseudomonadales;f__Pseudomonadaceae;g__Pseudomonas_E;s__Pseudomonas_E hunanensis
CTOTU46911	group-105-1	98.85	1.18	92.95	62659	FALSE	d__Bacteria;p__Proteobacteria;c__Gammaproteobacteria;o__Pseudomonadales;f__Moraxellaceae;g__Acinetobacter;s__Acinetobacter courvalinii
CTOTU46917	group-105-1	99.43	0.61	96.38	337741	TRUE	d__Bacteria;p__Proteobacteria;c__Gammaproteobacteria;o__Pseudomonadales;f__Moraxellaceae;g__Acinetobacter;s__Acinetobacter courvalinii
CTOTU47882	group-106-2-OUT	100	0.6	97	396068	TRUE	d__Bacteria;p__Proteobacteria;c__Gammaproteobacteria;o__Enterobacterales;f__Enterobacteriaceae;g__Pseudescherichia;s__
CTOTU49166	group-106-2-OUT	97.71	1.92	88.11	54249	FALSE	d__Bacteria;p__Proteobacteria;c__Gammaproteobacteria;o__Enterobacterales;f__Enterobacteriaceae;g__Pseudescherichia;s__
CTOTU46916	group-107-1	100	0.32	98.4	230875	TRUE	d__Bacteria;p__Proteobacteria;c__Alphaproteobacteria;o__Caulobacterales;f__Caulobacteraceae;g__Brevundimonas;s__Brevundimonas diminuta
CTOTU46925	group-107-1	95.95	0.81	91.9	24706	FALSE	d__Bacteria;p__Proteobacteria;c__Alphaproteobacteria;o__Caulobacterales;f__Caulobacteraceae;g__Brevundimonas;s__Brevundimonas diminuta
CTOTU48087	group-107-1	100	0.49	97.55	204129	FALSE	d__Bacteria;p__Proteobacteria;c__Alphaproteobacteria;o__Caulobacterales;f__Caulobacteraceae;g__Brevundimonas;s__Brevundimonas diminuta
CTOTU48570	group-107-1	92.45	2.38	80.55	24139	FALSE	d__Bacteria;p__Proteobacteria;c__Alphaproteobacteria;o__Caulobacterales;f__Caulobacteraceae;g__Brevundimonas;s__Brevundimonas diminuta
CTOTU48952	group-107-1	100	0.32	98.4	555625	FALSE	d__Bacteria;p__Proteobacteria;c__Alphaproteobacteria;o__Caulobacterales;f__Caulobacteraceae;g__Brevundimonas;s__Brevundimonas diminuta
CTOTU49722	group-107-1	97.54	0.83	93.39	14802	FALSE	d__Bacteria;p__Proteobacteria;c__Alphaproteobacteria;o__Caulobacterales;f__Caulobacteraceae;g__Brevundimonas;s__Brevundimonas diminuta
CTOTU50123	group-107-1	91.85	0.32	90.25	64344	FALSE	d__Bacteria;p__Proteobacteria;c__Alphaproteobacteria;o__Caulobacterales;f__Caulobacteraceae;g__Brevundimonas;s__Brevundimonas diminuta
CTOTU50399	group-107-1	99.68	0.65	96.43	280841	FALSE	d__Bacteria;p__Proteobacteria;c__Alphaproteobacteria;o__Caulobacterales;f__Caulobacteraceae;g__Brevundimonas;s__Brevundimonas diminuta
CTOTU50428	group-107-1	100	0.81	95.95	157535	FALSE	d__Bacteria;p__Proteobacteria;c__Alphaproteobacteria;o__Caulobacterales;f__Caulobacteraceae;g__Brevundimonas;s__Brevundimonas diminuta
CTOTU50571	group-107-1	89.06	3.44	71.86	12784	FALSE	d__Bacteria;p__Proteobacteria;c__Alphaproteobacteria;o__Caulobacterales;f__Caulobacteraceae;g__Brevundimonas;s__Brevundimonas diminuta
CTOTU50696	group-107-1	95.86	0.49	93.41	30343	FALSE	d__Bacteria;p__Proteobacteria;c__Alphaproteobacteria;o__Caulobacterales;f__Caulobacteraceae;g__Brevundimonas;s__Brevundimonas diminuta
CTOTU50801	group-107-1	96.64	0.81	92.59	15789	FALSE	d__Bacteria;p__Proteobacteria;c__Alphaproteobacteria;o__Caulobacterales;f__Caulobacteraceae;g__Brevundimonas;s__Brevundimonas diminuta
CTOTU46919	group-108-1	96.6	0.85	92.35	155840	FALSE	d__Bacteria;p__Proteobacteria;c__Gammaproteobacteria;o__Enterobacterales;f__Enterobacteriaceae;g__Klebsiella;s__Klebsiella variicola
CTOTU47020	group-108-1	98.27	0.63	95.12	203123	FALSE	d__Bacteria;p__Proteobacteria;c__Gammaproteobacteria;o__Enterobacterales;f__Enterobacteriaceae;g__Klebsiella;s__Klebsiella variicola
CTOTU47190	group-108-1	99.69	1.09	94.24	231474	FALSE	d__Bacteria;p__Proteobacteria;c__Gammaproteobacteria;o__Enterobacterales;f__Enterobacteriaceae;g__Klebsiella;s__Klebsiella variicola
CTOTU47453	group-108-1	96.36	1.93	86.71	79219	FALSE	d__Bacteria;p__Proteobacteria;c__Gammaproteobacteria;o__Enterobacterales;f__Enterobacteriaceae;g__Klebsiella;s__Klebsiella variicola
CTOTU47531	group-108-1	100	0.68	96.6	187733	TRUE	d__Bacteria;p__Proteobacteria;c__Gammaproteobacteria;o__Enterobacterales;f__Enterobacteriaceae;g__Klebsiella;s__Klebsiella variicola
CTOTU47895	group-108-1	98.51	0.63	95.36	185089	FALSE	d__Bacteria;p__Proteobacteria;c__Gammaproteobacteria;o__Enterobacterales;f__Enterobacteriaceae;g__Klebsiella;s__Klebsiella variicola
CTOTU49713	group-108-1	58.1	0	58.1	74457	FALSE	d__Bacteria;p__Proteobacteria;c__Gammaproteobacteria;o__Enterobacterales;f__Enterobacteriaceae;g__Klebsiella;s__Klebsiella variicola
CTOTU46920	group-109-1	99.68	0.43	97.53	149712	TRUE	d__Bacteria;p__Proteobacteria;c__Gammaproteobacteria;o__Enterobacterales;f__Enterobacteriaceae;g__Leclercia;s__Leclercia adecarboxylata_B
CTOTU48768	group-109-1	76.02	0	76.02	18539	FALSE	d__Bacteria;p__Proteobacteria;c__Gammaproteobacteria;o__Enterobacterales;f__Enterobacteriaceae;g__Leclercia;s__Leclercia adecarboxylata_B
CTOTU49997	group-109-1	99.02	1.13	93.37	111964	FALSE	d__Bacteria;p__Proteobacteria;c__Gammaproteobacteria;o__Enterobacterales;f__Enterobacteriaceae;g__Leclercia;s__Leclercia adecarboxylata_B
CTOTU14229	group-11-1	66.83	1.98	56.93	64949	FALSE	d__Bacteria;p__Patescibacteria;c__Paceibacteria;o__UBA9983_A;f__UBA6899;g__MHLP01;s__
CTOTU14244	group-11-1	66.14	1.19	60.19	53874	TRUE	d__Bacteria;p__Patescibacteria;c__Paceibacteria;o__UBA9983_A;f__UBA6899;g__MHLP01;s__
CTOTU46927	group-110-1	100	0.72	96.4	95877	FALSE	d__Bacteria;p__Proteobacteria;c__Gammaproteobacteria;o__Pseudomonadales;f__Moraxellaceae;g__Acinetobacter;s__Acinetobacter sp000369525
CTOTU50797	group-110-1	99.08	0.32	97.48	104284	TRUE	d__Bacteria;p__Proteobacteria;c__Gammaproteobacteria;o__Pseudomonadales;f__Moraxellaceae;g__Acinetobacter;s__Acinetobacter sp000369525
CTOTU46929	group-111-1	99.34	0.99	94.39	31679	FALSE	d__Bacteria;p__Firmicutes;c__Bacilli;o__Exiguobacterales;f__Exiguobacteraceae;g__Exiguobacterium;s__Exiguobacterium profundum_A
CTOTU50407	group-111-1	98.68	0.66	95.38	79577	TRUE	d__Bacteria;p__Firmicutes;c__Bacilli;o__Exiguobacterales;f__Exiguobacteraceae;g__Exiguobacterium;s__Exiguobacterium profundum_A
CTOTU46951	group-114-1	100	2.06	89.7	39705	FALSE	d__Bacteria;p__Bacteroidota;c__Bacteroidia;o__Flavobacteriales;f__Weeksellaceae;g__Chryseobacterium;s__Chryseobacterium sp002434285
CTOTU48478	group-114-1	100	0	100	61135	TRUE	d__Bacteria;p__Bacteroidota;c__Bacteroidia;o__Flavobacteriales;f__Weeksellaceae;g__Chryseobacterium;s__Chryseobacterium sp002434285
CTOTU46968	group-115-1	96.13	1.12	90.53	256935	TRUE	d__Bacteria;p__Firmicutes;c__Bacilli;o__Staphylococcales;f__Staphylococcaceae;g__Macrococcus_B;s__Macrococcus_B bohemicus
CTOTU49111	group-115-1	94.48	1.1	88.98	43106	FALSE	d__Bacteria;p__Firmicutes;c__Bacilli;o__Staphylococcales;f__Staphylococcaceae;g__Macrococcus_B;s__Macrococcus_B bohemicus
CTOTU46974	group-117-1	57.24	0	57.24	36310	FALSE	d__Bacteria;p__Proteobacteria;c__Gammaproteobacteria;o__Pseudomonadales;f__Pseudomonadaceae;g__Pseudomonas;s__Pseudomonas nitroreducens
CTOTU49494	group-117-1	59.66	1.72	51.06	18473	FALSE	d__Bacteria;p__Proteobacteria;c__Gammaproteobacteria;o__Pseudomonadales;f__Pseudomonadaceae;g__Pseudomonas;s__Pseudomonas nitroreducens
CTOTU49639	group-117-1	100	1.65	91.75	419847	TRUE	d__Bacteria;p__Proteobacteria;c__Gammaproteobacteria;o__Pseudomonadales;f__Pseudomonadaceae;g__Pseudomonas;s__Pseudomonas nitroreducens
CTOTU50354	group-117-1	98.02	1.87	88.67	30195	FALSE	d__Bacteria;p__Proteobacteria;c__Gammaproteobacteria;o__Pseudomonadales;f__Pseudomonadaceae;g__Pseudomonas;s__Pseudomonas nitroreducens
CTOTU50413	group-117-1	97.4	2.93	82.75	120276	FALSE	d__Bacteria;p__Proteobacteria;c__Gammaproteobacteria;o__Pseudomonadales;f__Pseudomonadaceae;g__Pseudomonas;s__Pseudomonas nitroreducens
CTOTU46978	group-118-1	67.24	1.72	58.64	16456	FALSE	d__Bacteria;p__Proteobacteria;c__Gammaproteobacteria;o__Pseudomonadales;f__Moraxellaceae;g__Acinetobacter;s__Acinetobacter johnsonii
CTOTU47000	group-118-1	96.54	0.04	96.34	69848	FALSE	d__Bacteria;p__Proteobacteria;c__Gammaproteobacteria;o__Pseudomonadales;f__Moraxellaceae;g__Acinetobacter;s__Acinetobacter johnsonii
CTOTU47250	group-118-1	99.91	0.48	97.51	85142	FALSE	d__Bacteria;p__Proteobacteria;c__Gammaproteobacteria;o__Pseudomonadales;f__Moraxellaceae;g__Acinetobacter;s__Acinetobacter johnsonii
CTOTU47980	group-118-1	89.13	4.12	68.53	16027	FALSE	d__Bacteria;p__Proteobacteria;c__Gammaproteobacteria;o__Pseudomonadales;f__Moraxellaceae;g__Acinetobacter;s__Acinetobacter johnsonii
CTOTU48524	group-118-1	100	0.07	99.65	152091	TRUE	d__Bacteria;p__Proteobacteria;c__Gammaproteobacteria;o__Pseudomonadales;f__Moraxellaceae;g__Acinetobacter;s__Acinetobacter johnsonii
CTOTU46990	group-119-1	100	0.03	99.85	220192	TRUE	d__Bacteria;p__Proteobacteria;c__Gammaproteobacteria;o__Xanthomonadales;f__Xanthomonadaceae;g__Stenotrophomonas;s__Stenotrophomonas maltophilia_A
CTOTU47544	group-119-1	99.45	0.69	96	63680	FALSE	d__Bacteria;p__Proteobacteria;c__Gammaproteobacteria;o__Xanthomonadales;f__Xanthomonadaceae;g__Stenotrophomonas;s__Stenotrophomonas maltophilia_A
CTOTU47816	group-119-1	92.19	0.79	88.24	13927	FALSE	d__Bacteria;p__Proteobacteria;c__Gammaproteobacteria;o__Xanthomonadales;f__Xanthomonadaceae;g__Stenotrophomonas;s__Stenotrophomonas maltophilia_A
CTOTU48575	group-119-1	93.89	0.38	91.99	33139	FALSE	d__Bacteria;p__Proteobacteria;c__Gammaproteobacteria;o__Xanthomonadales;f__Xanthomonadaceae;g__Stenotrophomonas;s__Stenotrophomonas maltophilia_A
CTOTU48923	group-119-1	96.24	0.38	94.34	70238	FALSE	d__Bacteria;p__Proteobacteria;c__Gammaproteobacteria;o__Xanthomonadales;f__Xanthomonadaceae;g__Stenotrophomonas;s__Stenotrophomonas maltophilia_A
CTOTU49121	group-119-1	99.83	0.03	99.68	190903	FALSE	d__Bacteria;p__Proteobacteria;c__Gammaproteobacteria;o__Xanthomonadales;f__Xanthomonadaceae;g__Stenotrophomonas;s__Stenotrophomonas maltophilia_A
CTOTU49215	group-119-1	98.97	0.72	95.37	175839	FALSE	d__Bacteria;p__Proteobacteria;c__Gammaproteobacteria;o__Xanthomonadales;f__Xanthomonadaceae;g__Stenotrophomonas;s__Stenotrophomonas maltophilia_A
CTOTU49695	group-119-1	94.05	0.07	93.7	17017	FALSE	d__Bacteria;p__Proteobacteria;c__Gammaproteobacteria;o__Xanthomonadales;f__Xanthomonadaceae;g__Stenotrophomonas;s__Stenotrophomonas maltophilia_A
CTOTU49739	group-119-1	100	0.72	96.4	103619	FALSE	d__Bacteria;p__Proteobacteria;c__Gammaproteobacteria;o__Xanthomonadales;f__Xanthomonadaceae;g__Stenotrophomonas;s__Stenotrophomonas maltophilia_A
CTOTU49929	group-119-1	100	0.38	98.1	350261	FALSE	d__Bacteria;p__Proteobacteria;c__Gammaproteobacteria;o__Xanthomonadales;f__Xanthomonadaceae;g__Stenotrophomonas;s__Stenotrophomonas maltophilia_A
CTOTU49949	group-119-1	89.29	0.1	88.79	36278	FALSE	d__Bacteria;p__Proteobacteria;c__Gammaproteobacteria;o__Xanthomonadales;f__Xanthomonadaceae;g__Stenotrophomonas;s__Stenotrophomonas maltophilia_A
CTOTU50191	group-119-1	95.47	0.38	93.57	17593	FALSE	d__Bacteria;p__Proteobacteria;c__Gammaproteobacteria;o__Xanthomonadales;f__Xanthomonadaceae;g__Stenotrophomonas;s__Stenotrophomonas maltophilia_A
CTOTU50442	group-119-1	90.78	0.62	87.68	13094	FALSE	d__Bacteria;p__Proteobacteria;c__Gammaproteobacteria;o__Xanthomonadales;f__Xanthomonadaceae;g__Stenotrophomonas;s__Stenotrophomonas maltophilia_A
CTOTU50758	group-119-1	92.55	1.34	85.85	14113	FALSE	d__Bacteria;p__Proteobacteria;c__Gammaproteobacteria;o__Xanthomonadales;f__Xanthomonadaceae;g__Stenotrophomonas;s__Stenotrophomonas maltophilia_A
CTOTU50764	group-119-1	99.42	1.03	94.27	71517	FALSE	d__Bacteria;p__Proteobacteria;c__Gammaproteobacteria;o__Xanthomonadales;f__Xanthomonadaceae;g__Stenotrophomonas;s__Stenotrophomonas maltophilia_A
CTOTU14230	group-12-1	52.78	0	52.78	18082	FALSE	d__Bacteria;p__Patescibacteria;c__Gracilibacteria;o__Peribacterales;f__Peribacteraceae;g__JACRIG01;s__
CTOTU14250	group-12-1	56.41	0	56.41	16896	TRUE	d__Bacteria;p__Patescibacteria;c__Gracilibacteria;o__Peribacterales;f__Peribacteraceae;g__JACRIG01;s__
CTOTU46994	group-120-2-OUT	94.63	0.02	94.53	26340	TRUE	d__Bacteria;p__Firmicutes_A;c__Clostridia;o__Oscillospirales;f__Oscillospiraceae;g__Oscillibacter;s__
CTOTU47594	group-120-2-OUT	94.3	0	94.3	163957	FALSE	d__Bacteria;p__Firmicutes_A;c__Clostridia;o__Oscillospirales;f__Oscillospiraceae;g__Oscillibacter;s__
CTOTU49420	group-120-2-OUT	95.97	0.34	94.27	138297	FALSE	d__Bacteria;p__Firmicutes_A;c__Clostridia;o__Oscillospirales;f__Oscillospiraceae;g__Oscillibacter;s__
CTOTU49456	group-120-2-OUT	92.62	0.34	90.92	74827	FALSE	d__Bacteria;p__Firmicutes_A;c__Clostridia;o__Oscillospirales;f__Oscillospiraceae;g__Oscillibacter;s__
CTOTU50181	group-120-2-OUT	84.76	1.85	75.51	13369	FALSE	d__Bacteria;p__Firmicutes_A;c__Clostridia;o__Oscillospirales;f__Oscillospiraceae;g__Oscillibacter;s__
CTOTU46996	group-121-1	100	0.2	99	594986	TRUE	d__Bacteria;p__Proteobacteria;c__Gammaproteobacteria;o__Xanthomonadales;f__Xanthomonadaceae;g__Stenotrophomonas;s__Stenotrophomonas maltophilia_AN
CTOTU47196	group-121-1	100	0.46	97.7	126472	FALSE	d__Bacteria;p__Proteobacteria;c__Gammaproteobacteria;o__Xanthomonadales;f__Xanthomonadaceae;g__Stenotrophomonas;s__Stenotrophomonas maltophilia_AN
CTOTU47005	group-122-1	96.96	1.56	89.16	10887	TRUE	d__Bacteria;p__Proteobacteria;c__Gammaproteobacteria;o__Enterobacterales;f__Enterobacteriaceae;g__Pantoea;s__Pantoea vagans
CTOTU47047	group-122-1	100	0.16	99.2	334829	FALSE	d__Bacteria;p__Proteobacteria;c__Gammaproteobacteria;o__Enterobacterales;f__Enterobacteriaceae;g__Pantoea;s__Pantoea vagans
CTOTU47068	group-122-1	100	0.16	99.2	320525	FALSE	d__Bacteria;p__Proteobacteria;c__Gammaproteobacteria;o__Enterobacterales;f__Enterobacteriaceae;g__Pantoea;s__Pantoea vagans
CTOTU50032	group-122-1	99	0.44	96.8	53525	FALSE	d__Bacteria;p__Proteobacteria;c__Gammaproteobacteria;o__Enterobacterales;f__Enterobacteriaceae;g__Pantoea;s__Pantoea vagans
CTOTU47010	group-123-1	99.66	1.44	92.46	33554	TRUE	d__Bacteria;p__Proteobacteria;c__Gammaproteobacteria;o__Xanthomonadales;f__Xanthomonadaceae;g__Stenotrophomonas;s__Stenotrophomonas maltophilia_AM
CTOTU47751	group-123-1	98.1	1.46	90.8	67621	FALSE	d__Bacteria;p__Proteobacteria;c__Gammaproteobacteria;o__Xanthomonadales;f__Xanthomonadaceae;g__Stenotrophomonas;s__Stenotrophomonas maltophilia_AM
CTOTU50367	group-123-1	74.14	0	74.14	17549	FALSE	d__Bacteria;p__Proteobacteria;c__Gammaproteobacteria;o__Xanthomonadales;f__Xanthomonadaceae;g__Stenotrophomonas;s__Stenotrophomonas maltophilia_AM
CTOTU47015	group-124-1	87.16	2.61	74.11	10468	FALSE	d__Bacteria;p__Proteobacteria;c__Gammaproteobacteria;o__Xanthomonadales;f__Xanthomonadaceae;g__Stenotrophomonas;s__Stenotrophomonas sp003086795
CTOTU48024	group-124-1	88.32	2.07	77.97	48485	FALSE	d__Bacteria;p__Proteobacteria;c__Gammaproteobacteria;o__Xanthomonadales;f__Xanthomonadaceae;g__Stenotrophomonas;s__Stenotrophomonas sp003086795
CTOTU49019	group-124-1	100	1.38	93.1	225668	FALSE	d__Bacteria;p__Proteobacteria;c__Gammaproteobacteria;o__Xanthomonadales;f__Xanthomonadaceae;g__Stenotrophomonas;s__Stenotrophomonas sp003086795
CTOTU49083	group-124-1	99.62	0.17	98.77	109403	FALSE	d__Bacteria;p__Proteobacteria;c__Gammaproteobacteria;o__Xanthomonadales;f__Xanthomonadaceae;g__Stenotrophomonas;s__Stenotrophomonas sp003086795
CTOTU49092	group-124-1	100	0.11	99.45	387440	TRUE	d__Bacteria;p__Proteobacteria;c__Gammaproteobacteria;o__Xanthomonadales;f__Xanthomonadaceae;g__Stenotrophomonas;s__Stenotrophomonas sp003086795
CTOTU49570	group-124-1	94.89	0.74	91.19	17498	FALSE	d__Bacteria;p__Proteobacteria;c__Gammaproteobacteria;o__Xanthomonadales;f__Xanthomonadaceae;g__Stenotrophomonas;s__Stenotrophomonas sp003086795
CTOTU50236	group-124-1	99.37	0.04	99.17	38485	FALSE	d__Bacteria;p__Proteobacteria;c__Gammaproteobacteria;o__Xanthomonadales;f__Xanthomonadaceae;g__Stenotrophomonas;s__Stenotrophomonas sp003086795
CTOTU50287	group-124-1	100	0.8	96	96211	FALSE	d__Bacteria;p__Proteobacteria;c__Gammaproteobacteria;o__Xanthomonadales;f__Xanthomonadaceae;g__Stenotrophomonas;s__Stenotrophomonas sp003086795
CTOTU47017	group-125-1	97.64	3.38	80.74	113073	FALSE	d__Bacteria;p__Proteobacteria;c__Gammaproteobacteria;o__Enterobacterales;f__Enterobacteriaceae;g__UBA7405;s__UBA7405 sp000755535
CTOTU47314	group-125-1	99.5	0.09	99.05	402365	FALSE	d__Bacteria;p__Proteobacteria;c__Gammaproteobacteria;o__Enterobacterales;f__Enterobacteriaceae;g__UBA7405;s__UBA7405 sp000755535
CTOTU48544	group-125-1	97.83	0.08	97.43	157771	FALSE	d__Bacteria;p__Proteobacteria;c__Gammaproteobacteria;o__Enterobacterales;f__Enterobacteriaceae;g__UBA7405;s__UBA7405 sp000755535
CTOTU48763	group-125-1	99.65	0.08	99.25	460722	TRUE	d__Bacteria;p__Proteobacteria;c__Gammaproteobacteria;o__Enterobacterales;f__Enterobacteriaceae;g__UBA7405;s__UBA7405 sp000755535
CTOTU48835	group-125-1	54.31	0	54.31	88789	FALSE	d__Bacteria;p__Proteobacteria;c__Gammaproteobacteria;o__Enterobacterales;f__Enterobacteriaceae;g__UBA7405;s__UBA7405 sp000755535
CTOTU49773	group-125-1	86.17	0.39	84.22	19695	FALSE	d__Bacteria;p__Proteobacteria;c__Gammaproteobacteria;o__Enterobacterales;f__Enterobacteriaceae;g__UBA7405;s__UBA7405 sp000755535
CTOTU50010	group-125-1	99.96	0.94	95.26	250102	FALSE	d__Bacteria;p__Proteobacteria;c__Gammaproteobacteria;o__Enterobacterales;f__Enterobacteriaceae;g__UBA7405;s__UBA7405 sp000755535
CTOTU47018	group-126-1	98.01	0.82	93.91	41170	FALSE	d__Bacteria;p__Proteobacteria;c__Gammaproteobacteria;o__Xanthomonadales;f__Xanthomonadaceae;g__Stenotrophomonas;s__Stenotrophomonas bentonitica_A
CTOTU48488	group-126-1	99.66	1.32	93.06	42926	FALSE	d__Bacteria;p__Proteobacteria;c__Gammaproteobacteria;o__Xanthomonadales;f__Xanthomonadaceae;g__Stenotrophomonas;s__Stenotrophomonas bentonitica_A
CTOTU49037	group-126-1	99.51	0.9	95.01	55593	FALSE	d__Bacteria;p__Proteobacteria;c__Gammaproteobacteria;o__Xanthomonadales;f__Xanthomonadaceae;g__Stenotrophomonas;s__Stenotrophomonas bentonitica_A
CTOTU49241	group-126-1	92.55	0.93	87.9	23396	FALSE	d__Bacteria;p__Proteobacteria;c__Gammaproteobacteria;o__Xanthomonadales;f__Xanthomonadaceae;g__Stenotrophomonas;s__Stenotrophomonas bentonitica_A
CTOTU49541	group-126-1	93.52	0.55	90.77	21312	FALSE	d__Bacteria;p__Proteobacteria;c__Gammaproteobacteria;o__Xanthomonadales;f__Xanthomonadaceae;g__Stenotrophomonas;s__Stenotrophomonas bentonitica_A
CTOTU50012	group-126-1	99.71	0.37	97.86	90665	TRUE	d__Bacteria;p__Proteobacteria;c__Gammaproteobacteria;o__Xanthomonadales;f__Xanthomonadaceae;g__Stenotrophomonas;s__Stenotrophomonas bentonitica_A
CTOTU50056	group-126-1	65.52	0	65.52	12997	FALSE	d__Bacteria;p__Proteobacteria;c__Gammaproteobacteria;o__Xanthomonadales;f__Xanthomonadaceae;g__Stenotrophomonas;s__Stenotrophomonas bentonitica_A
CTOTU50131	group-126-1	97.98	1.26	91.68	25824	FALSE	d__Bacteria;p__Proteobacteria;c__Gammaproteobacteria;o__Xanthomonadales;f__Xanthomonadaceae;g__Stenotrophomonas;s__Stenotrophomonas bentonitica_A
CTOTU50517	group-126-1	99.91	0.89	95.46	3628967	FALSE	d__Bacteria;p__Proteobacteria;c__Gammaproteobacteria;o__Xanthomonadales;f__Xanthomonadaceae;g__Stenotrophomonas;s__Stenotrophomonas bentonitica_A
CTOTU50653	group-126-1	94.96	0	94.96	44358	FALSE	d__Bacteria;p__Proteobacteria;c__Gammaproteobacteria;o__Xanthomonadales;f__Xanthomonadaceae;g__Stenotrophomonas;s__Stenotrophomonas bentonitica_A
CTOTU50769	group-126-1	69.31	0	69.31	19311	FALSE	d__Bacteria;p__Proteobacteria;c__Gammaproteobacteria;o__Xanthomonadales;f__Xanthomonadaceae;g__Stenotrophomonas;s__Stenotrophomonas bentonitica_A
CTOTU47019	group-127-1	99.12	0.08	98.72	431100	FALSE	d__Bacteria;p__Proteobacteria;c__Gammaproteobacteria;o__Enterobacterales;f__Enterobacteriaceae;g__Lelliottia;s__Lelliottia nimipressuralis
CTOTU47227	group-127-1	100	0.11	99.45	489882	TRUE	d__Bacteria;p__Proteobacteria;c__Gammaproteobacteria;o__Enterobacterales;f__Enterobacteriaceae;g__Lelliottia;s__Lelliottia nimipressuralis
CTOTU47031	group-128-1	99.34	0.55	96.59	128260	TRUE	d__Bacteria;p__Firmicutes;c__Bacilli;o__Bacillales_A;f__Planococcaceae;g__Lysinibacillus;s__Lysinibacillus capsici
CTOTU47669	group-128-1	99.34	0.88	94.94	321311	FALSE	d__Bacteria;p__Firmicutes;c__Bacilli;o__Bacillales_A;f__Planococcaceae;g__Lysinibacillus;s__Lysinibacillus capsici
CTOTU47879	group-128-1	66.67	0	66.67	130451	FALSE	d__Bacteria;p__Firmicutes;c__Bacilli;o__Bacillales_A;f__Planococcaceae;g__Lysinibacillus;s__Lysinibacillus capsici
CTOTU48470	group-128-1	99.34	0.55	96.59	278389	FALSE	d__Bacteria;p__Firmicutes;c__Bacilli;o__Bacillales_A;f__Planococcaceae;g__Lysinibacillus;s__Lysinibacillus capsici
CTOTU48856	group-128-1	99.01	0.55	96.26	350689	FALSE	d__Bacteria;p__Firmicutes;c__Bacilli;o__Bacillales_A;f__Planococcaceae;g__Lysinibacillus;s__Lysinibacillus capsici
CTOTU47033	group-129-1	99.18	1.13	93.53	70109	TRUE	d__Bacteria;p__Firmicutes;c__Bacilli;o__Paenibacillales;f__Paenibacillaceae;g__Paenibacillus;s__Paenibacillus odorifer
CTOTU47167	group-129-1	87.41	0.66	84.11	11569	FALSE	d__Bacteria;p__Firmicutes;c__Bacilli;o__Paenibacillales;f__Paenibacillaceae;g__Paenibacillus;s__Paenibacillus odorifer
CTOTU14232	group-13-1	65.35	0.99	60.4	31029	TRUE	d__Bacteria;p__Patescibacteria;c__ABY1;o__BM507;f__UBA917;g__UBA917;s__UBA917 sp002293855
CTOTU14259	group-13-1	56.9	0.93	52.25	23641	FALSE	d__Bacteria;p__Patescibacteria;c__ABY1;o__BM507;f__UBA917;g__UBA917;s__UBA917 sp002293855
CTOTU47040	group-130-1	99.37	0.49	96.92	53920	FALSE	d__Bacteria;p__Bacteroidota;c__Bacteroidia;o__Flavobacteriales;f__Weeksellaceae;g__Epilithonimonas;s__Epilithonimonas hominis
CTOTU47991	group-130-1	99.02	0	99.02	72395	TRUE	d__Bacteria;p__Bacteroidota;c__Bacteroidia;o__Flavobacteriales;f__Weeksellaceae;g__Epilithonimonas;s__Epilithonimonas hominis
CTOTU49349	group-130-1	100	0.49	97.55	98893	FALSE	d__Bacteria;p__Bacteroidota;c__Bacteroidia;o__Flavobacteriales;f__Weeksellaceae;g__Epilithonimonas;s__Epilithonimonas hominis
CTOTU50814	group-130-1	98.39	1.08	92.99	14625	FALSE	d__Bacteria;p__Bacteroidota;c__Bacteroidia;o__Flavobacteriales;f__Weeksellaceae;g__Epilithonimonas;s__Epilithonimonas hominis
CTOTU47046	group-131-1	99.72	0.28	98.32	199824	TRUE	d__Bacteria;p__Proteobacteria;c__Alphaproteobacteria;o__Rhizobiales;f__Rhizobiaceae;g__Agrobacterium;s__Agrobacterium tumefaciens_B
CTOTU49572	group-131-1	98.2	0	98.2	172658	FALSE	d__Bacteria;p__Proteobacteria;c__Alphaproteobacteria;o__Rhizobiales;f__Rhizobiaceae;g__Agrobacterium;s__Agrobacterium tumefaciens_B
CTOTU49806	group-131-1	98.86	0.33	97.21	292611	FALSE	d__Bacteria;p__Proteobacteria;c__Alphaproteobacteria;o__Rhizobiales;f__Rhizobiaceae;g__Agrobacterium;s__Agrobacterium tumefaciens_B
CTOTU50277	group-131-1	99.72	0.38	97.82	180319	FALSE	d__Bacteria;p__Proteobacteria;c__Alphaproteobacteria;o__Rhizobiales;f__Rhizobiaceae;g__Agrobacterium;s__Agrobacterium tumefaciens_B
CTOTU47048	group-132-1	97.09	2.95	82.34	18976	FALSE	d__Bacteria;p__Firmicutes_A;c__Clostridia;o__Lachnospirales;f__Lachnospiraceae;g__Lachnoclostridium;s__Lachnoclostridium sp003526525
CTOTU48026	group-132-1	98.77	2.95	84.02	106909	TRUE	d__Bacteria;p__Firmicutes_A;c__Clostridia;o__Lachnospirales;f__Lachnospiraceae;g__Lachnoclostridium;s__Lachnoclostridium sp003526525
CTOTU50227	group-132-1	92.31	3.31	75.76	18503	FALSE	d__Bacteria;p__Firmicutes_A;c__Clostridia;o__Lachnospirales;f__Lachnospiraceae;g__Lachnoclostridium;s__Lachnoclostridium sp003526525
CTOTU47049	group-133-1	93.24	1.21	87.19	20013	FALSE	d__Bacteria;p__Proteobacteria;c__Gammaproteobacteria;o__Enterobacterales;f__Enterobacteriaceae;g__Leclercia;s__Leclercia adecarboxylata_C
CTOTU47082	group-133-1	99.13	0.33	97.48	163758	FALSE	d__Bacteria;p__Proteobacteria;c__Gammaproteobacteria;o__Enterobacterales;f__Enterobacteriaceae;g__Leclercia;s__Leclercia adecarboxylata_C
CTOTU47386	group-133-1	100	0.33	98.35	280581	FALSE	d__Bacteria;p__Proteobacteria;c__Gammaproteobacteria;o__Enterobacterales;f__Enterobacteriaceae;g__Leclercia;s__Leclercia adecarboxylata_C
CTOTU47487	group-133-1	95.38	1.26	89.08	12333	FALSE	d__Bacteria;p__Proteobacteria;c__Gammaproteobacteria;o__Enterobacterales;f__Enterobacteriaceae;g__Leclercia;s__Leclercia adecarboxylata_C
CTOTU47793	group-133-1	100	0.33	98.35	308984	FALSE	d__Bacteria;p__Proteobacteria;c__Gammaproteobacteria;o__Enterobacterales;f__Enterobacteriaceae;g__Leclercia;s__Leclercia adecarboxylata_C
CTOTU47894	group-133-1	98.93	0.49	96.48	309075	FALSE	d__Bacteria;p__Proteobacteria;c__Gammaproteobacteria;o__Enterobacterales;f__Enterobacteriaceae;g__Leclercia;s__Leclercia adecarboxylata_C
CTOTU48426	group-133-1	93.88	1.21	87.83	51327	FALSE	d__Bacteria;p__Proteobacteria;c__Gammaproteobacteria;o__Enterobacterales;f__Enterobacteriaceae;g__Leclercia;s__Leclercia adecarboxylata_C
CTOTU48532	group-133-1	99.67	0.33	98.02	451901	FALSE	d__Bacteria;p__Proteobacteria;c__Gammaproteobacteria;o__Enterobacterales;f__Enterobacteriaceae;g__Leclercia;s__Leclercia adecarboxylata_C
CTOTU48615	group-133-1	97.9	0.69	94.45	60531	FALSE	d__Bacteria;p__Proteobacteria;c__Gammaproteobacteria;o__Enterobacterales;f__Enterobacteriaceae;g__Leclercia;s__Leclercia adecarboxylata_C
CTOTU49016	group-133-1	100	0.16	99.2	195975	TRUE	d__Bacteria;p__Proteobacteria;c__Gammaproteobacteria;o__Enterobacterales;f__Enterobacteriaceae;g__Leclercia;s__Leclercia adecarboxylata_C
CTOTU49675	group-133-1	98.33	0.33	96.68	397018	FALSE	d__Bacteria;p__Proteobacteria;c__Gammaproteobacteria;o__Enterobacterales;f__Enterobacteriaceae;g__Leclercia;s__Leclercia adecarboxylata_C
CTOTU50003	group-133-1	100	0.37	98.15	219530	FALSE	d__Bacteria;p__Proteobacteria;c__Gammaproteobacteria;o__Enterobacterales;f__Enterobacteriaceae;g__Leclercia;s__Leclercia adecarboxylata_C
CTOTU47053	group-134-1	98.49	0.94	93.79	45226	TRUE	d__Bacteria;p__Firmicutes;c__Bacilli;o__Lactobacillales;f__Streptococcaceae;g__Lactococcus;s__Lactococcus taiwanensis
CTOTU48163	group-134-1	66.2	0	66.2	12033	FALSE	d__Bacteria;p__Firmicutes;c__Bacilli;o__Lactobacillales;f__Streptococcaceae;g__Lactococcus;s__Lactococcus taiwanensis
CTOTU48200	group-134-1	97	0.63	93.85	20806	FALSE	d__Bacteria;p__Firmicutes;c__Bacilli;o__Lactobacillales;f__Streptococcaceae;g__Lactococcus;s__Lactococcus taiwanensis
CTOTU48517	group-134-1	80.51	2.92	65.91	18774	FALSE	d__Bacteria;p__Firmicutes;c__Bacilli;o__Lactobacillales;f__Streptococcaceae;g__Lactococcus;s__Lactococcus taiwanensis
CTOTU49372	group-134-1	99.62	0.13	98.97	343890	FALSE	d__Bacteria;p__Firmicutes;c__Bacilli;o__Lactobacillales;f__Streptococcaceae;g__Lactococcus;s__Lactococcus taiwanensis
CTOTU50366	group-134-1	99.62	0.13	98.97	69736	FALSE	d__Bacteria;p__Firmicutes;c__Bacilli;o__Lactobacillales;f__Streptococcaceae;g__Lactococcus;s__Lactococcus taiwanensis
CTOTU47055	group-135-1	98.41	0.95	93.66	64299	FALSE	d__Bacteria;p__Bacteroidota;c__Bacteroidia;o__Sphingobacteriales;f__Sphingobacteriaceae;g__Sphingobacterium;s__Sphingobacterium sp002454415
CTOTU48770	group-135-1	99.84	0.98	94.94	376645	TRUE	d__Bacteria;p__Bacteroidota;c__Bacteroidia;o__Sphingobacteriales;f__Sphingobacteriaceae;g__Sphingobacterium;s__Sphingobacterium sp002454415
CTOTU47059	group-136-1	95.08	0.46	92.78	16518	FALSE	d__Bacteria;p__Proteobacteria;c__Gammaproteobacteria;o__Burkholderiales;f__Burkholderiaceae;g__Diaphorobacter;s__Diaphorobacter nitroreducens
CTOTU47532	group-136-1	96.81	0.62	93.71	36205	FALSE	d__Bacteria;p__Proteobacteria;c__Gammaproteobacteria;o__Burkholderiales;f__Burkholderiaceae;g__Diaphorobacter;s__Diaphorobacter nitroreducens
CTOTU47569	group-136-1	96.03	0.64	92.83	15000	FALSE	d__Bacteria;p__Proteobacteria;c__Gammaproteobacteria;o__Burkholderiales;f__Burkholderiaceae;g__Diaphorobacter;s__Diaphorobacter nitroreducens
CTOTU48139	group-136-1	98.78	0.77	94.93	144778	FALSE	d__Bacteria;p__Proteobacteria;c__Gammaproteobacteria;o__Burkholderiales;f__Burkholderiaceae;g__Diaphorobacter;s__Diaphorobacter nitroreducens
CTOTU48442	group-136-1	93.6	0.21	92.55	22292	FALSE	d__Bacteria;p__Proteobacteria;c__Gammaproteobacteria;o__Burkholderiales;f__Burkholderiaceae;g__Diaphorobacter;s__Diaphorobacter nitroreducens
CTOTU49429	group-136-1	99.9	0.31	98.35	301827	FALSE	d__Bacteria;p__Proteobacteria;c__Gammaproteobacteria;o__Burkholderiales;f__Burkholderiaceae;g__Diaphorobacter;s__Diaphorobacter nitroreducens
CTOTU49431	group-136-1	99.54	0.15	98.79	72194	TRUE	d__Bacteria;p__Proteobacteria;c__Gammaproteobacteria;o__Burkholderiales;f__Burkholderiaceae;g__Diaphorobacter;s__Diaphorobacter nitroreducens
CTOTU50086	group-136-1	90.56	1.11	85.01	13580	FALSE	d__Bacteria;p__Proteobacteria;c__Gammaproteobacteria;o__Burkholderiales;f__Burkholderiaceae;g__Diaphorobacter;s__Diaphorobacter nitroreducens
CTOTU50527	group-136-1	95.34	0.57	92.49	26182	FALSE	d__Bacteria;p__Proteobacteria;c__Gammaproteobacteria;o__Burkholderiales;f__Burkholderiaceae;g__Diaphorobacter;s__Diaphorobacter nitroreducens
CTOTU47062	group-137-1	100	0.55	97.25	370827	TRUE	d__Bacteria;p__Proteobacteria;c__Gammaproteobacteria;o__Pseudomonadales;f__Pseudomonadaceae;g__Pseudomonas_A;s__Pseudomonas_A stutzeri_AC
CTOTU47541	group-137-1	74.83	1.72	66.23	58919	FALSE	d__Bacteria;p__Proteobacteria;c__Gammaproteobacteria;o__Pseudomonadales;f__Pseudomonadaceae;g__Pseudomonas_A;s__Pseudomonas_A stutzeri_AC
CTOTU47638	group-137-1	92.62	1.98	82.72	40440	FALSE	d__Bacteria;p__Proteobacteria;c__Gammaproteobacteria;o__Pseudomonadales;f__Pseudomonadaceae;g__Pseudomonas_A;s__Pseudomonas_A stutzeri_AC
CTOTU47713	group-137-1	100	0.14	99.3	604015	FALSE	d__Bacteria;p__Proteobacteria;c__Gammaproteobacteria;o__Pseudomonadales;f__Pseudomonadaceae;g__Pseudomonas_A;s__Pseudomonas_A stutzeri_AC
CTOTU47823	group-137-1	100	0.75	96.25	353797	FALSE	d__Bacteria;p__Proteobacteria;c__Gammaproteobacteria;o__Pseudomonadales;f__Pseudomonadaceae;g__Pseudomonas_A;s__Pseudomonas_A stutzeri_AC
CTOTU48253	group-137-1	86.38	1.06	81.08	11640	FALSE	d__Bacteria;p__Proteobacteria;c__Gammaproteobacteria;o__Pseudomonadales;f__Pseudomonadaceae;g__Pseudomonas_A;s__Pseudomonas_A stutzeri_AC
CTOTU48307	group-137-1	100	0.14	99.3	487603	FALSE	d__Bacteria;p__Proteobacteria;c__Gammaproteobacteria;o__Pseudomonadales;f__Pseudomonadaceae;g__Pseudomonas_A;s__Pseudomonas_A stutzeri_AC
CTOTU48363	group-137-1	100	0.55	97.25	312513	FALSE	d__Bacteria;p__Proteobacteria;c__Gammaproteobacteria;o__Pseudomonadales;f__Pseudomonadaceae;g__Pseudomonas_A;s__Pseudomonas_A stutzeri_AC
CTOTU48424	group-137-1	99.51	0.24	98.31	185084	FALSE	d__Bacteria;p__Proteobacteria;c__Gammaproteobacteria;o__Pseudomonadales;f__Pseudomonadaceae;g__Pseudomonas_A;s__Pseudomonas_A stutzeri_AC
CTOTU48710	group-137-1	89.74	0.18	88.84	60989	FALSE	d__Bacteria;p__Proteobacteria;c__Gammaproteobacteria;o__Pseudomonadales;f__Pseudomonadaceae;g__Pseudomonas_A;s__Pseudomonas_A stutzeri_AC
CTOTU48965	group-137-1	51.72	0	51.72	11821	FALSE	d__Bacteria;p__Proteobacteria;c__Gammaproteobacteria;o__Pseudomonadales;f__Pseudomonadaceae;g__Pseudomonas_A;s__Pseudomonas_A stutzeri_AC
CTOTU49134	group-137-1	99.8	0.16	99	221315	FALSE	d__Bacteria;p__Proteobacteria;c__Gammaproteobacteria;o__Pseudomonadales;f__Pseudomonadaceae;g__Pseudomonas_A;s__Pseudomonas_A stutzeri_AC
CTOTU49829	group-137-1	99.9	0.16	99.1	285593	FALSE	d__Bacteria;p__Proteobacteria;c__Gammaproteobacteria;o__Pseudomonadales;f__Pseudomonadaceae;g__Pseudomonas_A;s__Pseudomonas_A stutzeri_AC
CTOTU47066	group-138-1	99.43	0.19	98.48	629276	TRUE	d__Bacteria;p__Firmicutes;c__Bacilli;o__Bacillales;f__Bacillaceae_G;g__Bacillus_A;s__Bacillus_A paranthracis
CTOTU47210	group-138-1	95.74	0.57	92.89	38192	FALSE	d__Bacteria;p__Firmicutes;c__Bacilli;o__Bacillales;f__Bacillaceae_G;g__Bacillus_A;s__Bacillus_A paranthracis
CTOTU47617	group-138-1	99.43	0.57	96.58	248702	FALSE	d__Bacteria;p__Firmicutes;c__Bacilli;o__Bacillales;f__Bacillaceae_G;g__Bacillus_A;s__Bacillus_A paranthracis
CTOTU47790	group-139-1	82.07	4.31	60.52	13965	FALSE	d__Bacteria;p__Proteobacteria;c__Gammaproteobacteria;o__Pseudomonadales;f__Pseudomonadaceae;g__Pseudomonas_A;s__
CTOTU49091	group-139-1	99.22	0.2	98.22	196244	TRUE	d__Bacteria;p__Proteobacteria;c__Gammaproteobacteria;o__Pseudomonadales;f__Pseudomonadaceae;g__Pseudomonas_A;s__
CTOTU47067	group-139-2-OUT	99.18	0.14	98.48	241289	TRUE	d__Bacteria;p__Proteobacteria;c__Gammaproteobacteria;o__Pseudomonadales;f__Pseudomonadaceae;g__Pseudomonas_A;s__
CTOTU47168	group-139-2-OUT	74.48	0.86	70.18	14422	FALSE	d__Bacteria;p__Proteobacteria;c__Gammaproteobacteria;o__Pseudomonadales;f__Pseudomonadaceae;g__Pseudomonas_A;s__
CTOTU47192	group-139-2-OUT	59.48	0	59.48	20183	FALSE	d__Bacteria;p__Proteobacteria;c__Gammaproteobacteria;o__Pseudomonadales;f__Pseudomonadaceae;g__Pseudomonas_A;s__
CTOTU48685	group-139-2-OUT	98	0.14	97.3	105063	FALSE	d__Bacteria;p__Proteobacteria;c__Gammaproteobacteria;o__Pseudomonadales;f__Pseudomonadaceae;g__Pseudomonas_A;s__
CTOTU49664	group-139-2-OUT	67.59	0	67.59	72131	FALSE	d__Bacteria;p__Proteobacteria;c__Gammaproteobacteria;o__Pseudomonadales;f__Pseudomonadaceae;g__Pseudomonas_A;s__
CTOTU49899	group-139-2-OUT	79.8	0.27	78.45	23227	FALSE	d__Bacteria;p__Proteobacteria;c__Gammaproteobacteria;o__Pseudomonadales;f__Pseudomonadaceae;g__Pseudomonas_A;s__
CTOTU50159	group-139-2-OUT	100	0.14	99.3	413562	FALSE	d__Bacteria;p__Proteobacteria;c__Gammaproteobacteria;o__Pseudomonadales;f__Pseudomonadaceae;g__Pseudomonas_A;s__
CTOTU47868	group-139-2-OUT	100	0.65	96.75	185168	FALSE	d__Bacteria;p__Proteobacteria;c__Gammaproteobacteria;o__Pseudomonadales;f__Pseudomonadaceae;g__Pseudomonas_A;s__
CTOTU49188	group-139-2-OUT	100	0.14	99.3	1284414	FALSE	d__Bacteria;p__Proteobacteria;c__Gammaproteobacteria;o__Pseudomonadales;f__Pseudomonadaceae;g__Pseudomonas_A;s__
CTOTU14238	group-14-1	77.9	0	77.9	36147	TRUE	d__Bacteria;p__Patescibacteria;c__Paceibacteria;o__UBA9983_A;f__UBA9973;g__GCA-016699365;s__
CTOTU14247	group-14-1	76.78	0	76.78	27131	FALSE	d__Bacteria;p__Patescibacteria;c__Paceibacteria;o__UBA9983_A;f__UBA9973;g__GCA-016699365;s__
CTOTU47070	group-140-2-OUT	87	2.06	76.7	14082	FALSE	d__Bacteria;p__Firmicutes_A;c__Clostridia;o__Lachnospirales;f__Lachnospiraceae;g__Lacrimispora;s__
CTOTU47174	group-140-2-OUT	99.37	3.16	83.57	319601	FALSE	d__Bacteria;p__Firmicutes_A;c__Clostridia;o__Lachnospirales;f__Lachnospiraceae;g__Lacrimispora;s__
CTOTU48504	group-140-2-OUT	99.37	1.27	93.02	56567	FALSE	d__Bacteria;p__Firmicutes_A;c__Clostridia;o__Lachnospirales;f__Lachnospiraceae;g__Lacrimispora;s__
CTOTU50281	group-140-2-OUT	99.37	0.95	94.62	144995	TRUE	d__Bacteria;p__Firmicutes_A;c__Clostridia;o__Lachnospirales;f__Lachnospiraceae;g__Lacrimispora;s__
CTOTU47077	group-143-1	99.39	1.32	92.79	108049	TRUE	d__Bacteria;p__Proteobacteria;c__Gammaproteobacteria;o__Pseudomonadales;f__Pseudomonadaceae;g__Pseudomonas_O;s__Pseudomonas_O kuykendallii
CTOTU49042	group-143-1	87.59	1.13	81.94	23625	FALSE	d__Bacteria;p__Proteobacteria;c__Gammaproteobacteria;o__Pseudomonadales;f__Pseudomonadaceae;g__Pseudomonas_O;s__Pseudomonas_O kuykendallii
CTOTU47080	group-144-1	88.26	0.27	86.91	28407	FALSE	d__Bacteria;p__Proteobacteria;c__Gammaproteobacteria;o__Pseudomonadales;f__Pseudomonadaceae;g__Pseudomonas_A;s__Pseudomonas_A stutzeri_G
CTOTU47695	group-144-1	99.88	0.14	99.18	202705	FALSE	d__Bacteria;p__Proteobacteria;c__Gammaproteobacteria;o__Pseudomonadales;f__Pseudomonadaceae;g__Pseudomonas_A;s__Pseudomonas_A stutzeri_G
CTOTU47947	group-144-1	99.68	0	99.68	236755	TRUE	d__Bacteria;p__Proteobacteria;c__Gammaproteobacteria;o__Pseudomonadales;f__Pseudomonadaceae;g__Pseudomonas_A;s__Pseudomonas_A stutzeri_G
CTOTU48058	group-144-1	99.88	0.55	97.13	192772	FALSE	d__Bacteria;p__Proteobacteria;c__Gammaproteobacteria;o__Pseudomonadales;f__Pseudomonadaceae;g__Pseudomonas_A;s__Pseudomonas_A stutzeri_G
CTOTU49109	group-144-1	95.85	0.89	91.4	52090	FALSE	d__Bacteria;p__Proteobacteria;c__Gammaproteobacteria;o__Pseudomonadales;f__Pseudomonadaceae;g__Pseudomonas_A;s__Pseudomonas_A stutzeri_G
CTOTU49783	group-144-1	100	0.14	99.3	181804	FALSE	d__Bacteria;p__Proteobacteria;c__Gammaproteobacteria;o__Pseudomonadales;f__Pseudomonadaceae;g__Pseudomonas_A;s__Pseudomonas_A stutzeri_G
CTOTU50100	group-144-1	90.87	0.31	89.32	81323	FALSE	d__Bacteria;p__Proteobacteria;c__Gammaproteobacteria;o__Pseudomonadales;f__Pseudomonadaceae;g__Pseudomonas_A;s__Pseudomonas_A stutzeri_G
CTOTU47088	group-145-1	100	0	100	397922	TRUE	d__Bacteria;p__Proteobacteria;c__Gammaproteobacteria;o__Burkholderiales;f__Burkholderiaceae;g__Alcaligenes;s__Alcaligenes faecalis
CTOTU48002	group-145-1	100	0.17	99.15	505573	FALSE	d__Bacteria;p__Proteobacteria;c__Gammaproteobacteria;o__Burkholderiales;f__Burkholderiaceae;g__Alcaligenes;s__Alcaligenes faecalis
CTOTU49821	group-145-1	100	0	100	840086	FALSE	d__Bacteria;p__Proteobacteria;c__Gammaproteobacteria;o__Burkholderiales;f__Burkholderiaceae;g__Alcaligenes;s__Alcaligenes faecalis
CTOTU47099	group-146-1	100	0.74	96.3	368917	TRUE	d__Bacteria;p__Bacteroidota;c__Bacteroidia;o__Flavobacteriales;f__Weeksellaceae;g__Chryseobacterium;s__Chryseobacterium flavum
CTOTU48689	group-146-1	100	0.49	97.55	780471	FALSE	d__Bacteria;p__Bacteroidota;c__Bacteroidia;o__Flavobacteriales;f__Weeksellaceae;g__Chryseobacterium;s__Chryseobacterium flavum
CTOTU48800	group-146-1	100	0.49	97.55	546266	FALSE	d__Bacteria;p__Bacteroidota;c__Bacteroidia;o__Flavobacteriales;f__Weeksellaceae;g__Chryseobacterium;s__Chryseobacterium flavum
CTOTU47103	group-147-1	99.84	1.9	90.34	217423	FALSE	d__Bacteria;p__Bacteroidota;c__Bacteroidia;o__Sphingobacteriales;f__Sphingobacteriaceae;g__Sphingobacterium;s__Sphingobacterium siyangense
CTOTU47110	group-147-1	93.81	6.83	59.66	40076	FALSE	d__Bacteria;p__Bacteroidota;c__Bacteroidia;o__Sphingobacteriales;f__Sphingobacteriaceae;g__Sphingobacterium;s__Sphingobacterium siyangense
CTOTU47714	group-147-1	99.84	1.9	90.34	427865	FALSE	d__Bacteria;p__Bacteroidota;c__Bacteroidia;o__Sphingobacteriales;f__Sphingobacteriaceae;g__Sphingobacterium;s__Sphingobacterium siyangense
CTOTU48247	group-147-1	99.13	2.62	86.03	91463	FALSE	d__Bacteria;p__Bacteroidota;c__Bacteroidia;o__Sphingobacteriales;f__Sphingobacteriaceae;g__Sphingobacterium;s__Sphingobacterium siyangense
CTOTU48657	group-147-1	99.84	2.14	89.14	177751	FALSE	d__Bacteria;p__Bacteroidota;c__Bacteroidia;o__Sphingobacteriales;f__Sphingobacteriaceae;g__Sphingobacterium;s__Sphingobacterium siyangense
CTOTU49014	group-147-1	99.84	2.14	89.14	628743	FALSE	d__Bacteria;p__Bacteroidota;c__Bacteroidia;o__Sphingobacteriales;f__Sphingobacteriaceae;g__Sphingobacterium;s__Sphingobacterium siyangense
CTOTU50278	group-147-1	99.84	1.69	91.39	460601	TRUE	d__Bacteria;p__Bacteroidota;c__Bacteroidia;o__Sphingobacteriales;f__Sphingobacteriaceae;g__Sphingobacterium;s__Sphingobacterium siyangense
CTOTU47104	group-148-1	95.81	1.53	88.16	36643	FALSE	d__Bacteria;p__Proteobacteria;c__Gammaproteobacteria;o__Xanthomonadales;f__Xanthomonadaceae;g__Stenotrophomonas;s__Stenotrophomonas sp002471015
CTOTU47235	group-148-1	84.32	2	74.32	11960	FALSE	d__Bacteria;p__Proteobacteria;c__Gammaproteobacteria;o__Xanthomonadales;f__Xanthomonadaceae;g__Stenotrophomonas;s__Stenotrophomonas sp002471015
CTOTU47288	group-148-1	96.63	0.78	92.73	54284	FALSE	d__Bacteria;p__Proteobacteria;c__Gammaproteobacteria;o__Xanthomonadales;f__Xanthomonadaceae;g__Stenotrophomonas;s__Stenotrophomonas sp002471015
CTOTU47808	group-148-1	99.43	2.93	84.78	73330	FALSE	d__Bacteria;p__Proteobacteria;c__Gammaproteobacteria;o__Xanthomonadales;f__Xanthomonadaceae;g__Stenotrophomonas;s__Stenotrophomonas sp002471015
CTOTU47865	group-148-1	93.57	0.78	89.67	336739	FALSE	d__Bacteria;p__Proteobacteria;c__Gammaproteobacteria;o__Xanthomonadales;f__Xanthomonadaceae;g__Stenotrophomonas;s__Stenotrophomonas sp002471015
CTOTU47892	group-148-1	65.69	0	65.69	46069	FALSE	d__Bacteria;p__Proteobacteria;c__Gammaproteobacteria;o__Xanthomonadales;f__Xanthomonadaceae;g__Stenotrophomonas;s__Stenotrophomonas sp002471015
CTOTU48616	group-148-1	98.37	1.47	91.02	22269	FALSE	d__Bacteria;p__Proteobacteria;c__Gammaproteobacteria;o__Xanthomonadales;f__Xanthomonadaceae;g__Stenotrophomonas;s__Stenotrophomonas sp002471015
CTOTU48769	group-148-1	98.11	0.95	93.36	37724	FALSE	d__Bacteria;p__Proteobacteria;c__Gammaproteobacteria;o__Xanthomonadales;f__Xanthomonadaceae;g__Stenotrophomonas;s__Stenotrophomonas sp002471015
CTOTU49099	group-148-1	96.24	1.6	88.24	43137	FALSE	d__Bacteria;p__Proteobacteria;c__Gammaproteobacteria;o__Xanthomonadales;f__Xanthomonadaceae;g__Stenotrophomonas;s__Stenotrophomonas sp002471015
CTOTU49582	group-148-1	99.84	0.81	95.79	151972	TRUE	d__Bacteria;p__Proteobacteria;c__Gammaproteobacteria;o__Xanthomonadales;f__Xanthomonadaceae;g__Stenotrophomonas;s__Stenotrophomonas sp002471015
CTOTU49946	group-148-1	97.92	2.88	83.52	148844	FALSE	d__Bacteria;p__Proteobacteria;c__Gammaproteobacteria;o__Xanthomonadales;f__Xanthomonadaceae;g__Stenotrophomonas;s__Stenotrophomonas sp002471015
CTOTU50078	group-148-1	94.23	0.84	90.03	61737	FALSE	d__Bacteria;p__Proteobacteria;c__Gammaproteobacteria;o__Xanthomonadales;f__Xanthomonadaceae;g__Stenotrophomonas;s__Stenotrophomonas sp002471015
CTOTU50096	group-148-1	89.88	1.39	82.93	39518	FALSE	d__Bacteria;p__Proteobacteria;c__Gammaproteobacteria;o__Xanthomonadales;f__Xanthomonadaceae;g__Stenotrophomonas;s__Stenotrophomonas sp002471015
CTOTU50172	group-148-1	95.53	1.12	89.93	67547	FALSE	d__Bacteria;p__Proteobacteria;c__Gammaproteobacteria;o__Xanthomonadales;f__Xanthomonadaceae;g__Stenotrophomonas;s__Stenotrophomonas sp002471015
CTOTU50184	group-148-1	99.59	1.12	93.99	99950	FALSE	d__Bacteria;p__Proteobacteria;c__Gammaproteobacteria;o__Xanthomonadales;f__Xanthomonadaceae;g__Stenotrophomonas;s__Stenotrophomonas sp002471015
CTOTU50209	group-148-1	94.24	1.06	88.94	78572	FALSE	d__Bacteria;p__Proteobacteria;c__Gammaproteobacteria;o__Xanthomonadales;f__Xanthomonadaceae;g__Stenotrophomonas;s__Stenotrophomonas sp002471015
CTOTU50526	group-148-1	99.54	3.03	84.39	179815	FALSE	d__Bacteria;p__Proteobacteria;c__Gammaproteobacteria;o__Xanthomonadales;f__Xanthomonadaceae;g__Stenotrophomonas;s__Stenotrophomonas sp002471015
CTOTU47120	group-150-1	99.01	0.99	94.06	29391	FALSE	d__Bacteria;p__Proteobacteria;c__Gammaproteobacteria;o__Burkholderiales;f__Burkholderiaceae;g__Achromobacter;s__Achromobacter insolitus
CTOTU47297	group-150-1	92.82	1.11	87.27	13844	FALSE	d__Bacteria;p__Proteobacteria;c__Gammaproteobacteria;o__Burkholderiales;f__Burkholderiaceae;g__Achromobacter;s__Achromobacter insolitus
CTOTU48302	group-150-1	99.53	0.47	97.18	651766	TRUE	d__Bacteria;p__Proteobacteria;c__Gammaproteobacteria;o__Burkholderiales;f__Burkholderiaceae;g__Achromobacter;s__Achromobacter insolitus
CTOTU48550	group-150-1	98.46	0.53	95.81	34245	FALSE	d__Bacteria;p__Proteobacteria;c__Gammaproteobacteria;o__Burkholderiales;f__Burkholderiaceae;g__Achromobacter;s__Achromobacter insolitus
CTOTU47126	group-152-1	100	0.99	95.05	74879	TRUE	d__Bacteria;p__Firmicutes;c__Bacilli;o__Bacillales_A;f__Planococcaceae;g__Lysinibacillus;s__Lysinibacillus sphaericus_A
CTOTU47916	group-152-1	99.34	0.99	94.39	252014	FALSE	d__Bacteria;p__Firmicutes;c__Bacilli;o__Bacillales_A;f__Planococcaceae;g__Lysinibacillus;s__Lysinibacillus sphaericus_A
CTOTU48827	group-152-1	99.34	2.1	88.84	168210	FALSE	d__Bacteria;p__Firmicutes;c__Bacilli;o__Bacillales_A;f__Planococcaceae;g__Lysinibacillus;s__Lysinibacillus sphaericus_A
CTOTU49540	group-152-1	92.38	0.33	90.73	14195	FALSE	d__Bacteria;p__Firmicutes;c__Bacilli;o__Bacillales_A;f__Planococcaceae;g__Lysinibacillus;s__Lysinibacillus sphaericus_A
CTOTU49573	group-152-1	99.34	0.33	97.69	227718	FALSE	d__Bacteria;p__Firmicutes;c__Bacilli;o__Bacillales_A;f__Planococcaceae;g__Lysinibacillus;s__Lysinibacillus sphaericus_A
CTOTU49768	group-152-1	99.34	0.66	96.04	303077	FALSE	d__Bacteria;p__Firmicutes;c__Bacilli;o__Bacillales_A;f__Planococcaceae;g__Lysinibacillus;s__Lysinibacillus sphaericus_A
CTOTU50327	group-152-1	99.34	0.33	97.69	218242	FALSE	d__Bacteria;p__Firmicutes;c__Bacilli;o__Bacillales_A;f__Planococcaceae;g__Lysinibacillus;s__Lysinibacillus sphaericus_A
CTOTU47130	group-154-1	99.36	0	99.36	81907	TRUE	d__Bacteria;p__Proteobacteria;c__Gammaproteobacteria;o__Pseudomonadales;f__Moraxellaceae;g__Acinetobacter;s__Acinetobacter seifertii
CTOTU50039	group-154-1	98.91	0	98.91	90799	FALSE	d__Bacteria;p__Proteobacteria;c__Gammaproteobacteria;o__Pseudomonadales;f__Moraxellaceae;g__Acinetobacter;s__Acinetobacter seifertii
CTOTU47133	group-155-1	100	0.34	98.3	160477	FALSE	d__Bacteria;p__Proteobacteria;c__Gammaproteobacteria;o__Pseudomonadales;f__Pseudomonadaceae;g__Pseudomonas_A;s__Pseudomonas_A sp003205815
CTOTU47635	group-155-1	100	3.11	84.45	339683	FALSE	d__Bacteria;p__Proteobacteria;c__Gammaproteobacteria;o__Pseudomonadales;f__Pseudomonadaceae;g__Pseudomonas_A;s__Pseudomonas_A sp003205815
CTOTU47643	group-155-1	100	8.48	57.6	530424	FALSE	d__Bacteria;p__Proteobacteria;c__Gammaproteobacteria;o__Pseudomonadales;f__Pseudomonadaceae;g__Pseudomonas_A;s__Pseudomonas_A sp003205815
CTOTU48055	group-155-1	97.77	0.34	96.07	38829	FALSE	d__Bacteria;p__Proteobacteria;c__Gammaproteobacteria;o__Pseudomonadales;f__Pseudomonadaceae;g__Pseudomonas_A;s__Pseudomonas_A sp003205815
CTOTU48419	group-155-1	97.68	0.14	96.98	50301	FALSE	d__Bacteria;p__Proteobacteria;c__Gammaproteobacteria;o__Pseudomonadales;f__Pseudomonadaceae;g__Pseudomonas_A;s__Pseudomonas_A sp003205815
CTOTU48439	group-155-1	99.77	0.14	99.07	147526	FALSE	d__Bacteria;p__Proteobacteria;c__Gammaproteobacteria;o__Pseudomonadales;f__Pseudomonadaceae;g__Pseudomonas_A;s__Pseudomonas_A sp003205815
CTOTU48557	group-155-1	79.45	2.42	67.35	39318	FALSE	d__Bacteria;p__Proteobacteria;c__Gammaproteobacteria;o__Pseudomonadales;f__Pseudomonadaceae;g__Pseudomonas_A;s__Pseudomonas_A sp003205815
CTOTU48692	group-155-1	100	0.34	98.3	1004921	FALSE	d__Bacteria;p__Proteobacteria;c__Gammaproteobacteria;o__Pseudomonadales;f__Pseudomonadaceae;g__Pseudomonas_A;s__Pseudomonas_A sp003205815
CTOTU49089	group-155-1	99.8	0.14	99.1	169546	TRUE	d__Bacteria;p__Proteobacteria;c__Gammaproteobacteria;o__Pseudomonadales;f__Pseudomonadaceae;g__Pseudomonas_A;s__Pseudomonas_A sp003205815
CTOTU49265	group-155-1	98.98	0.55	96.23	87858	FALSE	d__Bacteria;p__Proteobacteria;c__Gammaproteobacteria;o__Pseudomonadales;f__Pseudomonadaceae;g__Pseudomonas_A;s__Pseudomonas_A sp003205815
CTOTU49626	group-155-1	99.66	4.85	75.41	323629	FALSE	d__Bacteria;p__Proteobacteria;c__Gammaproteobacteria;o__Pseudomonadales;f__Pseudomonadaceae;g__Pseudomonas_A;s__Pseudomonas_A sp003205815
CTOTU50325	group-155-1	98.77	0.2	97.77	86583	FALSE	d__Bacteria;p__Proteobacteria;c__Gammaproteobacteria;o__Pseudomonadales;f__Pseudomonadaceae;g__Pseudomonas_A;s__Pseudomonas_A sp003205815
CTOTU47148	group-156-2-OUT	91.03	2.4	79.03	10670	FALSE	d__Bacteria;p__Firmicutes_A;c__Clostridia;o__Lachnospirales;f__Lachnospiraceae;g__Anaerocolumna;s__
CTOTU48493	group-156-2-OUT	99.11	1.34	92.41	165258	TRUE	d__Bacteria;p__Firmicutes_A;c__Clostridia;o__Lachnospirales;f__Lachnospiraceae;g__Anaerocolumna;s__
CTOTU50326	group-156-2-OUT	89.22	3.13	73.57	12492	FALSE	d__Bacteria;p__Firmicutes_A;c__Clostridia;o__Lachnospirales;f__Lachnospiraceae;g__Anaerocolumna;s__
CTOTU47151	group-157-1	97.19	0.26	95.89	42068	TRUE	d__Bacteria;p__Firmicutes;c__Bacilli;o__Lactobacillales;f__Lactobacillaceae;g__Leuconostoc;s__Leuconostoc lactis
CTOTU47179	group-157-1	99.83	0	99.83	88507	FALSE	d__Bacteria;p__Firmicutes;c__Bacilli;o__Lactobacillales;f__Lactobacillaceae;g__Leuconostoc;s__Leuconostoc lactis
CTOTU49526	group-157-1	99.83	0	99.83	217452	FALSE	d__Bacteria;p__Firmicutes;c__Bacilli;o__Lactobacillales;f__Lactobacillaceae;g__Leuconostoc;s__Leuconostoc lactis
CTOTU49536	group-157-1	99.3	0	99.3	86017	FALSE	d__Bacteria;p__Firmicutes;c__Bacilli;o__Lactobacillales;f__Lactobacillaceae;g__Leuconostoc;s__Leuconostoc lactis
CTOTU49627	group-157-1	99.83	0	99.83	324816	FALSE	d__Bacteria;p__Firmicutes;c__Bacilli;o__Lactobacillales;f__Lactobacillaceae;g__Leuconostoc;s__Leuconostoc lactis
CTOTU49941	group-157-1	94.68	0.02	94.58	26498	FALSE	d__Bacteria;p__Firmicutes;c__Bacilli;o__Lactobacillales;f__Lactobacillaceae;g__Leuconostoc;s__Leuconostoc lactis
CTOTU47175	group-158-1	98.39	0.75	94.64	104240	FALSE	d__Bacteria;p__Firmicutes;c__Bacilli;o__Lactobacillales;f__Enterococcaceae;g__Enterococcus_D;s__Enterococcus_D casseliflavus
CTOTU47246	group-158-1	98.78	1.5	91.28	95170	FALSE	d__Bacteria;p__Firmicutes;c__Bacilli;o__Lactobacillales;f__Enterococcaceae;g__Enterococcus_D;s__Enterococcus_D casseliflavus
CTOTU47265	group-158-1	97.19	2.6	84.19	13082	FALSE	d__Bacteria;p__Firmicutes;c__Bacilli;o__Lactobacillales;f__Enterococcaceae;g__Enterococcus_D;s__Enterococcus_D casseliflavus
CTOTU47527	group-158-1	98.88	1.12	93.28	74086	FALSE	d__Bacteria;p__Firmicutes;c__Bacilli;o__Lactobacillales;f__Enterococcaceae;g__Enterococcus_D;s__Enterococcus_D casseliflavus
CTOTU47697	group-158-1	98.88	1.22	92.78	40844	FALSE	d__Bacteria;p__Firmicutes;c__Bacilli;o__Lactobacillales;f__Enterococcaceae;g__Enterococcus_D;s__Enterococcus_D casseliflavus
CTOTU47834	group-158-1	91.56	1.2	85.56	15173	FALSE	d__Bacteria;p__Firmicutes;c__Bacilli;o__Lactobacillales;f__Enterococcaceae;g__Enterococcus_D;s__Enterococcus_D casseliflavus
CTOTU48592	group-158-1	95.51	1.5	88.01	23068	FALSE	d__Bacteria;p__Firmicutes;c__Bacilli;o__Lactobacillales;f__Enterococcaceae;g__Enterococcus_D;s__Enterococcus_D casseliflavus
CTOTU48623	group-158-1	95.43	1.36	88.63	12735	FALSE	d__Bacteria;p__Firmicutes;c__Bacilli;o__Lactobacillales;f__Enterococcaceae;g__Enterococcus_D;s__Enterococcus_D casseliflavus
CTOTU48736	group-158-1	99.25	0.75	95.5	527073	FALSE	d__Bacteria;p__Firmicutes;c__Bacilli;o__Lactobacillales;f__Enterococcaceae;g__Enterococcus_D;s__Enterococcus_D casseliflavus
CTOTU48787	group-158-1	99.25	1.12	93.65	236594	FALSE	d__Bacteria;p__Firmicutes;c__Bacilli;o__Lactobacillales;f__Enterococcaceae;g__Enterococcus_D;s__Enterococcus_D casseliflavus
CTOTU48817	group-158-1	99.25	0.37	97.4	599441	TRUE	d__Bacteria;p__Firmicutes;c__Bacilli;o__Lactobacillales;f__Enterococcaceae;g__Enterococcus_D;s__Enterococcus_D casseliflavus
CTOTU48849	group-158-1	99.03	1.12	93.43	183134	FALSE	d__Bacteria;p__Firmicutes;c__Bacilli;o__Lactobacillales;f__Enterococcaceae;g__Enterococcus_D;s__Enterococcus_D casseliflavus
CTOTU49357	group-158-1	97.17	2.27	85.82	27643	FALSE	d__Bacteria;p__Firmicutes;c__Bacilli;o__Lactobacillales;f__Enterococcaceae;g__Enterococcus_D;s__Enterococcus_D casseliflavus
CTOTU49432	group-158-1	96.72	0.75	92.97	20364	FALSE	d__Bacteria;p__Firmicutes;c__Bacilli;o__Lactobacillales;f__Enterococcaceae;g__Enterococcus_D;s__Enterococcus_D casseliflavus
CTOTU49528	group-158-1	94.6	0.93	89.95	13434	FALSE	d__Bacteria;p__Firmicutes;c__Bacilli;o__Lactobacillales;f__Enterococcaceae;g__Enterococcus_D;s__Enterococcus_D casseliflavus
CTOTU49618	group-158-1	96.01	2.26	84.71	11766	FALSE	d__Bacteria;p__Firmicutes;c__Bacilli;o__Lactobacillales;f__Enterococcaceae;g__Enterococcus_D;s__Enterococcus_D casseliflavus
CTOTU49629	group-158-1	97	1.12	91.4	55015	FALSE	d__Bacteria;p__Firmicutes;c__Bacilli;o__Lactobacillales;f__Enterococcaceae;g__Enterococcus_D;s__Enterococcus_D casseliflavus
CTOTU49634	group-158-1	99.25	0.94	94.55	241832	FALSE	d__Bacteria;p__Firmicutes;c__Bacilli;o__Lactobacillales;f__Enterococcaceae;g__Enterococcus_D;s__Enterococcus_D casseliflavus
CTOTU49699	group-158-1	97.94	1.2	91.94	49599	FALSE	d__Bacteria;p__Firmicutes;c__Bacilli;o__Lactobacillales;f__Enterococcaceae;g__Enterococcus_D;s__Enterococcus_D casseliflavus
CTOTU49743	group-158-1	99.03	1.5	91.53	72568	FALSE	d__Bacteria;p__Firmicutes;c__Bacilli;o__Lactobacillales;f__Enterococcaceae;g__Enterococcus_D;s__Enterococcus_D casseliflavus
CTOTU49779	group-158-1	96.94	0.75	93.19	77962	FALSE	d__Bacteria;p__Firmicutes;c__Bacilli;o__Lactobacillales;f__Enterococcaceae;g__Enterococcus_D;s__Enterococcus_D casseliflavus
CTOTU50074	group-158-1	92.77	1.62	84.67	14287	FALSE	d__Bacteria;p__Firmicutes;c__Bacilli;o__Lactobacillales;f__Enterococcaceae;g__Enterococcus_D;s__Enterococcus_D casseliflavus
CTOTU50304	group-158-1	99.09	2.25	87.84	19013	FALSE	d__Bacteria;p__Firmicutes;c__Bacilli;o__Lactobacillales;f__Enterococcaceae;g__Enterococcus_D;s__Enterococcus_D casseliflavus
CTOTU50592	group-158-1	99.25	0.75	95.5	422551	FALSE	d__Bacteria;p__Firmicutes;c__Bacilli;o__Lactobacillales;f__Enterococcaceae;g__Enterococcus_D;s__Enterococcus_D casseliflavus
CTOTU50703	group-158-1	97.15	1.5	89.65	41830	FALSE	d__Bacteria;p__Firmicutes;c__Bacilli;o__Lactobacillales;f__Enterococcaceae;g__Enterococcus_D;s__Enterococcus_D casseliflavus
CTOTU47176	group-159-1	99.67	0	99.67	231982	FALSE	d__Bacteria;p__Firmicutes;c__Bacilli;o__Staphylococcales;f__Staphylococcaceae;g__Staphylococcus;s__Staphylococcus epidermidis
CTOTU50870	group-159-1	99.81	0	99.81	102095	TRUE	d__Bacteria;p__Firmicutes;c__Bacilli;o__Staphylococcales;f__Staphylococcaceae;g__Staphylococcus;s__Staphylococcus epidermidis
CTOTU49887	group-16-2-OUT	100	0	100	655346	TRUE	d__Bacteria;p__Bacteroidota;c__Bacteroidia;o__Bacteroidales;f__Dysgonomonadaceae;g__Dysgonomonas;s__
CTOTU47183	group-160-1	75	0	75	169843	TRUE	d__Bacteria;p__Proteobacteria;c__Gammaproteobacteria;o__Enterobacterales;f__Enterobacteriaceae;g__Atlantibacter;s__Atlantibacter hermannii
CTOTU47356	group-160-1	99.67	0.87	95.32	194614	FALSE	d__Bacteria;p__Proteobacteria;c__Gammaproteobacteria;o__Enterobacterales;f__Enterobacteriaceae;g__Atlantibacter;s__Atlantibacter hermannii
CTOTU47409	group-160-1	99.67	0.62	96.57	192067	FALSE	d__Bacteria;p__Proteobacteria;c__Gammaproteobacteria;o__Enterobacterales;f__Enterobacteriaceae;g__Atlantibacter;s__Atlantibacter hermannii
CTOTU47783	group-160-1	98.82	0.79	94.87	109315	FALSE	d__Bacteria;p__Proteobacteria;c__Gammaproteobacteria;o__Enterobacterales;f__Enterobacteriaceae;g__Atlantibacter;s__Atlantibacter hermannii
CTOTU47800	group-160-1	99.57	0.55	96.82	182421	FALSE	d__Bacteria;p__Proteobacteria;c__Gammaproteobacteria;o__Enterobacterales;f__Enterobacteriaceae;g__Atlantibacter;s__Atlantibacter hermannii
CTOTU47842	group-160-1	93.85	2.43	81.7	41207	FALSE	d__Bacteria;p__Proteobacteria;c__Gammaproteobacteria;o__Enterobacterales;f__Enterobacteriaceae;g__Atlantibacter;s__Atlantibacter hermannii
CTOTU47924	group-160-1	91.41	0.27	90.06	166384	FALSE	d__Bacteria;p__Proteobacteria;c__Gammaproteobacteria;o__Enterobacterales;f__Enterobacteriaceae;g__Atlantibacter;s__Atlantibacter hermannii
CTOTU47957	group-160-1	97.91	1.05	92.66	89770	FALSE	d__Bacteria;p__Proteobacteria;c__Gammaproteobacteria;o__Enterobacterales;f__Enterobacteriaceae;g__Atlantibacter;s__Atlantibacter hermannii
CTOTU47972	group-160-1	99.52	0.53	96.87	185219	FALSE	d__Bacteria;p__Proteobacteria;c__Gammaproteobacteria;o__Enterobacterales;f__Enterobacteriaceae;g__Atlantibacter;s__Atlantibacter hermannii
CTOTU48037	group-160-1	99.65	1.06	94.35	143506	FALSE	d__Bacteria;p__Proteobacteria;c__Gammaproteobacteria;o__Enterobacterales;f__Enterobacteriaceae;g__Atlantibacter;s__Atlantibacter hermannii
CTOTU48097	group-160-1	99.67	0.61	96.62	312979	FALSE	d__Bacteria;p__Proteobacteria;c__Gammaproteobacteria;o__Enterobacterales;f__Enterobacteriaceae;g__Atlantibacter;s__Atlantibacter hermannii
CTOTU48207	group-160-1	99.67	0.61	96.62	127874	FALSE	d__Bacteria;p__Proteobacteria;c__Gammaproteobacteria;o__Enterobacterales;f__Enterobacteriaceae;g__Atlantibacter;s__Atlantibacter hermannii
CTOTU48221	group-160-1	99.19	0.59	96.24	80227	FALSE	d__Bacteria;p__Proteobacteria;c__Gammaproteobacteria;o__Enterobacterales;f__Enterobacteriaceae;g__Atlantibacter;s__Atlantibacter hermannii
CTOTU48285	group-160-1	98.87	0.54	96.17	311590	FALSE	d__Bacteria;p__Proteobacteria;c__Gammaproteobacteria;o__Enterobacterales;f__Enterobacteriaceae;g__Atlantibacter;s__Atlantibacter hermannii
CTOTU48340	group-160-1	99.67	0.63	96.52	381353	FALSE	d__Bacteria;p__Proteobacteria;c__Gammaproteobacteria;o__Enterobacterales;f__Enterobacteriaceae;g__Atlantibacter;s__Atlantibacter hermannii
CTOTU48372	group-160-1	99.61	0.82	95.51	242185	FALSE	d__Bacteria;p__Proteobacteria;c__Gammaproteobacteria;o__Enterobacterales;f__Enterobacteriaceae;g__Atlantibacter;s__Atlantibacter hermannii
CTOTU48402	group-160-1	97.09	0.87	92.74	143647	FALSE	d__Bacteria;p__Proteobacteria;c__Gammaproteobacteria;o__Enterobacterales;f__Enterobacteriaceae;g__Atlantibacter;s__Atlantibacter hermannii
CTOTU48422	group-160-1	99.67	0.54	96.97	318486	FALSE	d__Bacteria;p__Proteobacteria;c__Gammaproteobacteria;o__Enterobacterales;f__Enterobacteriaceae;g__Atlantibacter;s__Atlantibacter hermannii
CTOTU48437	group-160-1	98.35	0.88	93.95	81009	FALSE	d__Bacteria;p__Proteobacteria;c__Gammaproteobacteria;o__Enterobacterales;f__Enterobacteriaceae;g__Atlantibacter;s__Atlantibacter hermannii
CTOTU48444	group-160-1	99.67	0.55	96.92	280583	FALSE	d__Bacteria;p__Proteobacteria;c__Gammaproteobacteria;o__Enterobacterales;f__Enterobacteriaceae;g__Atlantibacter;s__Atlantibacter hermannii
CTOTU48491	group-160-1	99.67	0.54	96.97	182783	FALSE	d__Bacteria;p__Proteobacteria;c__Gammaproteobacteria;o__Enterobacterales;f__Enterobacteriaceae;g__Atlantibacter;s__Atlantibacter hermannii
CTOTU48508	group-160-1	97.99	0.54	95.29	188247	FALSE	d__Bacteria;p__Proteobacteria;c__Gammaproteobacteria;o__Enterobacterales;f__Enterobacteriaceae;g__Atlantibacter;s__Atlantibacter hermannii
CTOTU48600	group-160-1	97.06	0.91	92.51	131683	FALSE	d__Bacteria;p__Proteobacteria;c__Gammaproteobacteria;o__Enterobacterales;f__Enterobacteriaceae;g__Atlantibacter;s__Atlantibacter hermannii
CTOTU48603	group-160-1	99.58	0.83	95.43	65108	FALSE	d__Bacteria;p__Proteobacteria;c__Gammaproteobacteria;o__Enterobacterales;f__Enterobacteriaceae;g__Atlantibacter;s__Atlantibacter hermannii
CTOTU48611	group-160-1	74.64	0	74.64	51953	FALSE	d__Bacteria;p__Proteobacteria;c__Gammaproteobacteria;o__Enterobacterales;f__Enterobacteriaceae;g__Atlantibacter;s__Atlantibacter hermannii
CTOTU48620	group-160-1	99.48	0.54	96.78	187651	FALSE	d__Bacteria;p__Proteobacteria;c__Gammaproteobacteria;o__Enterobacterales;f__Enterobacteriaceae;g__Atlantibacter;s__Atlantibacter hermannii
CTOTU48673	group-160-1	99.67	0.95	94.92	236430	FALSE	d__Bacteria;p__Proteobacteria;c__Gammaproteobacteria;o__Enterobacterales;f__Enterobacteriaceae;g__Atlantibacter;s__Atlantibacter hermannii
CTOTU48698	group-160-1	98.96	0.6	95.96	85646	FALSE	d__Bacteria;p__Proteobacteria;c__Gammaproteobacteria;o__Enterobacterales;f__Enterobacteriaceae;g__Atlantibacter;s__Atlantibacter hermannii
CTOTU48744	group-160-1	98.96	2.79	85.01	23576	FALSE	d__Bacteria;p__Proteobacteria;c__Gammaproteobacteria;o__Enterobacterales;f__Enterobacteriaceae;g__Atlantibacter;s__Atlantibacter hermannii
CTOTU48764	group-160-1	99.34	0.66	96.04	52018	FALSE	d__Bacteria;p__Proteobacteria;c__Gammaproteobacteria;o__Enterobacterales;f__Enterobacteriaceae;g__Atlantibacter;s__Atlantibacter hermannii
CTOTU48774	group-160-1	94.92	0.61	91.87	83572	FALSE	d__Bacteria;p__Proteobacteria;c__Gammaproteobacteria;o__Enterobacterales;f__Enterobacteriaceae;g__Atlantibacter;s__Atlantibacter hermannii
CTOTU48785	group-160-1	99.49	0.54	96.79	184593	FALSE	d__Bacteria;p__Proteobacteria;c__Gammaproteobacteria;o__Enterobacterales;f__Enterobacteriaceae;g__Atlantibacter;s__Atlantibacter hermannii
CTOTU48836	group-160-1	99.67	0.54	96.97	121370	FALSE	d__Bacteria;p__Proteobacteria;c__Gammaproteobacteria;o__Enterobacterales;f__Enterobacteriaceae;g__Atlantibacter;s__Atlantibacter hermannii
CTOTU48889	group-160-1	99.48	0.65	96.23	126512	FALSE	d__Bacteria;p__Proteobacteria;c__Gammaproteobacteria;o__Enterobacterales;f__Enterobacteriaceae;g__Atlantibacter;s__Atlantibacter hermannii
CTOTU48903	group-160-1	98.43	0.73	94.78	121034	FALSE	d__Bacteria;p__Proteobacteria;c__Gammaproteobacteria;o__Enterobacterales;f__Enterobacteriaceae;g__Atlantibacter;s__Atlantibacter hermannii
CTOTU48906	group-160-1	99.67	0.54	96.97	319417	FALSE	d__Bacteria;p__Proteobacteria;c__Gammaproteobacteria;o__Enterobacterales;f__Enterobacteriaceae;g__Atlantibacter;s__Atlantibacter hermannii
CTOTU48948	group-160-1	99.67	1.02	94.57	128985	FALSE	d__Bacteria;p__Proteobacteria;c__Gammaproteobacteria;o__Enterobacterales;f__Enterobacteriaceae;g__Atlantibacter;s__Atlantibacter hermannii
CTOTU49027	group-160-1	99.56	0.54	96.86	118081	FALSE	d__Bacteria;p__Proteobacteria;c__Gammaproteobacteria;o__Enterobacterales;f__Enterobacteriaceae;g__Atlantibacter;s__Atlantibacter hermannii
CTOTU49069	group-160-1	99.16	0.6	96.16	80344	FALSE	d__Bacteria;p__Proteobacteria;c__Gammaproteobacteria;o__Enterobacterales;f__Enterobacteriaceae;g__Atlantibacter;s__Atlantibacter hermannii
CTOTU49087	group-160-1	85.69	2.59	72.74	36115	FALSE	d__Bacteria;p__Proteobacteria;c__Gammaproteobacteria;o__Enterobacterales;f__Enterobacteriaceae;g__Atlantibacter;s__Atlantibacter hermannii
CTOTU49102	group-160-1	99.13	0.54	96.43	68094	FALSE	d__Bacteria;p__Proteobacteria;c__Gammaproteobacteria;o__Enterobacterales;f__Enterobacteriaceae;g__Atlantibacter;s__Atlantibacter hermannii
CTOTU49117	group-160-1	98.36	0.69	94.91	353077	FALSE	d__Bacteria;p__Proteobacteria;c__Gammaproteobacteria;o__Enterobacterales;f__Enterobacteriaceae;g__Atlantibacter;s__Atlantibacter hermannii
CTOTU49130	group-160-1	97.05	0.54	94.35	77303	FALSE	d__Bacteria;p__Proteobacteria;c__Gammaproteobacteria;o__Enterobacterales;f__Enterobacteriaceae;g__Atlantibacter;s__Atlantibacter hermannii
CTOTU49210	group-160-1	98.32	1.65	90.07	76800	FALSE	d__Bacteria;p__Proteobacteria;c__Gammaproteobacteria;o__Enterobacterales;f__Enterobacteriaceae;g__Atlantibacter;s__Atlantibacter hermannii
CTOTU49228	group-160-1	97.54	1.77	88.69	46816	FALSE	d__Bacteria;p__Proteobacteria;c__Gammaproteobacteria;o__Enterobacterales;f__Enterobacteriaceae;g__Atlantibacter;s__Atlantibacter hermannii
CTOTU49327	group-160-1	97.47	1.14	91.77	72295	FALSE	d__Bacteria;p__Proteobacteria;c__Gammaproteobacteria;o__Enterobacterales;f__Enterobacteriaceae;g__Atlantibacter;s__Atlantibacter hermannii
CTOTU49397	group-160-1	98.75	0.54	96.05	192542	FALSE	d__Bacteria;p__Proteobacteria;c__Gammaproteobacteria;o__Enterobacterales;f__Enterobacteriaceae;g__Atlantibacter;s__Atlantibacter hermannii
CTOTU49436	group-160-1	99.67	0.54	96.97	300835	FALSE	d__Bacteria;p__Proteobacteria;c__Gammaproteobacteria;o__Enterobacterales;f__Enterobacteriaceae;g__Atlantibacter;s__Atlantibacter hermannii
CTOTU49506	group-160-1	99.67	0.54	96.97	154862	FALSE	d__Bacteria;p__Proteobacteria;c__Gammaproteobacteria;o__Enterobacterales;f__Enterobacteriaceae;g__Atlantibacter;s__Atlantibacter hermannii
CTOTU49539	group-160-1	99.34	0.6	96.34	156567	FALSE	d__Bacteria;p__Proteobacteria;c__Gammaproteobacteria;o__Enterobacterales;f__Enterobacteriaceae;g__Atlantibacter;s__Atlantibacter hermannii
CTOTU49646	group-160-1	65.52	0	65.52	50629	FALSE	d__Bacteria;p__Proteobacteria;c__Gammaproteobacteria;o__Enterobacterales;f__Enterobacteriaceae;g__Atlantibacter;s__Atlantibacter hermannii
CTOTU49667	group-160-1	99.34	1.34	92.64	123319	FALSE	d__Bacteria;p__Proteobacteria;c__Gammaproteobacteria;o__Enterobacterales;f__Enterobacteriaceae;g__Atlantibacter;s__Atlantibacter hermannii
CTOTU49682	group-160-1	58.1	0	58.1	34303	FALSE	d__Bacteria;p__Proteobacteria;c__Gammaproteobacteria;o__Enterobacterales;f__Enterobacteriaceae;g__Atlantibacter;s__Atlantibacter hermannii
CTOTU49693	group-160-1	97.74	0.71	94.19	133235	FALSE	d__Bacteria;p__Proteobacteria;c__Gammaproteobacteria;o__Enterobacterales;f__Enterobacteriaceae;g__Atlantibacter;s__Atlantibacter hermannii
CTOTU49834	group-160-1	97.59	0.54	94.89	63820	FALSE	d__Bacteria;p__Proteobacteria;c__Gammaproteobacteria;o__Enterobacterales;f__Enterobacteriaceae;g__Atlantibacter;s__Atlantibacter hermannii
CTOTU49872	group-160-1	97.78	0.54	95.08	95613	FALSE	d__Bacteria;p__Proteobacteria;c__Gammaproteobacteria;o__Enterobacterales;f__Enterobacteriaceae;g__Atlantibacter;s__Atlantibacter hermannii
CTOTU49877	group-160-1	99.67	0.54	96.97	334773	FALSE	d__Bacteria;p__Proteobacteria;c__Gammaproteobacteria;o__Enterobacterales;f__Enterobacteriaceae;g__Atlantibacter;s__Atlantibacter hermannii
CTOTU50002	group-160-1	98.47	0.54	95.77	92951	FALSE	d__Bacteria;p__Proteobacteria;c__Gammaproteobacteria;o__Enterobacterales;f__Enterobacteriaceae;g__Atlantibacter;s__Atlantibacter hermannii
CTOTU50088	group-160-1	98.55	0.68	95.15	111611	FALSE	d__Bacteria;p__Proteobacteria;c__Gammaproteobacteria;o__Enterobacterales;f__Enterobacteriaceae;g__Atlantibacter;s__Atlantibacter hermannii
CTOTU50098	group-160-1	99.63	0.54	96.93	188570	FALSE	d__Bacteria;p__Proteobacteria;c__Gammaproteobacteria;o__Enterobacterales;f__Enterobacteriaceae;g__Atlantibacter;s__Atlantibacter hermannii
CTOTU50138	group-160-1	99.49	0.64	96.29	115070	FALSE	d__Bacteria;p__Proteobacteria;c__Gammaproteobacteria;o__Enterobacterales;f__Enterobacteriaceae;g__Atlantibacter;s__Atlantibacter hermannii
CTOTU50179	group-160-1	98.05	0.77	94.2	67525	FALSE	d__Bacteria;p__Proteobacteria;c__Gammaproteobacteria;o__Enterobacterales;f__Enterobacteriaceae;g__Atlantibacter;s__Atlantibacter hermannii
CTOTU50207	group-160-1	98.74	0.54	96.04	183373	FALSE	d__Bacteria;p__Proteobacteria;c__Gammaproteobacteria;o__Enterobacterales;f__Enterobacteriaceae;g__Atlantibacter;s__Atlantibacter hermannii
CTOTU50230	group-160-1	99.15	0.62	96.05	71831	FALSE	d__Bacteria;p__Proteobacteria;c__Gammaproteobacteria;o__Enterobacterales;f__Enterobacteriaceae;g__Atlantibacter;s__Atlantibacter hermannii
CTOTU50232	group-160-1	96.34	0.54	93.64	69404	FALSE	d__Bacteria;p__Proteobacteria;c__Gammaproteobacteria;o__Enterobacterales;f__Enterobacteriaceae;g__Atlantibacter;s__Atlantibacter hermannii
CTOTU50241	group-160-1	99.54	0.56	96.74	295371	FALSE	d__Bacteria;p__Proteobacteria;c__Gammaproteobacteria;o__Enterobacterales;f__Enterobacteriaceae;g__Atlantibacter;s__Atlantibacter hermannii
CTOTU50252	group-160-1	99.67	0.55	96.92	232486	FALSE	d__Bacteria;p__Proteobacteria;c__Gammaproteobacteria;o__Enterobacterales;f__Enterobacteriaceae;g__Atlantibacter;s__Atlantibacter hermannii
CTOTU50340	group-160-1	67.4	0	67.4	66192	FALSE	d__Bacteria;p__Proteobacteria;c__Gammaproteobacteria;o__Enterobacterales;f__Enterobacteriaceae;g__Atlantibacter;s__Atlantibacter hermannii
CTOTU50378	group-160-1	80.67	0	80.67	51482	FALSE	d__Bacteria;p__Proteobacteria;c__Gammaproteobacteria;o__Enterobacterales;f__Enterobacteriaceae;g__Atlantibacter;s__Atlantibacter hermannii
CTOTU50539	group-160-1	99.67	0.54	96.97	346680	FALSE	d__Bacteria;p__Proteobacteria;c__Gammaproteobacteria;o__Enterobacterales;f__Enterobacteriaceae;g__Atlantibacter;s__Atlantibacter hermannii
CTOTU50566	group-160-1	95.2	0.62	92.1	43506	FALSE	d__Bacteria;p__Proteobacteria;c__Gammaproteobacteria;o__Enterobacterales;f__Enterobacteriaceae;g__Atlantibacter;s__Atlantibacter hermannii
CTOTU50659	group-160-1	99.3	0.77	95.45	135797	FALSE	d__Bacteria;p__Proteobacteria;c__Gammaproteobacteria;o__Enterobacterales;f__Enterobacteriaceae;g__Atlantibacter;s__Atlantibacter hermannii
CTOTU47191	group-161-1	98.76	0.32	97.16	36399	FALSE	d__Bacteria;p__Proteobacteria;c__Alphaproteobacteria;o__Caulobacterales;f__Caulobacteraceae;g__Brevundimonas;s__Brevundimonas sp002479495
CTOTU48708	group-161-1	97.32	1.79	88.37	14297	FALSE	d__Bacteria;p__Proteobacteria;c__Alphaproteobacteria;o__Caulobacterales;f__Caulobacteraceae;g__Brevundimonas;s__Brevundimonas sp002479495
CTOTU49804	group-161-1	99.68	0	99.68	285826	TRUE	d__Bacteria;p__Proteobacteria;c__Alphaproteobacteria;o__Caulobacterales;f__Caulobacteraceae;g__Brevundimonas;s__Brevundimonas sp002479495
CTOTU50115	group-161-1	100	0.49	97.55	171334	FALSE	d__Bacteria;p__Proteobacteria;c__Alphaproteobacteria;o__Caulobacterales;f__Caulobacteraceae;g__Brevundimonas;s__Brevundimonas sp002479495
CTOTU47194	group-162-1	71.55	1.72	62.95	30865	FALSE	d__Bacteria;p__Proteobacteria;c__Gammaproteobacteria;o__Pseudomonadales;f__Pseudomonadaceae;g__Pseudomonas_A;s__Pseudomonas_A songnenensis
CTOTU48316	group-162-1	100	0.2	99	549379	FALSE	d__Bacteria;p__Proteobacteria;c__Gammaproteobacteria;o__Pseudomonadales;f__Pseudomonadaceae;g__Pseudomonas_A;s__Pseudomonas_A songnenensis
CTOTU49508	group-162-1	100	0.14	99.3	501419	TRUE	d__Bacteria;p__Proteobacteria;c__Gammaproteobacteria;o__Pseudomonadales;f__Pseudomonadaceae;g__Pseudomonas_A;s__Pseudomonas_A songnenensis
CTOTU49624	group-162-1	100	0.24	98.8	713475	FALSE	d__Bacteria;p__Proteobacteria;c__Gammaproteobacteria;o__Pseudomonadales;f__Pseudomonadaceae;g__Pseudomonas_A;s__Pseudomonas_A songnenensis
CTOTU49668	group-162-1	71.45	0.14	70.75	28047	FALSE	d__Bacteria;p__Proteobacteria;c__Gammaproteobacteria;o__Pseudomonadales;f__Pseudomonadaceae;g__Pseudomonas_A;s__Pseudomonas_A songnenensis
CTOTU47199	group-163-1	95.69	2.99	80.74	16862	FALSE	d__Bacteria;p__Proteobacteria;c__Alphaproteobacteria;o__Rhizobiales;f__Rhizobiaceae;g__Agrobacterium;s__Agrobacterium pusense
CTOTU47588	group-163-1	99.72	0.28	98.32	471200	FALSE	d__Bacteria;p__Proteobacteria;c__Alphaproteobacteria;o__Rhizobiales;f__Rhizobiaceae;g__Agrobacterium;s__Agrobacterium pusense
CTOTU48217	group-163-1	96.89	2.85	82.64	15102	FALSE	d__Bacteria;p__Proteobacteria;c__Alphaproteobacteria;o__Rhizobiales;f__Rhizobiaceae;g__Agrobacterium;s__Agrobacterium pusense
CTOTU48680	group-163-1	99.91	0.38	98.01	526387	FALSE	d__Bacteria;p__Proteobacteria;c__Alphaproteobacteria;o__Rhizobiales;f__Rhizobiaceae;g__Agrobacterium;s__Agrobacterium pusense
CTOTU49593	group-163-1	99.29	2.37	87.44	123992	FALSE	d__Bacteria;p__Proteobacteria;c__Alphaproteobacteria;o__Rhizobiales;f__Rhizobiaceae;g__Agrobacterium;s__Agrobacterium pusense
CTOTU49617	group-163-1	99.91	0.31	98.36	356024	TRUE	d__Bacteria;p__Proteobacteria;c__Alphaproteobacteria;o__Rhizobiales;f__Rhizobiaceae;g__Agrobacterium;s__Agrobacterium pusense
CTOTU50290	group-163-1	79.31	0	79.31	110327	FALSE	d__Bacteria;p__Proteobacteria;c__Alphaproteobacteria;o__Rhizobiales;f__Rhizobiaceae;g__Agrobacterium;s__Agrobacterium pusense
CTOTU50317	group-163-1	93.17	0.92	88.57	31032	FALSE	d__Bacteria;p__Proteobacteria;c__Alphaproteobacteria;o__Rhizobiales;f__Rhizobiaceae;g__Agrobacterium;s__Agrobacterium pusense
CTOTU50602	group-163-1	99.53	0.92	94.93	158384	FALSE	d__Bacteria;p__Proteobacteria;c__Alphaproteobacteria;o__Rhizobiales;f__Rhizobiaceae;g__Agrobacterium;s__Agrobacterium pusense
CTOTU47213	group-164-1	66.38	0	66.38	46377	TRUE	d__Bacteria;p__Proteobacteria;c__Gammaproteobacteria;o__Enterobacterales;f__Enterobacteriaceae;g__Enterobacter_D;s__Enterobacter_D sp900116015
CTOTU47468	group-164-1	99.24	0.08	98.84	59094	FALSE	d__Bacteria;p__Proteobacteria;c__Gammaproteobacteria;o__Enterobacterales;f__Enterobacteriaceae;g__Enterobacter_D;s__Enterobacter_D sp900116015
CTOTU47484	group-164-1	73.28	0	73.28	162843	FALSE	d__Bacteria;p__Proteobacteria;c__Gammaproteobacteria;o__Enterobacterales;f__Enterobacteriaceae;g__Enterobacter_D;s__Enterobacter_D sp900116015
CTOTU47884	group-164-1	99.48	0.19	98.53	76322	FALSE	d__Bacteria;p__Proteobacteria;c__Gammaproteobacteria;o__Enterobacterales;f__Enterobacteriaceae;g__Enterobacter_D;s__Enterobacter_D sp900116015
CTOTU47986	group-164-1	96.6	0.08	96.2	133771	FALSE	d__Bacteria;p__Proteobacteria;c__Gammaproteobacteria;o__Enterobacterales;f__Enterobacteriaceae;g__Enterobacter_D;s__Enterobacter_D sp900116015
CTOTU48795	group-164-1	98.02	0.51	95.47	86773	FALSE	d__Bacteria;p__Proteobacteria;c__Gammaproteobacteria;o__Enterobacterales;f__Enterobacteriaceae;g__Enterobacter_D;s__Enterobacter_D sp900116015
CTOTU48922	group-164-1	99.89	2.7	86.39	313025	FALSE	d__Bacteria;p__Proteobacteria;c__Gammaproteobacteria;o__Enterobacterales;f__Enterobacteriaceae;g__Enterobacter_D;s__Enterobacter_D sp900116015
CTOTU48938	group-164-1	98.58	0.19	97.63	372649	FALSE	d__Bacteria;p__Proteobacteria;c__Gammaproteobacteria;o__Enterobacterales;f__Enterobacteriaceae;g__Enterobacter_D;s__Enterobacter_D sp900116015
CTOTU48943	group-164-1	99.56	0.52	96.96	316689	FALSE	d__Bacteria;p__Proteobacteria;c__Gammaproteobacteria;o__Enterobacterales;f__Enterobacteriaceae;g__Enterobacter_D;s__Enterobacter_D sp900116015
CTOTU49003	group-164-1	79.47	0	79.47	137733	FALSE	d__Bacteria;p__Proteobacteria;c__Gammaproteobacteria;o__Enterobacterales;f__Enterobacteriaceae;g__Enterobacter_D;s__Enterobacter_D sp900116015
CTOTU49503	group-164-1	99.89	0.08	99.49	463872	FALSE	d__Bacteria;p__Proteobacteria;c__Gammaproteobacteria;o__Enterobacterales;f__Enterobacteriaceae;g__Enterobacter_D;s__Enterobacter_D sp900116015
CTOTU50187	group-164-1	99.89	0.08	99.49	468843	FALSE	d__Bacteria;p__Proteobacteria;c__Gammaproteobacteria;o__Enterobacterales;f__Enterobacteriaceae;g__Enterobacter_D;s__Enterobacter_D sp900116015
CTOTU50670	group-164-1	99.35	2.16	88.55	137747	FALSE	d__Bacteria;p__Proteobacteria;c__Gammaproteobacteria;o__Enterobacterales;f__Enterobacteriaceae;g__Enterobacter_D;s__Enterobacter_D sp900116015
CTOTU47214	group-165-1	93.46	0.82	89.36	167005	FALSE	d__Bacteria;p__Proteobacteria;c__Gammaproteobacteria;o__Enterobacterales;f__Enterobacteriaceae;g__Superficieibacter;s__Superficieibacter sp002421005
CTOTU48381	group-165-1	99.75	0.52	97.15	357498	TRUE	d__Bacteria;p__Proteobacteria;c__Gammaproteobacteria;o__Enterobacterales;f__Enterobacteriaceae;g__Superficieibacter;s__Superficieibacter sp002421005
CTOTU47215	group-166-1	97.29	0.52	94.69	23608	FALSE	d__Bacteria;p__Firmicutes;c__Bacilli;o__Lactobacillales;f__Lactobacillaceae;g__Leuconostoc;s__Leuconostoc lactis_A
CTOTU47524	group-166-1	99.83	0	99.83	217084	TRUE	d__Bacteria;p__Firmicutes;c__Bacilli;o__Lactobacillales;f__Lactobacillaceae;g__Leuconostoc;s__Leuconostoc lactis_A
CTOTU47217	group-167-1	95.96	0.14	95.26	32766	FALSE	d__Bacteria;p__Proteobacteria;c__Gammaproteobacteria;o__Pseudomonadales;f__Pseudomonadaceae;g__Pseudomonas_A;s__Pseudomonas_A balearica
CTOTU47413	group-167-1	82.46	1.75	73.71	10659	FALSE	d__Bacteria;p__Proteobacteria;c__Gammaproteobacteria;o__Pseudomonadales;f__Pseudomonadaceae;g__Pseudomonas_A;s__Pseudomonas_A balearica
CTOTU47421	group-167-1	98.02	0.32	96.42	37525	FALSE	d__Bacteria;p__Proteobacteria;c__Gammaproteobacteria;o__Pseudomonadales;f__Pseudomonadaceae;g__Pseudomonas_A;s__Pseudomonas_A balearica
CTOTU47432	group-167-1	85.31	0.97	80.46	14424	FALSE	d__Bacteria;p__Proteobacteria;c__Gammaproteobacteria;o__Pseudomonadales;f__Pseudomonadaceae;g__Pseudomonas_A;s__Pseudomonas_A balearica
CTOTU47467	group-167-1	98.3	0.14	97.6	196134	FALSE	d__Bacteria;p__Proteobacteria;c__Gammaproteobacteria;o__Pseudomonadales;f__Pseudomonadaceae;g__Pseudomonas_A;s__Pseudomonas_A balearica
CTOTU47526	group-167-1	98.37	0.27	97.02	26959	FALSE	d__Bacteria;p__Proteobacteria;c__Gammaproteobacteria;o__Pseudomonadales;f__Pseudomonadaceae;g__Pseudomonas_A;s__Pseudomonas_A balearica
CTOTU48153	group-167-1	94.78	0.24	93.58	14928	FALSE	d__Bacteria;p__Proteobacteria;c__Gammaproteobacteria;o__Pseudomonadales;f__Pseudomonadaceae;g__Pseudomonas_A;s__Pseudomonas_A balearica
CTOTU48162	group-167-1	79.48	5.6	51.48	21823	FALSE	d__Bacteria;p__Proteobacteria;c__Gammaproteobacteria;o__Pseudomonadales;f__Pseudomonadaceae;g__Pseudomonas_A;s__Pseudomonas_A balearica
CTOTU48335	group-167-1	90.74	0.14	90.04	143917	FALSE	d__Bacteria;p__Proteobacteria;c__Gammaproteobacteria;o__Pseudomonadales;f__Pseudomonadaceae;g__Pseudomonas_A;s__Pseudomonas_A balearica
CTOTU48350	group-167-1	78.95	5.26	52.65	187024	FALSE	d__Bacteria;p__Proteobacteria;c__Gammaproteobacteria;o__Pseudomonadales;f__Pseudomonadaceae;g__Pseudomonas_A;s__Pseudomonas_A balearica
CTOTU48468	group-167-1	99.94	0.14	99.24	542312	TRUE	d__Bacteria;p__Proteobacteria;c__Gammaproteobacteria;o__Pseudomonadales;f__Pseudomonadaceae;g__Pseudomonas_A;s__Pseudomonas_A balearica
CTOTU48516	group-167-1	94.79	4.34	73.09	28035	FALSE	d__Bacteria;p__Proteobacteria;c__Gammaproteobacteria;o__Pseudomonadales;f__Pseudomonadaceae;g__Pseudomonas_A;s__Pseudomonas_A balearica
CTOTU48554	group-167-1	88.81	0.79	84.86	11574	FALSE	d__Bacteria;p__Proteobacteria;c__Gammaproteobacteria;o__Pseudomonadales;f__Pseudomonadaceae;g__Pseudomonas_A;s__Pseudomonas_A balearica
CTOTU48715	group-167-1	99.94	0.35	98.19	337140	FALSE	d__Bacteria;p__Proteobacteria;c__Gammaproteobacteria;o__Pseudomonadales;f__Pseudomonadaceae;g__Pseudomonas_A;s__Pseudomonas_A balearica
CTOTU48913	group-167-1	88.18	0.41	86.13	16006	FALSE	d__Bacteria;p__Proteobacteria;c__Gammaproteobacteria;o__Pseudomonadales;f__Pseudomonadaceae;g__Pseudomonas_A;s__Pseudomonas_A balearica
CTOTU49161	group-167-1	99.65	0.14	98.95	81166	FALSE	d__Bacteria;p__Proteobacteria;c__Gammaproteobacteria;o__Pseudomonadales;f__Pseudomonadaceae;g__Pseudomonas_A;s__Pseudomonas_A balearica
CTOTU49209	group-167-1	89.87	0.6	86.87	34443	FALSE	d__Bacteria;p__Proteobacteria;c__Gammaproteobacteria;o__Pseudomonadales;f__Pseudomonadaceae;g__Pseudomonas_A;s__Pseudomonas_A balearica
CTOTU50231	group-167-1	96.15	1.57	88.3	13343	FALSE	d__Bacteria;p__Proteobacteria;c__Gammaproteobacteria;o__Pseudomonadales;f__Pseudomonadaceae;g__Pseudomonas_A;s__Pseudomonas_A balearica
CTOTU50310	group-167-1	95.24	2.52	82.64	19450	FALSE	d__Bacteria;p__Proteobacteria;c__Gammaproteobacteria;o__Pseudomonadales;f__Pseudomonadaceae;g__Pseudomonas_A;s__Pseudomonas_A balearica
CTOTU47221	group-168-1	90	0.83	85.85	27580	FALSE	d__Bacteria;p__Firmicutes;c__Bacilli;o__Staphylococcales;f__Staphylococcaceae;g__Macrococcus;s__Macrococcus sp002438305
CTOTU49986	group-168-1	92.54	1.1	87.04	31081	TRUE	d__Bacteria;p__Firmicutes;c__Bacilli;o__Staphylococcales;f__Staphylococcaceae;g__Macrococcus;s__Macrococcus sp002438305
CTOTU47231	group-169-1	99.84	0	99.84	518165	TRUE	d__Bacteria;p__Bacteroidota;c__Bacteroidia;o__Sphingobacteriales;f__Sphingobacteriaceae;g__Sphingobacterium;s__Sphingobacterium sp002354335
CTOTU47678	group-169-1	90.25	0.13	89.6	47262	FALSE	d__Bacteria;p__Bacteroidota;c__Bacteroidia;o__Sphingobacteriales;f__Sphingobacteriaceae;g__Sphingobacterium;s__Sphingobacterium sp002354335
CTOTU29289	group-17-1	99.21	1.9	89.71	32878	FALSE	d__Bacteria;p__Firmicutes_C;c__Negativicutes;o__Selenomonadales;f__Selenomonadaceae;g__Megamonas;s__Megamonas funiformis
CTOTU29343	group-17-1	99.5	1.27	93.15	21277	TRUE	d__Bacteria;p__Firmicutes_C;c__Negativicutes;o__Selenomonadales;f__Selenomonadaceae;g__Megamonas;s__Megamonas funiformis
CTOTU47234	group-170-2-OUT	99.84	0.95	95.09	73342	FALSE	d__Bacteria;p__Bacteroidota;c__Bacteroidia;o__Sphingobacteriales;f__Sphingobacteriaceae;g__Sphingobacterium;s__
CTOTU47677	group-170-2-OUT	84.31	1.72	75.71	15602	FALSE	d__Bacteria;p__Bacteroidota;c__Bacteroidia;o__Sphingobacteriales;f__Sphingobacteriaceae;g__Sphingobacterium;s__
CTOTU47304	group-170-2-OUT	94.44	0.48	92.04	19244	FALSE	d__Bacteria;p__Bacteroidota;c__Bacteroidia;o__Sphingobacteriales;f__Sphingobacteriaceae;g__Sphingobacterium;s__
CTOTU47992	group-170-2-OUT	99.84	2.06	89.54	452423	FALSE	d__Bacteria;p__Bacteroidota;c__Bacteroidia;o__Sphingobacteriales;f__Sphingobacteriaceae;g__Sphingobacterium;s__
CTOTU49640	group-170-2-OUT	99.84	2.06	89.54	369902	FALSE	d__Bacteria;p__Bacteroidota;c__Bacteroidia;o__Sphingobacteriales;f__Sphingobacteriaceae;g__Sphingobacterium;s__
CTOTU49057	group-170-2-OUT	99.37	0	99.37	497467	TRUE	d__Bacteria;p__Bacteroidota;c__Bacteroidia;o__Sphingobacteriales;f__Sphingobacteriaceae;g__Sphingobacterium;s__
CTOTU49594	group-170-2-OUT	99.37	2.17	88.52	406837	FALSE	d__Bacteria;p__Bacteroidota;c__Bacteroidia;o__Sphingobacteriales;f__Sphingobacteriaceae;g__Sphingobacterium;s__
CTOTU50361	group-170-2-OUT	99.84	2.3	88.34	416035	FALSE	d__Bacteria;p__Bacteroidota;c__Bacteroidia;o__Sphingobacteriales;f__Sphingobacteriaceae;g__Sphingobacterium;s__
CTOTU47239	group-171-1	97.11	0.77	93.26	19915	FALSE	d__Bacteria;p__Proteobacteria;c__Gammaproteobacteria;o__Xanthomonadales;f__Xanthomonadaceae;g__Stenotrophomonas;s__Stenotrophomonas maltophilia_AX
CTOTU47490	group-171-1	99.66	0.69	96.21	57164	FALSE	d__Bacteria;p__Proteobacteria;c__Gammaproteobacteria;o__Xanthomonadales;f__Xanthomonadaceae;g__Stenotrophomonas;s__Stenotrophomonas maltophilia_AX
CTOTU48440	group-171-1	99.13	0.34	97.43	54544	TRUE	d__Bacteria;p__Proteobacteria;c__Gammaproteobacteria;o__Xanthomonadales;f__Xanthomonadaceae;g__Stenotrophomonas;s__Stenotrophomonas maltophilia_AX
CTOTU48713	group-171-1	50.34	0	50.34	11002	FALSE	d__Bacteria;p__Proteobacteria;c__Gammaproteobacteria;o__Xanthomonadales;f__Xanthomonadaceae;g__Stenotrophomonas;s__Stenotrophomonas maltophilia_AX
CTOTU49719	group-171-1	97.79	2.23	86.64	28448	FALSE	d__Bacteria;p__Proteobacteria;c__Gammaproteobacteria;o__Xanthomonadales;f__Xanthomonadaceae;g__Stenotrophomonas;s__Stenotrophomonas maltophilia_AX
CTOTU50052	group-171-1	98.5	0.48	96.1	28599	FALSE	d__Bacteria;p__Proteobacteria;c__Gammaproteobacteria;o__Xanthomonadales;f__Xanthomonadaceae;g__Stenotrophomonas;s__Stenotrophomonas maltophilia_AX
CTOTU50524	group-171-1	96.55	0.11	96	200081	FALSE	d__Bacteria;p__Proteobacteria;c__Gammaproteobacteria;o__Xanthomonadales;f__Xanthomonadaceae;g__Stenotrophomonas;s__Stenotrophomonas maltophilia_AX
CTOTU47247	group-172-2-OUT	100	0	100	122281	TRUE	d__Bacteria;p__Bacteroidota;c__Bacteroidia;o__Flavobacteriales;f__Weeksellaceae;g__Chryseobacterium;s__
CTOTU50418	group-172-2-OUT	89.71	0.49	87.26	351060	FALSE	d__Bacteria;p__Bacteroidota;c__Bacteroidia;o__Flavobacteriales;f__Weeksellaceae;g__Chryseobacterium;s__
CTOTU47296	group-174-1	99.05	3.38	82.15	69752	FALSE	d__Bacteria;p__Firmicutes_C;c__Negativicutes;o__Sporomusales;f__Thermosinaceae;g__Anaerospora;s__Anaerospora sp002337925
CTOTU47316	group-174-1	96.16	4.96	71.36	26713	FALSE	d__Bacteria;p__Firmicutes_C;c__Negativicutes;o__Sporomusales;f__Thermosinaceae;g__Anaerospora;s__Anaerospora sp002337925
CTOTU47712	group-174-1	99.68	3.5	82.18	127430	FALSE	d__Bacteria;p__Firmicutes_C;c__Negativicutes;o__Sporomusales;f__Thermosinaceae;g__Anaerospora;s__Anaerospora sp002337925
CTOTU47769	group-174-1	99.91	3.5	82.41	139229	TRUE	d__Bacteria;p__Firmicutes_C;c__Negativicutes;o__Sporomusales;f__Thermosinaceae;g__Anaerospora;s__Anaerospora sp002337925
CTOTU47305	group-176-1	90.04	0.73	86.39	13145	FALSE	d__Bacteria;p__Proteobacteria;c__Gammaproteobacteria;o__Burkholderiales;f__Burkholderiaceae;g__Comamonas;s__Comamonas terrigena
CTOTU47631	group-176-1	98.58	0.83	94.43	117363	FALSE	d__Bacteria;p__Proteobacteria;c__Gammaproteobacteria;o__Burkholderiales;f__Burkholderiaceae;g__Comamonas;s__Comamonas terrigena
CTOTU47711	group-176-1	98.6	0.36	96.8	123718	TRUE	d__Bacteria;p__Proteobacteria;c__Gammaproteobacteria;o__Burkholderiales;f__Burkholderiaceae;g__Comamonas;s__Comamonas terrigena
CTOTU50210	group-176-1	97.44	0.44	95.24	55321	FALSE	d__Bacteria;p__Proteobacteria;c__Gammaproteobacteria;o__Burkholderiales;f__Burkholderiaceae;g__Comamonas;s__Comamonas terrigena
CTOTU47306	group-177-1	98.32	0.09	97.87	19868	FALSE	d__Bacteria;p__Proteobacteria;c__Gammaproteobacteria;o__Xanthomonadales;f__Xanthomonadaceae;g__Stenotrophomonas;s__Stenotrophomonas maltophilia_P
CTOTU49144	group-177-1	95.92	0.82	91.82	228294	FALSE	d__Bacteria;p__Proteobacteria;c__Gammaproteobacteria;o__Xanthomonadales;f__Xanthomonadaceae;g__Stenotrophomonas;s__Stenotrophomonas maltophilia_P
CTOTU50139	group-177-1	99.89	0.08	99.49	494760	TRUE	d__Bacteria;p__Proteobacteria;c__Gammaproteobacteria;o__Xanthomonadales;f__Xanthomonadaceae;g__Stenotrophomonas;s__Stenotrophomonas maltophilia_P
CTOTU50458	group-177-1	91.36	0	91.36	46461	FALSE	d__Bacteria;p__Proteobacteria;c__Gammaproteobacteria;o__Xanthomonadales;f__Xanthomonadaceae;g__Stenotrophomonas;s__Stenotrophomonas maltophilia_P
CTOTU47310	group-179-1	98.37	1.63	90.22	56458	TRUE	d__Bacteria;p__Firmicutes_A;c__Clostridia;o__Tissierellales;f__Sedimentibacteraceae;g__Sedimentibacter;s__Sedimentibacter sp003457065
CTOTU49564	group-179-1	96.04	1.4	89.04	37882	FALSE	d__Bacteria;p__Firmicutes_A;c__Clostridia;o__Tissierellales;f__Sedimentibacteraceae;g__Sedimentibacter;s__Sedimentibacter sp003457065
CTOTU29297	group-18-1	98.37	1.02	93.27	16514	TRUE	d__Bacteria;p__Campylobacterota;c__Campylobacteria;o__Campylobacterales;f__Arcobacteraceae;g__Aliarcobacter;s__Aliarcobacter cryaerophilus_A
CTOTU29316	group-18-1	96.14	0.87	91.79	16312	FALSE	d__Bacteria;p__Campylobacterota;c__Campylobacteria;o__Campylobacterales;f__Arcobacteraceae;g__Aliarcobacter;s__Aliarcobacter cryaerophilus_A
CTOTU47320	group-180-1	98.17	0.83	94.02	162374	TRUE	d__Bacteria;p__Proteobacteria;c__Gammaproteobacteria;o__Burkholderiales;f__Burkholderiaceae;g__Comamonas;s__Comamonas jiangduensis
CTOTU49832	group-180-1	98.43	1.14	92.73	140776	FALSE	d__Bacteria;p__Proteobacteria;c__Gammaproteobacteria;o__Burkholderiales;f__Burkholderiaceae;g__Comamonas;s__Comamonas jiangduensis
CTOTU47324	group-181-1	97.72	0.1	97.22	14381	FALSE	d__Bacteria;p__Proteobacteria;c__Gammaproteobacteria;o__Xanthomonadales;f__Xanthomonadaceae;g__Stenotrophomonas;s__Stenotrophomonas rhizophila_A
CTOTU49049	group-181-1	99.49	0.04	99.29	310467	FALSE	d__Bacteria;p__Proteobacteria;c__Gammaproteobacteria;o__Xanthomonadales;f__Xanthomonadaceae;g__Stenotrophomonas;s__Stenotrophomonas rhizophila_A
CTOTU49586	group-181-1	99.34	0.04	99.14	131310	FALSE	d__Bacteria;p__Proteobacteria;c__Gammaproteobacteria;o__Xanthomonadales;f__Xanthomonadaceae;g__Stenotrophomonas;s__Stenotrophomonas rhizophila_A
CTOTU50846	group-181-1	99.89	0.04	99.69	377525	TRUE	d__Bacteria;p__Proteobacteria;c__Gammaproteobacteria;o__Xanthomonadales;f__Xanthomonadaceae;g__Stenotrophomonas;s__Stenotrophomonas rhizophila_A
CTOTU47331	group-182-1	98.31	1.3	91.81	46667	FALSE	d__Bacteria;p__Proteobacteria;c__Alphaproteobacteria;o__Caulobacterales;f__Caulobacteraceae;g__Brevundimonas;s__Brevundimonas vesicularis
CTOTU48968	group-182-1	98.84	0.65	95.59	47828	TRUE	d__Bacteria;p__Proteobacteria;c__Alphaproteobacteria;o__Caulobacterales;f__Caulobacteraceae;g__Brevundimonas;s__Brevundimonas vesicularis
CTOTU47334	group-183-1	97.94	4.01	77.89	102416	FALSE	d__Bacteria;p__Firmicutes_C;c__Negativicutes;o__Sporomusales;f__Thermosinaceae;g__Anaerospora;s__Anaerospora hongkongensis
CTOTU47509	group-183-1	100	4.01	79.95	356441	FALSE	d__Bacteria;p__Firmicutes_C;c__Negativicutes;o__Sporomusales;f__Thermosinaceae;g__Anaerospora;s__Anaerospora hongkongensis
CTOTU48235	group-183-1	100	3.38	83.1	410531	TRUE	d__Bacteria;p__Firmicutes_C;c__Negativicutes;o__Sporomusales;f__Thermosinaceae;g__Anaerospora;s__Anaerospora hongkongensis
CTOTU50305	group-183-1	97.53	4.19	76.58	10114	FALSE	d__Bacteria;p__Firmicutes_C;c__Negativicutes;o__Sporomusales;f__Thermosinaceae;g__Anaerospora;s__Anaerospora hongkongensis
CTOTU47350	group-184-1	100	0.49	97.55	322482	TRUE	d__Bacteria;p__Bacteroidota;c__Bacteroidia;o__Flavobacteriales;f__Weeksellaceae;g__Chryseobacterium;s__Chryseobacterium indologenes
CTOTU47368	group-184-1	100	0.49	97.55	120641	FALSE	d__Bacteria;p__Bacteroidota;c__Bacteroidia;o__Flavobacteriales;f__Weeksellaceae;g__Chryseobacterium;s__Chryseobacterium indologenes
CTOTU47455	group-184-1	100	0.49	97.55	332753	FALSE	d__Bacteria;p__Bacteroidota;c__Bacteroidia;o__Flavobacteriales;f__Weeksellaceae;g__Chryseobacterium;s__Chryseobacterium indologenes
CTOTU47885	group-184-1	93.87	1.23	87.72	25837	FALSE	d__Bacteria;p__Bacteroidota;c__Bacteroidia;o__Flavobacteriales;f__Weeksellaceae;g__Chryseobacterium;s__Chryseobacterium indologenes
CTOTU48045	group-184-1	100	0.49	97.55	603029	FALSE	d__Bacteria;p__Bacteroidota;c__Bacteroidia;o__Flavobacteriales;f__Weeksellaceae;g__Chryseobacterium;s__Chryseobacterium indologenes
CTOTU49474	group-184-1	92.11	0.49	89.66	17928	FALSE	d__Bacteria;p__Bacteroidota;c__Bacteroidia;o__Flavobacteriales;f__Weeksellaceae;g__Chryseobacterium;s__Chryseobacterium indologenes
CTOTU49894	group-184-1	100	0.49	97.55	384521	FALSE	d__Bacteria;p__Bacteroidota;c__Bacteroidia;o__Flavobacteriales;f__Weeksellaceae;g__Chryseobacterium;s__Chryseobacterium indologenes
CTOTU47352	group-185-1	98.08	1.27	91.73	57058	FALSE	d__Bacteria;p__Proteobacteria;c__Gammaproteobacteria;o__Enterobacterales;f__Enterobacteriaceae;g__Enterobacter;s__Enterobacter roggenkampii
CTOTU50183	group-185-1	95.21	0.55	92.46	26139	TRUE	d__Bacteria;p__Proteobacteria;c__Gammaproteobacteria;o__Enterobacterales;f__Enterobacteriaceae;g__Enterobacter;s__Enterobacter roggenkampii
CTOTU47366	group-186-2-OUT	99.68	0	99.68	575086	TRUE	d__Bacteria;p__Proteobacteria;c__Alphaproteobacteria;o__Caulobacterales;f__Caulobacteraceae;g__Brevundimonas;s__
CTOTU48797	group-186-2-OUT	99.68	0.32	98.08	1546109	FALSE	d__Bacteria;p__Proteobacteria;c__Alphaproteobacteria;o__Caulobacterales;f__Caulobacteraceae;g__Brevundimonas;s__
CTOTU47624	group-186-2-OUT	97.78	0.97	92.93	26249	FALSE	d__Bacteria;p__Proteobacteria;c__Alphaproteobacteria;o__Caulobacterales;f__Caulobacteraceae;g__Brevundimonas;s__
CTOTU49179	group-186-2-OUT	100	0.32	98.4	402367	FALSE	d__Bacteria;p__Proteobacteria;c__Alphaproteobacteria;o__Caulobacterales;f__Caulobacteraceae;g__Brevundimonas;s__
CTOTU50697	group-186-2-OUT	74.12	2.41	62.07	11476	FALSE	d__Bacteria;p__Proteobacteria;c__Alphaproteobacteria;o__Caulobacterales;f__Caulobacteraceae;g__Brevundimonas;s__
CTOTU49898	group-186-2-OUT	93.45	1.39	86.5	12055	FALSE	d__Bacteria;p__Proteobacteria;c__Alphaproteobacteria;o__Caulobacterales;f__Caulobacteraceae;g__Brevundimonas;s__
CTOTU50222	group-186-2-OUT	96.8	0.81	92.75	20516	FALSE	d__Bacteria;p__Proteobacteria;c__Alphaproteobacteria;o__Caulobacterales;f__Caulobacteraceae;g__Brevundimonas;s__
CTOTU50308	group-186-2-OUT	87.46	0.32	85.86	18996	FALSE	d__Bacteria;p__Proteobacteria;c__Alphaproteobacteria;o__Caulobacterales;f__Caulobacteraceae;g__Brevundimonas;s__
CTOTU47371	group-187-1	100	1	95	148369	TRUE	d__Bacteria;p__Proteobacteria;c__Gammaproteobacteria;o__Pseudomonadales;f__Pseudomonadaceae;g__Pseudomonas_E;s__Pseudomonas_E sp001320525
CTOTU50034	group-187-1	68.77	0	68.77	39929	FALSE	d__Bacteria;p__Proteobacteria;c__Gammaproteobacteria;o__Pseudomonadales;f__Pseudomonadaceae;g__Pseudomonas_E;s__Pseudomonas_E sp001320525
CTOTU50654	group-187-1	98.26	1.99	88.31	57531	FALSE	d__Bacteria;p__Proteobacteria;c__Gammaproteobacteria;o__Pseudomonadales;f__Pseudomonadaceae;g__Pseudomonas_E;s__Pseudomonas_E sp001320525
CTOTU47374	group-188-1	97.29	0.54	94.59	35496	TRUE	d__Bacteria;p__Proteobacteria;c__Gammaproteobacteria;o__Enterobacterales;f__Enterobacteriaceae;g__Serratia;s__Serratia nevei
CTOTU50835	group-188-1	84.63	0.45	82.38	21510	FALSE	d__Bacteria;p__Proteobacteria;c__Gammaproteobacteria;o__Enterobacterales;f__Enterobacteriaceae;g__Serratia;s__Serratia nevei
CTOTU29308	group-19-1	100	7.71	61.45	24334	FALSE	d__Bacteria;p__Proteobacteria;c__Gammaproteobacteria;o__Enterobacterales;f__Aeromonadaceae;g__Tolumonas;s__Tolumonas sp008015085
CTOTU29337	group-19-1	98.33	1.13	92.68	19861	TRUE	d__Bacteria;p__Proteobacteria;c__Gammaproteobacteria;o__Enterobacterales;f__Aeromonadaceae;g__Tolumonas;s__Tolumonas sp008015085
CTOTU47402	group-191-1	73.52	0.65	70.27	31500	FALSE	d__Bacteria;p__Proteobacteria;c__Gammaproteobacteria;o__Pseudomonadales;f__Pseudomonadaceae;g__Pseudomonas_A;s__Pseudomonas_A stutzeri_U
CTOTU49285	group-191-1	100	3.42	82.9	299158	TRUE	d__Bacteria;p__Proteobacteria;c__Gammaproteobacteria;o__Pseudomonadales;f__Pseudomonadaceae;g__Pseudomonas_A;s__Pseudomonas_A stutzeri_U
CTOTU47406	group-192-1	98.37	2.1	87.87	565693	FALSE	d__Bacteria;p__Firmicutes_A;c__Clostridia;o__Tissierellales;f__Sedimentibacteraceae;g__Sedimentibacter;s__Sedimentibacter sp002340985
CTOTU47833	group-192-1	90.95	2.1	80.45	25932	FALSE	d__Bacteria;p__Firmicutes_A;c__Clostridia;o__Tissierellales;f__Sedimentibacteraceae;g__Sedimentibacter;s__Sedimentibacter sp002340985
CTOTU48591	group-192-1	98.37	1.4	91.37	367138	TRUE	d__Bacteria;p__Firmicutes_A;c__Clostridia;o__Tissierellales;f__Sedimentibacteraceae;g__Sedimentibacter;s__Sedimentibacter sp002340985
CTOTU49255	group-192-1	99.07	2.1	88.57	214628	FALSE	d__Bacteria;p__Firmicutes_A;c__Clostridia;o__Tissierellales;f__Sedimentibacteraceae;g__Sedimentibacter;s__Sedimentibacter sp002340985
CTOTU50204	group-192-1	99.07	2.1	88.57	270504	FALSE	d__Bacteria;p__Firmicutes_A;c__Clostridia;o__Tissierellales;f__Sedimentibacteraceae;g__Sedimentibacter;s__Sedimentibacter sp002340985
CTOTU47414	group-193-1	94.87	1.15	89.12	10484	TRUE	d__Bacteria;p__Proteobacteria;c__Alphaproteobacteria;o__Caulobacterales;f__Caulobacteraceae;g__Brevundimonas;s__Brevundimonas diminuta_B
CTOTU47567	group-193-1	99.24	0.32	97.64	31621	FALSE	d__Bacteria;p__Proteobacteria;c__Alphaproteobacteria;o__Caulobacterales;f__Caulobacteraceae;g__Brevundimonas;s__Brevundimonas diminuta_B
CTOTU48000	group-193-1	100	0	100	180301	FALSE	d__Bacteria;p__Proteobacteria;c__Alphaproteobacteria;o__Caulobacterales;f__Caulobacteraceae;g__Brevundimonas;s__Brevundimonas diminuta_B
CTOTU48260	group-193-1	99.35	0.32	97.75	106974	FALSE	d__Bacteria;p__Proteobacteria;c__Alphaproteobacteria;o__Caulobacterales;f__Caulobacteraceae;g__Brevundimonas;s__Brevundimonas diminuta_B
CTOTU48271	group-193-1	100	0.32	98.4	157205	FALSE	d__Bacteria;p__Proteobacteria;c__Alphaproteobacteria;o__Caulobacterales;f__Caulobacteraceae;g__Brevundimonas;s__Brevundimonas diminuta_B
CTOTU48281	group-193-1	99.68	0.32	98.08	152908	FALSE	d__Bacteria;p__Proteobacteria;c__Alphaproteobacteria;o__Caulobacterales;f__Caulobacteraceae;g__Brevundimonas;s__Brevundimonas diminuta_B
CTOTU48676	group-193-1	99.68	0.62	96.58	34956	FALSE	d__Bacteria;p__Proteobacteria;c__Alphaproteobacteria;o__Caulobacterales;f__Caulobacteraceae;g__Brevundimonas;s__Brevundimonas diminuta_B
CTOTU48748	group-193-1	98.74	0.71	95.19	124120	FALSE	d__Bacteria;p__Proteobacteria;c__Alphaproteobacteria;o__Caulobacterales;f__Caulobacteraceae;g__Brevundimonas;s__Brevundimonas diminuta_B
CTOTU48953	group-193-1	100	0	100	231816	FALSE	d__Bacteria;p__Proteobacteria;c__Alphaproteobacteria;o__Caulobacterales;f__Caulobacteraceae;g__Brevundimonas;s__Brevundimonas diminuta_B
CTOTU49406	group-193-1	92.94	1.57	85.09	11794	FALSE	d__Bacteria;p__Proteobacteria;c__Alphaproteobacteria;o__Caulobacterales;f__Caulobacteraceae;g__Brevundimonas;s__Brevundimonas diminuta_B
CTOTU49758	group-193-1	97.75	0.32	96.15	32563	FALSE	d__Bacteria;p__Proteobacteria;c__Alphaproteobacteria;o__Caulobacterales;f__Caulobacteraceae;g__Brevundimonas;s__Brevundimonas diminuta_B
CTOTU50024	group-193-1	93.87	1.84	84.67	12154	FALSE	d__Bacteria;p__Proteobacteria;c__Alphaproteobacteria;o__Caulobacterales;f__Caulobacteraceae;g__Brevundimonas;s__Brevundimonas diminuta_B
CTOTU50372	group-193-1	100	0	100	346044	FALSE	d__Bacteria;p__Proteobacteria;c__Alphaproteobacteria;o__Caulobacterales;f__Caulobacteraceae;g__Brevundimonas;s__Brevundimonas diminuta_B
CTOTU50466	group-193-1	100	0	100	115819	FALSE	d__Bacteria;p__Proteobacteria;c__Alphaproteobacteria;o__Caulobacterales;f__Caulobacteraceae;g__Brevundimonas;s__Brevundimonas diminuta_B
CTOTU47416	group-194-1	99.84	1.43	92.69	409846	TRUE	d__Bacteria;p__Bacteroidota;c__Bacteroidia;o__Sphingobacteriales;f__Sphingobacteriaceae;g__Sphingobacterium;s__Sphingobacterium sp002420705
CTOTU47813	group-194-1	90.81	1.9	81.31	16560	FALSE	d__Bacteria;p__Bacteroidota;c__Bacteroidia;o__Sphingobacteriales;f__Sphingobacteriaceae;g__Sphingobacterium;s__Sphingobacterium sp002420705
CTOTU48244	group-194-1	93.84	2.3	82.34	12094	FALSE	d__Bacteria;p__Bacteroidota;c__Bacteroidia;o__Sphingobacteriales;f__Sphingobacteriaceae;g__Sphingobacterium;s__Sphingobacterium sp002420705
CTOTU48699	group-194-1	99.84	1.43	92.69	391601	FALSE	d__Bacteria;p__Bacteroidota;c__Bacteroidia;o__Sphingobacteriales;f__Sphingobacteriaceae;g__Sphingobacterium;s__Sphingobacterium sp002420705
CTOTU47423	group-195-1	94.5	0.55	91.75	22044	FALSE	d__Bacteria;p__Proteobacteria;c__Gammaproteobacteria;o__Xanthomonadales;f__Xanthomonadaceae;g__Stenotrophomonas;s__Stenotrophomonas acidaminiphila
CTOTU48246	group-195-1	98.9	0.82	94.8	685707	FALSE	d__Bacteria;p__Proteobacteria;c__Gammaproteobacteria;o__Xanthomonadales;f__Xanthomonadaceae;g__Stenotrophomonas;s__Stenotrophomonas acidaminiphila
CTOTU48547	group-195-1	93.96	1.4	86.96	12243	FALSE	d__Bacteria;p__Proteobacteria;c__Gammaproteobacteria;o__Xanthomonadales;f__Xanthomonadaceae;g__Stenotrophomonas;s__Stenotrophomonas acidaminiphila
CTOTU49443	group-195-1	98.62	0.13	97.97	345242	TRUE	d__Bacteria;p__Proteobacteria;c__Gammaproteobacteria;o__Xanthomonadales;f__Xanthomonadaceae;g__Stenotrophomonas;s__Stenotrophomonas acidaminiphila
CTOTU49471	group-195-1	99.59	4.61	76.54	798286	FALSE	d__Bacteria;p__Proteobacteria;c__Gammaproteobacteria;o__Xanthomonadales;f__Xanthomonadaceae;g__Stenotrophomonas;s__Stenotrophomonas acidaminiphila
CTOTU50529	group-195-1	97	0.54	94.3	31655	FALSE	d__Bacteria;p__Proteobacteria;c__Gammaproteobacteria;o__Xanthomonadales;f__Xanthomonadaceae;g__Stenotrophomonas;s__Stenotrophomonas acidaminiphila
CTOTU50656	group-195-1	99.59	0.65	96.34	169327	FALSE	d__Bacteria;p__Proteobacteria;c__Gammaproteobacteria;o__Xanthomonadales;f__Xanthomonadaceae;g__Stenotrophomonas;s__Stenotrophomonas acidaminiphila
CTOTU47428	group-196-1	99.66	0.09	99.21	94484	FALSE	d__Bacteria;p__Proteobacteria;c__Gammaproteobacteria;o__Xanthomonadales;f__Xanthomonadaceae;g__Stenotrophomonas;s__Stenotrophomonas maltophilia_AK
CTOTU48622	group-196-1	99.57	0	99.57	167308	TRUE	d__Bacteria;p__Proteobacteria;c__Gammaproteobacteria;o__Xanthomonadales;f__Xanthomonadaceae;g__Stenotrophomonas;s__Stenotrophomonas maltophilia_AK
CTOTU48762	group-196-1	99.66	0.34	97.96	324212	FALSE	d__Bacteria;p__Proteobacteria;c__Gammaproteobacteria;o__Xanthomonadales;f__Xanthomonadaceae;g__Stenotrophomonas;s__Stenotrophomonas maltophilia_AK
CTOTU48975	group-196-1	99.66	0.07	99.31	173115	FALSE	d__Bacteria;p__Proteobacteria;c__Gammaproteobacteria;o__Xanthomonadales;f__Xanthomonadaceae;g__Stenotrophomonas;s__Stenotrophomonas maltophilia_AK
CTOTU49659	group-196-1	93.23	1.32	86.63	14604	FALSE	d__Bacteria;p__Proteobacteria;c__Gammaproteobacteria;o__Xanthomonadales;f__Xanthomonadaceae;g__Stenotrophomonas;s__Stenotrophomonas maltophilia_AK
CTOTU47431	group-197-1	97.46	0.71	93.91	62519	TRUE	d__Bacteria;p__Bacteroidota;c__Bacteroidia;o__Sphingobacteriales;f__Sphingobacteriaceae;g__Sphingobacterium;s__Sphingobacterium sp002500745
CTOTU47792	group-197-1	99.37	0.48	96.97	329172	FALSE	d__Bacteria;p__Bacteroidota;c__Bacteroidia;o__Sphingobacteriales;f__Sphingobacteriaceae;g__Sphingobacterium;s__Sphingobacterium sp002500745
CTOTU48258	group-197-1	98.94	0.71	95.39	498214	FALSE	d__Bacteria;p__Bacteroidota;c__Bacteroidia;o__Sphingobacteriales;f__Sphingobacteriaceae;g__Sphingobacterium;s__Sphingobacterium sp002500745
CTOTU49085	group-197-1	91.73	1.67	83.38	14481	FALSE	d__Bacteria;p__Bacteroidota;c__Bacteroidia;o__Sphingobacteriales;f__Sphingobacteriaceae;g__Sphingobacterium;s__Sphingobacterium sp002500745
CTOTU50152	group-197-1	98.17	0.48	95.77	60134	FALSE	d__Bacteria;p__Bacteroidota;c__Bacteroidia;o__Sphingobacteriales;f__Sphingobacteriaceae;g__Sphingobacterium;s__Sphingobacterium sp002500745
CTOTU50309	group-197-1	99.37	0.48	96.97	190716	FALSE	d__Bacteria;p__Bacteroidota;c__Bacteroidia;o__Sphingobacteriales;f__Sphingobacteriaceae;g__Sphingobacterium;s__Sphingobacterium sp002500745
CTOTU47434	group-199-1	95.32	0.39	93.37	34475	FALSE	d__Bacteria;p__Proteobacteria;c__Alphaproteobacteria;o__Rhizobiales;f__Rhizobiaceae;g__Shinella;s__Shinella sp002364745
CTOTU50521	group-199-1	99.61	0.62	96.51	371809	TRUE	d__Bacteria;p__Proteobacteria;c__Alphaproteobacteria;o__Rhizobiales;f__Rhizobiaceae;g__Shinella;s__Shinella sp002364745
CTOTU14240	group-2-1	64.24	0	64.24	79291	TRUE	d__Bacteria;p__Patescibacteria;c__Paceibacteria;o__UBA9983_A;f__UBA9973;g__;s__
CTOTU14273	group-2-1	56.99	0	56.99	48475	FALSE	d__Bacteria;p__Patescibacteria;c__Paceibacteria;o__UBA9983_A;f__UBA9973;g__;s__
CTOTU14203	group-2-2-OUT	57.4	1.12	51.8	11247	FALSE	d__Bacteria;p__Patescibacteria;c__Paceibacteria;o__UBA9983_A;f__UBA9973;g__;s__
CTOTU14215	group-2-2-OUT	59.09	0	59.09	34523	TRUE	d__Bacteria;p__Patescibacteria;c__Paceibacteria;o__UBA9983_A;f__UBA9973;g__;s__
CTOTU29352	group-20-1	99.6	2.45	87.35	181207	FALSE	d__Bacteria;p__Proteobacteria;c__Gammaproteobacteria;o__Enterobacterales;f__Enterobacteriaceae;g__Escherichia;s__Escherichia coli
CTOTU46881	group-20-1	96.34	0.08	95.94	110248	FALSE	d__Bacteria;p__Proteobacteria;c__Gammaproteobacteria;o__Enterobacterales;f__Enterobacteriaceae;g__Escherichia;s__Escherichia coli
CTOTU46938	group-20-1	99.96	0.39	98.01	135118	FALSE	d__Bacteria;p__Proteobacteria;c__Gammaproteobacteria;o__Enterobacterales;f__Enterobacteriaceae;g__Escherichia;s__Escherichia coli
CTOTU47391	group-20-1	99.96	0.75	96.21	135749	FALSE	d__Bacteria;p__Proteobacteria;c__Gammaproteobacteria;o__Enterobacterales;f__Enterobacteriaceae;g__Escherichia;s__Escherichia coli
CTOTU47984	group-20-1	93.17	1.48	85.77	31915	FALSE	d__Bacteria;p__Proteobacteria;c__Gammaproteobacteria;o__Enterobacterales;f__Enterobacteriaceae;g__Escherichia;s__Escherichia coli
CTOTU49323	group-20-1	99.96	0.12	99.36	184411	FALSE	d__Bacteria;p__Proteobacteria;c__Gammaproteobacteria;o__Enterobacterales;f__Enterobacteriaceae;g__Escherichia;s__Escherichia coli
CTOTU49448	group-20-1	98.85	0.39	96.9	217178	FALSE	d__Bacteria;p__Proteobacteria;c__Gammaproteobacteria;o__Enterobacterales;f__Enterobacteriaceae;g__Escherichia;s__Escherichia coli
CTOTU49637	group-20-1	100	0.08	99.6	533400	TRUE	d__Bacteria;p__Proteobacteria;c__Gammaproteobacteria;o__Enterobacterales;f__Enterobacteriaceae;g__Escherichia;s__Escherichia coli
CTOTU49814	group-20-1	99.96	0.39	98.01	521474	FALSE	d__Bacteria;p__Proteobacteria;c__Gammaproteobacteria;o__Enterobacterales;f__Enterobacteriaceae;g__Escherichia;s__Escherichia coli
CTOTU49823	group-20-1	93.91	3.16	78.11	25898	FALSE	d__Bacteria;p__Proteobacteria;c__Gammaproteobacteria;o__Enterobacterales;f__Enterobacteriaceae;g__Escherichia;s__Escherichia coli
CTOTU49921	group-20-1	54.31	0	54.31	12388	FALSE	d__Bacteria;p__Proteobacteria;c__Gammaproteobacteria;o__Enterobacterales;f__Enterobacteriaceae;g__Escherichia;s__Escherichia coli
CTOTU47443	group-200-1	100	0.19	99.05	190018	FALSE	d__Bacteria;p__Firmicutes;c__Bacilli;o__Lactobacillales;f__Streptococcaceae;g__Lactococcus;s__Lactococcus lactis
CTOTU47522	group-200-1	95.43	1.52	87.83	11271	FALSE	d__Bacteria;p__Firmicutes;c__Bacilli;o__Lactobacillales;f__Streptococcaceae;g__Lactococcus;s__Lactococcus lactis
CTOTU47576	group-200-1	99.06	0.28	97.66	53958	FALSE	d__Bacteria;p__Firmicutes;c__Bacilli;o__Lactobacillales;f__Streptococcaceae;g__Lactococcus;s__Lactococcus lactis
CTOTU48031	group-200-1	100	0.75	96.25	203085	FALSE	d__Bacteria;p__Firmicutes;c__Bacilli;o__Lactobacillales;f__Streptococcaceae;g__Lactococcus;s__Lactococcus lactis
CTOTU48129	group-200-1	100	0.38	98.1	196397	FALSE	d__Bacteria;p__Firmicutes;c__Bacilli;o__Lactobacillales;f__Streptococcaceae;g__Lactococcus;s__Lactococcus lactis
CTOTU48222	group-200-1	100	0	100	121510	TRUE	d__Bacteria;p__Firmicutes;c__Bacilli;o__Lactobacillales;f__Streptococcaceae;g__Lactococcus;s__Lactococcus lactis
CTOTU49575	group-200-1	100	0.38	98.1	391347	FALSE	d__Bacteria;p__Firmicutes;c__Bacilli;o__Lactobacillales;f__Streptococcaceae;g__Lactococcus;s__Lactococcus lactis
CTOTU50040	group-200-1	100	0.38	98.1	240351	FALSE	d__Bacteria;p__Firmicutes;c__Bacilli;o__Lactobacillales;f__Streptococcaceae;g__Lactococcus;s__Lactococcus lactis
CTOTU50190	group-200-1	100	0.19	99.05	102088	FALSE	d__Bacteria;p__Firmicutes;c__Bacilli;o__Lactobacillales;f__Streptococcaceae;g__Lactococcus;s__Lactococcus lactis
CTOTU50663	group-200-1	98.02	1.6	90.02	10895	FALSE	d__Bacteria;p__Firmicutes;c__Bacilli;o__Lactobacillales;f__Streptococcaceae;g__Lactococcus;s__Lactococcus lactis
CTOTU47444	group-201-1	100	3.83	80.85	245424	TRUE	d__Bacteria;p__Proteobacteria;c__Gammaproteobacteria;o__Pseudomonadales;f__Pseudomonadaceae;g__Pseudomonas_A;s__Pseudomonas_A kunmingensis
CTOTU47753	group-201-1	97.77	0.27	96.42	77350	FALSE	d__Bacteria;p__Proteobacteria;c__Gammaproteobacteria;o__Pseudomonadales;f__Pseudomonadaceae;g__Pseudomonas_A;s__Pseudomonas_A kunmingensis
CTOTU49168	group-201-1	97.02	1.01	91.97	37248	FALSE	d__Bacteria;p__Proteobacteria;c__Gammaproteobacteria;o__Pseudomonadales;f__Pseudomonadaceae;g__Pseudomonas_A;s__Pseudomonas_A kunmingensis
CTOTU50045	group-201-1	97.54	0.41	95.49	253820	FALSE	d__Bacteria;p__Proteobacteria;c__Gammaproteobacteria;o__Pseudomonadales;f__Pseudomonadaceae;g__Pseudomonas_A;s__Pseudomonas_A kunmingensis
CTOTU50457	group-201-1	100	0.14	99.3	367572	FALSE	d__Bacteria;p__Proteobacteria;c__Gammaproteobacteria;o__Pseudomonadales;f__Pseudomonadaceae;g__Pseudomonas_A;s__Pseudomonas_A kunmingensis
CTOTU50615	group-201-1	89.48	6.31	57.93	62539	FALSE	d__Bacteria;p__Proteobacteria;c__Gammaproteobacteria;o__Pseudomonadales;f__Pseudomonadaceae;g__Pseudomonas_A;s__Pseudomonas_A kunmingensis
CTOTU50800	group-201-1	100	0.14	99.3	291383	FALSE	d__Bacteria;p__Proteobacteria;c__Gammaproteobacteria;o__Pseudomonadales;f__Pseudomonadaceae;g__Pseudomonas_A;s__Pseudomonas_A kunmingensis
CTOTU47445	group-202-1	87.44	0.23	86.29	17567	FALSE	d__Bacteria;p__Proteobacteria;c__Gammaproteobacteria;o__Pseudomonadales;f__Pseudomonadaceae;g__Pseudomonas_A;s__Pseudomonas_A stutzeri_AI
CTOTU48039	group-202-1	89.72	2.32	78.12	44044	FALSE	d__Bacteria;p__Proteobacteria;c__Gammaproteobacteria;o__Pseudomonadales;f__Pseudomonadaceae;g__Pseudomonas_A;s__Pseudomonas_A stutzeri_AI
CTOTU48150	group-202-1	97.43	1.01	92.38	143735	FALSE	d__Bacteria;p__Proteobacteria;c__Gammaproteobacteria;o__Pseudomonadales;f__Pseudomonadaceae;g__Pseudomonas_A;s__Pseudomonas_A stutzeri_AI
CTOTU49206	group-202-1	99.59	0.31	98.04	61928	TRUE	d__Bacteria;p__Proteobacteria;c__Gammaproteobacteria;o__Pseudomonadales;f__Pseudomonadaceae;g__Pseudomonas_A;s__Pseudomonas_A stutzeri_AI
CTOTU49258	group-202-1	100	1.43	92.85	190883	FALSE	d__Bacteria;p__Proteobacteria;c__Gammaproteobacteria;o__Pseudomonadales;f__Pseudomonadaceae;g__Pseudomonas_A;s__Pseudomonas_A stutzeri_AI
CTOTU49850	group-202-1	99.18	0.55	96.43	151765	FALSE	d__Bacteria;p__Proteobacteria;c__Gammaproteobacteria;o__Pseudomonadales;f__Pseudomonadaceae;g__Pseudomonas_A;s__Pseudomonas_A stutzeri_AI
CTOTU47447	group-203-1	99.86	0.68	96.46	451829	FALSE	d__Bacteria;p__Proteobacteria;c__Gammaproteobacteria;o__Enterobacterales;f__Enterobacteriaceae;g__Citrobacter_B;s__Citrobacter_B koseri
CTOTU47995	group-203-1	98.77	0.42	96.67	272062	TRUE	d__Bacteria;p__Proteobacteria;c__Gammaproteobacteria;o__Enterobacterales;f__Enterobacteriaceae;g__Citrobacter_B;s__Citrobacter_B koseri
CTOTU47470	group-204-1	99.33	1.13	93.68	13289	TRUE	d__Bacteria;p__Proteobacteria;c__Gammaproteobacteria;o__Burkholderiales;f__Burkholderiaceae;g__Massilia;s__Massilia sp003484545
CTOTU49350	group-204-1	97.48	0.76	93.68	11211	FALSE	d__Bacteria;p__Proteobacteria;c__Gammaproteobacteria;o__Burkholderiales;f__Burkholderiaceae;g__Massilia;s__Massilia sp003484545
CTOTU47476	group-205-1	98.19	0.65	94.94	12352	FALSE	d__Bacteria;p__Proteobacteria;c__Alphaproteobacteria;o__Caulobacterales;f__Caulobacteraceae;g__Brevundimonas;s__Brevundimonas sp002434505
CTOTU47774	group-205-1	98.7	0.32	97.1	23520	FALSE	d__Bacteria;p__Proteobacteria;c__Alphaproteobacteria;o__Caulobacterales;f__Caulobacteraceae;g__Brevundimonas;s__Brevundimonas sp002434505
CTOTU47912	group-205-1	98.7	0.35	96.95	44998	FALSE	d__Bacteria;p__Proteobacteria;c__Alphaproteobacteria;o__Caulobacterales;f__Caulobacteraceae;g__Brevundimonas;s__Brevundimonas sp002434505
CTOTU47918	group-205-1	99.68	0.65	96.43	447736	FALSE	d__Bacteria;p__Proteobacteria;c__Alphaproteobacteria;o__Caulobacterales;f__Caulobacteraceae;g__Brevundimonas;s__Brevundimonas sp002434505
CTOTU48957	group-205-1	99.68	0.32	98.08	277605	FALSE	d__Bacteria;p__Proteobacteria;c__Alphaproteobacteria;o__Caulobacterales;f__Caulobacteraceae;g__Brevundimonas;s__Brevundimonas sp002434505
CTOTU49961	group-205-1	99.68	0	99.68	285276	TRUE	d__Bacteria;p__Proteobacteria;c__Alphaproteobacteria;o__Caulobacterales;f__Caulobacteraceae;g__Brevundimonas;s__Brevundimonas sp002434505
CTOTU47477	group-206-1	99.34	1.21	93.29	173375	TRUE	d__Bacteria;p__Firmicutes;c__Bacilli;o__Bacillales_A;f__Planococcaceae;g__Lysinibacillus;s__
CTOTU50268	group-206-1	98.68	2.21	87.63	28521	FALSE	d__Bacteria;p__Firmicutes;c__Bacilli;o__Bacillales_A;f__Planococcaceae;g__Lysinibacillus;s__
CTOTU49061	group-206-2-OUT	99.34	2.34	87.64	78696	FALSE	d__Bacteria;p__Firmicutes;c__Bacilli;o__Bacillales_A;f__Planococcaceae;g__Lysinibacillus;s__
CTOTU49337	group-206-2-OUT	99.34	0.99	94.39	87177	TRUE	d__Bacteria;p__Firmicutes;c__Bacilli;o__Bacillales_A;f__Planococcaceae;g__Lysinibacillus;s__
CTOTU47479	group-207-1	96.64	0	96.64	91170	TRUE	d__Bacteria;p__Firmicutes_A;c__Clostridia;o__Oscillospirales;f__Acutalibacteraceae;g__Scatavimonas;s__Scatavimonas sp900540275
CTOTU48368	group-207-1	94.3	2.6	81.3	11325	FALSE	d__Bacteria;p__Firmicutes_A;c__Clostridia;o__Oscillospirales;f__Acutalibacteraceae;g__Scatavimonas;s__Scatavimonas sp900540275
CTOTU47508	group-208-1	100	0.01	99.95	35360	TRUE	d__Bacteria;p__Proteobacteria;c__Alphaproteobacteria;o__Rhizobiales_A;f__Rhizobiaceae_A;g__Ochrobactrum_A;s__Ochrobactrum_A pseudogrignonensis
CTOTU49015	group-208-1	99.88	0.65	96.63	226173	FALSE	d__Bacteria;p__Proteobacteria;c__Alphaproteobacteria;o__Rhizobiales_A;f__Rhizobiaceae_A;g__Ochrobactrum_A;s__Ochrobactrum_A pseudogrignonensis
CTOTU49216	group-208-1	88.17	1.54	80.47	12462	FALSE	d__Bacteria;p__Proteobacteria;c__Alphaproteobacteria;o__Rhizobiales_A;f__Rhizobiaceae_A;g__Ochrobactrum_A;s__Ochrobactrum_A pseudogrignonensis
CTOTU50051	group-208-1	96.92	0.14	96.22	23315	FALSE	d__Bacteria;p__Proteobacteria;c__Alphaproteobacteria;o__Rhizobiales_A;f__Rhizobiaceae_A;g__Ochrobactrum_A;s__Ochrobactrum_A pseudogrignonensis
CTOTU50144	group-208-1	82.81	1.52	75.21	10330	FALSE	d__Bacteria;p__Proteobacteria;c__Alphaproteobacteria;o__Rhizobiales_A;f__Rhizobiaceae_A;g__Ochrobactrum_A;s__Ochrobactrum_A pseudogrignonensis
CTOTU50601	group-208-1	88.62	0	88.62	27802	FALSE	d__Bacteria;p__Proteobacteria;c__Alphaproteobacteria;o__Rhizobiales_A;f__Rhizobiaceae_A;g__Ochrobactrum_A;s__Ochrobactrum_A pseudogrignonensis
CTOTU47512	group-209-1	97.06	0.99	92.11	27514	FALSE	d__Bacteria;p__Proteobacteria;c__Gammaproteobacteria;o__Burkholderiales;f__Burkholderiaceae;g__Achromobacter;s__Achromobacter mucicolens
CTOTU48578	group-209-1	93.81	0.53	91.16	11589	FALSE	d__Bacteria;p__Proteobacteria;c__Gammaproteobacteria;o__Burkholderiales;f__Burkholderiaceae;g__Achromobacter;s__Achromobacter mucicolens
CTOTU49597	group-209-1	99.07	1.4	92.07	109991	FALSE	d__Bacteria;p__Proteobacteria;c__Gammaproteobacteria;o__Burkholderiales;f__Burkholderiaceae;g__Achromobacter;s__Achromobacter mucicolens
CTOTU49625	group-209-1	96.73	1.17	90.88	286377	FALSE	d__Bacteria;p__Proteobacteria;c__Gammaproteobacteria;o__Burkholderiales;f__Burkholderiaceae;g__Achromobacter;s__Achromobacter mucicolens
CTOTU49809	group-209-1	99.47	0.47	97.12	80804	TRUE	d__Bacteria;p__Proteobacteria;c__Gammaproteobacteria;o__Burkholderiales;f__Burkholderiaceae;g__Achromobacter;s__Achromobacter mucicolens
CTOTU46564	group-21-1	97.29	0.11	96.74	72349	FALSE	d__Bacteria;p__Proteobacteria;c__Gammaproteobacteria;o__Burkholderiales;f__Methylophilaceae;g__Methylophilus;s__Methylophilus sp002414145
CTOTU46572	group-21-1	98.12	0.85	93.87	18915	FALSE	d__Bacteria;p__Proteobacteria;c__Gammaproteobacteria;o__Burkholderiales;f__Methylophilaceae;g__Methylophilus;s__Methylophilus sp002414145
CTOTU46579	group-21-1	100	0.03	99.85	67360	TRUE	d__Bacteria;p__Proteobacteria;c__Gammaproteobacteria;o__Burkholderiales;f__Methylophilaceae;g__Methylophilus;s__Methylophilus sp002414145
CTOTU46589	group-21-1	98.9	1.28	92.5	56888	FALSE	d__Bacteria;p__Proteobacteria;c__Gammaproteobacteria;o__Burkholderiales;f__Methylophilaceae;g__Methylophilus;s__Methylophilus sp002414145
CTOTU46592	group-21-1	98.29	0.43	96.14	95922	FALSE	d__Bacteria;p__Proteobacteria;c__Gammaproteobacteria;o__Burkholderiales;f__Methylophilaceae;g__Methylophilus;s__Methylophilus sp002414145
CTOTU47529	group-211-1	100	0.11	99.45	124932	TRUE	d__Bacteria;p__Proteobacteria;c__Gammaproteobacteria;o__Xanthomonadales;f__Xanthomonadaceae;g__Stenotrophomonas;s__Stenotrophomonas maltophilia_AJ
CTOTU48387	group-211-1	99.54	0.17	98.69	91846	FALSE	d__Bacteria;p__Proteobacteria;c__Gammaproteobacteria;o__Xanthomonadales;f__Xanthomonadaceae;g__Stenotrophomonas;s__Stenotrophomonas maltophilia_AJ
CTOTU47533	group-212-2-OUT	92.69	1.4	85.69	211796	FALSE	d__Bacteria;p__Firmicutes_A;c__Clostridia;o__Tissierellales;f__Sedimentibacteraceae;g__Sedimentibacter;s__
CTOTU48041	group-212-2-OUT	93.96	0.42	91.86	41462	TRUE	d__Bacteria;p__Firmicutes_A;c__Clostridia;o__Tissierellales;f__Sedimentibacteraceae;g__Sedimentibacter;s__
CTOTU48362	group-212-2-OUT	98.37	1.75	89.62	156918	FALSE	d__Bacteria;p__Firmicutes_A;c__Clostridia;o__Tissierellales;f__Sedimentibacteraceae;g__Sedimentibacter;s__
CTOTU48463	group-212-2-OUT	98.37	1.75	89.62	308400	FALSE	d__Bacteria;p__Firmicutes_A;c__Clostridia;o__Tissierellales;f__Sedimentibacteraceae;g__Sedimentibacter;s__
CTOTU48711	group-212-2-OUT	94.99	3.17	79.14	21710	FALSE	d__Bacteria;p__Firmicutes_A;c__Clostridia;o__Tissierellales;f__Sedimentibacteraceae;g__Sedimentibacter;s__
CTOTU49451	group-212-2-OUT	98.02	4.78	74.12	195357	FALSE	d__Bacteria;p__Firmicutes_A;c__Clostridia;o__Tissierellales;f__Sedimentibacteraceae;g__Sedimentibacter;s__
CTOTU49462	group-212-2-OUT	99.07	2.8	85.07	183172	FALSE	d__Bacteria;p__Firmicutes_A;c__Clostridia;o__Tissierellales;f__Sedimentibacteraceae;g__Sedimentibacter;s__
CTOTU47542	group-213-1	99.38	0.99	94.43	115475	FALSE	d__Bacteria;p__Proteobacteria;c__Gammaproteobacteria;o__Burkholderiales;f__Burkholderiaceae;g__Comamonas;s__Comamonas sp002472915
CTOTU48006	group-213-1	99.38	1.09	93.93	637484	FALSE	d__Bacteria;p__Proteobacteria;c__Gammaproteobacteria;o__Burkholderiales;f__Burkholderiaceae;g__Comamonas;s__Comamonas sp002472915
CTOTU48063	group-213-1	97.88	0.96	93.08	43201	FALSE	d__Bacteria;p__Proteobacteria;c__Gammaproteobacteria;o__Burkholderiales;f__Burkholderiaceae;g__Comamonas;s__Comamonas sp002472915
CTOTU48157	group-213-1	99.38	0.68	95.98	368065	TRUE	d__Bacteria;p__Proteobacteria;c__Gammaproteobacteria;o__Burkholderiales;f__Burkholderiaceae;g__Comamonas;s__Comamonas sp002472915
CTOTU48767	group-213-1	99.38	1.01	94.33	263909	FALSE	d__Bacteria;p__Proteobacteria;c__Gammaproteobacteria;o__Burkholderiales;f__Burkholderiaceae;g__Comamonas;s__Comamonas sp002472915
CTOTU49423	group-213-1	99.02	0.79	95.07	59655	FALSE	d__Bacteria;p__Proteobacteria;c__Gammaproteobacteria;o__Burkholderiales;f__Burkholderiaceae;g__Comamonas;s__Comamonas sp002472915
CTOTU50621	group-213-1	98.76	1.03	93.61	33305	FALSE	d__Bacteria;p__Proteobacteria;c__Gammaproteobacteria;o__Burkholderiales;f__Burkholderiaceae;g__Comamonas;s__Comamonas sp002472915
CTOTU47549	group-214-1	99.25	0.75	95.5	436849	TRUE	d__Bacteria;p__Firmicutes;c__Bacilli;o__Lactobacillales;f__Enterococcaceae;g__Enterococcus_D;s__Enterococcus_D gallinarum
CTOTU48415	group-214-1	94.47	0.77	90.62	17663	FALSE	d__Bacteria;p__Firmicutes;c__Bacilli;o__Lactobacillales;f__Enterococcaceae;g__Enterococcus_D;s__Enterococcus_D gallinarum
CTOTU47550	group-215-1	100	0	100	253927	TRUE	d__Bacteria;p__Bacteroidota;c__Bacteroidia;o__Flavobacteriales;f__Weeksellaceae;g__Epilithonimonas;s__Epilithonimonas sp002383165
CTOTU48678	group-215-1	100	0	100	170545	FALSE	d__Bacteria;p__Bacteroidota;c__Bacteroidia;o__Flavobacteriales;f__Weeksellaceae;g__Epilithonimonas;s__Epilithonimonas sp002383165
CTOTU47553	group-216-1	99.09	0.14	98.39	92273	FALSE	d__Bacteria;p__Proteobacteria;c__Gammaproteobacteria;o__Pseudomonadales;f__Pseudomonadaceae;g__Pseudomonas_A;s__Pseudomonas_A stutzeri_O
CTOTU49792	group-216-1	100	0.2	99	547802	TRUE	d__Bacteria;p__Proteobacteria;c__Gammaproteobacteria;o__Pseudomonadales;f__Pseudomonadaceae;g__Pseudomonas_A;s__Pseudomonas_A stutzeri_O
CTOTU50564	group-216-1	99.94	0.2	98.94	363512	FALSE	d__Bacteria;p__Proteobacteria;c__Gammaproteobacteria;o__Pseudomonadales;f__Pseudomonadaceae;g__Pseudomonas_A;s__Pseudomonas_A stutzeri_O
CTOTU47554	group-217-1	97.54	5.03	72.39	70613	FALSE	d__Bacteria;p__Firmicutes_A;c__Clostridia;o__Lachnospirales;f__Lachnospiraceae;g__Anaerocolumna;s__Anaerocolumna sp002434335
CTOTU48460	group-217-1	98.43	5.03	73.28	119535	TRUE	d__Bacteria;p__Firmicutes_A;c__Clostridia;o__Lachnospirales;f__Lachnospiraceae;g__Anaerocolumna;s__Anaerocolumna sp002434335
CTOTU47560	group-219-1	100	1.37	93.15	315048	FALSE	d__Bacteria;p__Proteobacteria;c__Gammaproteobacteria;o__Pseudomonadales;f__Pseudomonadaceae;g__Pseudomonas_A;s__Pseudomonas_A sp004010935
CTOTU48314	group-219-1	88.86	3.01	73.81	15087	FALSE	d__Bacteria;p__Proteobacteria;c__Gammaproteobacteria;o__Pseudomonadales;f__Pseudomonadaceae;g__Pseudomonas_A;s__Pseudomonas_A sp004010935
CTOTU48954	group-219-1	96.67	2.37	84.82	10572	FALSE	d__Bacteria;p__Proteobacteria;c__Gammaproteobacteria;o__Pseudomonadales;f__Pseudomonadaceae;g__Pseudomonas_A;s__Pseudomonas_A sp004010935
CTOTU50081	group-219-1	99.43	0.14	98.73	219016	TRUE	d__Bacteria;p__Proteobacteria;c__Gammaproteobacteria;o__Pseudomonadales;f__Pseudomonadaceae;g__Pseudomonas_A;s__Pseudomonas_A sp004010935
CTOTU50140	group-219-1	88.25	0.36	86.45	18506	FALSE	d__Bacteria;p__Proteobacteria;c__Gammaproteobacteria;o__Pseudomonadales;f__Pseudomonadaceae;g__Pseudomonas_A;s__Pseudomonas_A sp004010935
CTOTU46568	group-22-1	94.1	1.19	88.15	38100	FALSE	d__Bacteria;p__Proteobacteria;c__Gammaproteobacteria;o__Burkholderiales;f__Gallionellaceae;g__Gallionella;s__Gallionella sp002414205
CTOTU46574	group-22-1	95.79	0.71	92.24	50277	TRUE	d__Bacteria;p__Proteobacteria;c__Gammaproteobacteria;o__Burkholderiales;f__Gallionellaceae;g__Gallionella;s__Gallionella sp002414205
CTOTU46576	group-22-1	94.63	0.71	91.08	38825	FALSE	d__Bacteria;p__Proteobacteria;c__Gammaproteobacteria;o__Burkholderiales;f__Gallionellaceae;g__Gallionella;s__Gallionella sp002414205
CTOTU47591	group-221-1	87.78	0	87.78	11590	FALSE	d__Bacteria;p__Firmicutes_A;c__Clostridia;o__Lachnospirales;f__Anaerotignaceae;g__Anaerotignum;s__Anaerotignum sp002380805
CTOTU50443	group-221-1	96.64	0	96.64	338329	TRUE	d__Bacteria;p__Firmicutes_A;c__Clostridia;o__Lachnospirales;f__Anaerotignaceae;g__Anaerotignum;s__Anaerotignum sp002380805
CTOTU47593	group-222-1	99.89	0.08	99.49	361254	TRUE	d__Bacteria;p__Proteobacteria;c__Gammaproteobacteria;o__Enterobacterales;f__Enterobacteriaceae;g__Enterobacter;s__Enterobacter asburiae
CTOTU50597	group-222-1	99.15	0.57	96.3	77254	FALSE	d__Bacteria;p__Proteobacteria;c__Gammaproteobacteria;o__Enterobacterales;f__Enterobacteriaceae;g__Enterobacter;s__Enterobacter asburiae
CTOTU47599	group-223-1	98.9	1.1	93.4	241417	FALSE	d__Bacteria;p__Firmicutes;c__Bacilli;o__Staphylococcales;f__Staphylococcaceae;g__Staphylococcus;s__Staphylococcus saprophyticus
CTOTU49305	group-223-1	99.45	0	99.45	352666	TRUE	d__Bacteria;p__Firmicutes;c__Bacilli;o__Staphylococcales;f__Staphylococcaceae;g__Staphylococcus;s__Staphylococcus saprophyticus
CTOTU47603	group-224-1	99.55	0.6	96.55	160728	FALSE	d__Bacteria;p__Actinobacteriota;c__Actinomycetia;o__Mycobacteriales;f__Mycobacteriaceae;g__Corynebacterium;s__Corynebacterium dentalis
CTOTU47858	group-224-1	99.1	0.45	96.85	294640	TRUE	d__Bacteria;p__Actinobacteriota;c__Actinomycetia;o__Mycobacteriales;f__Mycobacteriaceae;g__Corynebacterium;s__Corynebacterium dentalis
CTOTU47610	group-225-1	84.05	0.11	83.5	19019	FALSE	d__Bacteria;p__Proteobacteria;c__Gammaproteobacteria;o__Xanthomonadales;f__Xanthomonadaceae;g__Stenotrophomonas;s__Stenotrophomonas maltophilia_Q
CTOTU48863	group-225-1	98.79	0.99	93.84	147319	TRUE	d__Bacteria;p__Proteobacteria;c__Gammaproteobacteria;o__Xanthomonadales;f__Xanthomonadaceae;g__Stenotrophomonas;s__Stenotrophomonas maltophilia_Q
CTOTU47619	group-226-2-OUT	98.67	0.36	96.87	17500	TRUE	d__Bacteria;p__Proteobacteria;c__Alphaproteobacteria;o__Sphingomonadales;f__Sphingomonadaceae;g__Sphingomonas;s__
CTOTU50048	group-226-2-OUT	99.64	1.05	94.39	2527136	FALSE	d__Bacteria;p__Proteobacteria;c__Alphaproteobacteria;o__Sphingomonadales;f__Sphingomonadaceae;g__Sphingomonas;s__
CTOTU50283	group-226-2-OUT	99.64	1.76	90.84	1657697	FALSE	d__Bacteria;p__Proteobacteria;c__Alphaproteobacteria;o__Sphingomonadales;f__Sphingomonadaceae;g__Sphingomonas;s__
CTOTU46569	group-23-1	82.62	3.51	65.07	15249	TRUE	d__Bacteria;p__Bdellovibrionota;c__Bdellovibrionia;o__Bdellovibrionales;f__Bdellovibrionaceae;g__Pseudobdellovibrio;s__
CTOTU46580	group-23-1	74.16	3.51	56.61	11616	FALSE	d__Bacteria;p__Bdellovibrionota;c__Bdellovibrionia;o__Bdellovibrionales;f__Bdellovibrionaceae;g__Pseudobdellovibrio;s__
CTOTU47654	group-230-1	95.32	1.26	89.02	14105	FALSE	d__Bacteria;p__Proteobacteria;c__Gammaproteobacteria;o__Burkholderiales;f__Burkholderiaceae;g__Pulveribacter;s__Pulveribacter sp002434305
CTOTU48052	group-230-1	90.27	0.15	89.52	27931	FALSE	d__Bacteria;p__Proteobacteria;c__Gammaproteobacteria;o__Burkholderiales;f__Burkholderiaceae;g__Pulveribacter;s__Pulveribacter sp002434305
CTOTU48475	group-230-1	99.47	0.31	97.92	1036503	TRUE	d__Bacteria;p__Proteobacteria;c__Gammaproteobacteria;o__Burkholderiales;f__Burkholderiaceae;g__Pulveribacter;s__Pulveribacter sp002434305
CTOTU49319	group-230-1	98.39	0.48	95.99	31645	FALSE	d__Bacteria;p__Proteobacteria;c__Gammaproteobacteria;o__Burkholderiales;f__Burkholderiaceae;g__Pulveribacter;s__Pulveribacter sp002434305
CTOTU49486	group-230-1	97.59	1.22	91.49	63510	FALSE	d__Bacteria;p__Proteobacteria;c__Gammaproteobacteria;o__Burkholderiales;f__Burkholderiaceae;g__Pulveribacter;s__Pulveribacter sp002434305
CTOTU47667	group-231-1	100	0.48	97.6	212028	TRUE	d__Bacteria;p__Bacteroidota;c__Bacteroidia;o__Sphingobacteriales;f__Sphingobacteriaceae;g__UBA2059;s__UBA2059 sp002332615
CTOTU50211	group-231-1	99.37	0.48	96.97	142056	FALSE	d__Bacteria;p__Bacteroidota;c__Bacteroidia;o__Sphingobacteriales;f__Sphingobacteriaceae;g__UBA2059;s__UBA2059 sp002332615
CTOTU47675	group-232-1	98.81	0.14	98.11	110785	TRUE	d__Bacteria;p__Proteobacteria;c__Gammaproteobacteria;o__Pseudomonadales;f__Pseudomonadaceae;g__Pseudomonas_A;s__Pseudomonas_A sp002692525
CTOTU47718	group-232-1	100	0.14	99.3	176038	FALSE	d__Bacteria;p__Proteobacteria;c__Gammaproteobacteria;o__Pseudomonadales;f__Pseudomonadaceae;g__Pseudomonas_A;s__Pseudomonas_A sp002692525
CTOTU49263	group-232-1	63.17	1.21	57.12	11566	FALSE	d__Bacteria;p__Proteobacteria;c__Gammaproteobacteria;o__Pseudomonadales;f__Pseudomonadaceae;g__Pseudomonas_A;s__Pseudomonas_A sp002692525
CTOTU49658	group-232-1	84.45	1.16	78.65	33781	FALSE	d__Bacteria;p__Proteobacteria;c__Gammaproteobacteria;o__Pseudomonadales;f__Pseudomonadaceae;g__Pseudomonas_A;s__Pseudomonas_A sp002692525
CTOTU49737	group-232-1	99.59	0.96	94.79	211117	FALSE	d__Bacteria;p__Proteobacteria;c__Gammaproteobacteria;o__Pseudomonadales;f__Pseudomonadaceae;g__Pseudomonas_A;s__Pseudomonas_A sp002692525
CTOTU50055	group-232-1	92.67	1.47	85.32	65862	FALSE	d__Bacteria;p__Proteobacteria;c__Gammaproteobacteria;o__Pseudomonadales;f__Pseudomonadaceae;g__Pseudomonas_A;s__Pseudomonas_A sp002692525
CTOTU50425	group-232-1	100	0.14	99.3	107793	FALSE	d__Bacteria;p__Proteobacteria;c__Gammaproteobacteria;o__Pseudomonadales;f__Pseudomonadaceae;g__Pseudomonas_A;s__Pseudomonas_A sp002692525
CTOTU50843	group-232-1	96.19	1.76	87.39	10220	FALSE	d__Bacteria;p__Proteobacteria;c__Gammaproteobacteria;o__Pseudomonadales;f__Pseudomonadaceae;g__Pseudomonas_A;s__Pseudomonas_A sp002692525
CTOTU47679	group-233-1	94.48	3.38	77.58	82380	TRUE	d__Bacteria;p__Firmicutes_A;c__Clostridia;o__Clostridiales;f__Clostridiaceae;g__Clostridium_J;s__Clostridium_J sp002341865
CTOTU49780	group-233-1	94.11	4.26	72.81	14606	FALSE	d__Bacteria;p__Firmicutes_A;c__Clostridia;o__Clostridiales;f__Clostridiaceae;g__Clostridium_J;s__Clostridium_J sp002341865
CTOTU47699	group-234-1	93.38	0.03	93.23	18912	TRUE	d__Bacteria;p__Proteobacteria;c__Gammaproteobacteria;o__Burkholderiales;f__Burkholderiaceae;g__Achromobacter;s__Achromobacter ruhlandii
CTOTU48230	group-234-1	99.53	0	99.53	410055	FALSE	d__Bacteria;p__Proteobacteria;c__Gammaproteobacteria;o__Burkholderiales;f__Burkholderiaceae;g__Achromobacter;s__Achromobacter ruhlandii
CTOTU48964	group-234-1	97.14	0.12	96.54	16009	FALSE	d__Bacteria;p__Proteobacteria;c__Gammaproteobacteria;o__Burkholderiales;f__Burkholderiaceae;g__Achromobacter;s__Achromobacter ruhlandii
CTOTU50415	group-234-1	99.53	0	99.53	241851	FALSE	d__Bacteria;p__Proteobacteria;c__Gammaproteobacteria;o__Burkholderiales;f__Burkholderiaceae;g__Achromobacter;s__Achromobacter ruhlandii
CTOTU47731	group-236-1	99.81	0	99.81	210692	TRUE	d__Bacteria;p__Proteobacteria;c__Gammaproteobacteria;o__Enterobacterales;f__Enterobacteriaceae;g__Serratia;s__Serratia nematodiphila
CTOTU49198	group-236-1	97.7	0.11	97.15	29369	FALSE	d__Bacteria;p__Proteobacteria;c__Gammaproteobacteria;o__Enterobacterales;f__Enterobacteriaceae;g__Serratia;s__Serratia nematodiphila
CTOTU47735	group-237-1	90.45	1.01	85.4	13674	FALSE	d__Bacteria;p__Proteobacteria;c__Gammaproteobacteria;o__Xanthomonadales;f__Xanthomonadaceae;g__Stenotrophomonas;s__Stenotrophomonas maltophilia_G
CTOTU48042	group-237-1	100	0.34	98.3	52704	FALSE	d__Bacteria;p__Proteobacteria;c__Gammaproteobacteria;o__Xanthomonadales;f__Xanthomonadaceae;g__Stenotrophomonas;s__Stenotrophomonas maltophilia_G
CTOTU48341	group-237-1	100	0	100	134381	TRUE	d__Bacteria;p__Proteobacteria;c__Gammaproteobacteria;o__Xanthomonadales;f__Xanthomonadaceae;g__Stenotrophomonas;s__Stenotrophomonas maltophilia_G
CTOTU49473	group-237-1	92.05	1.48	84.65	27456	FALSE	d__Bacteria;p__Proteobacteria;c__Gammaproteobacteria;o__Xanthomonadales;f__Xanthomonadaceae;g__Stenotrophomonas;s__Stenotrophomonas maltophilia_G
CTOTU50648	group-237-1	100	0.29	98.55	112495	FALSE	d__Bacteria;p__Proteobacteria;c__Gammaproteobacteria;o__Xanthomonadales;f__Xanthomonadaceae;g__Stenotrophomonas;s__Stenotrophomonas maltophilia_G
CTOTU47748	group-238-1	97.53	1.47	90.18	36818	FALSE	d__Bacteria;p__Bacteroidota;c__Bacteroidia;o__Flavobacteriales;f__Weeksellaceae;g__Kaistella;s__Kaistella sp002205795
CTOTU48418	group-238-1	98.9	0.74	95.2	42653	TRUE	d__Bacteria;p__Bacteroidota;c__Bacteroidia;o__Flavobacteriales;f__Weeksellaceae;g__Kaistella;s__Kaistella sp002205795
CTOTU48881	group-238-1	87.66	0.98	82.76	25866	FALSE	d__Bacteria;p__Bacteroidota;c__Bacteroidia;o__Flavobacteriales;f__Weeksellaceae;g__Kaistella;s__Kaistella sp002205795
CTOTU48896	group-238-1	87.3	0.61	84.25	28409	FALSE	d__Bacteria;p__Bacteroidota;c__Bacteroidia;o__Flavobacteriales;f__Weeksellaceae;g__Kaistella;s__Kaistella sp002205795
CTOTU50629	group-238-1	95.22	1.96	85.42	10178	FALSE	d__Bacteria;p__Bacteroidota;c__Bacteroidia;o__Flavobacteriales;f__Weeksellaceae;g__Kaistella;s__Kaistella sp002205795
CTOTU47771	group-239-1	100	0	100	188420	TRUE	d__Bacteria;p__Proteobacteria;c__Gammaproteobacteria;o__Burkholderiales;f__Burkholderiaceae;g__Alcaligenes;s__Alcaligenes aquatilis
CTOTU49846	group-239-1	100	0.47	97.65	458250	FALSE	d__Bacteria;p__Proteobacteria;c__Gammaproteobacteria;o__Burkholderiales;f__Burkholderiaceae;g__Alcaligenes;s__Alcaligenes aquatilis
CTOTU46575	group-24-1	83.83	3.04	68.63	11517	FALSE	d__Bacteria;p__Proteobacteria;c__Gammaproteobacteria;o__Burkholderiales;f__Burkholderiaceae;g__Hylemonella;s__
CTOTU46581	group-24-1	80.2	1.23	74.05	10885	TRUE	d__Bacteria;p__Proteobacteria;c__Gammaproteobacteria;o__Burkholderiales;f__Burkholderiaceae;g__Hylemonella;s__
CTOTU47782	group-240-1	100	0.41	97.95	399614	FALSE	d__Bacteria;p__Bacteroidota;c__Bacteroidia;o__Flavobacteriales;f__Weeksellaceae;g__Kaistella;s__Kaistella sp002477665
CTOTU47927	group-240-1	100	0.41	97.95	130314	FALSE	d__Bacteria;p__Bacteroidota;c__Bacteroidia;o__Flavobacteriales;f__Weeksellaceae;g__Kaistella;s__Kaistella sp002477665
CTOTU48232	group-240-1	100	0.41	97.95	348562	FALSE	d__Bacteria;p__Bacteroidota;c__Bacteroidia;o__Flavobacteriales;f__Weeksellaceae;g__Kaistella;s__Kaistella sp002477665
CTOTU48556	group-240-1	100	1.14	94.3	102583	FALSE	d__Bacteria;p__Bacteroidota;c__Bacteroidia;o__Flavobacteriales;f__Weeksellaceae;g__Kaistella;s__Kaistella sp002477665
CTOTU48976	group-240-1	100	0.41	97.95	421897	FALSE	d__Bacteria;p__Bacteroidota;c__Bacteroidia;o__Flavobacteriales;f__Weeksellaceae;g__Kaistella;s__Kaistella sp002477665
CTOTU49035	group-240-1	95.87	0.83	91.72	19241	FALSE	d__Bacteria;p__Bacteroidota;c__Bacteroidia;o__Flavobacteriales;f__Weeksellaceae;g__Kaistella;s__Kaistella sp002477665
CTOTU49172	group-240-1	100	0.65	96.75	156124	FALSE	d__Bacteria;p__Bacteroidota;c__Bacteroidia;o__Flavobacteriales;f__Weeksellaceae;g__Kaistella;s__Kaistella sp002477665
CTOTU49499	group-240-1	100	0.41	97.95	387532	FALSE	d__Bacteria;p__Bacteroidota;c__Bacteroidia;o__Flavobacteriales;f__Weeksellaceae;g__Kaistella;s__Kaistella sp002477665
CTOTU49596	group-240-1	100	0.41	97.95	1465516	FALSE	d__Bacteria;p__Bacteroidota;c__Bacteroidia;o__Flavobacteriales;f__Weeksellaceae;g__Kaistella;s__Kaistella sp002477665
CTOTU49610	group-240-1	100	0.41	97.95	142691	FALSE	d__Bacteria;p__Bacteroidota;c__Bacteroidia;o__Flavobacteriales;f__Weeksellaceae;g__Kaistella;s__Kaistella sp002477665
CTOTU49735	group-240-1	100	0.41	97.95	187211	FALSE	d__Bacteria;p__Bacteroidota;c__Bacteroidia;o__Flavobacteriales;f__Weeksellaceae;g__Kaistella;s__Kaistella sp002477665
CTOTU49919	group-240-1	99.51	0.16	98.71	168126	TRUE	d__Bacteria;p__Bacteroidota;c__Bacteroidia;o__Flavobacteriales;f__Weeksellaceae;g__Kaistella;s__Kaistella sp002477665
CTOTU50359	group-240-1	100	0.41	97.95	389806	FALSE	d__Bacteria;p__Bacteroidota;c__Bacteroidia;o__Flavobacteriales;f__Weeksellaceae;g__Kaistella;s__Kaistella sp002477665
CTOTU47797	group-241-1	99.44	1.52	91.84	66289	FALSE	d__Bacteria;p__Proteobacteria;c__Gammaproteobacteria;o__Pseudomonadales;f__Pseudomonadaceae;g__Pseudomonas;s__Pseudomonas aeruginosa
CTOTU47814	group-241-1	97.54	0.12	96.94	27844	FALSE	d__Bacteria;p__Proteobacteria;c__Gammaproteobacteria;o__Pseudomonadales;f__Pseudomonadaceae;g__Pseudomonas;s__Pseudomonas aeruginosa
CTOTU47861	group-241-1	95.48	0.15	94.73	21299	FALSE	d__Bacteria;p__Proteobacteria;c__Gammaproteobacteria;o__Pseudomonadales;f__Pseudomonadaceae;g__Pseudomonas;s__Pseudomonas aeruginosa
CTOTU48120	group-241-1	99.51	0.49	97.06	152981	FALSE	d__Bacteria;p__Proteobacteria;c__Gammaproteobacteria;o__Pseudomonadales;f__Pseudomonadaceae;g__Pseudomonas;s__Pseudomonas aeruginosa
CTOTU48932	group-241-1	98	0.43	95.85	38803	FALSE	d__Bacteria;p__Proteobacteria;c__Gammaproteobacteria;o__Pseudomonadales;f__Pseudomonadaceae;g__Pseudomonas;s__Pseudomonas aeruginosa
CTOTU49213	group-241-1	98.86	0.11	98.31	226240	FALSE	d__Bacteria;p__Proteobacteria;c__Gammaproteobacteria;o__Pseudomonadales;f__Pseudomonadaceae;g__Pseudomonas;s__Pseudomonas aeruginosa
CTOTU49578	group-241-1	99.68	0.15	98.93	296416	TRUE	d__Bacteria;p__Proteobacteria;c__Gammaproteobacteria;o__Pseudomonadales;f__Pseudomonadaceae;g__Pseudomonas;s__Pseudomonas aeruginosa
CTOTU47806	group-242-1	95.57	1.07	90.22	14014	FALSE	d__Bacteria;p__Firmicutes_A;c__Clostridia;o__Tissierellales;f__Sedimentibacteraceae;g__Sedimentibacter;s__Sedimentibacter sp003497505
CTOTU49106	group-242-1	94.56	0.7	91.06	35238	TRUE	d__Bacteria;p__Firmicutes_A;c__Clostridia;o__Tissierellales;f__Sedimentibacteraceae;g__Sedimentibacter;s__Sedimentibacter sp003497505
CTOTU47818	group-243-1	89.7	1.03	84.55	16834	FALSE	d__Bacteria;p__Proteobacteria;c__Gammaproteobacteria;o__Enterobacterales;f__Enterobacteriaceae;g__Pantoea;s__Pantoea eucrina_A
CTOTU48970	group-243-1	98.58	0.39	96.63	166229	TRUE	d__Bacteria;p__Proteobacteria;c__Gammaproteobacteria;o__Enterobacterales;f__Enterobacteriaceae;g__Pantoea;s__Pantoea eucrina_A
CTOTU47855	group-244-1	99.08	0.69	95.63	57698	TRUE	d__Bacteria;p__Firmicutes_A;c__Clostridia;o__Clostridiales;f__Clostridiaceae;g__Clostridium_F;s__Clostridium_F botulinum_A
CTOTU48824	group-244-1	97.88	0.69	94.43	62479	FALSE	d__Bacteria;p__Firmicutes_A;c__Clostridia;o__Clostridiales;f__Clostridiaceae;g__Clostridium_F;s__Clostridium_F botulinum_A
CTOTU47862	group-245-2-OUT	74.14	0	74.14	15497	FALSE	d__Bacteria;p__Proteobacteria;c__Gammaproteobacteria;o__Enterobacterales;f__Enterobacteriaceae;g__Buttiauxella;s__
CTOTU48254	group-245-2-OUT	98.4	0.9	93.9	98598	FALSE	d__Bacteria;p__Proteobacteria;c__Gammaproteobacteria;o__Enterobacterales;f__Enterobacteriaceae;g__Buttiauxella;s__
CTOTU49441	group-245-2-OUT	100	0.41	97.95	527949	TRUE	d__Bacteria;p__Proteobacteria;c__Gammaproteobacteria;o__Enterobacterales;f__Enterobacteriaceae;g__Buttiauxella;s__
CTOTU47870	group-246-1	96.05	0.35	94.3	39688	TRUE	d__Bacteria;p__Proteobacteria;c__Gammaproteobacteria;o__Pseudomonadales;f__Pseudomonadaceae;g__Pseudomonas_E;s__Pseudomonas_E sp003253735
CTOTU49604	group-246-1	99.93	1.4	92.93	138055	FALSE	d__Bacteria;p__Proteobacteria;c__Gammaproteobacteria;o__Pseudomonadales;f__Pseudomonadaceae;g__Pseudomonas_E;s__Pseudomonas_E sp003253735
CTOTU47881	group-248-1	99.68	0.81	95.63	103196	FALSE	d__Bacteria;p__Proteobacteria;c__Alphaproteobacteria;o__Caulobacterales;f__Caulobacteraceae;g__Brevundimonas;s__Brevundimonas sp002419815
CTOTU49854	group-248-1	83.51	1.39	76.56	12258	FALSE	d__Bacteria;p__Proteobacteria;c__Alphaproteobacteria;o__Caulobacterales;f__Caulobacteraceae;g__Brevundimonas;s__Brevundimonas sp002419815
CTOTU50331	group-248-1	99.68	0.16	98.88	100020	TRUE	d__Bacteria;p__Proteobacteria;c__Alphaproteobacteria;o__Caulobacterales;f__Caulobacteraceae;g__Brevundimonas;s__Brevundimonas sp002419815
CTOTU47886	group-249-1	99.84	0.48	97.44	277356	TRUE	d__Bacteria;p__Bacteroidota;c__Bacteroidia;o__Sphingobacteriales;f__Sphingobacteriaceae;g__Sphingobacterium;s__Sphingobacterium sp002429765
CTOTU49751	group-249-1	99.84	1.11	94.29	232195	FALSE	d__Bacteria;p__Bacteroidota;c__Bacteroidia;o__Sphingobacteriales;f__Sphingobacteriaceae;g__Sphingobacterium;s__Sphingobacterium sp002429765
CTOTU46586	group-25-1	97.42	0.32	95.82	22909	TRUE	d__Bacteria;p__Desulfobacterota;c__Desulfuromonadia;o__Geobacterales;f__Pseudopelobacteraceae;g__UBA1603;s__UBA1603 sp002322035
CTOTU46591	group-25-1	98.39	0.65	95.14	25200	FALSE	d__Bacteria;p__Desulfobacterota;c__Desulfuromonadia;o__Geobacterales;f__Pseudopelobacteraceae;g__UBA1603;s__UBA1603 sp002322035
CTOTU48203	group-250-1	96.16	1.47	88.81	40663	FALSE	d__Bacteria;p__Bacteroidota;c__Bacteroidia;o__Flavobacteriales;f__Weeksellaceae;g__Bergeyella_A;s__
CTOTU48584	group-250-1	100	0.49	97.55	38105	TRUE	d__Bacteria;p__Bacteroidota;c__Bacteroidia;o__Flavobacteriales;f__Weeksellaceae;g__Bergeyella_A;s__
CTOTU48598	group-250-1	88.9	1.3	82.4	12655	FALSE	d__Bacteria;p__Bacteroidota;c__Bacteroidia;o__Flavobacteriales;f__Weeksellaceae;g__Bergeyella_A;s__
CTOTU47890	group-250-2-OUT	99.68	0.98	94.78	191773	TRUE	d__Bacteria;p__Bacteroidota;c__Bacteroidia;o__Flavobacteriales;f__Weeksellaceae;g__Bergeyella_A;s__
CTOTU50639	group-250-2-OUT	97.03	2.45	84.78	11563	FALSE	d__Bacteria;p__Bacteroidota;c__Bacteroidia;o__Flavobacteriales;f__Weeksellaceae;g__Bergeyella_A;s__
CTOTU47911	group-252-1	99.35	0.49	96.9	49553	FALSE	d__Bacteria;p__Proteobacteria;c__Alphaproteobacteria;o__Caulobacterales;f__Caulobacteraceae;g__Brevundimonas;s__Brevundimonas sp002387245
CTOTU48061	group-252-1	100	0.49	97.55	1701002	TRUE	d__Bacteria;p__Proteobacteria;c__Alphaproteobacteria;o__Caulobacterales;f__Caulobacteraceae;g__Brevundimonas;s__Brevundimonas sp002387245
CTOTU48962	group-252-1	97.89	0.71	94.34	42949	FALSE	d__Bacteria;p__Proteobacteria;c__Alphaproteobacteria;o__Caulobacterales;f__Caulobacteraceae;g__Brevundimonas;s__Brevundimonas sp002387245
CTOTU47932	group-253-1	93.3	0.49	90.85	38005	TRUE	d__Bacteria;p__Proteobacteria;c__Alphaproteobacteria;o__Caulobacterales;f__Caulobacteraceae;g__Brevundimonas;s__Brevundimonas naejangsanensis_A
CTOTU48858	group-253-1	100	0	100	449820	FALSE	d__Bacteria;p__Proteobacteria;c__Alphaproteobacteria;o__Caulobacterales;f__Caulobacteraceae;g__Brevundimonas;s__Brevundimonas naejangsanensis_A
CTOTU48885	group-253-1	98.48	0.16	97.68	31926	FALSE	d__Bacteria;p__Proteobacteria;c__Alphaproteobacteria;o__Caulobacterales;f__Caulobacteraceae;g__Brevundimonas;s__Brevundimonas naejangsanensis_A
CTOTU48899	group-253-1	98.57	0.06	98.27	26149	FALSE	d__Bacteria;p__Proteobacteria;c__Alphaproteobacteria;o__Caulobacterales;f__Caulobacteraceae;g__Brevundimonas;s__Brevundimonas naejangsanensis_A
CTOTU49483	group-253-1	85.87	0	85.87	22247	FALSE	d__Bacteria;p__Proteobacteria;c__Alphaproteobacteria;o__Caulobacterales;f__Caulobacteraceae;g__Brevundimonas;s__Brevundimonas naejangsanensis_A
CTOTU50013	group-253-1	100	0	100	1737081	FALSE	d__Bacteria;p__Proteobacteria;c__Alphaproteobacteria;o__Caulobacterales;f__Caulobacteraceae;g__Brevundimonas;s__Brevundimonas naejangsanensis_A
CTOTU50292	group-253-1	100	0	100	429158	FALSE	d__Bacteria;p__Proteobacteria;c__Alphaproteobacteria;o__Caulobacterales;f__Caulobacteraceae;g__Brevundimonas;s__Brevundimonas naejangsanensis_A
CTOTU47948	group-255-1	62.07	0	62.07	29463	FALSE	d__Bacteria;p__Proteobacteria;c__Gammaproteobacteria;o__Enterobacterales;f__Enterobacteriaceae;g__Klebsiella;s__Klebsiella oxytoca
CTOTU48225	group-255-1	99.96	0.21	98.91	220989	TRUE	d__Bacteria;p__Proteobacteria;c__Gammaproteobacteria;o__Enterobacterales;f__Enterobacteriaceae;g__Klebsiella;s__Klebsiella oxytoca
CTOTU48357	group-255-1	99.17	0.21	98.12	170785	FALSE	d__Bacteria;p__Proteobacteria;c__Gammaproteobacteria;o__Enterobacterales;f__Enterobacteriaceae;g__Klebsiella;s__Klebsiella oxytoca
CTOTU50017	group-255-1	100	0.32	98.4	493925	FALSE	d__Bacteria;p__Proteobacteria;c__Gammaproteobacteria;o__Enterobacterales;f__Enterobacteriaceae;g__Klebsiella;s__Klebsiella oxytoca
CTOTU50092	group-255-1	99.52	0.21	98.47	263154	FALSE	d__Bacteria;p__Proteobacteria;c__Gammaproteobacteria;o__Enterobacterales;f__Enterobacteriaceae;g__Klebsiella;s__Klebsiella oxytoca
CTOTU50127	group-255-1	96.83	0.48	94.43	52161	FALSE	d__Bacteria;p__Proteobacteria;c__Gammaproteobacteria;o__Enterobacterales;f__Enterobacteriaceae;g__Klebsiella;s__Klebsiella oxytoca
CTOTU50192	group-255-1	99.54	0.44	97.34	110882	FALSE	d__Bacteria;p__Proteobacteria;c__Gammaproteobacteria;o__Enterobacterales;f__Enterobacteriaceae;g__Klebsiella;s__Klebsiella oxytoca
CTOTU50234	group-255-1	100	0.45	97.75	248299	FALSE	d__Bacteria;p__Proteobacteria;c__Gammaproteobacteria;o__Enterobacterales;f__Enterobacteriaceae;g__Klebsiella;s__Klebsiella oxytoca
CTOTU47951	group-256-1	99.94	0	99.94	370489	TRUE	d__Bacteria;p__Proteobacteria;c__Alphaproteobacteria;o__Rhizobiales_A;f__Rhizobiaceae_A;g__Ochrobactrum;s__Ochrobactrum anthropi
CTOTU48477	group-256-1	97.39	1.38	90.49	12479	FALSE	d__Bacteria;p__Proteobacteria;c__Alphaproteobacteria;o__Rhizobiales_A;f__Rhizobiaceae_A;g__Ochrobactrum;s__Ochrobactrum anthropi
CTOTU48749	group-256-1	100	0	100	387425	FALSE	d__Bacteria;p__Proteobacteria;c__Alphaproteobacteria;o__Rhizobiales_A;f__Rhizobiaceae_A;g__Ochrobactrum;s__Ochrobactrum anthropi
CTOTU48818	group-256-1	95.45	0.43	93.3	19081	FALSE	d__Bacteria;p__Proteobacteria;c__Alphaproteobacteria;o__Rhizobiales_A;f__Rhizobiaceae_A;g__Ochrobactrum;s__Ochrobactrum anthropi
CTOTU49492	group-256-1	90.35	0.22	89.25	13544	FALSE	d__Bacteria;p__Proteobacteria;c__Alphaproteobacteria;o__Rhizobiales_A;f__Rhizobiaceae_A;g__Ochrobactrum;s__Ochrobactrum anthropi
CTOTU49628	group-256-1	100	0	100	269469	FALSE	d__Bacteria;p__Proteobacteria;c__Alphaproteobacteria;o__Rhizobiales_A;f__Rhizobiaceae_A;g__Ochrobactrum;s__Ochrobactrum anthropi
CTOTU49956	group-256-1	100	0	100	346852	FALSE	d__Bacteria;p__Proteobacteria;c__Alphaproteobacteria;o__Rhizobiales_A;f__Rhizobiaceae_A;g__Ochrobactrum;s__Ochrobactrum anthropi
CTOTU49978	group-256-1	90	0	90	470068	FALSE	d__Bacteria;p__Proteobacteria;c__Alphaproteobacteria;o__Rhizobiales_A;f__Rhizobiaceae_A;g__Ochrobactrum;s__Ochrobactrum anthropi
CTOTU50082	group-256-1	90.19	0.43	88.04	24776	FALSE	d__Bacteria;p__Proteobacteria;c__Alphaproteobacteria;o__Rhizobiales_A;f__Rhizobiaceae_A;g__Ochrobactrum;s__Ochrobactrum anthropi
CTOTU50108	group-256-1	100	0	100	313815	FALSE	d__Bacteria;p__Proteobacteria;c__Alphaproteobacteria;o__Rhizobiales_A;f__Rhizobiaceae_A;g__Ochrobactrum;s__Ochrobactrum anthropi
CTOTU50525	group-256-1	99.13	0.43	96.98	302665	FALSE	d__Bacteria;p__Proteobacteria;c__Alphaproteobacteria;o__Rhizobiales_A;f__Rhizobiaceae_A;g__Ochrobactrum;s__Ochrobactrum anthropi
CTOTU50598	group-256-1	100	0.43	97.85	172989	FALSE	d__Bacteria;p__Proteobacteria;c__Alphaproteobacteria;o__Rhizobiales_A;f__Rhizobiaceae_A;g__Ochrobactrum;s__Ochrobactrum anthropi
CTOTU47956	group-257-1	99.85	0.36	98.05	323266	FALSE	d__Bacteria;p__Proteobacteria;c__Gammaproteobacteria;o__Burkholderiales;f__Burkholderiaceae;g__Comamonas;s__Comamonas acidovorans
CTOTU47969	group-257-1	97.32	0.51	94.77	28874	FALSE	d__Bacteria;p__Proteobacteria;c__Gammaproteobacteria;o__Burkholderiales;f__Burkholderiaceae;g__Comamonas;s__Comamonas acidovorans
CTOTU48925	group-257-1	94.66	1.42	87.56	11880	FALSE	d__Bacteria;p__Proteobacteria;c__Gammaproteobacteria;o__Burkholderiales;f__Burkholderiaceae;g__Comamonas;s__Comamonas acidovorans
CTOTU49558	group-257-1	99.85	0.33	98.2	550279	TRUE	d__Bacteria;p__Proteobacteria;c__Gammaproteobacteria;o__Burkholderiales;f__Burkholderiaceae;g__Comamonas;s__Comamonas acidovorans
CTOTU49744	group-257-1	97.34	0.21	96.29	22781	FALSE	d__Bacteria;p__Proteobacteria;c__Gammaproteobacteria;o__Burkholderiales;f__Burkholderiaceae;g__Comamonas;s__Comamonas acidovorans
CTOTU47963	group-258-1	100	0	100	1091976	TRUE	d__Bacteria;p__Proteobacteria;c__Gammaproteobacteria;o__Burkholderiales;f__Burkholderiaceae;g__Alcaligenes;s__Alcaligenes faecalis_C
CTOTU48802	group-258-1	100	0	100	348268	FALSE	d__Bacteria;p__Proteobacteria;c__Gammaproteobacteria;o__Burkholderiales;f__Burkholderiaceae;g__Alcaligenes;s__Alcaligenes faecalis_C
CTOTU47968	group-259-1	100	0.25	98.75	380914	TRUE	d__Bacteria;p__Bacteroidota;c__Bacteroidia;o__Flavobacteriales;f__Weeksellaceae;g__Chryseobacterium;s__Chryseobacterium bernardetii_A
CTOTU50141	group-259-1	100	0.25	98.75	303233	FALSE	d__Bacteria;p__Bacteroidota;c__Bacteroidia;o__Flavobacteriales;f__Weeksellaceae;g__Chryseobacterium;s__Chryseobacterium bernardetii_A
CTOTU46601	group-26-1	96.74	1.67	88.39	23819	TRUE	d__Bacteria;p__Cyanobacteria;c__Cyanobacteriia;o__Cyanobacteriales;f__Coleofasciculaceae;g__PCC7113;s__
CTOTU46604	group-26-1	92.59	1.56	84.79	18540	FALSE	d__Bacteria;p__Cyanobacteria;c__Cyanobacteriia;o__Cyanobacteriales;f__Coleofasciculaceae;g__PCC7113;s__
CTOTU47974	group-261-1	71.03	0	71.03	69167	FALSE	d__Bacteria;p__Proteobacteria;c__Gammaproteobacteria;o__Enterobacterales;f__Enterobacteriaceae;g__Phytobacter;s__Phytobacter sp002377245
CTOTU48310	group-261-1	86.78	1.84	77.58	115627	FALSE	d__Bacteria;p__Proteobacteria;c__Gammaproteobacteria;o__Enterobacterales;f__Enterobacteriaceae;g__Phytobacter;s__Phytobacter sp002377245
CTOTU48666	group-261-1	58.26	0	58.26	10184	FALSE	d__Bacteria;p__Proteobacteria;c__Gammaproteobacteria;o__Enterobacterales;f__Enterobacteriaceae;g__Phytobacter;s__Phytobacter sp002377245
CTOTU49052	group-261-1	95.71	2.38	83.81	27541	TRUE	d__Bacteria;p__Proteobacteria;c__Gammaproteobacteria;o__Enterobacterales;f__Enterobacteriaceae;g__Phytobacter;s__Phytobacter sp002377245
CTOTU47978	group-262-1	97.18	0.29	95.73	66162	FALSE	d__Bacteria;p__Proteobacteria;c__Alphaproteobacteria;o__Rhizobiales;f__Rhizobiaceae;g__Neorhizobium;s__Neorhizobium wenxiniae
CTOTU49051	group-262-1	100	0.52	97.4	215548	FALSE	d__Bacteria;p__Proteobacteria;c__Alphaproteobacteria;o__Rhizobiales;f__Rhizobiaceae;g__Neorhizobium;s__Neorhizobium wenxiniae
CTOTU50289	group-262-1	56.14	0	56.14	17764	FALSE	d__Bacteria;p__Proteobacteria;c__Alphaproteobacteria;o__Rhizobiales;f__Rhizobiaceae;g__Neorhizobium;s__Neorhizobium wenxiniae
CTOTU50504	group-262-1	99.22	0.21	98.17	527594	TRUE	d__Bacteria;p__Proteobacteria;c__Alphaproteobacteria;o__Rhizobiales;f__Rhizobiaceae;g__Neorhizobium;s__Neorhizobium wenxiniae
CTOTU47979	group-263-1	99.53	0	99.53	338596	TRUE	d__Bacteria;p__Proteobacteria;c__Alphaproteobacteria;o__Rhizobiales;f__Rhizobiaceae;g__Rhizobium_A;s__Rhizobium_A rhizoryzae
CTOTU48320	group-263-1	99.22	0	99.22	47487	FALSE	d__Bacteria;p__Proteobacteria;c__Alphaproteobacteria;o__Rhizobiales;f__Rhizobiaceae;g__Rhizobium_A;s__Rhizobium_A rhizoryzae
CTOTU47983	group-264-1	100	1.32	93.4	110049	FALSE	d__Bacteria;p__Proteobacteria;c__Alphaproteobacteria;o__Rhizobiales_A;f__Rhizobiaceae_A;g__Ochrobactrum;s__Ochrobactrum intermedium
CTOTU48573	group-264-1	99.57	0.43	97.42	455886	FALSE	d__Bacteria;p__Proteobacteria;c__Alphaproteobacteria;o__Rhizobiales_A;f__Rhizobiaceae_A;g__Ochrobactrum;s__Ochrobactrum intermedium
CTOTU48914	group-264-1	99.13	0.43	96.98	119237	FALSE	d__Bacteria;p__Proteobacteria;c__Alphaproteobacteria;o__Rhizobiales_A;f__Rhizobiaceae_A;g__Ochrobactrum;s__Ochrobactrum intermedium
CTOTU48950	group-264-1	99.57	0.67	96.22	42693	FALSE	d__Bacteria;p__Proteobacteria;c__Alphaproteobacteria;o__Rhizobiales_A;f__Rhizobiaceae_A;g__Ochrobactrum;s__Ochrobactrum intermedium
CTOTU49038	group-264-1	100	0.65	96.75	924329	FALSE	d__Bacteria;p__Proteobacteria;c__Alphaproteobacteria;o__Rhizobiales_A;f__Rhizobiaceae_A;g__Ochrobactrum;s__Ochrobactrum intermedium
CTOTU49116	group-264-1	97.09	0.43	94.94	22915	FALSE	d__Bacteria;p__Proteobacteria;c__Alphaproteobacteria;o__Rhizobiales_A;f__Rhizobiaceae_A;g__Ochrobactrum;s__Ochrobactrum intermedium
CTOTU49146	group-264-1	98.48	0.43	96.33	54315	FALSE	d__Bacteria;p__Proteobacteria;c__Alphaproteobacteria;o__Rhizobiales_A;f__Rhizobiaceae_A;g__Ochrobactrum;s__Ochrobactrum intermedium
CTOTU49847	group-264-1	99.94	0.67	96.59	829566	FALSE	d__Bacteria;p__Proteobacteria;c__Alphaproteobacteria;o__Rhizobiales_A;f__Rhizobiaceae_A;g__Ochrobactrum;s__Ochrobactrum intermedium
CTOTU49973	group-264-1	100	0.43	97.85	1183607	TRUE	d__Bacteria;p__Proteobacteria;c__Alphaproteobacteria;o__Rhizobiales_A;f__Rhizobiaceae_A;g__Ochrobactrum;s__Ochrobactrum intermedium
CTOTU47987	group-265-1	97.84	0.71	94.29	73559	FALSE	d__Bacteria;p__Bacteroidota;c__Bacteroidia;o__Sphingobacteriales;f__Sphingobacteriaceae;g__Sphingobacterium;s__Sphingobacterium sp002476975
CTOTU50029	group-265-1	99.84	0	99.84	194364	TRUE	d__Bacteria;p__Bacteroidota;c__Bacteroidia;o__Sphingobacteriales;f__Sphingobacteriaceae;g__Sphingobacterium;s__Sphingobacterium sp002476975
CTOTU50117	group-265-1	99.37	0	99.37	431451	FALSE	d__Bacteria;p__Bacteroidota;c__Bacteroidia;o__Sphingobacteriales;f__Sphingobacteriaceae;g__Sphingobacterium;s__Sphingobacterium sp002476975
CTOTU47988	group-266-1	97.54	0.88	93.14	61464	FALSE	d__Bacteria;p__Proteobacteria;c__Gammaproteobacteria;o__Pseudomonadales;f__Pseudomonadaceae;g__Pseudomonas_B;s__Pseudomonas_B oryzihabitans
CTOTU48266	group-266-1	97	1.23	90.85	30180	FALSE	d__Bacteria;p__Proteobacteria;c__Gammaproteobacteria;o__Pseudomonadales;f__Pseudomonadaceae;g__Pseudomonas_B;s__Pseudomonas_B oryzihabitans
CTOTU49734	group-266-1	98.04	0.46	95.74	103538	TRUE	d__Bacteria;p__Proteobacteria;c__Gammaproteobacteria;o__Pseudomonadales;f__Pseudomonadaceae;g__Pseudomonas_B;s__Pseudomonas_B oryzihabitans
CTOTU50817	group-266-1	91.06	1.01	86.01	825009	FALSE	d__Bacteria;p__Proteobacteria;c__Gammaproteobacteria;o__Pseudomonadales;f__Pseudomonadaceae;g__Pseudomonas_B;s__Pseudomonas_B oryzihabitans
CTOTU47996	group-267-1	97.79	1.1	92.29	357124	FALSE	d__Bacteria;p__Proteobacteria;c__Gammaproteobacteria;o__Xanthomonadales;f__Xanthomonadaceae;g__Stenotrophomonas;s__Stenotrophomonas nitritireducens_A
CTOTU49631	group-267-1	97.16	0.86	92.86	30563	TRUE	d__Bacteria;p__Proteobacteria;c__Gammaproteobacteria;o__Xanthomonadales;f__Xanthomonadaceae;g__Stenotrophomonas;s__Stenotrophomonas nitritireducens_A
CTOTU48009	group-268-1	90.61	3.49	73.16	15039	FALSE	d__Bacteria;p__Proteobacteria;c__Gammaproteobacteria;o__Xanthomonadales;f__Xanthomonadaceae;g__Stenotrophomonas;s__Stenotrophomonas lactitubi
CTOTU49242	group-268-1	98.83	1.12	93.23	94364	TRUE	d__Bacteria;p__Proteobacteria;c__Gammaproteobacteria;o__Xanthomonadales;f__Xanthomonadaceae;g__Stenotrophomonas;s__Stenotrophomonas lactitubi
CTOTU48017	group-269-1	100	0	100	209844	TRUE	d__Bacteria;p__Bacteroidota;c__Bacteroidia;o__Flavobacteriales;f__Weeksellaceae;g__Empedobacter;s__Empedobacter brevis
CTOTU48119	group-269-1	100	0.54	97.3	32545	FALSE	d__Bacteria;p__Bacteroidota;c__Bacteroidia;o__Flavobacteriales;f__Weeksellaceae;g__Empedobacter;s__Empedobacter brevis
CTOTU48241	group-269-1	100	0	100	41832	FALSE	d__Bacteria;p__Bacteroidota;c__Bacteroidia;o__Flavobacteriales;f__Weeksellaceae;g__Empedobacter;s__Empedobacter brevis
CTOTU49475	group-269-1	100	0	100	534483	FALSE	d__Bacteria;p__Bacteroidota;c__Bacteroidia;o__Flavobacteriales;f__Weeksellaceae;g__Empedobacter;s__Empedobacter brevis
CTOTU46641	group-27-1	97.67	0.89	93.22	21368	TRUE	d__Bacteria;p__Cyanobacteria;c__Cyanobacteriia;o__Cyanobacteriales;f__Coleofasciculaceae;g__UBA11153;s__
CTOTU46644	group-27-1	95.33	0.89	90.88	15498	FALSE	d__Bacteria;p__Cyanobacteria;c__Cyanobacteriia;o__Cyanobacteriales;f__Coleofasciculaceae;g__UBA11153;s__
CTOTU46688	group-27-1	91.7	0.89	87.25	12914	FALSE	d__Bacteria;p__Cyanobacteria;c__Cyanobacteriia;o__Cyanobacteriales;f__Coleofasciculaceae;g__UBA11153;s__
CTOTU46609	group-27-2-OUT	90.89	0.89	86.44	13056	TRUE	d__Bacteria;p__Cyanobacteria;c__Cyanobacteriia;o__Cyanobacteriales;f__Coleofasciculaceae;g__UBA11153;s__
CTOTU48018	group-270-1	100	0.43	97.85	725291	TRUE	d__Bacteria;p__Proteobacteria;c__Alphaproteobacteria;o__Rhizobiales_A;f__Rhizobiaceae_A;g__Pseudochrobactrum;s__Pseudochrobactrum asaccharolyticum
CTOTU48977	group-270-1	100	0.43	97.85	225020	FALSE	d__Bacteria;p__Proteobacteria;c__Alphaproteobacteria;o__Rhizobiales_A;f__Rhizobiaceae_A;g__Pseudochrobactrum;s__Pseudochrobactrum asaccharolyticum
CTOTU48030	group-271-1	100	1.22	93.9	293647	FALSE	d__Bacteria;p__Proteobacteria;c__Gammaproteobacteria;o__Enterobacterales;f__Enterobacteriaceae;g__Providencia;s__Providencia rettgeri
CTOTU50170	group-271-1	100	1.08	94.6	653331	TRUE	d__Bacteria;p__Proteobacteria;c__Gammaproteobacteria;o__Enterobacterales;f__Enterobacteriaceae;g__Providencia;s__Providencia rettgeri
CTOTU48066	group-272-1	99.48	0.79	95.53	233895	TRUE	d__Bacteria;p__Firmicutes;c__Bacilli;o__Lactobacillales;f__Lactobacillaceae;g__Leuconostoc;s__Leuconostoc mesenteroides
CTOTU50356	group-272-1	98.69	0.79	94.74	14693	FALSE	d__Bacteria;p__Firmicutes;c__Bacilli;o__Lactobacillales;f__Lactobacillaceae;g__Leuconostoc;s__Leuconostoc mesenteroides
CTOTU48068	group-273-1	99.3	0.7	95.8	78247	TRUE	d__Bacteria;p__Firmicutes_A;c__Clostridia;o__Peptostreptococcales;f__Peptostreptococcaceae;g__Clostridioides_A;s__Clostridioides_A sp002390935
CTOTU48850	group-273-1	98.6	0.7	95.1	244061	FALSE	d__Bacteria;p__Firmicutes_A;c__Clostridia;o__Peptostreptococcales;f__Peptostreptococcaceae;g__Clostridioides_A;s__Clostridioides_A sp002390935
CTOTU48092	group-274-2-OUT	99.06	1.36	92.26	117575	FALSE	d__Bacteria;p__Proteobacteria;c__Gammaproteobacteria;o__Burkholderiales;f__Burkholderiaceae;g__Massilia;s__
CTOTU48114	group-274-2-OUT	95.24	0.84	91.04	12902	FALSE	d__Bacteria;p__Proteobacteria;c__Gammaproteobacteria;o__Burkholderiales;f__Burkholderiaceae;g__Massilia;s__
CTOTU48585	group-274-2-OUT	96.91	0.68	93.51	28157	FALSE	d__Bacteria;p__Proteobacteria;c__Gammaproteobacteria;o__Burkholderiales;f__Burkholderiaceae;g__Massilia;s__
CTOTU49950	group-274-2-OUT	99.9	1.02	94.8	92240	TRUE	d__Bacteria;p__Proteobacteria;c__Gammaproteobacteria;o__Burkholderiales;f__Burkholderiaceae;g__Massilia;s__
CTOTU48099	group-275-1	100	0	100	47632	TRUE	d__Bacteria;p__Bacteroidota;c__Bacteroidia;o__Flavobacteriales;f__Weeksellaceae;g__Epilithonimonas;s__Epilithonimonas vandammei
CTOTU48772	group-275-1	100	0.25	98.75	221141	FALSE	d__Bacteria;p__Bacteroidota;c__Bacteroidia;o__Flavobacteriales;f__Weeksellaceae;g__Epilithonimonas;s__Epilithonimonas vandammei
CTOTU49960	group-275-1	100	4.9	75.5	105852	FALSE	d__Bacteria;p__Bacteroidota;c__Bacteroidia;o__Flavobacteriales;f__Weeksellaceae;g__Epilithonimonas;s__Epilithonimonas vandammei
CTOTU50645	group-275-1	100	0	100	141309	FALSE	d__Bacteria;p__Bacteroidota;c__Bacteroidia;o__Flavobacteriales;f__Weeksellaceae;g__Epilithonimonas;s__Epilithonimonas vandammei
CTOTU48101	group-276-1	98.61	2.11	88.06	20670	FALSE	d__Bacteria;p__Proteobacteria;c__Alphaproteobacteria;o__Caulobacterales;f__Caulobacteraceae;g__Brevundimonas;s__Brevundimonas sp002484265
CTOTU50341	group-276-1	99.4	0.97	94.55	68979	FALSE	d__Bacteria;p__Proteobacteria;c__Alphaproteobacteria;o__Caulobacterales;f__Caulobacteraceae;g__Brevundimonas;s__Brevundimonas sp002484265
CTOTU50352	group-276-1	99.68	0.65	96.43	406361	TRUE	d__Bacteria;p__Proteobacteria;c__Alphaproteobacteria;o__Caulobacterales;f__Caulobacteraceae;g__Brevundimonas;s__Brevundimonas sp002484265
CTOTU48109	group-277-1	99.53	0.47	97.18	427985	TRUE	d__Bacteria;p__Proteobacteria;c__Gammaproteobacteria;o__Burkholderiales;f__Burkholderiaceae;g__Achromobacter;s__Achromobacter xylosoxidans
CTOTU50089	group-277-1	98.29	0.68	94.89	38414	FALSE	d__Bacteria;p__Proteobacteria;c__Gammaproteobacteria;o__Burkholderiales;f__Burkholderiaceae;g__Achromobacter;s__Achromobacter xylosoxidans
CTOTU48143	group-279-1	100	1.16	94.2	240129	FALSE	d__Bacteria;p__Proteobacteria;c__Gammaproteobacteria;o__Pseudomonadales;f__Pseudomonadaceae;g__Pseudomonas_A;s__Pseudomonas_A stutzeri_R
CTOTU48423	group-279-1	98.34	1.63	90.19	115621	FALSE	d__Bacteria;p__Proteobacteria;c__Gammaproteobacteria;o__Pseudomonadales;f__Pseudomonadaceae;g__Pseudomonas_A;s__Pseudomonas_A stutzeri_R
CTOTU49259	group-279-1	87.98	3.73	69.33	21030	FALSE	d__Bacteria;p__Proteobacteria;c__Gammaproteobacteria;o__Pseudomonadales;f__Pseudomonadaceae;g__Pseudomonas_A;s__Pseudomonas_A stutzeri_R
CTOTU50189	group-279-1	100	0.75	96.25	249698	TRUE	d__Bacteria;p__Proteobacteria;c__Gammaproteobacteria;o__Pseudomonadales;f__Pseudomonadaceae;g__Pseudomonas_A;s__Pseudomonas_A stutzeri_R
CTOTU46621	group-28-1	96.78	0.22	95.68	31903	FALSE	d__Bacteria;p__Cyanobacteria;c__Cyanobacteriia;o__Cyanobacteriales;f__Coleofasciculaceae;g__UBA11153;s__UBA11153 sp003511885
CTOTU46624	group-28-1	92.89	0.56	90.09	20370	FALSE	d__Bacteria;p__Cyanobacteria;c__Cyanobacteriia;o__Cyanobacteriales;f__Coleofasciculaceae;g__UBA11153;s__UBA11153 sp003511885
CTOTU46645	group-28-1	97.11	0.44	94.91	32436	FALSE	d__Bacteria;p__Cyanobacteria;c__Cyanobacteriia;o__Cyanobacteriales;f__Coleofasciculaceae;g__UBA11153;s__UBA11153 sp003511885
CTOTU46651	group-28-1	96.81	0.22	95.71	27197	TRUE	d__Bacteria;p__Cyanobacteria;c__Cyanobacteriia;o__Cyanobacteriales;f__Coleofasciculaceae;g__UBA11153;s__UBA11153 sp003511885
CTOTU46674	group-28-1	96.56	0.44	94.36	33569	FALSE	d__Bacteria;p__Cyanobacteria;c__Cyanobacteriia;o__Cyanobacteriales;f__Coleofasciculaceae;g__UBA11153;s__UBA11153 sp003511885
CTOTU46677	group-28-1	92.89	1.33	86.24	11388	FALSE	d__Bacteria;p__Cyanobacteria;c__Cyanobacteriia;o__Cyanobacteriales;f__Coleofasciculaceae;g__UBA11153;s__UBA11153 sp003511885
CTOTU46678	group-28-1	95.77	0.67	92.42	19747	FALSE	d__Bacteria;p__Cyanobacteria;c__Cyanobacteriia;o__Cyanobacteriales;f__Coleofasciculaceae;g__UBA11153;s__UBA11153 sp003511885
CTOTU48158	group-280-1	84.29	0.5	81.79	102407	FALSE	d__Bacteria;p__Proteobacteria;c__Gammaproteobacteria;o__Pseudomonadales;f__Pseudomonadaceae;g__Pseudomonas_A;s__Pseudomonas_A sp003527165
CTOTU48939	group-280-1	95.97	1.35	89.22	12876	FALSE	d__Bacteria;p__Proteobacteria;c__Gammaproteobacteria;o__Pseudomonadales;f__Pseudomonadaceae;g__Pseudomonas_A;s__Pseudomonas_A sp003527165
CTOTU48942	group-280-1	100	0.34	98.3	383766	TRUE	d__Bacteria;p__Proteobacteria;c__Gammaproteobacteria;o__Pseudomonadales;f__Pseudomonadaceae;g__Pseudomonas_A;s__Pseudomonas_A sp003527165
CTOTU48174	group-281-1	94.81	1.01	89.76	20912	FALSE	d__Bacteria;p__Proteobacteria;c__Gammaproteobacteria;o__Enterobacterales;f__Enterobacteriaceae;g__Atlantibacter;s__Atlantibacter subterranea
CTOTU48196	group-281-1	98.69	0.49	96.24	185548	FALSE	d__Bacteria;p__Proteobacteria;c__Gammaproteobacteria;o__Enterobacterales;f__Enterobacteriaceae;g__Atlantibacter;s__Atlantibacter subterranea
CTOTU48391	group-281-1	99.48	0.62	96.38	78371	TRUE	d__Bacteria;p__Proteobacteria;c__Gammaproteobacteria;o__Enterobacterales;f__Enterobacteriaceae;g__Atlantibacter;s__Atlantibacter subterranea
CTOTU49405	group-281-1	96.54	0.51	93.99	97718	FALSE	d__Bacteria;p__Proteobacteria;c__Gammaproteobacteria;o__Enterobacterales;f__Enterobacteriaceae;g__Atlantibacter;s__Atlantibacter subterranea
CTOTU49647	group-281-1	55.17	0	55.17	19651	FALSE	d__Bacteria;p__Proteobacteria;c__Gammaproteobacteria;o__Enterobacterales;f__Enterobacteriaceae;g__Atlantibacter;s__Atlantibacter subterranea
CTOTU48175	group-282-1	99.6	0.48	97.2	123177	TRUE	d__Bacteria;p__Bacteroidota;c__Bacteroidia;o__Sphingobacteriales;f__Sphingobacteriaceae;g__Sphingobacterium;s__Sphingobacterium sp002322865
CTOTU48185	group-282-1	98.02	0.95	93.27	66672	FALSE	d__Bacteria;p__Bacteroidota;c__Bacteroidia;o__Sphingobacteriales;f__Sphingobacteriaceae;g__Sphingobacterium;s__Sphingobacterium sp002322865
CTOTU48178	group-283-1	73.62	0	73.62	18658	FALSE	d__Bacteria;p__Proteobacteria;c__Gammaproteobacteria;o__Xanthomonadales;f__Xanthomonadaceae;g__Stenotrophomonas;s__Stenotrophomonas maltophilia_B
CTOTU49378	group-283-1	98.05	0.41	96	27797	FALSE	d__Bacteria;p__Proteobacteria;c__Gammaproteobacteria;o__Xanthomonadales;f__Xanthomonadaceae;g__Stenotrophomonas;s__Stenotrophomonas maltophilia_B
CTOTU50070	group-283-1	99.79	0.11	99.24	81074	TRUE	d__Bacteria;p__Proteobacteria;c__Gammaproteobacteria;o__Xanthomonadales;f__Xanthomonadaceae;g__Stenotrophomonas;s__Stenotrophomonas maltophilia_B
CTOTU50307	group-283-1	97.59	0	97.59	364567	FALSE	d__Bacteria;p__Proteobacteria;c__Gammaproteobacteria;o__Xanthomonadales;f__Xanthomonadaceae;g__Stenotrophomonas;s__Stenotrophomonas maltophilia_B
CTOTU50385	group-283-1	91.61	1.55	83.86	12582	FALSE	d__Bacteria;p__Proteobacteria;c__Gammaproteobacteria;o__Xanthomonadales;f__Xanthomonadaceae;g__Stenotrophomonas;s__Stenotrophomonas maltophilia_B
CTOTU48184	group-284-1	98.38	0.35	96.63	36192	FALSE	d__Bacteria;p__Proteobacteria;c__Gammaproteobacteria;o__Pseudomonadales;f__Pseudomonadaceae;g__Pseudomonas_E;s__Pseudomonas_E sp003445295
CTOTU48604	group-284-1	98.63	0.53	95.98	69443	FALSE	d__Bacteria;p__Proteobacteria;c__Gammaproteobacteria;o__Pseudomonadales;f__Pseudomonadaceae;g__Pseudomonas_E;s__Pseudomonas_E sp003445295
CTOTU49993	group-284-1	93.51	1.02	88.41	18829	FALSE	d__Bacteria;p__Proteobacteria;c__Gammaproteobacteria;o__Pseudomonadales;f__Pseudomonadaceae;g__Pseudomonas_E;s__Pseudomonas_E sp003445295
CTOTU50276	group-284-1	100	0.14	99.3	344483	TRUE	d__Bacteria;p__Proteobacteria;c__Gammaproteobacteria;o__Pseudomonadales;f__Pseudomonadaceae;g__Pseudomonas_E;s__Pseudomonas_E sp003445295
CTOTU48189	group-285-1	100	2.07	89.65	358509	FALSE	d__Bacteria;p__Proteobacteria;c__Gammaproteobacteria;o__Burkholderiales;f__Burkholderiaceae;g__Alcaligenes;s__Alcaligenes phenolicus
CTOTU49101	group-285-1	100	0	100	654330	TRUE	d__Bacteria;p__Proteobacteria;c__Gammaproteobacteria;o__Burkholderiales;f__Burkholderiaceae;g__Alcaligenes;s__Alcaligenes phenolicus
CTOTU49556	group-285-1	93.36	0	93.36	1945677	FALSE	d__Bacteria;p__Proteobacteria;c__Gammaproteobacteria;o__Burkholderiales;f__Burkholderiaceae;g__Alcaligenes;s__Alcaligenes phenolicus
CTOTU50702	group-285-1	100	0.47	97.65	587511	FALSE	d__Bacteria;p__Proteobacteria;c__Gammaproteobacteria;o__Burkholderiales;f__Burkholderiaceae;g__Alcaligenes;s__Alcaligenes phenolicus
CTOTU48236	group-286-1	98.28	0.14	97.58	64795	FALSE	d__Bacteria;p__Proteobacteria;c__Gammaproteobacteria;o__Pseudomonadales;f__Moraxellaceae;g__Acinetobacter;s__Acinetobacter oleivorans
CTOTU49329	group-286-1	99.43	0	99.43	124458	TRUE	d__Bacteria;p__Proteobacteria;c__Gammaproteobacteria;o__Pseudomonadales;f__Moraxellaceae;g__Acinetobacter;s__Acinetobacter oleivorans
CTOTU48243	group-287-1	99.59	0.34	97.89	420705	TRUE	d__Bacteria;p__Proteobacteria;c__Gammaproteobacteria;o__Xanthomonadales;f__Xanthomonadaceae;g__Stenotrophomonas;s__Stenotrophomonas maltophilia_AQ
CTOTU50646	group-287-1	81.03	0	81.03	83259	FALSE	d__Bacteria;p__Proteobacteria;c__Gammaproteobacteria;o__Xanthomonadales;f__Xanthomonadaceae;g__Stenotrophomonas;s__Stenotrophomonas maltophilia_AQ
CTOTU48275	group-288-1	99.24	0.04	99.04	230568	TRUE	d__Bacteria;p__Proteobacteria;c__Gammaproteobacteria;o__Xanthomonadales;f__Xanthomonadaceae;g__Stenotrophomonas;s__Stenotrophomonas maltophilia_AO
CTOTU48421	group-288-1	97.14	0.85	92.89	20991	FALSE	d__Bacteria;p__Proteobacteria;c__Gammaproteobacteria;o__Xanthomonadales;f__Xanthomonadaceae;g__Stenotrophomonas;s__Stenotrophomonas maltophilia_AO
CTOTU49113	group-288-1	91.93	3.52	74.33	14327	FALSE	d__Bacteria;p__Proteobacteria;c__Gammaproteobacteria;o__Xanthomonadales;f__Xanthomonadaceae;g__Stenotrophomonas;s__Stenotrophomonas maltophilia_AO
CTOTU50401	group-288-1	98.28	1.29	91.83	184302	FALSE	d__Bacteria;p__Proteobacteria;c__Gammaproteobacteria;o__Xanthomonadales;f__Xanthomonadaceae;g__Stenotrophomonas;s__Stenotrophomonas maltophilia_AO
CTOTU48284	group-289-1	99.35	0.3	97.85	65611	TRUE	d__Bacteria;p__Proteobacteria;c__Gammaproteobacteria;o__Pseudomonadales;f__Pseudomonadaceae;g__Pseudomonas_E;s__Pseudomonas_E paracarnis
CTOTU48862	group-289-1	98.7	0.52	96.1	267123	FALSE	d__Bacteria;p__Proteobacteria;c__Gammaproteobacteria;o__Pseudomonadales;f__Pseudomonadaceae;g__Pseudomonas_E;s__Pseudomonas_E paracarnis
CTOTU48924	group-289-1	95.59	0.98	90.69	75104	FALSE	d__Bacteria;p__Proteobacteria;c__Gammaproteobacteria;o__Pseudomonadales;f__Pseudomonadaceae;g__Pseudomonas_E;s__Pseudomonas_E paracarnis
CTOTU49655	group-289-1	88.61	0.28	87.21	23639	FALSE	d__Bacteria;p__Proteobacteria;c__Gammaproteobacteria;o__Pseudomonadales;f__Pseudomonadaceae;g__Pseudomonas_E;s__Pseudomonas_E paracarnis
CTOTU50302	group-289-1	100	1.63	91.85	199041	FALSE	d__Bacteria;p__Proteobacteria;c__Gammaproteobacteria;o__Pseudomonadales;f__Pseudomonadaceae;g__Pseudomonas_E;s__Pseudomonas_E paracarnis
CTOTU46628	group-29-1	94.94	2.12	84.34	11075	TRUE	d__Bacteria;p__Nitrospirota;c__Nitrospiria;o__Nitrospirales;f__Nitrospiraceae;g__Nitrospira_F;s__Nitrospira_F sp002420115
CTOTU46658	group-29-1	96.82	3.86	77.52	281613	FALSE	d__Bacteria;p__Nitrospirota;c__Nitrospiria;o__Nitrospirales;f__Nitrospiraceae;g__Nitrospira_F;s__Nitrospira_F sp002420115
CTOTU46660	group-29-1	96.82	3.86	77.52	211486	FALSE	d__Bacteria;p__Nitrospirota;c__Nitrospiria;o__Nitrospirales;f__Nitrospiraceae;g__Nitrospira_F;s__Nitrospira_F sp002420115
CTOTU48286	group-290-1	99.95	0.89	95.5	512238	TRUE	d__Bacteria;p__Proteobacteria;c__Gammaproteobacteria;o__Xanthomonadales;f__Xanthomonadaceae;g__Pseudoxanthomonas_A;s__Pseudoxanthomonas_A mexicana
CTOTU48796	group-290-1	99.95	1.15	94.2	234291	FALSE	d__Bacteria;p__Proteobacteria;c__Gammaproteobacteria;o__Xanthomonadales;f__Xanthomonadaceae;g__Pseudoxanthomonas_A;s__Pseudoxanthomonas_A mexicana
CTOTU50522	group-290-1	97.61	1.02	92.51	73809	FALSE	d__Bacteria;p__Proteobacteria;c__Gammaproteobacteria;o__Xanthomonadales;f__Xanthomonadaceae;g__Pseudoxanthomonas_A;s__Pseudoxanthomonas_A mexicana
CTOTU48297	group-292-1	99.53	0	99.53	87505	TRUE	d__Bacteria;p__Proteobacteria;c__Gammaproteobacteria;o__Pseudomonadales;f__Moraxellaceae;g__Psychrobacter;s__Psychrobacter faecalis
CTOTU48972	group-292-1	75.86	0	75.86	21608	FALSE	d__Bacteria;p__Proteobacteria;c__Gammaproteobacteria;o__Pseudomonadales;f__Moraxellaceae;g__Psychrobacter;s__Psychrobacter faecalis
CTOTU49601	group-292-1	98.75	0.55	96	83139	FALSE	d__Bacteria;p__Proteobacteria;c__Gammaproteobacteria;o__Pseudomonadales;f__Moraxellaceae;g__Psychrobacter;s__Psychrobacter faecalis
CTOTU50037	group-292-1	98.98	0.27	97.63	92038	FALSE	d__Bacteria;p__Proteobacteria;c__Gammaproteobacteria;o__Pseudomonadales;f__Moraxellaceae;g__Psychrobacter;s__Psychrobacter faecalis
CTOTU50360	group-292-1	96.5	3.19	80.55	13885	FALSE	d__Bacteria;p__Proteobacteria;c__Gammaproteobacteria;o__Pseudomonadales;f__Moraxellaceae;g__Psychrobacter;s__Psychrobacter faecalis
CTOTU50489	group-292-1	98.25	0.27	96.9	49918	FALSE	d__Bacteria;p__Proteobacteria;c__Gammaproteobacteria;o__Pseudomonadales;f__Moraxellaceae;g__Psychrobacter;s__Psychrobacter faecalis
CTOTU48327	group-293-1	87.79	2.27	76.44	60007	FALSE	d__Bacteria;p__Firmicutes_A;c__Clostridia;o__Clostridiales;f__Clostridiaceae;g__Proteiniclasticum;s__Proteiniclasticum ruminis
CTOTU48595	group-293-1	87.95	2.18	77.05	42423	FALSE	d__Bacteria;p__Firmicutes_A;c__Clostridia;o__Clostridiales;f__Clostridiaceae;g__Proteiniclasticum;s__Proteiniclasticum ruminis
CTOTU48755	group-293-1	85.02	1.26	78.72	15402	TRUE	d__Bacteria;p__Firmicutes_A;c__Clostridia;o__Clostridiales;f__Clostridiaceae;g__Proteiniclasticum;s__Proteiniclasticum ruminis
CTOTU48367	group-294-1	99.53	0.5	97.03	318419	TRUE	d__Bacteria;p__Proteobacteria;c__Gammaproteobacteria;o__Burkholderiales;f__Burkholderiaceae;g__Achromobacter;s__Achromobacter animicus
CTOTU49022	group-294-1	94.65	1.69	86.2	21877	FALSE	d__Bacteria;p__Proteobacteria;c__Gammaproteobacteria;o__Burkholderiales;f__Burkholderiaceae;g__Achromobacter;s__Achromobacter animicus
CTOTU49147	group-294-1	96.44	0.99	91.49	23115	FALSE	d__Bacteria;p__Proteobacteria;c__Gammaproteobacteria;o__Burkholderiales;f__Burkholderiaceae;g__Achromobacter;s__Achromobacter animicus
CTOTU50260	group-294-1	98.46	1.46	91.16	33746	FALSE	d__Bacteria;p__Proteobacteria;c__Gammaproteobacteria;o__Burkholderiales;f__Burkholderiaceae;g__Achromobacter;s__Achromobacter animicus
CTOTU50616	group-294-1	99.53	0.93	94.88	647409	FALSE	d__Bacteria;p__Proteobacteria;c__Gammaproteobacteria;o__Burkholderiales;f__Burkholderiaceae;g__Achromobacter;s__Achromobacter animicus
CTOTU48373	group-295-1	99.93	2.3	88.43	122239	FALSE	d__Bacteria;p__Proteobacteria;c__Gammaproteobacteria;o__Pseudomonadales;f__Moraxellaceae;g__Acinetobacter;s__Acinetobacter bereziniae
CTOTU49584	group-295-1	99.93	1.66	91.63	155501	TRUE	d__Bacteria;p__Proteobacteria;c__Gammaproteobacteria;o__Pseudomonadales;f__Moraxellaceae;g__Acinetobacter;s__Acinetobacter bereziniae
CTOTU50543	group-295-1	98.38	2.12	87.78	28655	FALSE	d__Bacteria;p__Proteobacteria;c__Gammaproteobacteria;o__Pseudomonadales;f__Moraxellaceae;g__Acinetobacter;s__Acinetobacter bereziniae
CTOTU48389	group-296-1	95.68	3.55	77.93	43763	FALSE	d__Bacteria;p__Proteobacteria;c__Gammaproteobacteria;o__Pseudomonadales;f__Pseudomonadaceae;g__Pseudomonas_A;s__Pseudomonas_A stutzeri_T
CTOTU49643	group-296-1	98.92	1.15	93.17	46549	TRUE	d__Bacteria;p__Proteobacteria;c__Gammaproteobacteria;o__Pseudomonadales;f__Pseudomonadaceae;g__Pseudomonas_A;s__Pseudomonas_A stutzeri_T
CTOTU48396	group-297-1	95.98	0.89	91.53	86346	FALSE	d__Bacteria;p__Proteobacteria;c__Gammaproteobacteria;o__Enterobacterales;f__Enterobacteriaceae;g__Serratia;s__Serratia bockelmannii
CTOTU48617	group-297-1	99.86	0.15	99.11	447541	TRUE	d__Bacteria;p__Proteobacteria;c__Gammaproteobacteria;o__Enterobacterales;f__Enterobacteriaceae;g__Serratia;s__Serratia bockelmannii
CTOTU48436	group-298-1	98.34	0	98.34	31573	FALSE	d__Bacteria;p__Firmicutes;c__Bacilli;o__Lactobacillales;f__Enterococcaceae;g__Enterococcus_G;s__Enterococcus_G italicus
CTOTU49273	group-298-1	99.01	0.66	95.71	45402	FALSE	d__Bacteria;p__Firmicutes;c__Bacilli;o__Lactobacillales;f__Enterococcaceae;g__Enterococcus_G;s__Enterococcus_G italicus
CTOTU49903	group-298-1	89.68	0	89.68	31857	FALSE	d__Bacteria;p__Firmicutes;c__Bacilli;o__Lactobacillales;f__Enterococcaceae;g__Enterococcus_G;s__Enterococcus_G italicus
CTOTU50042	group-298-1	99.01	0.02	98.91	41410	TRUE	d__Bacteria;p__Firmicutes;c__Bacilli;o__Lactobacillales;f__Enterococcaceae;g__Enterococcus_G;s__Enterococcus_G italicus
CTOTU50180	group-298-1	97.81	0	97.81	17529	FALSE	d__Bacteria;p__Firmicutes;c__Bacilli;o__Lactobacillales;f__Enterococcaceae;g__Enterococcus_G;s__Enterococcus_G italicus
CTOTU48453	group-299-1	99.03	0.62	95.93	157663	FALSE	d__Bacteria;p__Proteobacteria;c__Gammaproteobacteria;o__Pseudomonadales;f__Pseudomonadaceae;g__Pseudomonas_E;s__Pseudomonas_E qingdaonensis
CTOTU50090	group-299-1	100	0.73	96.35	245547	TRUE	d__Bacteria;p__Proteobacteria;c__Gammaproteobacteria;o__Pseudomonadales;f__Pseudomonadaceae;g__Pseudomonas_E;s__Pseudomonas_E qingdaonensis
CTOTU14206	group-3-1	94.88	1.47	87.53	35010	FALSE	d__Bacteria;p__UBA10199;c__UBA10199;o__DSSB01;f__DSSB01;g__;s__
CTOTU14262	group-3-1	94.95	0.68	91.55	37255	TRUE	d__Bacteria;p__UBA10199;c__UBA10199;o__DSSB01;f__DSSB01;g__;s__
CTOTU14239	group-3-2-OUT	90.1	2.1	79.6	11328	TRUE	d__Bacteria;p__UBA10199;c__UBA10199;o__DSSB01;f__DSSB01;g__;s__
CTOTU46630	group-30-1	77.09	4.37	55.24	12079	FALSE	d__Bacteria;p__Cyanobacteria;c__Cyanobacteriia;o__Cyanobacteriales;f__Phormidiaceae_A;g__UBA11371;s__UBA11371 sp003486305
CTOTU46632	group-30-1	68.19	2.59	55.24	10517	FALSE	d__Bacteria;p__Cyanobacteria;c__Cyanobacteriia;o__Cyanobacteriales;f__Phormidiaceae_A;g__UBA11371;s__UBA11371 sp003486305
CTOTU46633	group-30-1	89.1	3.04	73.9	25165	TRUE	d__Bacteria;p__Cyanobacteria;c__Cyanobacteriia;o__Cyanobacteriales;f__Phormidiaceae_A;g__UBA11371;s__UBA11371 sp003486305
CTOTU48527	group-301-2-OUT	93.26	1.23	87.11	10150	FALSE	d__Bacteria;p__Bacteroidota;c__Bacteroidia;o__Flavobacteriales;f__Weeksellaceae;g__Soonwooa;s__
CTOTU49154	group-301-2-OUT	100	0.49	97.55	87945	TRUE	d__Bacteria;p__Bacteroidota;c__Bacteroidia;o__Flavobacteriales;f__Weeksellaceae;g__Soonwooa;s__
CTOTU48533	group-302-1	100	0	100	902788	TRUE	d__Bacteria;p__Proteobacteria;c__Gammaproteobacteria;o__Burkholderiales;f__Burkholderiaceae;g__Comamonas;s__Comamonas tsuruhatensis
CTOTU48658	group-302-1	90.93	1.29	84.48	10322	FALSE	d__Bacteria;p__Proteobacteria;c__Gammaproteobacteria;o__Burkholderiales;f__Burkholderiaceae;g__Comamonas;s__Comamonas tsuruhatensis
CTOTU49689	group-302-1	99.85	0.35	98.1	118119	FALSE	d__Bacteria;p__Proteobacteria;c__Gammaproteobacteria;o__Burkholderiales;f__Burkholderiaceae;g__Comamonas;s__Comamonas tsuruhatensis
CTOTU48577	group-303-1	100	0	100	341969	TRUE	d__Bacteria;p__Bacteroidota;c__Bacteroidia;o__Flavobacteriales;f__Weeksellaceae;g__Chishuiella;s__Chishuiella sp002484335
CTOTU49865	group-303-1	94.78	1.08	89.38	211669	FALSE	d__Bacteria;p__Bacteroidota;c__Bacteroidia;o__Flavobacteriales;f__Weeksellaceae;g__Chishuiella;s__Chishuiella sp002484335
CTOTU48631	group-304-2-OUT	79.47	0	79.47	18180	FALSE	d__Bacteria;p__Proteobacteria;c__Gammaproteobacteria;o__Enterobacterales;f__Enterobacteriaceae;g__Atlantibacter;s__
CTOTU49159	group-304-2-OUT	100	0.51	97.45	154323	TRUE	d__Bacteria;p__Proteobacteria;c__Gammaproteobacteria;o__Enterobacterales;f__Enterobacteriaceae;g__Atlantibacter;s__
CTOTU48679	group-305-1	98.42	0.45	96.17	87039	FALSE	d__Bacteria;p__Actinobacteriota;c__Actinomycetia;o__Mycobacteriales;f__Mycobacteriaceae;g__Corynebacterium;s__Corynebacterium variabile
CTOTU48730	group-305-1	98.87	0.45	96.62	316748	FALSE	d__Bacteria;p__Actinobacteriota;c__Actinomycetia;o__Mycobacteriales;f__Mycobacteriaceae;g__Corynebacterium;s__Corynebacterium variabile
CTOTU48745	group-305-1	98.87	0.45	96.62	146918	FALSE	d__Bacteria;p__Actinobacteriota;c__Actinomycetia;o__Mycobacteriales;f__Mycobacteriaceae;g__Corynebacterium;s__Corynebacterium variabile
CTOTU48860	group-305-1	98.87	0.9	94.37	160725	FALSE	d__Bacteria;p__Actinobacteriota;c__Actinomycetia;o__Mycobacteriales;f__Mycobacteriaceae;g__Corynebacterium;s__Corynebacterium variabile
CTOTU49296	group-305-1	98.42	0.45	96.17	228451	FALSE	d__Bacteria;p__Actinobacteriota;c__Actinomycetia;o__Mycobacteriales;f__Mycobacteriaceae;g__Corynebacterium;s__Corynebacterium variabile
CTOTU49307	group-305-1	98.87	0.45	96.62	198327	FALSE	d__Bacteria;p__Actinobacteriota;c__Actinomycetia;o__Mycobacteriales;f__Mycobacteriaceae;g__Corynebacterium;s__Corynebacterium variabile
CTOTU49683	group-305-1	98.87	0.45	96.62	238707	FALSE	d__Bacteria;p__Actinobacteriota;c__Actinomycetia;o__Mycobacteriales;f__Mycobacteriaceae;g__Corynebacterium;s__Corynebacterium variabile
CTOTU49769	group-305-1	98.87	0	98.87	295646	TRUE	d__Bacteria;p__Actinobacteriota;c__Actinomycetia;o__Mycobacteriales;f__Mycobacteriaceae;g__Corynebacterium;s__Corynebacterium variabile
CTOTU50238	group-305-1	89.66	0.45	87.41	15376	FALSE	d__Bacteria;p__Actinobacteriota;c__Actinomycetia;o__Mycobacteriales;f__Mycobacteriaceae;g__Corynebacterium;s__Corynebacterium variabile
CTOTU50496	group-305-1	98.87	0.45	96.62	244235	FALSE	d__Bacteria;p__Actinobacteriota;c__Actinomycetia;o__Mycobacteriales;f__Mycobacteriaceae;g__Corynebacterium;s__Corynebacterium variabile
CTOTU50600	group-305-1	97.37	0.9	92.87	41595	FALSE	d__Bacteria;p__Actinobacteriota;c__Actinomycetia;o__Mycobacteriales;f__Mycobacteriaceae;g__Corynebacterium;s__Corynebacterium variabile
CTOTU48682	group-306-1	100	0.55	97.25	2289046	TRUE	d__Bacteria;p__Proteobacteria;c__Gammaproteobacteria;o__Xanthomonadales;f__Xanthomonadaceae;g__Stenotrophomonas;s__Stenotrophomonas sp003484865
CTOTU48686	group-306-1	99.66	1	94.66	66367	FALSE	d__Bacteria;p__Proteobacteria;c__Gammaproteobacteria;o__Xanthomonadales;f__Xanthomonadaceae;g__Stenotrophomonas;s__Stenotrophomonas sp003484865
CTOTU48704	group-307-1	92.42	0.19	91.47	13645	FALSE	d__Bacteria;p__Firmicutes;c__Bacilli;o__Lactobacillales;f__Lactobacillaceae;g__Leuconostoc;s__Leuconostoc citreum
CTOTU48811	group-307-1	99.33	0.11	98.78	65527	TRUE	d__Bacteria;p__Firmicutes;c__Bacilli;o__Lactobacillales;f__Lactobacillaceae;g__Leuconostoc;s__Leuconostoc citreum
CTOTU48724	group-308-1	95.07	0.52	92.47	14846	FALSE	d__Bacteria;p__Actinobacteriota;c__Actinomycetia;o__Propionibacteriales;f__Propionibacteriaceae;g__Luteococcus;s__Luteococcus avicola
CTOTU48825	group-308-1	94.85	1.83	85.7	21375	FALSE	d__Bacteria;p__Actinobacteriota;c__Actinomycetia;o__Propionibacteriales;f__Propionibacteriaceae;g__Luteococcus;s__Luteococcus avicola
CTOTU50296	group-308-1	99.13	1.05	93.88	98441	TRUE	d__Bacteria;p__Actinobacteriota;c__Actinomycetia;o__Propionibacteriales;f__Propionibacteriaceae;g__Luteococcus;s__Luteococcus avicola
CTOTU48734	group-309-1	99.78	0.22	98.68	86594	FALSE	d__Bacteria;p__Actinobacteriota;c__Actinomycetia;o__Mycobacteriales;f__Mycobacteriaceae;g__Corynebacterium;s__Corynebacterium flavescens
CTOTU48846	group-309-1	99.78	0	99.78	72106	TRUE	d__Bacteria;p__Actinobacteriota;c__Actinomycetia;o__Mycobacteriales;f__Mycobacteriaceae;g__Corynebacterium;s__Corynebacterium flavescens
CTOTU46653	group-31-1	91.57	0.68	88.17	10424	FALSE	d__Bacteria;p__Proteobacteria;c__Alphaproteobacteria;o__Caulobacterales;f__Parvularculaceae;g__CV81;s__CV81 sp003506635
CTOTU46659	group-31-1	95.39	0.51	92.84	20786	TRUE	d__Bacteria;p__Proteobacteria;c__Alphaproteobacteria;o__Caulobacterales;f__Parvularculaceae;g__CV81;s__CV81 sp003506635
CTOTU48735	group-310-1	99.69	0.32	98.09	63834	FALSE	d__Bacteria;p__Proteobacteria;c__Gammaproteobacteria;o__Pseudomonadales;f__Moraxellaceae;g__Psychrobacter;s__Psychrobacter sanguinis
CTOTU48940	group-310-1	87.95	0.11	87.4	19063	FALSE	d__Bacteria;p__Proteobacteria;c__Gammaproteobacteria;o__Pseudomonadales;f__Moraxellaceae;g__Psychrobacter;s__Psychrobacter sanguinis
CTOTU49884	group-310-1	99.56	0.05	99.31	63446	TRUE	d__Bacteria;p__Proteobacteria;c__Gammaproteobacteria;o__Pseudomonadales;f__Moraxellaceae;g__Psychrobacter;s__Psychrobacter sanguinis
CTOTU48747	group-311-1	98.92	0.65	95.67	161135	TRUE	d__Bacteria;p__Proteobacteria;c__Alphaproteobacteria;o__Caulobacterales;f__Caulobacteraceae;g__Brevundimonas;s__Brevundimonas sp003248965
CTOTU50150	group-311-1	96.41	1.87	87.06	16075	FALSE	d__Bacteria;p__Proteobacteria;c__Alphaproteobacteria;o__Caulobacterales;f__Caulobacteraceae;g__Brevundimonas;s__Brevundimonas sp003248965
CTOTU48758	group-312-1	98.53	0	98.53	40988	FALSE	d__Bacteria;p__Actinobacteriota;c__Actinomycetia;o__Actinomycetales;f__Dermatophilaceae;g__Mobilicoccus;s__
CTOTU48854	group-312-1	99.63	0	99.63	154036	TRUE	d__Bacteria;p__Actinobacteriota;c__Actinomycetia;o__Actinomycetales;f__Dermatophilaceae;g__Mobilicoccus;s__
CTOTU50588	group-312-1	99.36	0	99.36	27380	FALSE	d__Bacteria;p__Actinobacteriota;c__Actinomycetia;o__Actinomycetales;f__Dermatophilaceae;g__Mobilicoccus;s__
CTOTU50537	group-312-2-OUT	88.63	1.47	81.28	19645	TRUE	d__Bacteria;p__Actinobacteriota;c__Actinomycetia;o__Actinomycetales;f__Dermatophilaceae;g__Mobilicoccus;s__
CTOTU48819	group-314-1	99.77	0.38	97.87	60095	FALSE	d__Bacteria;p__Proteobacteria;c__Gammaproteobacteria;o__Pseudomonadales;f__Pseudomonadaceae;g__Pseudomonas_A;s__Pseudomonas_A lopnurensis
CTOTU48911	group-314-1	100	0.18	99.1	102115	TRUE	d__Bacteria;p__Proteobacteria;c__Gammaproteobacteria;o__Pseudomonadales;f__Pseudomonadaceae;g__Pseudomonas_A;s__Pseudomonas_A lopnurensis
CTOTU48844	group-315-1	97.92	0.39	95.97	60036	TRUE	d__Bacteria;p__Proteobacteria;c__Gammaproteobacteria;o__Pseudomonadales;f__Pseudomonadaceae;g__Pseudomonas_E;s__Pseudomonas_E soli
CTOTU49855	group-315-1	97.79	0.38	95.89	44121	FALSE	d__Bacteria;p__Proteobacteria;c__Gammaproteobacteria;o__Pseudomonadales;f__Pseudomonadaceae;g__Pseudomonas_E;s__Pseudomonas_E soli
CTOTU48882	group-316-1	99.77	1.13	94.12	267774	TRUE	d__Bacteria;p__Actinobacteriota;c__Actinomycetia;o__Mycobacteriales;f__Mycobacteriaceae;g__Corynebacterium;s__Corynebacterium sp002363255
CTOTU48891	group-316-1	99.77	1.13	94.12	519441	FALSE	d__Bacteria;p__Actinobacteriota;c__Actinomycetia;o__Mycobacteriales;f__Mycobacteriaceae;g__Corynebacterium;s__Corynebacterium sp002363255
CTOTU48894	group-318-1	94.91	1.53	87.26	11254	FALSE	d__Bacteria;p__Proteobacteria;c__Gammaproteobacteria;o__Burkholderiales;f__Burkholderiaceae;g__Massilia;s__Massilia alkalitolerans
CTOTU50586	group-318-1	99.95	0.89	95.5	81551	TRUE	d__Bacteria;p__Proteobacteria;c__Gammaproteobacteria;o__Burkholderiales;f__Burkholderiaceae;g__Massilia;s__Massilia alkalitolerans
CTOTU48918	group-319-1	98.6	1.4	91.6	114446	TRUE	d__Bacteria;p__Firmicutes_A;c__Clostridia;o__Peptostreptococcales;f__Filifactoraceae;g__Acetoanaerobium;s__Acetoanaerobium noterae
CTOTU49875	group-319-1	98.6	1.4	91.6	159990	FALSE	d__Bacteria;p__Firmicutes_A;c__Clostridia;o__Peptostreptococcales;f__Filifactoraceae;g__Acetoanaerobium;s__Acetoanaerobium noterae
CTOTU46654	group-32-1	92.83	2.17	81.98	20746	FALSE	d__Bacteria;p__Proteobacteria;c__Alphaproteobacteria;o__Micavibrionales;f__Micavibrionaceae;g__UBA5701;s__UBA5701 sp002420015
CTOTU46670	group-32-1	95.22	1.74	86.52	43566	TRUE	d__Bacteria;p__Proteobacteria;c__Alphaproteobacteria;o__Micavibrionales;f__Micavibrionaceae;g__UBA5701;s__UBA5701 sp002420015
CTOTU48998	group-320-2-OUT	98.1	0.58	95.2	48243	TRUE	d__Bacteria;p__Actinobacteriota;c__Actinomycetia;o__Actinomycetales;f__Dermabacteraceae;g__Brachybacterium;s__
CTOTU50486	group-320-2-OUT	97.19	0.74	93.49	27940	FALSE	d__Bacteria;p__Actinobacteriota;c__Actinomycetia;o__Actinomycetales;f__Dermabacteraceae;g__Brachybacterium;s__
CTOTU49002	group-321-1	99.84	2.94	85.14	152365	FALSE	d__Bacteria;p__Bacteroidota;c__Bacteroidia;o__Sphingobacteriales;f__Sphingobacteriaceae;g__Sphingobacterium;s__Sphingobacterium mizutaii
CTOTU49212	group-321-1	98.89	0	98.89	78231	TRUE	d__Bacteria;p__Bacteroidota;c__Bacteroidia;o__Sphingobacteriales;f__Sphingobacteriaceae;g__Sphingobacterium;s__Sphingobacterium mizutaii
CTOTU49608	group-321-1	92.52	1.19	86.57	26022	FALSE	d__Bacteria;p__Bacteroidota;c__Bacteroidia;o__Sphingobacteriales;f__Sphingobacteriaceae;g__Sphingobacterium;s__Sphingobacterium mizutaii
CTOTU50570	group-321-1	99.37	0.24	98.17	67957	FALSE	d__Bacteria;p__Bacteroidota;c__Bacteroidia;o__Sphingobacteriales;f__Sphingobacteriaceae;g__Sphingobacterium;s__Sphingobacterium mizutaii
CTOTU49058	group-323-1	97.17	0.3	95.67	71721	FALSE	d__Bacteria;p__Proteobacteria;c__Alphaproteobacteria;o__Rhizobiales;f__Rhizobiaceae;g__Agrobacterium;s__Agrobacterium cavarae
CTOTU49178	group-323-1	99.15	0.51	96.6	141443	FALSE	d__Bacteria;p__Proteobacteria;c__Alphaproteobacteria;o__Rhizobiales;f__Rhizobiaceae;g__Agrobacterium;s__Agrobacterium cavarae
CTOTU49605	group-323-1	99.2	0.02	99.1	304158	TRUE	d__Bacteria;p__Proteobacteria;c__Alphaproteobacteria;o__Rhizobiales;f__Rhizobiaceae;g__Agrobacterium;s__Agrobacterium cavarae
CTOTU49805	group-323-1	97.75	2.51	85.2	226106	FALSE	d__Bacteria;p__Proteobacteria;c__Alphaproteobacteria;o__Rhizobiales;f__Rhizobiaceae;g__Agrobacterium;s__Agrobacterium cavarae
CTOTU50272	group-323-1	99.01	0.3	97.51	373092	FALSE	d__Bacteria;p__Proteobacteria;c__Alphaproteobacteria;o__Rhizobiales;f__Rhizobiaceae;g__Agrobacterium;s__Agrobacterium cavarae
CTOTU49078	group-324-1	100	0.11	99.45	179212	TRUE	d__Bacteria;p__Proteobacteria;c__Gammaproteobacteria;o__Pseudomonadales;f__Pseudomonadaceae;g__Pseudomonas_E;s__Pseudomonas_E sp002383725
CTOTU49705	group-324-1	99.19	0.22	98.09	105581	FALSE	d__Bacteria;p__Proteobacteria;c__Gammaproteobacteria;o__Pseudomonadales;f__Pseudomonadaceae;g__Pseudomonas_E;s__Pseudomonas_E sp002383725
CTOTU49712	group-324-1	99.66	0.11	99.11	132243	FALSE	d__Bacteria;p__Proteobacteria;c__Gammaproteobacteria;o__Pseudomonadales;f__Pseudomonadaceae;g__Pseudomonas_E;s__Pseudomonas_E sp002383725
CTOTU49157	group-325-1	80.52	3.45	63.27	25474	FALSE	d__Bacteria;p__Proteobacteria;c__Gammaproteobacteria;o__Xanthomonadales;f__Xanthomonadaceae;g__Stenotrophomonas;s__Stenotrophomonas sp003086775
CTOTU49322	group-325-1	100	0.5	97.5	106102	TRUE	d__Bacteria;p__Proteobacteria;c__Gammaproteobacteria;o__Xanthomonadales;f__Xanthomonadaceae;g__Stenotrophomonas;s__Stenotrophomonas sp003086775
CTOTU49520	group-325-1	97.96	0.64	94.76	44770	FALSE	d__Bacteria;p__Proteobacteria;c__Gammaproteobacteria;o__Xanthomonadales;f__Xanthomonadaceae;g__Stenotrophomonas;s__Stenotrophomonas sp003086775
CTOTU49752	group-325-1	98.3	0.64	95.1	47917	FALSE	d__Bacteria;p__Proteobacteria;c__Gammaproteobacteria;o__Xanthomonadales;f__Xanthomonadaceae;g__Stenotrophomonas;s__Stenotrophomonas sp003086775
CTOTU49170	group-326-1	96.19	2.02	86.09	10110	FALSE	d__Bacteria;p__Proteobacteria;c__Gammaproteobacteria;o__Xanthomonadales;f__Xanthomonadaceae;g__Stenotrophomonas;s__Stenotrophomonas maltophilia_AB
CTOTU49775	group-326-1	98.48	0.47	96.13	20002	TRUE	d__Bacteria;p__Proteobacteria;c__Gammaproteobacteria;o__Xanthomonadales;f__Xanthomonadaceae;g__Stenotrophomonas;s__Stenotrophomonas maltophilia_AB
CTOTU49185	group-327-2-OUT	100	0.98	95.1	196688	FALSE	d__Bacteria;p__Bacteroidota;c__Bacteroidia;o__Flavobacteriales;f__Weeksellaceae;g__Epilithonimonas;s__
CTOTU49237	group-327-2-OUT	99.51	0.49	97.06	490765	FALSE	d__Bacteria;p__Bacteroidota;c__Bacteroidia;o__Flavobacteriales;f__Weeksellaceae;g__Epilithonimonas;s__
CTOTU50279	group-327-2-OUT	99.51	0	99.51	412640	TRUE	d__Bacteria;p__Bacteroidota;c__Bacteroidia;o__Flavobacteriales;f__Weeksellaceae;g__Epilithonimonas;s__
CTOTU49190	group-328-1	96.97	3.15	81.22	263146	FALSE	d__Bacteria;p__Firmicutes_A;c__Clostridia;o__Tissierellales;f__Sedimentibacteraceae;g__Sedimentibacter;s__Sedimentibacter sp002331025
CTOTU49427	group-328-1	98.37	3.15	82.62	81479	TRUE	d__Bacteria;p__Firmicutes_A;c__Clostridia;o__Tissierellales;f__Sedimentibacteraceae;g__Sedimentibacter;s__Sedimentibacter sp002331025
CTOTU49193	group-329-1	98.79	0.25	97.54	231378	TRUE	d__Bacteria;p__Proteobacteria;c__Gammaproteobacteria;o__Xanthomonadales;f__Xanthomonadaceae;g__Stenotrophomonas;s__Stenotrophomonas chelatiphaga
CTOTU50057	group-329-1	93.46	1.89	84.01	37103	FALSE	d__Bacteria;p__Proteobacteria;c__Gammaproteobacteria;o__Xanthomonadales;f__Xanthomonadaceae;g__Stenotrophomonas;s__Stenotrophomonas chelatiphaga
CTOTU46673	group-33-1	94.87	5	69.87	16479	FALSE	d__Bacteria;p__Acidobacteriota;c__Thermoanaerobaculia;o__UBA5704;f__UBA5704;g__UBA5704;s__UBA5704 sp002420005
CTOTU46680	group-33-1	97.44	3.59	79.49	92479	TRUE	d__Bacteria;p__Acidobacteriota;c__Thermoanaerobaculia;o__UBA5704;f__UBA5704;g__UBA5704;s__UBA5704 sp002420005
CTOTU49203	group-330-2-OUT	99.23	1.25	92.98	292081	TRUE	d__Bacteria;p__Bacteroidota;c__Bacteroidia;o__Bacteroidales;f__Tannerellaceae;g__UBA4116;s__
CTOTU49649	group-330-2-OUT	84.86	1.28	78.46	11197	FALSE	d__Bacteria;p__Bacteroidota;c__Bacteroidia;o__Bacteroidales;f__Tannerellaceae;g__UBA4116;s__
CTOTU49219	group-331-1	97.26	1.61	89.21	363518	FALSE	d__Bacteria;p__Proteobacteria;c__Alphaproteobacteria;o__Rhizobiales;f__Rhizobiaceae;g__Agrobacterium;s__Agrobacterium sp014851585
CTOTU49670	group-331-1	97.26	1.35	90.51	438133	TRUE	d__Bacteria;p__Proteobacteria;c__Alphaproteobacteria;o__Rhizobiales;f__Rhizobiaceae;g__Agrobacterium;s__Agrobacterium sp014851585
CTOTU49229	group-332-2-OUT	95.77	1.38	88.87	13729	TRUE	d__Bacteria;p__Actinobacteriota;c__Actinomycetia;o__Actinomycetales;f__Microbacteriaceae;g__Microbacterium;s__
CTOTU49340	group-332-2-OUT	99.49	0	99.49	2694401	FALSE	d__Bacteria;p__Actinobacteriota;c__Actinomycetia;o__Actinomycetales;f__Microbacteriaceae;g__Microbacterium;s__
CTOTU50392	group-332-2-OUT	99.49	0	99.49	339787	FALSE	d__Bacteria;p__Actinobacteriota;c__Actinomycetia;o__Actinomycetales;f__Microbacteriaceae;g__Microbacterium;s__
CTOTU50593	group-332-2-OUT	94.22	0.67	90.87	18410	FALSE	d__Bacteria;p__Actinobacteriota;c__Actinomycetia;o__Actinomycetales;f__Microbacteriaceae;g__Microbacterium;s__
CTOTU49497	group-333-1	81.9	2.59	68.95	10983	FALSE	d__Bacteria;p__Firmicutes_A;c__Clostridia;o__Clostridiales;f__Clostridiaceae;g__Proteiniclasticum;s__
CTOTU50505	group-333-1	81.72	1.21	75.67	17738	TRUE	d__Bacteria;p__Firmicutes_A;c__Clostridia;o__Clostridiales;f__Clostridiaceae;g__Proteiniclasticum;s__
CTOTU49245	group-333-2-OUT	88.13	2.11	77.58	124149	TRUE	d__Bacteria;p__Firmicutes_A;c__Clostridia;o__Clostridiales;f__Clostridiaceae;g__Proteiniclasticum;s__
CTOTU49299	group-334-1	99.34	0	99.34	2170681	TRUE	d__Bacteria;p__Firmicutes;c__Bacilli;o__Exiguobacterales;f__Exiguobacteraceae;g__Exiguobacterium_A;s__Exiguobacterium_A indicum
CTOTU50491	group-334-1	99.34	0	99.34	2154183	FALSE	d__Bacteria;p__Firmicutes;c__Bacilli;o__Exiguobacterales;f__Exiguobacteraceae;g__Exiguobacterium_A;s__Exiguobacterium_A indicum
CTOTU50755	group-334-1	94.96	0.16	94.16	12097	FALSE	d__Bacteria;p__Firmicutes;c__Bacilli;o__Exiguobacterales;f__Exiguobacteraceae;g__Exiguobacterium_A;s__Exiguobacterium_A indicum
CTOTU49351	group-335-2-OUT	99.85	0.6	96.85	173362	TRUE	d__Bacteria;p__Proteobacteria;c__Gammaproteobacteria;o__Pseudomonadales;f__Moraxellaceae;g__Psychrobacter;s__
CTOTU49587	group-335-2-OUT	95.69	0.82	91.59	41363	FALSE	d__Bacteria;p__Proteobacteria;c__Gammaproteobacteria;o__Pseudomonadales;f__Moraxellaceae;g__Psychrobacter;s__
CTOTU49364	group-336-1	99.96	0.16	99.16	517299	FALSE	d__Bacteria;p__Proteobacteria;c__Gammaproteobacteria;o__Enterobacterales;f__Enterobacteriaceae;g__Leclercia;s__Leclercia adecarboxylata_A
CTOTU49522	group-336-1	99.94	0.15	99.19	503718	TRUE	d__Bacteria;p__Proteobacteria;c__Gammaproteobacteria;o__Enterobacterales;f__Enterobacteriaceae;g__Leclercia;s__Leclercia adecarboxylata_A
CTOTU49424	group-337-1	98.58	1.06	93.28	324937	FALSE	d__Bacteria;p__Firmicutes_A;c__Clostridia;o__Peptostreptococcales;f__Anaerovoracaceae;g__Aminipila;s__
CTOTU50348	group-337-1	93.74	0	93.74	51686	TRUE	d__Bacteria;p__Firmicutes_A;c__Clostridia;o__Peptostreptococcales;f__Anaerovoracaceae;g__Aminipila;s__
CTOTU50175	group-337-2-OUT	87.17	1.42	80.07	43188	TRUE	d__Bacteria;p__Firmicutes_A;c__Clostridia;o__Peptostreptococcales;f__Anaerovoracaceae;g__Aminipila;s__
CTOTU49472	group-338-1	99.16	0.67	95.81	162737	FALSE	d__Bacteria;p__Proteobacteria;c__Gammaproteobacteria;o__Enterobacterales;f__Enterobacteriaceae;g__Atlantibacter;s__Atlantibacter sp002345315
CTOTU50004	group-338-1	99.34	0.51	96.79	293297	TRUE	d__Bacteria;p__Proteobacteria;c__Gammaproteobacteria;o__Enterobacterales;f__Enterobacteriaceae;g__Atlantibacter;s__Atlantibacter sp002345315
CTOTU49478	group-339-1	98.03	0	98.03	51398	FALSE	d__Bacteria;p__Actinobacteriota;c__Actinomycetia;o__Actinomycetales;f__Micrococcaceae;g__Kocuria;s__Kocuria marina
CTOTU49686	group-339-1	98.03	0.33	96.38	175033	FALSE	d__Bacteria;p__Actinobacteriota;c__Actinomycetia;o__Actinomycetales;f__Micrococcaceae;g__Kocuria;s__Kocuria marina
CTOTU50499	group-339-1	98.68	0	98.68	87211	TRUE	d__Bacteria;p__Actinobacteriota;c__Actinomycetia;o__Actinomycetales;f__Micrococcaceae;g__Kocuria;s__Kocuria marina
CTOTU49602	group-341-2-OUT	94.05	0.22	92.95	34871	FALSE	d__Bacteria;p__Proteobacteria;c__Gammaproteobacteria;o__Pseudomonadales;f__Pseudomonadaceae;g__Pseudomonas_E;s__
CTOTU50419	group-341-2-OUT	98.74	0.22	97.64	86170	TRUE	d__Bacteria;p__Proteobacteria;c__Gammaproteobacteria;o__Pseudomonadales;f__Pseudomonadaceae;g__Pseudomonas_E;s__
CTOTU49750	group-342-1	94.83	0	94.83	15511	TRUE	d__Bacteria;p__Proteobacteria;c__Gammaproteobacteria;o__Burkholderiales;f__Burkholderiaceae;g__Acidovorax_A;s__
CTOTU49759	group-342-1	83.62	0	83.62	10222	FALSE	d__Bacteria;p__Proteobacteria;c__Gammaproteobacteria;o__Burkholderiales;f__Burkholderiaceae;g__Acidovorax_A;s__
CTOTU49762	group-343-1	98.59	3.05	83.34	129338	TRUE	d__Bacteria;p__Firmicutes_A;c__Clostridia;o__Tissierellales;f__Proteiniboraceae;g__Proteiniborus;s__Proteiniborus sp002376545
CTOTU50061	group-343-1	98.59	3.76	79.79	96860	FALSE	d__Bacteria;p__Firmicutes_A;c__Clostridia;o__Tissierellales;f__Proteiniboraceae;g__Proteiniborus;s__Proteiniborus sp002376545
CTOTU49807	group-344-1	100	0.71	96.45	467909	TRUE	d__Bacteria;p__Proteobacteria;c__Alphaproteobacteria;o__Rhizobiales;f__Rhizobiaceae;g__Allorhizobium;s__Allorhizobium rosettiformans
CTOTU50464	group-344-1	99.96	1.23	93.81	262887	FALSE	d__Bacteria;p__Proteobacteria;c__Alphaproteobacteria;o__Rhizobiales;f__Rhizobiaceae;g__Allorhizobium;s__Allorhizobium rosettiformans
CTOTU49808	group-345-1	99.89	0.47	97.54	358107	FALSE	d__Bacteria;p__Proteobacteria;c__Gammaproteobacteria;o__Xanthomonadales;f__Xanthomonadaceae;g__Stenotrophomonas;s__Stenotrophomonas rhizophila
CTOTU50146	group-345-1	98.85	0.13	98.2	245722	TRUE	d__Bacteria;p__Proteobacteria;c__Gammaproteobacteria;o__Xanthomonadales;f__Xanthomonadaceae;g__Stenotrophomonas;s__Stenotrophomonas rhizophila
CTOTU49810	group-346-1	93.93	2.76	80.13	35442	FALSE	d__Bacteria;p__Proteobacteria;c__Gammaproteobacteria;o__Enterobacterales;f__Enterobacteriaceae;g__Enterobacter_D;s__Enterobacter_D sp001888805
CTOTU50157	group-346-1	97.05	1.4	90.05	59369	FALSE	d__Bacteria;p__Proteobacteria;c__Gammaproteobacteria;o__Enterobacterales;f__Enterobacteriaceae;g__Enterobacter_D;s__Enterobacter_D sp001888805
CTOTU50441	group-346-1	99.42	0.08	99.02	186902	TRUE	d__Bacteria;p__Proteobacteria;c__Gammaproteobacteria;o__Enterobacterales;f__Enterobacteriaceae;g__Enterobacter_D;s__Enterobacter_D sp001888805
CTOTU49842	group-347-2-OUT	95.1	2.6	82.1	21370	FALSE	d__Bacteria;p__Proteobacteria;c__Gammaproteobacteria;o__Enterobacterales;f__Enterobacteriaceae;g__Pantoea;s__
CTOTU50049	group-347-2-OUT	100	0.08	99.6	385883	TRUE	d__Bacteria;p__Proteobacteria;c__Gammaproteobacteria;o__Enterobacterales;f__Enterobacteriaceae;g__Pantoea;s__
CTOTU49968	group-348-1	97.89	0.67	94.54	28379	FALSE	d__Bacteria;p__Proteobacteria;c__Gammaproteobacteria;o__Pseudomonadales;f__Moraxellaceae;g__Acinetobacter;s__Acinetobacter idrijaensis
CTOTU50698	group-348-1	99.01	0.78	95.11	30885	TRUE	d__Bacteria;p__Proteobacteria;c__Gammaproteobacteria;o__Pseudomonadales;f__Moraxellaceae;g__Acinetobacter;s__Acinetobacter idrijaensis
CTOTU46693	group-35-1	94.53	2.3	83.03	14285	FALSE	d__Bacteria;p__Proteobacteria;c__Gammaproteobacteria;o__Pseudomonadales;f__Moraxellaceae;g__Acinetobacter;s__Acinetobacter pittii
CTOTU46733	group-35-1	94.75	0.19	93.8	26602	FALSE	d__Bacteria;p__Proteobacteria;c__Gammaproteobacteria;o__Pseudomonadales;f__Moraxellaceae;g__Acinetobacter;s__Acinetobacter pittii
CTOTU46964	group-35-1	99.43	0.57	96.58	168290	FALSE	d__Bacteria;p__Proteobacteria;c__Gammaproteobacteria;o__Pseudomonadales;f__Moraxellaceae;g__Acinetobacter;s__Acinetobacter pittii
CTOTU47063	group-35-1	98.6	0.04	98.4	44115	FALSE	d__Bacteria;p__Proteobacteria;c__Gammaproteobacteria;o__Pseudomonadales;f__Moraxellaceae;g__Acinetobacter;s__Acinetobacter pittii
CTOTU47390	group-35-1	83.01	0.72	79.41	15326	FALSE	d__Bacteria;p__Proteobacteria;c__Gammaproteobacteria;o__Pseudomonadales;f__Moraxellaceae;g__Acinetobacter;s__Acinetobacter pittii
CTOTU47684	group-35-1	99.52	0	99.52	152211	TRUE	d__Bacteria;p__Proteobacteria;c__Gammaproteobacteria;o__Pseudomonadales;f__Moraxellaceae;g__Acinetobacter;s__Acinetobacter pittii
CTOTU49217	group-35-1	99.71	0.29	98.26	53050	FALSE	d__Bacteria;p__Proteobacteria;c__Gammaproteobacteria;o__Pseudomonadales;f__Moraxellaceae;g__Acinetobacter;s__Acinetobacter pittii
CTOTU49236	group-35-1	99.43	0.57	96.58	177040	FALSE	d__Bacteria;p__Proteobacteria;c__Gammaproteobacteria;o__Pseudomonadales;f__Moraxellaceae;g__Acinetobacter;s__Acinetobacter pittii
CTOTU50479	group-35-1	95.74	1.72	87.14	74687	FALSE	d__Bacteria;p__Proteobacteria;c__Gammaproteobacteria;o__Pseudomonadales;f__Moraxellaceae;g__Acinetobacter;s__Acinetobacter pittii
CTOTU50454	group-350-1	99.53	0.47	97.18	439068	TRUE	d__Bacteria;p__Proteobacteria;c__Gammaproteobacteria;o__Burkholderiales;f__Burkholderiaceae;g__Achromobacter;s__
CTOTU50707	group-350-1	92	1.15	86.25	11965	FALSE	d__Bacteria;p__Proteobacteria;c__Gammaproteobacteria;o__Burkholderiales;f__Burkholderiaceae;g__Achromobacter;s__
CTOTU50054	group-350-2-OUT	98.22	0.93	93.57	53098	TRUE	d__Bacteria;p__Proteobacteria;c__Gammaproteobacteria;o__Burkholderiales;f__Burkholderiaceae;g__Achromobacter;s__
CTOTU50060	group-351-1	100	0.32	98.4	118627	TRUE	d__Bacteria;p__Actinobacteriota;c__Actinomycetia;o__Actinomycetales;f__Dermatophilaceae;g__Arsenicicoccus;s__Arsenicicoccus bolidensis
CTOTU50106	group-351-1	93.74	0.37	91.89	16174	FALSE	d__Bacteria;p__Actinobacteriota;c__Actinomycetia;o__Actinomycetales;f__Dermatophilaceae;g__Arsenicicoccus;s__Arsenicicoccus bolidensis
CTOTU50556	group-351-1	84	0	84	18204	FALSE	d__Bacteria;p__Actinobacteriota;c__Actinomycetia;o__Actinomycetales;f__Dermatophilaceae;g__Arsenicicoccus;s__Arsenicicoccus bolidensis
CTOTU50612	group-351-1	99.95	0.76	96.15	76667	FALSE	d__Bacteria;p__Actinobacteriota;c__Actinomycetia;o__Actinomycetales;f__Dermatophilaceae;g__Arsenicicoccus;s__Arsenicicoccus bolidensis
CTOTU50113	group-352-1	99.65	1.07	94.3	70941	FALSE	d__Bacteria;p__Actinobacteriota;c__Actinomycetia;o__Actinomycetales;f__Brevibacteriaceae;g__Brevibacterium;s__Brevibacterium casei
CTOTU50555	group-352-1	95.87	0	95.87	125077	TRUE	d__Bacteria;p__Actinobacteriota;c__Actinomycetia;o__Actinomycetales;f__Brevibacteriaceae;g__Brevibacterium;s__Brevibacterium casei
CTOTU50270	group-353-2-OUT	98.57	2.03	88.42	53804	TRUE	d__Bacteria;p__Proteobacteria;c__Alphaproteobacteria;o__Sphingomonadales;f__Sphingomonadaceae;g__Novosphingobium;s__
CTOTU50391	group-353-2-OUT	99.25	2.7	85.75	121381	FALSE	d__Bacteria;p__Proteobacteria;c__Alphaproteobacteria;o__Sphingomonadales;f__Sphingomonadaceae;g__Novosphingobium;s__
CTOTU50416	group-354-1	76.32	0	76.32	45244	FALSE	d__Bacteria;p__Proteobacteria;c__Gammaproteobacteria;o__Pseudomonadales;f__Pseudomonadaceae;g__Pseudomonas_E;s__Pseudomonas_E monteilii_A
CTOTU50470	group-354-1	99.15	0.54	96.45	90371	TRUE	d__Bacteria;p__Proteobacteria;c__Gammaproteobacteria;o__Pseudomonadales;f__Pseudomonadaceae;g__Pseudomonas_E;s__Pseudomonas_E monteilii_A
CTOTU50558	group-355-1	99.28	4.55	76.53	308775	FALSE	d__Bacteria;p__Actinobacteriota;c__Actinomycetia;o__Actinomycetales;f__Microbacteriaceae;g__Microbacterium;s__Microbacterium sp002456035
CTOTU50587	group-355-1	95.5	0.25	94.25	32881	TRUE	d__Bacteria;p__Actinobacteriota;c__Actinomycetia;o__Actinomycetales;f__Microbacteriaceae;g__Microbacterium;s__Microbacterium sp002456035
CTOTU50761	group-356-1	97.44	2.43	85.29	29231	FALSE	d__Bacteria;p__Proteobacteria;c__Gammaproteobacteria;o__Pseudomonadales;f__Pseudomonadaceae;g__Pseudomonas_E;s__Pseudomonas_E sp002439135
CTOTU50765	group-356-1	99.15	1.43	92	127465	TRUE	d__Bacteria;p__Proteobacteria;c__Gammaproteobacteria;o__Pseudomonadales;f__Pseudomonadaceae;g__Pseudomonas_E;s__Pseudomonas_E sp002439135
CTOTU50864	group-357-1	98.76	1.24	92.56	11040	FALSE	d__Bacteria;p__Proteobacteria;c__Alphaproteobacteria;o__Rhodospirillales;f__Rhodospirillaceae;g__Rhodospirillum;s__Rhodospirillum rubrum
CTOTU50883	group-357-1	99	1	94	11990	TRUE	d__Bacteria;p__Proteobacteria;c__Alphaproteobacteria;o__Rhodospirillales;f__Rhodospirillaceae;g__Rhodospirillum;s__Rhodospirillum rubrum
CTOTU50865	group-358-1	97.35	1.66	89.05	198205	TRUE	d__Bacteria;p__Firmicutes;c__Bacilli;o__Bacillales_A;f__Planococcaceae;g__Sporosarcina;s__Sporosarcina ureae
CTOTU50878	group-358-1	97.35	1.66	89.05	198060	FALSE	d__Bacteria;p__Firmicutes;c__Bacilli;o__Bacillales_A;f__Planococcaceae;g__Sporosarcina;s__Sporosarcina ureae
CTOTU50872	group-359-1	65.67	0	65.67	101526	FALSE	d__Bacteria;p__Proteobacteria;c__Gammaproteobacteria;o__Enterobacterales;f__Enterobacteriaceae;g__Klebsiella;s__Klebsiella terrigena
CTOTU50874	group-359-1	97.41	0.86	93.11	165542	TRUE	d__Bacteria;p__Proteobacteria;c__Gammaproteobacteria;o__Enterobacterales;f__Enterobacteriaceae;g__Klebsiella;s__Klebsiella terrigena
CTOTU46694	group-36-1	97.46	0.14	96.76	79811	TRUE	d__Bacteria;p__Proteobacteria;c__Gammaproteobacteria;o__Pseudomonadales;f__Pseudomonadaceae;g__Pseudomonas_A;s__Pseudomonas_A stutzeri
CTOTU46699	group-36-1	94.54	2.55	81.79	14906	FALSE	d__Bacteria;p__Proteobacteria;c__Gammaproteobacteria;o__Pseudomonadales;f__Pseudomonadaceae;g__Pseudomonas_A;s__Pseudomonas_A stutzeri
CTOTU46722	group-36-1	76.9	1.72	68.3	26591	FALSE	d__Bacteria;p__Proteobacteria;c__Gammaproteobacteria;o__Pseudomonadales;f__Pseudomonadaceae;g__Pseudomonas_A;s__Pseudomonas_A stutzeri
CTOTU46782	group-36-1	99.94	0.17	99.09	484895	FALSE	d__Bacteria;p__Proteobacteria;c__Gammaproteobacteria;o__Pseudomonadales;f__Pseudomonadaceae;g__Pseudomonas_A;s__Pseudomonas_A stutzeri
CTOTU46791	group-36-1	99.25	0.14	98.55	187463	FALSE	d__Bacteria;p__Proteobacteria;c__Gammaproteobacteria;o__Pseudomonadales;f__Pseudomonadaceae;g__Pseudomonas_A;s__Pseudomonas_A stutzeri
CTOTU46799	group-36-1	97.7	0.14	97	80316	FALSE	d__Bacteria;p__Proteobacteria;c__Gammaproteobacteria;o__Pseudomonadales;f__Pseudomonadaceae;g__Pseudomonas_A;s__Pseudomonas_A stutzeri
CTOTU46817	group-36-1	98.91	0.14	98.21	318230	FALSE	d__Bacteria;p__Proteobacteria;c__Gammaproteobacteria;o__Pseudomonadales;f__Pseudomonadaceae;g__Pseudomonas_A;s__Pseudomonas_A stutzeri
CTOTU46825	group-36-1	98.26	1.2	92.26	29894	FALSE	d__Bacteria;p__Proteobacteria;c__Gammaproteobacteria;o__Pseudomonadales;f__Pseudomonadaceae;g__Pseudomonas_A;s__Pseudomonas_A stutzeri
CTOTU46846	group-36-1	94.2	0.14	93.5	59109	FALSE	d__Bacteria;p__Proteobacteria;c__Gammaproteobacteria;o__Pseudomonadales;f__Pseudomonadaceae;g__Pseudomonas_A;s__Pseudomonas_A stutzeri
CTOTU46869	group-36-1	99.42	0.48	97.02	48664	FALSE	d__Bacteria;p__Proteobacteria;c__Gammaproteobacteria;o__Pseudomonadales;f__Pseudomonadaceae;g__Pseudomonas_A;s__Pseudomonas_A stutzeri
CTOTU46877	group-36-1	94.23	1.86	84.93	10300	FALSE	d__Bacteria;p__Proteobacteria;c__Gammaproteobacteria;o__Pseudomonadales;f__Pseudomonadaceae;g__Pseudomonas_A;s__Pseudomonas_A stutzeri
CTOTU46882	group-36-1	92.64	0.2	91.64	31831	FALSE	d__Bacteria;p__Proteobacteria;c__Gammaproteobacteria;o__Pseudomonadales;f__Pseudomonadaceae;g__Pseudomonas_A;s__Pseudomonas_A stutzeri
CTOTU46886	group-36-1	95.43	2.8	81.43	18777	FALSE	d__Bacteria;p__Proteobacteria;c__Gammaproteobacteria;o__Pseudomonadales;f__Pseudomonadaceae;g__Pseudomonas_A;s__Pseudomonas_A stutzeri
CTOTU46910	group-36-1	99.86	0.55	97.11	170578	FALSE	d__Bacteria;p__Proteobacteria;c__Gammaproteobacteria;o__Pseudomonadales;f__Pseudomonadaceae;g__Pseudomonas_A;s__Pseudomonas_A stutzeri
CTOTU46932	group-36-1	99.53	0.14	98.83	65447	FALSE	d__Bacteria;p__Proteobacteria;c__Gammaproteobacteria;o__Pseudomonadales;f__Pseudomonadaceae;g__Pseudomonas_A;s__Pseudomonas_A stutzeri
CTOTU46940	group-36-1	91.13	0.89	86.68	40323	FALSE	d__Bacteria;p__Proteobacteria;c__Gammaproteobacteria;o__Pseudomonadales;f__Pseudomonadaceae;g__Pseudomonas_A;s__Pseudomonas_A stutzeri
CTOTU46944	group-36-1	98.33	0.14	97.63	100009	FALSE	d__Bacteria;p__Proteobacteria;c__Gammaproteobacteria;o__Pseudomonadales;f__Pseudomonadaceae;g__Pseudomonas_A;s__Pseudomonas_A stutzeri
CTOTU46946	group-36-1	99.04	1.78	90.14	207254	FALSE	d__Bacteria;p__Proteobacteria;c__Gammaproteobacteria;o__Pseudomonadales;f__Pseudomonadaceae;g__Pseudomonas_A;s__Pseudomonas_A stutzeri
CTOTU46961	group-36-1	98.51	2.01	88.46	15942	FALSE	d__Bacteria;p__Proteobacteria;c__Gammaproteobacteria;o__Pseudomonadales;f__Pseudomonadaceae;g__Pseudomonas_A;s__Pseudomonas_A stutzeri
CTOTU47021	group-36-1	96.43	0.55	93.68	15529	FALSE	d__Bacteria;p__Proteobacteria;c__Gammaproteobacteria;o__Pseudomonadales;f__Pseudomonadaceae;g__Pseudomonas_A;s__Pseudomonas_A stutzeri
CTOTU47071	group-36-1	94.66	0.54	91.96	16119	FALSE	d__Bacteria;p__Proteobacteria;c__Gammaproteobacteria;o__Pseudomonadales;f__Pseudomonadaceae;g__Pseudomonas_A;s__Pseudomonas_A stutzeri
CTOTU47079	group-36-1	69.31	0	69.31	35916	FALSE	d__Bacteria;p__Proteobacteria;c__Gammaproteobacteria;o__Pseudomonadales;f__Pseudomonadaceae;g__Pseudomonas_A;s__Pseudomonas_A stutzeri
CTOTU47083	group-36-1	86.21	1.76	77.41	14910	FALSE	d__Bacteria;p__Proteobacteria;c__Gammaproteobacteria;o__Pseudomonadales;f__Pseudomonadaceae;g__Pseudomonas_A;s__Pseudomonas_A stutzeri
CTOTU47091	group-36-1	89.88	0.34	88.18	10622	FALSE	d__Bacteria;p__Proteobacteria;c__Gammaproteobacteria;o__Pseudomonadales;f__Pseudomonadaceae;g__Pseudomonas_A;s__Pseudomonas_A stutzeri
CTOTU47107	group-36-1	99.86	0.14	99.16	319553	FALSE	d__Bacteria;p__Proteobacteria;c__Gammaproteobacteria;o__Pseudomonadales;f__Pseudomonadaceae;g__Pseudomonas_A;s__Pseudomonas_A stutzeri
CTOTU47122	group-36-1	94.45	2.38	82.55	33085	FALSE	d__Bacteria;p__Proteobacteria;c__Gammaproteobacteria;o__Pseudomonadales;f__Pseudomonadaceae;g__Pseudomonas_A;s__Pseudomonas_A stutzeri
CTOTU47137	group-36-1	99.86	0.14	99.16	606836	FALSE	d__Bacteria;p__Proteobacteria;c__Gammaproteobacteria;o__Pseudomonadales;f__Pseudomonadaceae;g__Pseudomonas_A;s__Pseudomonas_A stutzeri
CTOTU47153	group-36-1	98.44	1.09	92.99	30524	FALSE	d__Bacteria;p__Proteobacteria;c__Gammaproteobacteria;o__Pseudomonadales;f__Pseudomonadaceae;g__Pseudomonas_A;s__Pseudomonas_A stutzeri
CTOTU47164	group-36-1	99.86	0.55	97.11	117232	FALSE	d__Bacteria;p__Proteobacteria;c__Gammaproteobacteria;o__Pseudomonadales;f__Pseudomonadaceae;g__Pseudomonas_A;s__Pseudomonas_A stutzeri
CTOTU47185	group-36-1	95.14	0.18	94.24	43413	FALSE	d__Bacteria;p__Proteobacteria;c__Gammaproteobacteria;o__Pseudomonadales;f__Pseudomonadaceae;g__Pseudomonas_A;s__Pseudomonas_A stutzeri
CTOTU47229	group-36-1	92.51	2.09	82.06	19338	FALSE	d__Bacteria;p__Proteobacteria;c__Gammaproteobacteria;o__Pseudomonadales;f__Pseudomonadaceae;g__Pseudomonas_A;s__Pseudomonas_A stutzeri
CTOTU47261	group-36-1	99.94	0.55	97.19	74768	FALSE	d__Bacteria;p__Proteobacteria;c__Gammaproteobacteria;o__Pseudomonadales;f__Pseudomonadaceae;g__Pseudomonas_A;s__Pseudomonas_A stutzeri
CTOTU47263	group-36-1	93.31	3.21	77.26	28092	FALSE	d__Bacteria;p__Proteobacteria;c__Gammaproteobacteria;o__Pseudomonadales;f__Pseudomonadaceae;g__Pseudomonas_A;s__Pseudomonas_A stutzeri
CTOTU47294	group-36-1	98.85	0.27	97.5	51787	FALSE	d__Bacteria;p__Proteobacteria;c__Gammaproteobacteria;o__Pseudomonadales;f__Pseudomonadaceae;g__Pseudomonas_A;s__Pseudomonas_A stutzeri
CTOTU47328	group-36-1	99.63	0.14	98.93	217943	FALSE	d__Bacteria;p__Proteobacteria;c__Gammaproteobacteria;o__Pseudomonadales;f__Pseudomonadaceae;g__Pseudomonas_A;s__Pseudomonas_A stutzeri
CTOTU47338	group-36-1	98.54	0.14	97.84	89351	FALSE	d__Bacteria;p__Proteobacteria;c__Gammaproteobacteria;o__Pseudomonadales;f__Pseudomonadaceae;g__Pseudomonas_A;s__Pseudomonas_A stutzeri
CTOTU47344	group-36-1	70.69	3.45	53.44	48593	FALSE	d__Bacteria;p__Proteobacteria;c__Gammaproteobacteria;o__Pseudomonadales;f__Pseudomonadaceae;g__Pseudomonas_A;s__Pseudomonas_A stutzeri
CTOTU47354	group-36-1	95.21	0.14	94.51	62877	FALSE	d__Bacteria;p__Proteobacteria;c__Gammaproteobacteria;o__Pseudomonadales;f__Pseudomonadaceae;g__Pseudomonas_A;s__Pseudomonas_A stutzeri
CTOTU47403	group-36-1	98.36	0.19	97.41	99549	FALSE	d__Bacteria;p__Proteobacteria;c__Gammaproteobacteria;o__Pseudomonadales;f__Pseudomonadaceae;g__Pseudomonas_A;s__Pseudomonas_A stutzeri
CTOTU47410	group-36-1	70.52	1.72	61.92	17508	FALSE	d__Bacteria;p__Proteobacteria;c__Gammaproteobacteria;o__Pseudomonadales;f__Pseudomonadaceae;g__Pseudomonas_A;s__Pseudomonas_A stutzeri
CTOTU47448	group-36-1	99.66	0.36	97.86	158339	FALSE	d__Bacteria;p__Proteobacteria;c__Gammaproteobacteria;o__Pseudomonadales;f__Pseudomonadaceae;g__Pseudomonas_A;s__Pseudomonas_A stutzeri
CTOTU47486	group-36-1	99.8	0.14	99.1	596877	FALSE	d__Bacteria;p__Proteobacteria;c__Gammaproteobacteria;o__Pseudomonadales;f__Pseudomonadaceae;g__Pseudomonas_A;s__Pseudomonas_A stutzeri
CTOTU47494	group-36-1	100	0.55	97.25	467274	FALSE	d__Bacteria;p__Proteobacteria;c__Gammaproteobacteria;o__Pseudomonadales;f__Pseudomonadaceae;g__Pseudomonas_A;s__Pseudomonas_A stutzeri
CTOTU47513	group-36-1	99.86	0.2	98.86	303283	FALSE	d__Bacteria;p__Proteobacteria;c__Gammaproteobacteria;o__Pseudomonadales;f__Pseudomonadaceae;g__Pseudomonas_A;s__Pseudomonas_A stutzeri
CTOTU47517	group-36-1	99.59	0.14	98.89	362387	FALSE	d__Bacteria;p__Proteobacteria;c__Gammaproteobacteria;o__Pseudomonadales;f__Pseudomonadaceae;g__Pseudomonas_A;s__Pseudomonas_A stutzeri
CTOTU47530	group-36-1	99.18	0.96	94.38	138306	FALSE	d__Bacteria;p__Proteobacteria;c__Gammaproteobacteria;o__Pseudomonadales;f__Pseudomonadaceae;g__Pseudomonas_A;s__Pseudomonas_A stutzeri
CTOTU47540	group-36-1	60.34	0	60.34	25835	FALSE	d__Bacteria;p__Proteobacteria;c__Gammaproteobacteria;o__Pseudomonadales;f__Pseudomonadaceae;g__Pseudomonas_A;s__Pseudomonas_A stutzeri
CTOTU47583	group-36-1	99.86	0.55	97.11	444782	FALSE	d__Bacteria;p__Proteobacteria;c__Gammaproteobacteria;o__Pseudomonadales;f__Pseudomonadaceae;g__Pseudomonas_A;s__Pseudomonas_A stutzeri
CTOTU47586	group-36-1	100	0.55	97.25	389446	FALSE	d__Bacteria;p__Proteobacteria;c__Gammaproteobacteria;o__Pseudomonadales;f__Pseudomonadaceae;g__Pseudomonas_A;s__Pseudomonas_A stutzeri
CTOTU47597	group-36-1	100	2.6	87	377690	FALSE	d__Bacteria;p__Proteobacteria;c__Gammaproteobacteria;o__Pseudomonadales;f__Pseudomonadaceae;g__Pseudomonas_A;s__Pseudomonas_A stutzeri
CTOTU47607	group-36-1	59.48	0	59.48	17917	FALSE	d__Bacteria;p__Proteobacteria;c__Gammaproteobacteria;o__Pseudomonadales;f__Pseudomonadaceae;g__Pseudomonas_A;s__Pseudomonas_A stutzeri
CTOTU47620	group-36-1	99.63	0.14	98.93	135297	FALSE	d__Bacteria;p__Proteobacteria;c__Gammaproteobacteria;o__Pseudomonadales;f__Pseudomonadaceae;g__Pseudomonas_A;s__Pseudomonas_A stutzeri
CTOTU47657	group-36-1	51.21	0	51.21	10046	FALSE	d__Bacteria;p__Proteobacteria;c__Gammaproteobacteria;o__Pseudomonadales;f__Pseudomonadaceae;g__Pseudomonas_A;s__Pseudomonas_A stutzeri
CTOTU47683	group-36-1	98.28	0.34	96.58	68329	FALSE	d__Bacteria;p__Proteobacteria;c__Gammaproteobacteria;o__Pseudomonadales;f__Pseudomonadaceae;g__Pseudomonas_A;s__Pseudomonas_A stutzeri
CTOTU47685	group-36-1	99.86	0.55	97.11	370361	FALSE	d__Bacteria;p__Proteobacteria;c__Gammaproteobacteria;o__Pseudomonadales;f__Pseudomonadaceae;g__Pseudomonas_A;s__Pseudomonas_A stutzeri
CTOTU47704	group-36-1	99.27	0.14	98.57	127048	FALSE	d__Bacteria;p__Proteobacteria;c__Gammaproteobacteria;o__Pseudomonadales;f__Pseudomonadaceae;g__Pseudomonas_A;s__Pseudomonas_A stutzeri
CTOTU47728	group-36-1	98.33	0.14	97.63	78396	FALSE	d__Bacteria;p__Proteobacteria;c__Gammaproteobacteria;o__Pseudomonadales;f__Pseudomonadaceae;g__Pseudomonas_A;s__Pseudomonas_A stutzeri
CTOTU47734	group-36-1	99.8	0.16	99	93328	FALSE	d__Bacteria;p__Proteobacteria;c__Gammaproteobacteria;o__Pseudomonadales;f__Pseudomonadaceae;g__Pseudomonas_A;s__Pseudomonas_A stutzeri
CTOTU47737	group-36-1	67.93	0	67.93	14103	FALSE	d__Bacteria;p__Proteobacteria;c__Gammaproteobacteria;o__Pseudomonadales;f__Pseudomonadaceae;g__Pseudomonas_A;s__Pseudomonas_A stutzeri
CTOTU47752	group-36-1	88.98	0	88.98	42442	FALSE	d__Bacteria;p__Proteobacteria;c__Gammaproteobacteria;o__Pseudomonadales;f__Pseudomonadaceae;g__Pseudomonas_A;s__Pseudomonas_A stutzeri
CTOTU47755	group-36-1	99.04	0.14	98.34	131939	FALSE	d__Bacteria;p__Proteobacteria;c__Gammaproteobacteria;o__Pseudomonadales;f__Pseudomonadaceae;g__Pseudomonas_A;s__Pseudomonas_A stutzeri
CTOTU47759	group-36-1	88.22	0.2	87.22	40409	FALSE	d__Bacteria;p__Proteobacteria;c__Gammaproteobacteria;o__Pseudomonadales;f__Pseudomonadaceae;g__Pseudomonas_A;s__Pseudomonas_A stutzeri
CTOTU47768	group-36-1	99.86	0.14	99.16	192443	FALSE	d__Bacteria;p__Proteobacteria;c__Gammaproteobacteria;o__Pseudomonadales;f__Pseudomonadaceae;g__Pseudomonas_A;s__Pseudomonas_A stutzeri
CTOTU47779	group-36-1	99.04	0.55	96.29	722809	FALSE	d__Bacteria;p__Proteobacteria;c__Gammaproteobacteria;o__Pseudomonadales;f__Pseudomonadaceae;g__Pseudomonas_A;s__Pseudomonas_A stutzeri
CTOTU47809	group-36-1	72.82	2.27	61.47	20456	FALSE	d__Bacteria;p__Proteobacteria;c__Gammaproteobacteria;o__Pseudomonadales;f__Pseudomonadaceae;g__Pseudomonas_A;s__Pseudomonas_A stutzeri
CTOTU47820	group-36-1	99.86	0.14	99.16	373740	FALSE	d__Bacteria;p__Proteobacteria;c__Gammaproteobacteria;o__Pseudomonadales;f__Pseudomonadaceae;g__Pseudomonas_A;s__Pseudomonas_A stutzeri
CTOTU47872	group-36-1	100	1.83	90.85	204030	FALSE	d__Bacteria;p__Proteobacteria;c__Gammaproteobacteria;o__Pseudomonadales;f__Pseudomonadaceae;g__Pseudomonas_A;s__Pseudomonas_A stutzeri
CTOTU47897	group-36-1	98.24	0.14	97.54	117549	FALSE	d__Bacteria;p__Proteobacteria;c__Gammaproteobacteria;o__Pseudomonadales;f__Pseudomonadaceae;g__Pseudomonas_A;s__Pseudomonas_A stutzeri
CTOTU47902	group-36-1	99.45	0.14	98.75	138103	FALSE	d__Bacteria;p__Proteobacteria;c__Gammaproteobacteria;o__Pseudomonadales;f__Pseudomonadaceae;g__Pseudomonas_A;s__Pseudomonas_A stutzeri
CTOTU47909	group-36-1	92.02	0	92.02	31638	FALSE	d__Bacteria;p__Proteobacteria;c__Gammaproteobacteria;o__Pseudomonadales;f__Pseudomonadaceae;g__Pseudomonas_A;s__Pseudomonas_A stutzeri
CTOTU47923	group-36-1	100	0.14	99.3	386569	FALSE	d__Bacteria;p__Proteobacteria;c__Gammaproteobacteria;o__Pseudomonadales;f__Pseudomonadaceae;g__Pseudomonas_A;s__Pseudomonas_A stutzeri
CTOTU47926	group-36-1	99.8	0.14	99.1	431942	FALSE	d__Bacteria;p__Proteobacteria;c__Gammaproteobacteria;o__Pseudomonadales;f__Pseudomonadaceae;g__Pseudomonas_A;s__Pseudomonas_A stutzeri
CTOTU47934	group-36-1	100	0.55	97.25	404331	FALSE	d__Bacteria;p__Proteobacteria;c__Gammaproteobacteria;o__Pseudomonadales;f__Pseudomonadaceae;g__Pseudomonas_A;s__Pseudomonas_A stutzeri
CTOTU47939	group-36-1	94.54	0.68	91.14	51500	FALSE	d__Bacteria;p__Proteobacteria;c__Gammaproteobacteria;o__Pseudomonadales;f__Pseudomonadaceae;g__Pseudomonas_A;s__Pseudomonas_A stutzeri
CTOTU47954	group-36-1	100	0.14	99.3	169925	FALSE	d__Bacteria;p__Proteobacteria;c__Gammaproteobacteria;o__Pseudomonadales;f__Pseudomonadaceae;g__Pseudomonas_A;s__Pseudomonas_A stutzeri
CTOTU47964	group-36-1	92.2	0.07	91.85	13043	FALSE	d__Bacteria;p__Proteobacteria;c__Gammaproteobacteria;o__Pseudomonadales;f__Pseudomonadaceae;g__Pseudomonas_A;s__Pseudomonas_A stutzeri
CTOTU47973	group-36-1	98.36	0.24	97.16	45501	FALSE	d__Bacteria;p__Proteobacteria;c__Gammaproteobacteria;o__Pseudomonadales;f__Pseudomonadaceae;g__Pseudomonas_A;s__Pseudomonas_A stutzeri
CTOTU47997	group-36-1	92.42	2.24	81.22	12254	FALSE	d__Bacteria;p__Proteobacteria;c__Gammaproteobacteria;o__Pseudomonadales;f__Pseudomonadaceae;g__Pseudomonas_A;s__Pseudomonas_A stutzeri
CTOTU48028	group-36-1	99.42	0.55	96.67	73112	FALSE	d__Bacteria;p__Proteobacteria;c__Gammaproteobacteria;o__Pseudomonadales;f__Pseudomonadaceae;g__Pseudomonas_A;s__Pseudomonas_A stutzeri
CTOTU48069	group-36-1	97.42	0.96	92.62	96894	FALSE	d__Bacteria;p__Proteobacteria;c__Gammaproteobacteria;o__Pseudomonadales;f__Pseudomonadaceae;g__Pseudomonas_A;s__Pseudomonas_A stutzeri
CTOTU48071	group-36-1	100	0.55	97.25	245585	FALSE	d__Bacteria;p__Proteobacteria;c__Gammaproteobacteria;o__Pseudomonadales;f__Pseudomonadaceae;g__Pseudomonas_A;s__Pseudomonas_A stutzeri
CTOTU48096	group-36-1	99.86	0.34	98.16	227405	FALSE	d__Bacteria;p__Proteobacteria;c__Gammaproteobacteria;o__Pseudomonadales;f__Pseudomonadaceae;g__Pseudomonas_A;s__Pseudomonas_A stutzeri
CTOTU48112	group-36-1	90.57	0.14	89.87	44748	FALSE	d__Bacteria;p__Proteobacteria;c__Gammaproteobacteria;o__Pseudomonadales;f__Pseudomonadaceae;g__Pseudomonas_A;s__Pseudomonas_A stutzeri
CTOTU48125	group-36-1	98.17	0.27	96.82	281306	FALSE	d__Bacteria;p__Proteobacteria;c__Gammaproteobacteria;o__Pseudomonadales;f__Pseudomonadaceae;g__Pseudomonas_A;s__Pseudomonas_A stutzeri
CTOTU48130	group-36-1	98.81	0.27	97.46	56097	FALSE	d__Bacteria;p__Proteobacteria;c__Gammaproteobacteria;o__Pseudomonadales;f__Pseudomonadaceae;g__Pseudomonas_A;s__Pseudomonas_A stutzeri
CTOTU48167	group-36-1	98.27	0.53	95.62	34865	FALSE	d__Bacteria;p__Proteobacteria;c__Gammaproteobacteria;o__Pseudomonadales;f__Pseudomonadaceae;g__Pseudomonas_A;s__Pseudomonas_A stutzeri
CTOTU48195	group-36-1	100	0.14	99.3	296438	FALSE	d__Bacteria;p__Proteobacteria;c__Gammaproteobacteria;o__Pseudomonadales;f__Pseudomonadaceae;g__Pseudomonas_A;s__Pseudomonas_A stutzeri
CTOTU48204	group-36-1	97.66	0.48	95.26	45363	FALSE	d__Bacteria;p__Proteobacteria;c__Gammaproteobacteria;o__Pseudomonadales;f__Pseudomonadaceae;g__Pseudomonas_A;s__Pseudomonas_A stutzeri
CTOTU48208	group-36-1	88.95	0.15	88.2	11137	FALSE	d__Bacteria;p__Proteobacteria;c__Gammaproteobacteria;o__Pseudomonadales;f__Pseudomonadaceae;g__Pseudomonas_A;s__Pseudomonas_A stutzeri
CTOTU48228	group-36-1	99.86	1.37	93.01	387566	FALSE	d__Bacteria;p__Proteobacteria;c__Gammaproteobacteria;o__Pseudomonadales;f__Pseudomonadaceae;g__Pseudomonas_A;s__Pseudomonas_A stutzeri
CTOTU48233	group-36-1	99.86	0.55	97.11	152991	FALSE	d__Bacteria;p__Proteobacteria;c__Gammaproteobacteria;o__Pseudomonadales;f__Pseudomonadaceae;g__Pseudomonas_A;s__Pseudomonas_A stutzeri
CTOTU48239	group-36-1	79.31	2.82	65.21	18721	FALSE	d__Bacteria;p__Proteobacteria;c__Gammaproteobacteria;o__Pseudomonadales;f__Pseudomonadaceae;g__Pseudomonas_A;s__Pseudomonas_A stutzeri
CTOTU48261	group-36-1	100	0.55	97.25	611925	FALSE	d__Bacteria;p__Proteobacteria;c__Gammaproteobacteria;o__Pseudomonadales;f__Pseudomonadaceae;g__Pseudomonas_A;s__Pseudomonas_A stutzeri
CTOTU48264	group-36-1	99.45	0.14	98.75	527394	FALSE	d__Bacteria;p__Proteobacteria;c__Gammaproteobacteria;o__Pseudomonadales;f__Pseudomonadaceae;g__Pseudomonas_A;s__Pseudomonas_A stutzeri
CTOTU48303	group-36-1	98.81	0.69	95.36	30838	FALSE	d__Bacteria;p__Proteobacteria;c__Gammaproteobacteria;o__Pseudomonadales;f__Pseudomonadaceae;g__Pseudomonas_A;s__Pseudomonas_A stutzeri
CTOTU48336	group-36-1	87.98	1.54	80.28	118456	FALSE	d__Bacteria;p__Proteobacteria;c__Gammaproteobacteria;o__Pseudomonadales;f__Pseudomonadaceae;g__Pseudomonas_A;s__Pseudomonas_A stutzeri
CTOTU48339	group-36-1	99.86	0.14	99.16	274585	FALSE	d__Bacteria;p__Proteobacteria;c__Gammaproteobacteria;o__Pseudomonadales;f__Pseudomonadaceae;g__Pseudomonas_A;s__Pseudomonas_A stutzeri
CTOTU48384	group-36-1	99.86	0.55	97.11	215556	FALSE	d__Bacteria;p__Proteobacteria;c__Gammaproteobacteria;o__Pseudomonadales;f__Pseudomonadaceae;g__Pseudomonas_A;s__Pseudomonas_A stutzeri
CTOTU48390	group-36-1	81.52	0.27	80.17	21675	FALSE	d__Bacteria;p__Proteobacteria;c__Gammaproteobacteria;o__Pseudomonadales;f__Pseudomonadaceae;g__Pseudomonas_A;s__Pseudomonas_A stutzeri
CTOTU48395	group-36-1	84.25	0.65	81	21173	FALSE	d__Bacteria;p__Proteobacteria;c__Gammaproteobacteria;o__Pseudomonadales;f__Pseudomonadaceae;g__Pseudomonas_A;s__Pseudomonas_A stutzeri
CTOTU48401	group-36-1	95.6	0.51	93.05	28054	FALSE	d__Bacteria;p__Proteobacteria;c__Gammaproteobacteria;o__Pseudomonadales;f__Pseudomonadaceae;g__Pseudomonas_A;s__Pseudomonas_A stutzeri
CTOTU48407	group-36-1	97.94	0.14	97.24	98162	FALSE	d__Bacteria;p__Proteobacteria;c__Gammaproteobacteria;o__Pseudomonadales;f__Pseudomonadaceae;g__Pseudomonas_A;s__Pseudomonas_A stutzeri
CTOTU48441	group-36-1	99.86	0.14	99.16	367209	FALSE	d__Bacteria;p__Proteobacteria;c__Gammaproteobacteria;o__Pseudomonadales;f__Pseudomonadaceae;g__Pseudomonas_A;s__Pseudomonas_A stutzeri
CTOTU48447	group-36-1	99.83	0.14	99.13	165780	FALSE	d__Bacteria;p__Proteobacteria;c__Gammaproteobacteria;o__Pseudomonadales;f__Pseudomonadaceae;g__Pseudomonas_A;s__Pseudomonas_A stutzeri
CTOTU48451	group-36-1	99.66	0.55	96.91	157718	FALSE	d__Bacteria;p__Proteobacteria;c__Gammaproteobacteria;o__Pseudomonadales;f__Pseudomonadaceae;g__Pseudomonas_A;s__Pseudomonas_A stutzeri
CTOTU48457	group-36-1	99.52	0.55	96.77	71706	FALSE	d__Bacteria;p__Proteobacteria;c__Gammaproteobacteria;o__Pseudomonadales;f__Pseudomonadaceae;g__Pseudomonas_A;s__Pseudomonas_A stutzeri
CTOTU48480	group-36-1	98.84	0.38	96.94	93726	FALSE	d__Bacteria;p__Proteobacteria;c__Gammaproteobacteria;o__Pseudomonadales;f__Pseudomonadaceae;g__Pseudomonas_A;s__Pseudomonas_A stutzeri
CTOTU48485	group-36-1	99.8	0.14	99.1	475429	FALSE	d__Bacteria;p__Proteobacteria;c__Gammaproteobacteria;o__Pseudomonadales;f__Pseudomonadaceae;g__Pseudomonas_A;s__Pseudomonas_A stutzeri
CTOTU48489	group-36-1	92.27	1.76	83.47	19029	FALSE	d__Bacteria;p__Proteobacteria;c__Gammaproteobacteria;o__Pseudomonadales;f__Pseudomonadaceae;g__Pseudomonas_A;s__Pseudomonas_A stutzeri
CTOTU48496	group-36-1	95.66	1.09	90.21	53144	FALSE	d__Bacteria;p__Proteobacteria;c__Gammaproteobacteria;o__Pseudomonadales;f__Pseudomonadaceae;g__Pseudomonas_A;s__Pseudomonas_A stutzeri
CTOTU48497	group-36-1	94.68	1.3	88.18	36282	FALSE	d__Bacteria;p__Proteobacteria;c__Gammaproteobacteria;o__Pseudomonadales;f__Pseudomonadaceae;g__Pseudomonas_A;s__Pseudomonas_A stutzeri
CTOTU48507	group-36-1	94.22	0.55	91.47	69682	FALSE	d__Bacteria;p__Proteobacteria;c__Gammaproteobacteria;o__Pseudomonadales;f__Pseudomonadaceae;g__Pseudomonas_A;s__Pseudomonas_A stutzeri
CTOTU48515	group-36-1	85.77	4.51	63.22	24510	FALSE	d__Bacteria;p__Proteobacteria;c__Gammaproteobacteria;o__Pseudomonadales;f__Pseudomonadaceae;g__Pseudomonas_A;s__Pseudomonas_A stutzeri
CTOTU48519	group-36-1	99.86	0.14	99.16	191785	FALSE	d__Bacteria;p__Proteobacteria;c__Gammaproteobacteria;o__Pseudomonadales;f__Pseudomonadaceae;g__Pseudomonas_A;s__Pseudomonas_A stutzeri
CTOTU48571	group-36-1	99.86	0.55	97.11	214876	FALSE	d__Bacteria;p__Proteobacteria;c__Gammaproteobacteria;o__Pseudomonadales;f__Pseudomonadaceae;g__Pseudomonas_A;s__Pseudomonas_A stutzeri
CTOTU48582	group-36-1	100	0.68	96.6	240479	FALSE	d__Bacteria;p__Proteobacteria;c__Gammaproteobacteria;o__Pseudomonadales;f__Pseudomonadaceae;g__Pseudomonas_A;s__Pseudomonas_A stutzeri
CTOTU48607	group-36-1	99.86	0.15	99.11	342852	FALSE	d__Bacteria;p__Proteobacteria;c__Gammaproteobacteria;o__Pseudomonadales;f__Pseudomonadaceae;g__Pseudomonas_A;s__Pseudomonas_A stutzeri
CTOTU48608	group-36-1	97.26	0.16	96.46	29050	FALSE	d__Bacteria;p__Proteobacteria;c__Gammaproteobacteria;o__Pseudomonadales;f__Pseudomonadaceae;g__Pseudomonas_A;s__Pseudomonas_A stutzeri
CTOTU48612	group-36-1	99.86	0.55	97.11	729996	FALSE	d__Bacteria;p__Proteobacteria;c__Gammaproteobacteria;o__Pseudomonadales;f__Pseudomonadaceae;g__Pseudomonas_A;s__Pseudomonas_A stutzeri
CTOTU48625	group-36-1	100	0.14	99.3	611024	FALSE	d__Bacteria;p__Proteobacteria;c__Gammaproteobacteria;o__Pseudomonadales;f__Pseudomonadaceae;g__Pseudomonas_A;s__Pseudomonas_A stutzeri
CTOTU48656	group-36-1	99.86	0.34	98.16	210153	FALSE	d__Bacteria;p__Proteobacteria;c__Gammaproteobacteria;o__Pseudomonadales;f__Pseudomonadaceae;g__Pseudomonas_A;s__Pseudomonas_A stutzeri
CTOTU48664	group-36-1	99.86	0.55	97.11	612378	FALSE	d__Bacteria;p__Proteobacteria;c__Gammaproteobacteria;o__Pseudomonadales;f__Pseudomonadaceae;g__Pseudomonas_A;s__Pseudomonas_A stutzeri
CTOTU48671	group-36-1	91.42	0.22	90.32	50474	FALSE	d__Bacteria;p__Proteobacteria;c__Gammaproteobacteria;o__Pseudomonadales;f__Pseudomonadaceae;g__Pseudomonas_A;s__Pseudomonas_A stutzeri
CTOTU48675	group-36-1	99.86	0.14	99.16	378367	FALSE	d__Bacteria;p__Proteobacteria;c__Gammaproteobacteria;o__Pseudomonadales;f__Pseudomonadaceae;g__Pseudomonas_A;s__Pseudomonas_A stutzeri
CTOTU48684	group-36-1	97.89	0.14	97.19	165236	FALSE	d__Bacteria;p__Proteobacteria;c__Gammaproteobacteria;o__Pseudomonadales;f__Pseudomonadaceae;g__Pseudomonas_A;s__Pseudomonas_A stutzeri
CTOTU48691	group-36-1	99.03	0.14	98.33	109580	FALSE	d__Bacteria;p__Proteobacteria;c__Gammaproteobacteria;o__Pseudomonadales;f__Pseudomonadaceae;g__Pseudomonas_A;s__Pseudomonas_A stutzeri
CTOTU48706	group-36-1	94.32	0.68	90.92	36404	FALSE	d__Bacteria;p__Proteobacteria;c__Gammaproteobacteria;o__Pseudomonadales;f__Pseudomonadaceae;g__Pseudomonas_A;s__Pseudomonas_A stutzeri
CTOTU48709	group-36-1	99.54	0.14	98.84	79420	FALSE	d__Bacteria;p__Proteobacteria;c__Gammaproteobacteria;o__Pseudomonadales;f__Pseudomonadaceae;g__Pseudomonas_A;s__Pseudomonas_A stutzeri
CTOTU48729	group-36-1	98.34	0.14	97.64	402890	FALSE	d__Bacteria;p__Proteobacteria;c__Gammaproteobacteria;o__Pseudomonadales;f__Pseudomonadaceae;g__Pseudomonas_A;s__Pseudomonas_A stutzeri
CTOTU48743	group-36-1	84.97	0.14	84.27	37343	FALSE	d__Bacteria;p__Proteobacteria;c__Gammaproteobacteria;o__Pseudomonadales;f__Pseudomonadaceae;g__Pseudomonas_A;s__Pseudomonas_A stutzeri
CTOTU48750	group-36-1	99.86	0.14	99.16	180251	FALSE	d__Bacteria;p__Proteobacteria;c__Gammaproteobacteria;o__Pseudomonadales;f__Pseudomonadaceae;g__Pseudomonas_A;s__Pseudomonas_A stutzeri
CTOTU48757	group-36-1	100	0.96	95.2	272351	FALSE	d__Bacteria;p__Proteobacteria;c__Gammaproteobacteria;o__Pseudomonadales;f__Pseudomonadaceae;g__Pseudomonas_A;s__Pseudomonas_A stutzeri
CTOTU48759	group-36-1	99.94	0.14	99.24	150307	FALSE	d__Bacteria;p__Proteobacteria;c__Gammaproteobacteria;o__Pseudomonadales;f__Pseudomonadaceae;g__Pseudomonas_A;s__Pseudomonas_A stutzeri
CTOTU48765	group-36-1	100	0.14	99.3	548250	FALSE	d__Bacteria;p__Proteobacteria;c__Gammaproteobacteria;o__Pseudomonadales;f__Pseudomonadaceae;g__Pseudomonas_A;s__Pseudomonas_A stutzeri
CTOTU48778	group-36-1	99.8	0.14	99.1	606106	FALSE	d__Bacteria;p__Proteobacteria;c__Gammaproteobacteria;o__Pseudomonadales;f__Pseudomonadaceae;g__Pseudomonas_A;s__Pseudomonas_A stutzeri
CTOTU48781	group-36-1	99.83	0.14	99.13	150842	FALSE	d__Bacteria;p__Proteobacteria;c__Gammaproteobacteria;o__Pseudomonadales;f__Pseudomonadaceae;g__Pseudomonas_A;s__Pseudomonas_A stutzeri
CTOTU48807	group-36-1	99.86	0.96	95.06	264289	FALSE	d__Bacteria;p__Proteobacteria;c__Gammaproteobacteria;o__Pseudomonadales;f__Pseudomonadaceae;g__Pseudomonas_A;s__Pseudomonas_A stutzeri
CTOTU48814	group-36-1	99.86	0.14	99.16	304366	FALSE	d__Bacteria;p__Proteobacteria;c__Gammaproteobacteria;o__Pseudomonadales;f__Pseudomonadaceae;g__Pseudomonas_A;s__Pseudomonas_A stutzeri
CTOTU48820	group-36-1	74.15	2.97	59.3	11108	FALSE	d__Bacteria;p__Proteobacteria;c__Gammaproteobacteria;o__Pseudomonadales;f__Pseudomonadaceae;g__Pseudomonas_A;s__Pseudomonas_A stutzeri
CTOTU48837	group-36-1	100	1.09	94.55	291025	FALSE	d__Bacteria;p__Proteobacteria;c__Gammaproteobacteria;o__Pseudomonadales;f__Pseudomonadaceae;g__Pseudomonas_A;s__Pseudomonas_A stutzeri
CTOTU48839	group-36-1	98.5	0.14	97.8	217525	FALSE	d__Bacteria;p__Proteobacteria;c__Gammaproteobacteria;o__Pseudomonadales;f__Pseudomonadaceae;g__Pseudomonas_A;s__Pseudomonas_A stutzeri
CTOTU48870	group-36-1	97.4	0.34	95.7	340263	FALSE	d__Bacteria;p__Proteobacteria;c__Gammaproteobacteria;o__Pseudomonadales;f__Pseudomonadaceae;g__Pseudomonas_A;s__Pseudomonas_A stutzeri
CTOTU48871	group-36-1	94.45	0.14	93.75	60038	FALSE	d__Bacteria;p__Proteobacteria;c__Gammaproteobacteria;o__Pseudomonadales;f__Pseudomonadaceae;g__Pseudomonas_A;s__Pseudomonas_A stutzeri
CTOTU48887	group-36-1	99.86	1.67	91.51	249089	FALSE	d__Bacteria;p__Proteobacteria;c__Gammaproteobacteria;o__Pseudomonadales;f__Pseudomonadaceae;g__Pseudomonas_A;s__Pseudomonas_A stutzeri
CTOTU48900	group-36-1	99.86	0.14	99.16	300345	FALSE	d__Bacteria;p__Proteobacteria;c__Gammaproteobacteria;o__Pseudomonadales;f__Pseudomonadaceae;g__Pseudomonas_A;s__Pseudomonas_A stutzeri
CTOTU48920	group-36-1	99.45	0.34	97.75	437582	FALSE	d__Bacteria;p__Proteobacteria;c__Gammaproteobacteria;o__Pseudomonadales;f__Pseudomonadaceae;g__Pseudomonas_A;s__Pseudomonas_A stutzeri
CTOTU48921	group-36-1	99.86	0.55	97.11	412087	FALSE	d__Bacteria;p__Proteobacteria;c__Gammaproteobacteria;o__Pseudomonadales;f__Pseudomonadaceae;g__Pseudomonas_A;s__Pseudomonas_A stutzeri
CTOTU48929	group-36-1	55	0	55	10530	FALSE	d__Bacteria;p__Proteobacteria;c__Gammaproteobacteria;o__Pseudomonadales;f__Pseudomonadaceae;g__Pseudomonas_A;s__Pseudomonas_A stutzeri
CTOTU48947	group-36-1	94.17	0.14	93.47	38663	FALSE	d__Bacteria;p__Proteobacteria;c__Gammaproteobacteria;o__Pseudomonadales;f__Pseudomonadaceae;g__Pseudomonas_A;s__Pseudomonas_A stutzeri
CTOTU48967	group-36-1	99.86	0.2	98.86	245491	FALSE	d__Bacteria;p__Proteobacteria;c__Gammaproteobacteria;o__Pseudomonadales;f__Pseudomonadaceae;g__Pseudomonas_A;s__Pseudomonas_A stutzeri
CTOTU48978	group-36-1	99.11	0.14	98.41	198875	FALSE	d__Bacteria;p__Proteobacteria;c__Gammaproteobacteria;o__Pseudomonadales;f__Pseudomonadaceae;g__Pseudomonas_A;s__Pseudomonas_A stutzeri
CTOTU48983	group-36-1	93.9	1.56	86.1	30668	FALSE	d__Bacteria;p__Proteobacteria;c__Gammaproteobacteria;o__Pseudomonadales;f__Pseudomonadaceae;g__Pseudomonas_A;s__Pseudomonas_A stutzeri
CTOTU48997	group-36-1	98.02	0.14	97.32	180746	FALSE	d__Bacteria;p__Proteobacteria;c__Gammaproteobacteria;o__Pseudomonadales;f__Pseudomonadaceae;g__Pseudomonas_A;s__Pseudomonas_A stutzeri
CTOTU49000	group-36-1	99.86	0.55	97.11	309544	FALSE	d__Bacteria;p__Proteobacteria;c__Gammaproteobacteria;o__Pseudomonadales;f__Pseudomonadaceae;g__Pseudomonas_A;s__Pseudomonas_A stutzeri
CTOTU49007	group-36-1	83.94	0.55	81.19	29099	FALSE	d__Bacteria;p__Proteobacteria;c__Gammaproteobacteria;o__Pseudomonadales;f__Pseudomonadaceae;g__Pseudomonas_A;s__Pseudomonas_A stutzeri
CTOTU49013	group-36-1	99.86	0.68	96.46	225880	FALSE	d__Bacteria;p__Proteobacteria;c__Gammaproteobacteria;o__Pseudomonadales;f__Pseudomonadaceae;g__Pseudomonas_A;s__Pseudomonas_A stutzeri
CTOTU49026	group-36-1	99.45	0.34	97.75	262320	FALSE	d__Bacteria;p__Proteobacteria;c__Gammaproteobacteria;o__Pseudomonadales;f__Pseudomonadaceae;g__Pseudomonas_A;s__Pseudomonas_A stutzeri
CTOTU49030	group-36-1	97.13	0.14	96.43	184893	FALSE	d__Bacteria;p__Proteobacteria;c__Gammaproteobacteria;o__Pseudomonadales;f__Pseudomonadaceae;g__Pseudomonas_A;s__Pseudomonas_A stutzeri
CTOTU49034	group-36-1	100	0.14	99.3	267604	FALSE	d__Bacteria;p__Proteobacteria;c__Gammaproteobacteria;o__Pseudomonadales;f__Pseudomonadaceae;g__Pseudomonas_A;s__Pseudomonas_A stutzeri
CTOTU49047	group-36-1	99.85	5.05	74.6	422195	FALSE	d__Bacteria;p__Proteobacteria;c__Gammaproteobacteria;o__Pseudomonadales;f__Pseudomonadaceae;g__Pseudomonas_A;s__Pseudomonas_A stutzeri
CTOTU49072	group-36-1	97.58	0.23	96.43	61610	FALSE	d__Bacteria;p__Proteobacteria;c__Gammaproteobacteria;o__Pseudomonadales;f__Pseudomonadaceae;g__Pseudomonas_A;s__Pseudomonas_A stutzeri
CTOTU49080	group-36-1	99.4	0.34	97.7	71402	FALSE	d__Bacteria;p__Proteobacteria;c__Gammaproteobacteria;o__Pseudomonadales;f__Pseudomonadaceae;g__Pseudomonas_A;s__Pseudomonas_A stutzeri
CTOTU49105	group-36-1	65.86	0	65.86	23737	FALSE	d__Bacteria;p__Proteobacteria;c__Gammaproteobacteria;o__Pseudomonadales;f__Pseudomonadaceae;g__Pseudomonas_A;s__Pseudomonas_A stutzeri
CTOTU49115	group-36-1	99.86	0.89	95.41	323650	FALSE	d__Bacteria;p__Proteobacteria;c__Gammaproteobacteria;o__Pseudomonadales;f__Pseudomonadaceae;g__Pseudomonas_A;s__Pseudomonas_A stutzeri
CTOTU49118	group-36-1	99.83	0.14	99.13	286583	FALSE	d__Bacteria;p__Proteobacteria;c__Gammaproteobacteria;o__Pseudomonadales;f__Pseudomonadaceae;g__Pseudomonas_A;s__Pseudomonas_A stutzeri
CTOTU49119	group-36-1	97.59	1.39	90.64	14427	FALSE	d__Bacteria;p__Proteobacteria;c__Gammaproteobacteria;o__Pseudomonadales;f__Pseudomonadaceae;g__Pseudomonas_A;s__Pseudomonas_A stutzeri
CTOTU49129	group-36-1	100	0.55	97.25	102224	FALSE	d__Bacteria;p__Proteobacteria;c__Gammaproteobacteria;o__Pseudomonadales;f__Pseudomonadaceae;g__Pseudomonas_A;s__Pseudomonas_A stutzeri
CTOTU49131	group-36-1	99.53	0.75	95.78	197058	FALSE	d__Bacteria;p__Proteobacteria;c__Gammaproteobacteria;o__Pseudomonadales;f__Pseudomonadaceae;g__Pseudomonas_A;s__Pseudomonas_A stutzeri
CTOTU49140	group-36-1	99.94	0.14	99.24	259961	FALSE	d__Bacteria;p__Proteobacteria;c__Gammaproteobacteria;o__Pseudomonadales;f__Pseudomonadaceae;g__Pseudomonas_A;s__Pseudomonas_A stutzeri
CTOTU49145	group-36-1	94.64	1.37	87.79	65653	FALSE	d__Bacteria;p__Proteobacteria;c__Gammaproteobacteria;o__Pseudomonadales;f__Pseudomonadaceae;g__Pseudomonas_A;s__Pseudomonas_A stutzeri
CTOTU49150	group-36-1	99.86	0.27	98.51	601063	FALSE	d__Bacteria;p__Proteobacteria;c__Gammaproteobacteria;o__Pseudomonadales;f__Pseudomonadaceae;g__Pseudomonas_A;s__Pseudomonas_A stutzeri
CTOTU49171	group-36-1	99.66	0.14	98.96	313712	FALSE	d__Bacteria;p__Proteobacteria;c__Gammaproteobacteria;o__Pseudomonadales;f__Pseudomonadaceae;g__Pseudomonas_A;s__Pseudomonas_A stutzeri
CTOTU49174	group-36-1	99.22	0.55	96.47	102904	FALSE	d__Bacteria;p__Proteobacteria;c__Gammaproteobacteria;o__Pseudomonadales;f__Pseudomonadaceae;g__Pseudomonas_A;s__Pseudomonas_A stutzeri
CTOTU49176	group-36-1	100	0.27	98.65	420061	FALSE	d__Bacteria;p__Proteobacteria;c__Gammaproteobacteria;o__Pseudomonadales;f__Pseudomonadaceae;g__Pseudomonas_A;s__Pseudomonas_A stutzeri
CTOTU49177	group-36-1	99.86	0.55	97.11	581397	FALSE	d__Bacteria;p__Proteobacteria;c__Gammaproteobacteria;o__Pseudomonadales;f__Pseudomonadaceae;g__Pseudomonas_A;s__Pseudomonas_A stutzeri
CTOTU49192	group-36-1	100	0.14	99.3	506537	FALSE	d__Bacteria;p__Proteobacteria;c__Gammaproteobacteria;o__Pseudomonadales;f__Pseudomonadaceae;g__Pseudomonas_A;s__Pseudomonas_A stutzeri
CTOTU49197	group-36-1	91.32	1.39	84.37	18503	FALSE	d__Bacteria;p__Proteobacteria;c__Gammaproteobacteria;o__Pseudomonadales;f__Pseudomonadaceae;g__Pseudomonas_A;s__Pseudomonas_A stutzeri
CTOTU49214	group-36-1	99.59	0.14	98.89	127929	FALSE	d__Bacteria;p__Proteobacteria;c__Gammaproteobacteria;o__Pseudomonadales;f__Pseudomonadaceae;g__Pseudomonas_A;s__Pseudomonas_A stutzeri
CTOTU49221	group-36-1	99.86	0.14	99.16	258559	FALSE	d__Bacteria;p__Proteobacteria;c__Gammaproteobacteria;o__Pseudomonadales;f__Pseudomonadaceae;g__Pseudomonas_A;s__Pseudomonas_A stutzeri
CTOTU49222	group-36-1	99.74	0.27	98.39	69360	FALSE	d__Bacteria;p__Proteobacteria;c__Gammaproteobacteria;o__Pseudomonadales;f__Pseudomonadaceae;g__Pseudomonas_A;s__Pseudomonas_A stutzeri
CTOTU49227	group-36-1	100	0.14	99.3	635577	FALSE	d__Bacteria;p__Proteobacteria;c__Gammaproteobacteria;o__Pseudomonadales;f__Pseudomonadaceae;g__Pseudomonas_A;s__Pseudomonas_A stutzeri
CTOTU49246	group-36-1	99.59	1.09	94.14	56715	FALSE	d__Bacteria;p__Proteobacteria;c__Gammaproteobacteria;o__Pseudomonadales;f__Pseudomonadaceae;g__Pseudomonas_A;s__Pseudomonas_A stutzeri
CTOTU49252	group-36-1	99.97	0.34	98.27	95247	FALSE	d__Bacteria;p__Proteobacteria;c__Gammaproteobacteria;o__Pseudomonadales;f__Pseudomonadaceae;g__Pseudomonas_A;s__Pseudomonas_A stutzeri
CTOTU49275	group-36-1	85.95	0.14	85.25	36024	FALSE	d__Bacteria;p__Proteobacteria;c__Gammaproteobacteria;o__Pseudomonadales;f__Pseudomonadaceae;g__Pseudomonas_A;s__Pseudomonas_A stutzeri
CTOTU49278	group-36-1	100	1.14	94.3	124703	FALSE	d__Bacteria;p__Proteobacteria;c__Gammaproteobacteria;o__Pseudomonadales;f__Pseudomonadaceae;g__Pseudomonas_A;s__Pseudomonas_A stutzeri
CTOTU49331	group-36-1	99.86	0.14	99.16	305956	FALSE	d__Bacteria;p__Proteobacteria;c__Gammaproteobacteria;o__Pseudomonadales;f__Pseudomonadaceae;g__Pseudomonas_A;s__Pseudomonas_A stutzeri
CTOTU49368	group-36-1	99.04	0.14	98.34	115811	FALSE	d__Bacteria;p__Proteobacteria;c__Gammaproteobacteria;o__Pseudomonadales;f__Pseudomonadaceae;g__Pseudomonas_A;s__Pseudomonas_A stutzeri
CTOTU49371	group-36-1	100	0.14	99.3	657016	FALSE	d__Bacteria;p__Proteobacteria;c__Gammaproteobacteria;o__Pseudomonadales;f__Pseudomonadaceae;g__Pseudomonas_A;s__Pseudomonas_A stutzeri
CTOTU49381	group-36-1	99.59	0.14	98.89	178604	FALSE	d__Bacteria;p__Proteobacteria;c__Gammaproteobacteria;o__Pseudomonadales;f__Pseudomonadaceae;g__Pseudomonas_A;s__Pseudomonas_A stutzeri
CTOTU49387	group-36-1	97.13	3.5	79.63	178271	FALSE	d__Bacteria;p__Proteobacteria;c__Gammaproteobacteria;o__Pseudomonadales;f__Pseudomonadaceae;g__Pseudomonas_A;s__Pseudomonas_A stutzeri
CTOTU49400	group-36-1	99.86	0.68	96.46	292553	FALSE	d__Bacteria;p__Proteobacteria;c__Gammaproteobacteria;o__Pseudomonadales;f__Pseudomonadaceae;g__Pseudomonas_A;s__Pseudomonas_A stutzeri
CTOTU49407	group-36-1	96.76	1.37	89.91	130991	FALSE	d__Bacteria;p__Proteobacteria;c__Gammaproteobacteria;o__Pseudomonadales;f__Pseudomonadaceae;g__Pseudomonas_A;s__Pseudomonas_A stutzeri
CTOTU49410	group-36-1	99.73	0.27	98.38	182449	FALSE	d__Bacteria;p__Proteobacteria;c__Gammaproteobacteria;o__Pseudomonadales;f__Pseudomonadaceae;g__Pseudomonas_A;s__Pseudomonas_A stutzeri
CTOTU49419	group-36-1	98.99	1.16	93.19	94305	FALSE	d__Bacteria;p__Proteobacteria;c__Gammaproteobacteria;o__Pseudomonadales;f__Pseudomonadaceae;g__Pseudomonas_A;s__Pseudomonas_A stutzeri
CTOTU49430	group-36-1	99.86	0.55	97.11	515776	FALSE	d__Bacteria;p__Proteobacteria;c__Gammaproteobacteria;o__Pseudomonadales;f__Pseudomonadaceae;g__Pseudomonas_A;s__Pseudomonas_A stutzeri
CTOTU49435	group-36-1	66.15	1.72	57.55	11516	FALSE	d__Bacteria;p__Proteobacteria;c__Gammaproteobacteria;o__Pseudomonadales;f__Pseudomonadaceae;g__Pseudomonas_A;s__Pseudomonas_A stutzeri
CTOTU49438	group-36-1	93.34	0.68	89.94	40157	FALSE	d__Bacteria;p__Proteobacteria;c__Gammaproteobacteria;o__Pseudomonadales;f__Pseudomonadaceae;g__Pseudomonas_A;s__Pseudomonas_A stutzeri
CTOTU49450	group-36-1	99.86	0.14	99.16	310713	FALSE	d__Bacteria;p__Proteobacteria;c__Gammaproteobacteria;o__Pseudomonadales;f__Pseudomonadaceae;g__Pseudomonas_A;s__Pseudomonas_A stutzeri
CTOTU49469	group-36-1	94.65	0.14	93.95	134483	FALSE	d__Bacteria;p__Proteobacteria;c__Gammaproteobacteria;o__Pseudomonadales;f__Pseudomonadaceae;g__Pseudomonas_A;s__Pseudomonas_A stutzeri
CTOTU49476	group-36-1	100	0.14	99.3	239369	FALSE	d__Bacteria;p__Proteobacteria;c__Gammaproteobacteria;o__Pseudomonadales;f__Pseudomonadaceae;g__Pseudomonas_A;s__Pseudomonas_A stutzeri
CTOTU49500	group-36-1	99.83	0.75	96.08	69228	FALSE	d__Bacteria;p__Proteobacteria;c__Gammaproteobacteria;o__Pseudomonadales;f__Pseudomonadaceae;g__Pseudomonas_A;s__Pseudomonas_A stutzeri
CTOTU49514	group-36-1	99.66	0.14	98.96	114441	FALSE	d__Bacteria;p__Proteobacteria;c__Gammaproteobacteria;o__Pseudomonadales;f__Pseudomonadaceae;g__Pseudomonas_A;s__Pseudomonas_A stutzeri
CTOTU49521	group-36-1	100	0.55	97.25	235326	FALSE	d__Bacteria;p__Proteobacteria;c__Gammaproteobacteria;o__Pseudomonadales;f__Pseudomonadaceae;g__Pseudomonas_A;s__Pseudomonas_A stutzeri
CTOTU49533	group-36-1	99.83	0.61	96.78	122061	FALSE	d__Bacteria;p__Proteobacteria;c__Gammaproteobacteria;o__Pseudomonadales;f__Pseudomonadaceae;g__Pseudomonas_A;s__Pseudomonas_A stutzeri
CTOTU49537	group-36-1	98.84	0.3	97.34	99031	FALSE	d__Bacteria;p__Proteobacteria;c__Gammaproteobacteria;o__Pseudomonadales;f__Pseudomonadaceae;g__Pseudomonas_A;s__Pseudomonas_A stutzeri
CTOTU49548	group-36-1	99.28	0.22	98.18	67038	FALSE	d__Bacteria;p__Proteobacteria;c__Gammaproteobacteria;o__Pseudomonadales;f__Pseudomonadaceae;g__Pseudomonas_A;s__Pseudomonas_A stutzeri
CTOTU49559	group-36-1	93.27	0.24	92.07	41803	FALSE	d__Bacteria;p__Proteobacteria;c__Gammaproteobacteria;o__Pseudomonadales;f__Pseudomonadaceae;g__Pseudomonas_A;s__Pseudomonas_A stutzeri
CTOTU49583	group-36-1	99.86	0.75	96.11	361738	FALSE	d__Bacteria;p__Proteobacteria;c__Gammaproteobacteria;o__Pseudomonadales;f__Pseudomonadaceae;g__Pseudomonas_A;s__Pseudomonas_A stutzeri
CTOTU49595	group-36-1	99.63	0.14	98.93	103000	FALSE	d__Bacteria;p__Proteobacteria;c__Gammaproteobacteria;o__Pseudomonadales;f__Pseudomonadaceae;g__Pseudomonas_A;s__Pseudomonas_A stutzeri
CTOTU49598	group-36-1	99.86	0.27	98.51	425086	FALSE	d__Bacteria;p__Proteobacteria;c__Gammaproteobacteria;o__Pseudomonadales;f__Pseudomonadaceae;g__Pseudomonas_A;s__Pseudomonas_A stutzeri
CTOTU49621	group-36-1	99.86	0.55	97.11	396060	FALSE	d__Bacteria;p__Proteobacteria;c__Gammaproteobacteria;o__Pseudomonadales;f__Pseudomonadaceae;g__Pseudomonas_A;s__Pseudomonas_A stutzeri
CTOTU49623	group-36-1	99.66	0.14	98.96	153714	FALSE	d__Bacteria;p__Proteobacteria;c__Gammaproteobacteria;o__Pseudomonadales;f__Pseudomonadaceae;g__Pseudomonas_A;s__Pseudomonas_A stutzeri
CTOTU49636	group-36-1	99.73	0.55	96.98	110328	FALSE	d__Bacteria;p__Proteobacteria;c__Gammaproteobacteria;o__Pseudomonadales;f__Pseudomonadaceae;g__Pseudomonas_A;s__Pseudomonas_A stutzeri
CTOTU49653	group-36-1	98.62	0.14	97.92	76054	FALSE	d__Bacteria;p__Proteobacteria;c__Gammaproteobacteria;o__Pseudomonadales;f__Pseudomonadaceae;g__Pseudomonas_A;s__Pseudomonas_A stutzeri
CTOTU49663	group-36-1	99.18	0.55	96.43	95327	FALSE	d__Bacteria;p__Proteobacteria;c__Gammaproteobacteria;o__Pseudomonadales;f__Pseudomonadaceae;g__Pseudomonas_A;s__Pseudomonas_A stutzeri
CTOTU49669	group-36-1	99.33	0.27	97.98	346654	FALSE	d__Bacteria;p__Proteobacteria;c__Gammaproteobacteria;o__Pseudomonadales;f__Pseudomonadaceae;g__Pseudomonas_A;s__Pseudomonas_A stutzeri
CTOTU49685	group-36-1	99.86	0.14	99.16	737203	FALSE	d__Bacteria;p__Proteobacteria;c__Gammaproteobacteria;o__Pseudomonadales;f__Pseudomonadaceae;g__Pseudomonas_A;s__Pseudomonas_A stutzeri
CTOTU49691	group-36-1	98.91	0.14	98.21	117253	FALSE	d__Bacteria;p__Proteobacteria;c__Gammaproteobacteria;o__Pseudomonadales;f__Pseudomonadaceae;g__Pseudomonas_A;s__Pseudomonas_A stutzeri
CTOTU49697	group-36-1	99.86	0.14	99.16	347358	FALSE	d__Bacteria;p__Proteobacteria;c__Gammaproteobacteria;o__Pseudomonadales;f__Pseudomonadaceae;g__Pseudomonas_A;s__Pseudomonas_A stutzeri
CTOTU49740	group-36-1	91.08	0.14	90.38	44377	FALSE	d__Bacteria;p__Proteobacteria;c__Gammaproteobacteria;o__Pseudomonadales;f__Pseudomonadaceae;g__Pseudomonas_A;s__Pseudomonas_A stutzeri
CTOTU49789	group-36-1	99.86	0.14	99.16	257665	FALSE	d__Bacteria;p__Proteobacteria;c__Gammaproteobacteria;o__Pseudomonadales;f__Pseudomonadaceae;g__Pseudomonas_A;s__Pseudomonas_A stutzeri
CTOTU49795	group-36-1	99.86	2.63	86.71	174759	FALSE	d__Bacteria;p__Proteobacteria;c__Gammaproteobacteria;o__Pseudomonadales;f__Pseudomonadaceae;g__Pseudomonas_A;s__Pseudomonas_A stutzeri
CTOTU49797	group-36-1	84.02	0.61	80.97	173817	FALSE	d__Bacteria;p__Proteobacteria;c__Gammaproteobacteria;o__Pseudomonadales;f__Pseudomonadaceae;g__Pseudomonas_A;s__Pseudomonas_A stutzeri
CTOTU49828	group-36-1	90.5	2.42	78.4	31034	FALSE	d__Bacteria;p__Proteobacteria;c__Gammaproteobacteria;o__Pseudomonadales;f__Pseudomonadaceae;g__Pseudomonas_A;s__Pseudomonas_A stutzeri
CTOTU49839	group-36-1	90.7	1.43	83.55	44198	FALSE	d__Bacteria;p__Proteobacteria;c__Gammaproteobacteria;o__Pseudomonadales;f__Pseudomonadaceae;g__Pseudomonas_A;s__Pseudomonas_A stutzeri
CTOTU49862	group-36-1	95.44	0.14	94.74	64689	FALSE	d__Bacteria;p__Proteobacteria;c__Gammaproteobacteria;o__Pseudomonadales;f__Pseudomonadaceae;g__Pseudomonas_A;s__Pseudomonas_A stutzeri
CTOTU49880	group-36-1	98.68	0.19	97.73	73224	FALSE	d__Bacteria;p__Proteobacteria;c__Gammaproteobacteria;o__Pseudomonadales;f__Pseudomonadaceae;g__Pseudomonas_A;s__Pseudomonas_A stutzeri
CTOTU49888	group-36-1	99.42	0.55	96.67	126598	FALSE	d__Bacteria;p__Proteobacteria;c__Gammaproteobacteria;o__Pseudomonadales;f__Pseudomonadaceae;g__Pseudomonas_A;s__Pseudomonas_A stutzeri
CTOTU49892	group-36-1	98.37	0.65	95.12	29019	FALSE	d__Bacteria;p__Proteobacteria;c__Gammaproteobacteria;o__Pseudomonadales;f__Pseudomonadaceae;g__Pseudomonas_A;s__Pseudomonas_A stutzeri
CTOTU49895	group-36-1	99.42	0.34	97.72	84432	FALSE	d__Bacteria;p__Proteobacteria;c__Gammaproteobacteria;o__Pseudomonadales;f__Pseudomonadaceae;g__Pseudomonas_A;s__Pseudomonas_A stutzeri
CTOTU49901	group-36-1	98.72	1.93	89.07	79119	FALSE	d__Bacteria;p__Proteobacteria;c__Gammaproteobacteria;o__Pseudomonadales;f__Pseudomonadaceae;g__Pseudomonas_A;s__Pseudomonas_A stutzeri
CTOTU49911	group-36-1	86.32	1.49	78.87	10072	FALSE	d__Bacteria;p__Proteobacteria;c__Gammaproteobacteria;o__Pseudomonadales;f__Pseudomonadaceae;g__Pseudomonas_A;s__Pseudomonas_A stutzeri
CTOTU49925	group-36-1	99.86	0.22	98.76	118999	FALSE	d__Bacteria;p__Proteobacteria;c__Gammaproteobacteria;o__Pseudomonadales;f__Pseudomonadaceae;g__Pseudomonas_A;s__Pseudomonas_A stutzeri
CTOTU49934	group-36-1	97.78	0.48	95.38	35906	FALSE	d__Bacteria;p__Proteobacteria;c__Gammaproteobacteria;o__Pseudomonadales;f__Pseudomonadaceae;g__Pseudomonas_A;s__Pseudomonas_A stutzeri
CTOTU49937	group-36-1	99.86	0.96	95.06	228487	FALSE	d__Bacteria;p__Proteobacteria;c__Gammaproteobacteria;o__Pseudomonadales;f__Pseudomonadaceae;g__Pseudomonas_A;s__Pseudomonas_A stutzeri
CTOTU49939	group-36-1	63.28	0	63.28	15186	FALSE	d__Bacteria;p__Proteobacteria;c__Gammaproteobacteria;o__Pseudomonadales;f__Pseudomonadaceae;g__Pseudomonas_A;s__Pseudomonas_A stutzeri
CTOTU49943	group-36-1	99.45	0.14	98.75	90504	FALSE	d__Bacteria;p__Proteobacteria;c__Gammaproteobacteria;o__Pseudomonadales;f__Pseudomonadaceae;g__Pseudomonas_A;s__Pseudomonas_A stutzeri
CTOTU49947	group-36-1	99.86	0.55	97.11	131032	FALSE	d__Bacteria;p__Proteobacteria;c__Gammaproteobacteria;o__Pseudomonadales;f__Pseudomonadaceae;g__Pseudomonas_A;s__Pseudomonas_A stutzeri
CTOTU49964	group-36-1	99.01	0.55	96.26	60673	FALSE	d__Bacteria;p__Proteobacteria;c__Gammaproteobacteria;o__Pseudomonadales;f__Pseudomonadaceae;g__Pseudomonas_A;s__Pseudomonas_A stutzeri
CTOTU49975	group-36-1	94.41	1.95	84.66	54229	FALSE	d__Bacteria;p__Proteobacteria;c__Gammaproteobacteria;o__Pseudomonadales;f__Pseudomonadaceae;g__Pseudomonas_A;s__Pseudomonas_A stutzeri
CTOTU49983	group-36-1	99.86	0.68	96.46	263896	FALSE	d__Bacteria;p__Proteobacteria;c__Gammaproteobacteria;o__Pseudomonadales;f__Pseudomonadaceae;g__Pseudomonas_A;s__Pseudomonas_A stutzeri
CTOTU49989	group-36-1	100	0.34	98.3	180557	FALSE	d__Bacteria;p__Proteobacteria;c__Gammaproteobacteria;o__Pseudomonadales;f__Pseudomonadaceae;g__Pseudomonas_A;s__Pseudomonas_A stutzeri
CTOTU49998	group-36-1	98.37	0.55	95.62	164694	FALSE	d__Bacteria;p__Proteobacteria;c__Gammaproteobacteria;o__Pseudomonadales;f__Pseudomonadaceae;g__Pseudomonas_A;s__Pseudomonas_A stutzeri
CTOTU50005	group-36-1	100	0.75	96.25	595607	FALSE	d__Bacteria;p__Proteobacteria;c__Gammaproteobacteria;o__Pseudomonadales;f__Pseudomonadaceae;g__Pseudomonas_A;s__Pseudomonas_A stutzeri
CTOTU50014	group-36-1	81.03	0	81.03	98481	FALSE	d__Bacteria;p__Proteobacteria;c__Gammaproteobacteria;o__Pseudomonadales;f__Pseudomonadaceae;g__Pseudomonas_A;s__Pseudomonas_A stutzeri
CTOTU50023	group-36-1	100	0.96	95.2	184606	FALSE	d__Bacteria;p__Proteobacteria;c__Gammaproteobacteria;o__Pseudomonadales;f__Pseudomonadaceae;g__Pseudomonas_A;s__Pseudomonas_A stutzeri
CTOTU50043	group-36-1	100	0.68	96.6	244406	FALSE	d__Bacteria;p__Proteobacteria;c__Gammaproteobacteria;o__Pseudomonadales;f__Pseudomonadaceae;g__Pseudomonas_A;s__Pseudomonas_A stutzeri
CTOTU50050	group-36-1	99.86	0.14	99.16	488261	FALSE	d__Bacteria;p__Proteobacteria;c__Gammaproteobacteria;o__Pseudomonadales;f__Pseudomonadaceae;g__Pseudomonas_A;s__Pseudomonas_A stutzeri
CTOTU50122	group-36-1	99.45	1.37	92.6	46122	FALSE	d__Bacteria;p__Proteobacteria;c__Gammaproteobacteria;o__Pseudomonadales;f__Pseudomonadaceae;g__Pseudomonas_A;s__Pseudomonas_A stutzeri
CTOTU50125	group-36-1	95.04	1.55	87.29	22328	FALSE	d__Bacteria;p__Proteobacteria;c__Gammaproteobacteria;o__Pseudomonadales;f__Pseudomonadaceae;g__Pseudomonas_A;s__Pseudomonas_A stutzeri
CTOTU50128	group-36-1	99.86	0.14	99.16	353623	FALSE	d__Bacteria;p__Proteobacteria;c__Gammaproteobacteria;o__Pseudomonadales;f__Pseudomonadaceae;g__Pseudomonas_A;s__Pseudomonas_A stutzeri
CTOTU50132	group-36-1	99.86	0.14	99.16	269699	FALSE	d__Bacteria;p__Proteobacteria;c__Gammaproteobacteria;o__Pseudomonadales;f__Pseudomonadaceae;g__Pseudomonas_A;s__Pseudomonas_A stutzeri
CTOTU50164	group-36-1	92.3	2.73	78.65	22205	FALSE	d__Bacteria;p__Proteobacteria;c__Gammaproteobacteria;o__Pseudomonadales;f__Pseudomonadaceae;g__Pseudomonas_A;s__Pseudomonas_A stutzeri
CTOTU50182	group-36-1	99.01	0.27	97.66	60383	FALSE	d__Bacteria;p__Proteobacteria;c__Gammaproteobacteria;o__Pseudomonadales;f__Pseudomonadaceae;g__Pseudomonas_A;s__Pseudomonas_A stutzeri
CTOTU50201	group-36-1	99.22	0.14	98.52	136618	FALSE	d__Bacteria;p__Proteobacteria;c__Gammaproteobacteria;o__Pseudomonadales;f__Pseudomonadaceae;g__Pseudomonas_A;s__Pseudomonas_A stutzeri
CTOTU50253	group-36-1	99.66	0.14	98.96	207161	FALSE	d__Bacteria;p__Proteobacteria;c__Gammaproteobacteria;o__Pseudomonadales;f__Pseudomonadaceae;g__Pseudomonas_A;s__Pseudomonas_A stutzeri
CTOTU50262	group-36-1	99.44	1.09	93.99	401238	FALSE	d__Bacteria;p__Proteobacteria;c__Gammaproteobacteria;o__Pseudomonadales;f__Pseudomonadaceae;g__Pseudomonas_A;s__Pseudomonas_A stutzeri
CTOTU50265	group-36-1	99.66	0.96	94.86	312975	FALSE	d__Bacteria;p__Proteobacteria;c__Gammaproteobacteria;o__Pseudomonadales;f__Pseudomonadaceae;g__Pseudomonas_A;s__Pseudomonas_A stutzeri
CTOTU50282	group-36-1	99.86	0.55	97.11	715868	FALSE	d__Bacteria;p__Proteobacteria;c__Gammaproteobacteria;o__Pseudomonadales;f__Pseudomonadaceae;g__Pseudomonas_A;s__Pseudomonas_A stutzeri
CTOTU50306	group-36-1	99.86	0.3	98.36	139935	FALSE	d__Bacteria;p__Proteobacteria;c__Gammaproteobacteria;o__Pseudomonadales;f__Pseudomonadaceae;g__Pseudomonas_A;s__Pseudomonas_A stutzeri
CTOTU50313	group-36-1	92.07	2.18	81.17	16550	FALSE	d__Bacteria;p__Proteobacteria;c__Gammaproteobacteria;o__Pseudomonadales;f__Pseudomonadaceae;g__Pseudomonas_A;s__Pseudomonas_A stutzeri
CTOTU50318	group-36-1	63.28	0	63.28	18905	FALSE	d__Bacteria;p__Proteobacteria;c__Gammaproteobacteria;o__Pseudomonadales;f__Pseudomonadaceae;g__Pseudomonas_A;s__Pseudomonas_A stutzeri
CTOTU50333	group-36-1	100	0.14	99.3	397679	FALSE	d__Bacteria;p__Proteobacteria;c__Gammaproteobacteria;o__Pseudomonadales;f__Pseudomonadaceae;g__Pseudomonas_A;s__Pseudomonas_A stutzeri
CTOTU50337	group-36-1	99.86	0.55	97.11	320507	FALSE	d__Bacteria;p__Proteobacteria;c__Gammaproteobacteria;o__Pseudomonadales;f__Pseudomonadaceae;g__Pseudomonas_A;s__Pseudomonas_A stutzeri
CTOTU50344	group-36-1	95.27	1.09	89.82	26216	FALSE	d__Bacteria;p__Proteobacteria;c__Gammaproteobacteria;o__Pseudomonadales;f__Pseudomonadaceae;g__Pseudomonas_A;s__Pseudomonas_A stutzeri
CTOTU50351	group-36-1	95.2	0.46	92.9	24402	FALSE	d__Bacteria;p__Proteobacteria;c__Gammaproteobacteria;o__Pseudomonadales;f__Pseudomonadaceae;g__Pseudomonas_A;s__Pseudomonas_A stutzeri
CTOTU50355	group-36-1	99.29	0.14	98.59	61723	FALSE	d__Bacteria;p__Proteobacteria;c__Gammaproteobacteria;o__Pseudomonadales;f__Pseudomonadaceae;g__Pseudomonas_A;s__Pseudomonas_A stutzeri
CTOTU50363	group-36-1	97.1	0.46	94.8	20608	FALSE	d__Bacteria;p__Proteobacteria;c__Gammaproteobacteria;o__Pseudomonadales;f__Pseudomonadaceae;g__Pseudomonas_A;s__Pseudomonas_A stutzeri
CTOTU50421	group-36-1	99.86	0.14	99.16	476140	FALSE	d__Bacteria;p__Proteobacteria;c__Gammaproteobacteria;o__Pseudomonadales;f__Pseudomonadaceae;g__Pseudomonas_A;s__Pseudomonas_A stutzeri
CTOTU50447	group-36-1	99.86	0.14	99.16	751195	FALSE	d__Bacteria;p__Proteobacteria;c__Gammaproteobacteria;o__Pseudomonadales;f__Pseudomonadaceae;g__Pseudomonas_A;s__Pseudomonas_A stutzeri
CTOTU50451	group-36-1	96.91	0.27	95.56	29723	FALSE	d__Bacteria;p__Proteobacteria;c__Gammaproteobacteria;o__Pseudomonadales;f__Pseudomonadaceae;g__Pseudomonas_A;s__Pseudomonas_A stutzeri
CTOTU50452	group-36-1	99.86	0.68	96.46	541210	FALSE	d__Bacteria;p__Proteobacteria;c__Gammaproteobacteria;o__Pseudomonadales;f__Pseudomonadaceae;g__Pseudomonas_A;s__Pseudomonas_A stutzeri
CTOTU50477	group-36-1	96.91	0.14	96.21	146644	FALSE	d__Bacteria;p__Proteobacteria;c__Gammaproteobacteria;o__Pseudomonadales;f__Pseudomonadaceae;g__Pseudomonas_A;s__Pseudomonas_A stutzeri
CTOTU50511	group-36-1	99.86	0.14	99.16	1257857	FALSE	d__Bacteria;p__Proteobacteria;c__Gammaproteobacteria;o__Pseudomonadales;f__Pseudomonadaceae;g__Pseudomonas_A;s__Pseudomonas_A stutzeri
CTOTU50520	group-36-1	99.37	0.14	98.67	415158	FALSE	d__Bacteria;p__Proteobacteria;c__Gammaproteobacteria;o__Pseudomonadales;f__Pseudomonadaceae;g__Pseudomonas_A;s__Pseudomonas_A stutzeri
CTOTU50544	group-36-1	92.46	1.07	87.11	15816	FALSE	d__Bacteria;p__Proteobacteria;c__Gammaproteobacteria;o__Pseudomonadales;f__Pseudomonadaceae;g__Pseudomonas_A;s__Pseudomonas_A stutzeri
CTOTU50613	group-36-1	88.88	7.04	53.68	24535	FALSE	d__Bacteria;p__Proteobacteria;c__Gammaproteobacteria;o__Pseudomonadales;f__Pseudomonadaceae;g__Pseudomonas_A;s__Pseudomonas_A stutzeri
CTOTU50618	group-36-1	98.39	0.34	96.69	19984	FALSE	d__Bacteria;p__Proteobacteria;c__Gammaproteobacteria;o__Pseudomonadales;f__Pseudomonadaceae;g__Pseudomonas_A;s__Pseudomonas_A stutzeri
CTOTU50622	group-36-1	99.66	1.5	92.16	105569	FALSE	d__Bacteria;p__Proteobacteria;c__Gammaproteobacteria;o__Pseudomonadales;f__Pseudomonadaceae;g__Pseudomonas_A;s__Pseudomonas_A stutzeri
CTOTU50624	group-36-1	99.16	0.14	98.46	61982	FALSE	d__Bacteria;p__Proteobacteria;c__Gammaproteobacteria;o__Pseudomonadales;f__Pseudomonadaceae;g__Pseudomonas_A;s__Pseudomonas_A stutzeri
CTOTU50631	group-36-1	95.22	1.64	87.02	41675	FALSE	d__Bacteria;p__Proteobacteria;c__Gammaproteobacteria;o__Pseudomonadales;f__Pseudomonadaceae;g__Pseudomonas_A;s__Pseudomonas_A stutzeri
CTOTU50633	group-36-1	93.35	0.77	89.5	11598	FALSE	d__Bacteria;p__Proteobacteria;c__Gammaproteobacteria;o__Pseudomonadales;f__Pseudomonadaceae;g__Pseudomonas_A;s__Pseudomonas_A stutzeri
CTOTU50637	group-36-1	93.57	0.55	90.82	43581	FALSE	d__Bacteria;p__Proteobacteria;c__Gammaproteobacteria;o__Pseudomonadales;f__Pseudomonadaceae;g__Pseudomonas_A;s__Pseudomonas_A stutzeri
CTOTU50641	group-36-1	99.86	1.47	92.51	391994	FALSE	d__Bacteria;p__Proteobacteria;c__Gammaproteobacteria;o__Pseudomonadales;f__Pseudomonadaceae;g__Pseudomonas_A;s__Pseudomonas_A stutzeri
CTOTU50672	group-36-1	91.17	0.92	86.57	16418	FALSE	d__Bacteria;p__Proteobacteria;c__Gammaproteobacteria;o__Pseudomonadales;f__Pseudomonadaceae;g__Pseudomonas_A;s__Pseudomonas_A stutzeri
CTOTU50688	group-36-1	92.43	2.28	81.03	15978	FALSE	d__Bacteria;p__Proteobacteria;c__Gammaproteobacteria;o__Pseudomonadales;f__Pseudomonadaceae;g__Pseudomonas_A;s__Pseudomonas_A stutzeri
CTOTU50699	group-36-1	99.86	0.96	95.06	194077	FALSE	d__Bacteria;p__Proteobacteria;c__Gammaproteobacteria;o__Pseudomonadales;f__Pseudomonadaceae;g__Pseudomonas_A;s__Pseudomonas_A stutzeri
CTOTU50706	group-36-1	99.57	0.14	98.87	127898	FALSE	d__Bacteria;p__Proteobacteria;c__Gammaproteobacteria;o__Pseudomonadales;f__Pseudomonadaceae;g__Pseudomonas_A;s__Pseudomonas_A stutzeri
CTOTU50752	group-36-1	99.52	0.89	95.07	199297	FALSE	d__Bacteria;p__Proteobacteria;c__Gammaproteobacteria;o__Pseudomonadales;f__Pseudomonadaceae;g__Pseudomonas_A;s__Pseudomonas_A stutzeri
CTOTU50766	group-36-1	100	0.14	99.3	594359	FALSE	d__Bacteria;p__Proteobacteria;c__Gammaproteobacteria;o__Pseudomonadales;f__Pseudomonadaceae;g__Pseudomonas_A;s__Pseudomonas_A stutzeri
CTOTU50774	group-36-1	97.75	1.05	92.5	91490	FALSE	d__Bacteria;p__Proteobacteria;c__Gammaproteobacteria;o__Pseudomonadales;f__Pseudomonadaceae;g__Pseudomonas_A;s__Pseudomonas_A stutzeri
CTOTU50782	group-36-1	98.52	0.55	95.77	81205	FALSE	d__Bacteria;p__Proteobacteria;c__Gammaproteobacteria;o__Pseudomonadales;f__Pseudomonadaceae;g__Pseudomonas_A;s__Pseudomonas_A stutzeri
CTOTU50803	group-36-1	100	0.55	97.25	393933	FALSE	d__Bacteria;p__Proteobacteria;c__Gammaproteobacteria;o__Pseudomonadales;f__Pseudomonadaceae;g__Pseudomonas_A;s__Pseudomonas_A stutzeri
CTOTU50829	group-36-1	99.86	1.37	93.01	524570	FALSE	d__Bacteria;p__Proteobacteria;c__Gammaproteobacteria;o__Pseudomonadales;f__Pseudomonadaceae;g__Pseudomonas_A;s__Pseudomonas_A stutzeri
CTOTU50834	group-36-1	99.86	0.55	97.11	228204	FALSE	d__Bacteria;p__Proteobacteria;c__Gammaproteobacteria;o__Pseudomonadales;f__Pseudomonadaceae;g__Pseudomonas_A;s__Pseudomonas_A stutzeri
CTOTU50849	group-36-1	96.75	0.14	96.05	53633	FALSE	d__Bacteria;p__Proteobacteria;c__Gammaproteobacteria;o__Pseudomonadales;f__Pseudomonadaceae;g__Pseudomonas_A;s__Pseudomonas_A stutzeri
CTOTU50873	group-360-1	99.43	0.03	99.28	225479	TRUE	d__Bacteria;p__Firmicutes;c__Bacilli;o__Bacillales;f__Bacillaceae_H;g__Priestia;s__Priestia megaterium
CTOTU50879	group-360-1	99.43	0.03	99.28	141494	FALSE	d__Bacteria;p__Firmicutes;c__Bacilli;o__Bacillales;f__Bacillaceae_H;g__Priestia;s__Priestia megaterium
CTOTU46696	group-38-1	99.63	0	99.63	149105	TRUE	d__Bacteria;p__Firmicutes;c__Bacilli;o__Lactobacillales;f__Enterococcaceae;g__Enterococcus_B;s__Enterococcus_B hirae
CTOTU49733	group-38-1	91.89	5.34	65.19	14160	FALSE	d__Bacteria;p__Firmicutes;c__Bacilli;o__Lactobacillales;f__Enterococcaceae;g__Enterococcus_B;s__Enterococcus_B hirae
CTOTU14207	group-4-2-OUT	86.09	0.88	81.69	11204	FALSE	d__Bacteria;p__Bacteroidota;c__Bacteroidia;o__Flavobacteriales;f__Flavobacteriaceae;g__Flavobacterium;s__
CTOTU50186	group-4-2-OUT	99.18	0.53	96.53	134325	TRUE	d__Bacteria;p__Bacteroidota;c__Bacteroidia;o__Flavobacteriales;f__Flavobacteriaceae;g__Flavobacterium;s__
CTOTU46698	group-40-1	96.34	1.01	91.29	99730	FALSE	d__Bacteria;p__Proteobacteria;c__Gammaproteobacteria;o__Enterobacterales;f__Enterobacteriaceae;g__Phytobacter;s__Phytobacter diazotrophicus
CTOTU47061	group-40-1	97.95	1.08	92.55	165813	FALSE	d__Bacteria;p__Proteobacteria;c__Gammaproteobacteria;o__Enterobacterales;f__Enterobacteriaceae;g__Phytobacter;s__Phytobacter diazotrophicus
CTOTU48001	group-40-1	99.38	1.21	93.33	148406	TRUE	d__Bacteria;p__Proteobacteria;c__Gammaproteobacteria;o__Enterobacterales;f__Enterobacteriaceae;g__Phytobacter;s__Phytobacter diazotrophicus
CTOTU46701	group-42-1	99.59	0.78	95.69	268442	TRUE	d__Bacteria;p__Proteobacteria;c__Gammaproteobacteria;o__Xanthomonadales;f__Xanthomonadaceae;g__Stenotrophomonas;s__Stenotrophomonas acidaminiphila_A
CTOTU47536	group-42-1	93.98	0.96	89.18	12597	FALSE	d__Bacteria;p__Proteobacteria;c__Gammaproteobacteria;o__Xanthomonadales;f__Xanthomonadaceae;g__Stenotrophomonas;s__Stenotrophomonas acidaminiphila_A
CTOTU48132	group-42-1	99.59	0.43	97.44	325472	FALSE	d__Bacteria;p__Proteobacteria;c__Gammaproteobacteria;o__Xanthomonadales;f__Xanthomonadaceae;g__Stenotrophomonas;s__Stenotrophomonas acidaminiphila_A
CTOTU48137	group-42-1	99.59	0.55	96.84	257450	FALSE	d__Bacteria;p__Proteobacteria;c__Gammaproteobacteria;o__Xanthomonadales;f__Xanthomonadaceae;g__Stenotrophomonas;s__Stenotrophomonas acidaminiphila_A
CTOTU48181	group-42-1	98.91	1.02	93.81	214723	FALSE	d__Bacteria;p__Proteobacteria;c__Gammaproteobacteria;o__Xanthomonadales;f__Xanthomonadaceae;g__Stenotrophomonas;s__Stenotrophomonas acidaminiphila_A
CTOTU48220	group-42-1	99.41	0.55	96.66	381394	FALSE	d__Bacteria;p__Proteobacteria;c__Gammaproteobacteria;o__Xanthomonadales;f__Xanthomonadaceae;g__Stenotrophomonas;s__Stenotrophomonas acidaminiphila_A
CTOTU48256	group-42-1	99.59	0.43	97.44	627442	FALSE	d__Bacteria;p__Proteobacteria;c__Gammaproteobacteria;o__Xanthomonadales;f__Xanthomonadaceae;g__Stenotrophomonas;s__Stenotrophomonas acidaminiphila_A
CTOTU48337	group-42-1	99.59	3.88	80.19	320985	FALSE	d__Bacteria;p__Proteobacteria;c__Gammaproteobacteria;o__Xanthomonadales;f__Xanthomonadaceae;g__Stenotrophomonas;s__Stenotrophomonas acidaminiphila_A
CTOTU48667	group-42-1	99.59	0.78	95.69	576024	FALSE	d__Bacteria;p__Proteobacteria;c__Gammaproteobacteria;o__Xanthomonadales;f__Xanthomonadaceae;g__Stenotrophomonas;s__Stenotrophomonas acidaminiphila_A
CTOTU48874	group-42-1	99.59	0.55	96.84	512430	FALSE	d__Bacteria;p__Proteobacteria;c__Gammaproteobacteria;o__Xanthomonadales;f__Xanthomonadaceae;g__Stenotrophomonas;s__Stenotrophomonas acidaminiphila_A
CTOTU48915	group-42-1	93.23	1.15	87.48	10473	FALSE	d__Bacteria;p__Proteobacteria;c__Gammaproteobacteria;o__Xanthomonadales;f__Xanthomonadaceae;g__Stenotrophomonas;s__Stenotrophomonas acidaminiphila_A
CTOTU49132	group-42-1	99.24	0.43	97.09	287419	FALSE	d__Bacteria;p__Proteobacteria;c__Gammaproteobacteria;o__Xanthomonadales;f__Xanthomonadaceae;g__Stenotrophomonas;s__Stenotrophomonas acidaminiphila_A
CTOTU49268	group-42-1	97.56	0.96	92.76	38809	FALSE	d__Bacteria;p__Proteobacteria;c__Gammaproteobacteria;o__Xanthomonadales;f__Xanthomonadaceae;g__Stenotrophomonas;s__Stenotrophomonas acidaminiphila_A
CTOTU49409	group-42-1	88.46	0.78	84.56	10065	FALSE	d__Bacteria;p__Proteobacteria;c__Gammaproteobacteria;o__Xanthomonadales;f__Xanthomonadaceae;g__Stenotrophomonas;s__Stenotrophomonas acidaminiphila_A
CTOTU49513	group-42-1	99.59	0.43	97.44	199531	FALSE	d__Bacteria;p__Proteobacteria;c__Gammaproteobacteria;o__Xanthomonadales;f__Xanthomonadaceae;g__Stenotrophomonas;s__Stenotrophomonas acidaminiphila_A
CTOTU49535	group-42-1	90.12	0.6	87.12	10201	FALSE	d__Bacteria;p__Proteobacteria;c__Gammaproteobacteria;o__Xanthomonadales;f__Xanthomonadaceae;g__Stenotrophomonas;s__Stenotrophomonas acidaminiphila_A
CTOTU49681	group-42-1	96.14	0.72	92.54	199230	FALSE	d__Bacteria;p__Proteobacteria;c__Gammaproteobacteria;o__Xanthomonadales;f__Xanthomonadaceae;g__Stenotrophomonas;s__Stenotrophomonas acidaminiphila_A
CTOTU50614	group-42-1	99.47	0.43	97.32	384945	FALSE	d__Bacteria;p__Proteobacteria;c__Gammaproteobacteria;o__Xanthomonadales;f__Xanthomonadaceae;g__Stenotrophomonas;s__Stenotrophomonas acidaminiphila_A
CTOTU46703	group-44-1	99.13	0.2	98.13	361176	TRUE	d__Bacteria;p__Proteobacteria;c__Gammaproteobacteria;o__Pseudomonadales;f__Pseudomonadaceae;g__Pseudomonas_A;s__Pseudomonas_A chloritidismutans
CTOTU50662	group-44-1	92.61	0.14	91.91	261654	FALSE	d__Bacteria;p__Proteobacteria;c__Gammaproteobacteria;o__Pseudomonadales;f__Pseudomonadaceae;g__Pseudomonas_A;s__Pseudomonas_A chloritidismutans
CTOTU46707	group-47-1	100	0	100	82667	TRUE	d__Bacteria;p__Bacteroidota;c__Bacteroidia;o__Flavobacteriales;f__Weeksellaceae;g__Empedobacter;s__Empedobacter sp002378465
CTOTU46997	group-47-1	100	0	100	51433	FALSE	d__Bacteria;p__Bacteroidota;c__Bacteroidia;o__Flavobacteriales;f__Weeksellaceae;g__Empedobacter;s__Empedobacter sp002378465
CTOTU47205	group-47-1	100	0	100	79704	FALSE	d__Bacteria;p__Bacteroidota;c__Bacteroidia;o__Flavobacteriales;f__Weeksellaceae;g__Empedobacter;s__Empedobacter sp002378465
CTOTU47293	group-47-1	100	0	100	55665	FALSE	d__Bacteria;p__Bacteroidota;c__Bacteroidia;o__Flavobacteriales;f__Weeksellaceae;g__Empedobacter;s__Empedobacter sp002378465
CTOTU47372	group-47-1	100	0	100	94377	FALSE	d__Bacteria;p__Bacteroidota;c__Bacteroidia;o__Flavobacteriales;f__Weeksellaceae;g__Empedobacter;s__Empedobacter sp002378465
CTOTU47949	group-47-1	100	0	100	81313	FALSE	d__Bacteria;p__Bacteroidota;c__Bacteroidia;o__Flavobacteriales;f__Weeksellaceae;g__Empedobacter;s__Empedobacter sp002378465
CTOTU48013	group-47-1	76.68	0	76.68	56710	FALSE	d__Bacteria;p__Bacteroidota;c__Bacteroidia;o__Flavobacteriales;f__Weeksellaceae;g__Empedobacter;s__Empedobacter sp002378465
CTOTU48133	group-47-1	100	0	100	49517	FALSE	d__Bacteria;p__Bacteroidota;c__Bacteroidia;o__Flavobacteriales;f__Weeksellaceae;g__Empedobacter;s__Empedobacter sp002378465
CTOTU48152	group-47-1	82.8	1.08	77.4	20446	FALSE	d__Bacteria;p__Bacteroidota;c__Bacteroidia;o__Flavobacteriales;f__Weeksellaceae;g__Empedobacter;s__Empedobacter sp002378465
CTOTU48172	group-47-1	100	0	100	96902	FALSE	d__Bacteria;p__Bacteroidota;c__Bacteroidia;o__Flavobacteriales;f__Weeksellaceae;g__Empedobacter;s__Empedobacter sp002378465
CTOTU48226	group-47-1	100	0	100	74165	FALSE	d__Bacteria;p__Bacteroidota;c__Bacteroidia;o__Flavobacteriales;f__Weeksellaceae;g__Empedobacter;s__Empedobacter sp002378465
CTOTU48245	group-47-1	100	0	100	82025	FALSE	d__Bacteria;p__Bacteroidota;c__Bacteroidia;o__Flavobacteriales;f__Weeksellaceae;g__Empedobacter;s__Empedobacter sp002378465
CTOTU48259	group-47-1	100	0	100	76799	FALSE	d__Bacteria;p__Bacteroidota;c__Bacteroidia;o__Flavobacteriales;f__Weeksellaceae;g__Empedobacter;s__Empedobacter sp002378465
CTOTU48263	group-47-1	100	0	100	71585	FALSE	d__Bacteria;p__Bacteroidota;c__Bacteroidia;o__Flavobacteriales;f__Weeksellaceae;g__Empedobacter;s__Empedobacter sp002378465
CTOTU48435	group-47-1	100	0	100	56610	FALSE	d__Bacteria;p__Bacteroidota;c__Bacteroidia;o__Flavobacteriales;f__Weeksellaceae;g__Empedobacter;s__Empedobacter sp002378465
CTOTU48687	group-47-1	100	1.08	94.6	63178	FALSE	d__Bacteria;p__Bacteroidota;c__Bacteroidia;o__Flavobacteriales;f__Weeksellaceae;g__Empedobacter;s__Empedobacter sp002378465
CTOTU48751	group-47-1	85.81	0	85.81	10340	FALSE	d__Bacteria;p__Bacteroidota;c__Bacteroidia;o__Flavobacteriales;f__Weeksellaceae;g__Empedobacter;s__Empedobacter sp002378465
CTOTU49532	group-47-1	96.24	0.1	95.74	26567	FALSE	d__Bacteria;p__Bacteroidota;c__Bacteroidia;o__Flavobacteriales;f__Weeksellaceae;g__Empedobacter;s__Empedobacter sp002378465
CTOTU49549	group-47-1	100	0	100	30376	FALSE	d__Bacteria;p__Bacteroidota;c__Bacteroidia;o__Flavobacteriales;f__Weeksellaceae;g__Empedobacter;s__Empedobacter sp002378465
CTOTU49860	group-47-1	97.85	0	97.85	56879	FALSE	d__Bacteria;p__Bacteroidota;c__Bacteroidia;o__Flavobacteriales;f__Weeksellaceae;g__Empedobacter;s__Empedobacter sp002378465
CTOTU49870	group-47-1	100	0	100	43544	FALSE	d__Bacteria;p__Bacteroidota;c__Bacteroidia;o__Flavobacteriales;f__Weeksellaceae;g__Empedobacter;s__Empedobacter sp002378465
CTOTU49966	group-47-1	100	1.08	94.6	83544	FALSE	d__Bacteria;p__Bacteroidota;c__Bacteroidia;o__Flavobacteriales;f__Weeksellaceae;g__Empedobacter;s__Empedobacter sp002378465
CTOTU50218	group-47-1	100	0	100	84770	FALSE	d__Bacteria;p__Bacteroidota;c__Bacteroidia;o__Flavobacteriales;f__Weeksellaceae;g__Empedobacter;s__Empedobacter sp002378465
CTOTU50396	group-47-1	100	0	100	105856	FALSE	d__Bacteria;p__Bacteroidota;c__Bacteroidia;o__Flavobacteriales;f__Weeksellaceae;g__Empedobacter;s__Empedobacter sp002378465
CTOTU50762	group-47-1	100	0	100	89142	FALSE	d__Bacteria;p__Bacteroidota;c__Bacteroidia;o__Flavobacteriales;f__Weeksellaceae;g__Empedobacter;s__Empedobacter sp002378465
CTOTU50763	group-47-1	100	0	100	90692	FALSE	d__Bacteria;p__Bacteroidota;c__Bacteroidia;o__Flavobacteriales;f__Weeksellaceae;g__Empedobacter;s__Empedobacter sp002378465
CTOTU50790	group-47-1	99.46	0.27	98.11	18375	FALSE	d__Bacteria;p__Bacteroidota;c__Bacteroidia;o__Flavobacteriales;f__Weeksellaceae;g__Empedobacter;s__Empedobacter sp002378465
CTOTU46708	group-48-1	98.69	0.12	98.09	383924	FALSE	d__Bacteria;p__Proteobacteria;c__Gammaproteobacteria;o__Enterobacterales;f__Enterobacteriaceae;g__Kosakonia;s__Kosakonia cowanii
CTOTU46980	group-48-1	67.73	0	67.73	27831	FALSE	d__Bacteria;p__Proteobacteria;c__Gammaproteobacteria;o__Enterobacterales;f__Enterobacteriaceae;g__Kosakonia;s__Kosakonia cowanii
CTOTU47085	group-48-1	65.67	0	65.67	22291	FALSE	d__Bacteria;p__Proteobacteria;c__Gammaproteobacteria;o__Enterobacterales;f__Enterobacteriaceae;g__Kosakonia;s__Kosakonia cowanii
CTOTU47249	group-48-1	99.1	0.74	95.4	180201	FALSE	d__Bacteria;p__Proteobacteria;c__Gammaproteobacteria;o__Enterobacterales;f__Enterobacteriaceae;g__Kosakonia;s__Kosakonia cowanii
CTOTU47492	group-48-1	100	0.6	97	233781	FALSE	d__Bacteria;p__Proteobacteria;c__Gammaproteobacteria;o__Enterobacterales;f__Enterobacteriaceae;g__Kosakonia;s__Kosakonia cowanii
CTOTU47694	group-48-1	98.07	1.07	92.72	30951	FALSE	d__Bacteria;p__Proteobacteria;c__Gammaproteobacteria;o__Enterobacterales;f__Enterobacteriaceae;g__Kosakonia;s__Kosakonia cowanii
CTOTU47846	group-48-1	98.79	0.39	96.84	118463	FALSE	d__Bacteria;p__Proteobacteria;c__Gammaproteobacteria;o__Enterobacterales;f__Enterobacteriaceae;g__Kosakonia;s__Kosakonia cowanii
CTOTU48008	group-48-1	100	0.66	96.7	175654	FALSE	d__Bacteria;p__Proteobacteria;c__Gammaproteobacteria;o__Enterobacterales;f__Enterobacteriaceae;g__Kosakonia;s__Kosakonia cowanii
CTOTU48277	group-48-1	98.06	0.23	96.91	135077	FALSE	d__Bacteria;p__Proteobacteria;c__Gammaproteobacteria;o__Enterobacterales;f__Enterobacteriaceae;g__Kosakonia;s__Kosakonia cowanii
CTOTU48581	group-48-1	77.76	0	77.76	59323	FALSE	d__Bacteria;p__Proteobacteria;c__Gammaproteobacteria;o__Enterobacterales;f__Enterobacteriaceae;g__Kosakonia;s__Kosakonia cowanii
CTOTU48793	group-48-1	63.79	0	63.79	34284	FALSE	d__Bacteria;p__Proteobacteria;c__Gammaproteobacteria;o__Enterobacterales;f__Enterobacteriaceae;g__Kosakonia;s__Kosakonia cowanii
CTOTU49591	group-48-1	67.24	0	67.24	42175	FALSE	d__Bacteria;p__Proteobacteria;c__Gammaproteobacteria;o__Enterobacterales;f__Enterobacteriaceae;g__Kosakonia;s__Kosakonia cowanii
CTOTU50257	group-48-1	99.21	0.12	98.61	219266	TRUE	d__Bacteria;p__Proteobacteria;c__Gammaproteobacteria;o__Enterobacterales;f__Enterobacteriaceae;g__Kosakonia;s__Kosakonia cowanii
CTOTU46710	group-49-1	96.41	0	96.41	28971	FALSE	d__Bacteria;p__Actinobacteriota;c__Actinomycetia;o__Actinomycetales;f__Dermatophilaceae;g__Dermacoccus;s__Dermacoccus nishinomiyaensis
CTOTU50485	group-49-1	97.3	0	97.3	43665	TRUE	d__Bacteria;p__Actinobacteriota;c__Actinomycetia;o__Actinomycetales;f__Dermatophilaceae;g__Dermacoccus;s__Dermacoccus nishinomiyaensis
CTOTU14219	group-5-1	82.92	1.12	77.32	46823	FALSE	d__Bacteria;p__Dependentiae;c__Babeliae;o__Babeliales;f__Chromulinavoraceae;g__JACPFN01;s__
CTOTU14261	group-5-1	84.27	1.12	78.67	87543	TRUE	d__Bacteria;p__Dependentiae;c__Babeliae;o__Babeliales;f__Chromulinavoraceae;g__JACPFN01;s__
CTOTU46711	group-50-1	99.71	0	99.71	278874	TRUE	d__Bacteria;p__Proteobacteria;c__Gammaproteobacteria;o__Pseudomonadales;f__Moraxellaceae;g__Moraxella_A;s__Moraxella_A cinereus
CTOTU46934	group-50-1	99.71	0	99.71	202857	FALSE	d__Bacteria;p__Proteobacteria;c__Gammaproteobacteria;o__Pseudomonadales;f__Moraxellaceae;g__Moraxella_A;s__Moraxella_A cinereus
CTOTU47579	group-50-1	100	0	100	200946	FALSE	d__Bacteria;p__Proteobacteria;c__Gammaproteobacteria;o__Pseudomonadales;f__Moraxellaceae;g__Moraxella_A;s__Moraxella_A cinereus
CTOTU47616	group-50-1	100	0	100	328253	FALSE	d__Bacteria;p__Proteobacteria;c__Gammaproteobacteria;o__Pseudomonadales;f__Moraxellaceae;g__Moraxella_A;s__Moraxella_A cinereus
CTOTU47618	group-50-1	100	0	100	163262	FALSE	d__Bacteria;p__Proteobacteria;c__Gammaproteobacteria;o__Pseudomonadales;f__Moraxellaceae;g__Moraxella_A;s__Moraxella_A cinereus
CTOTU47724	group-50-1	98.28	0.04	98.08	42170	FALSE	d__Bacteria;p__Proteobacteria;c__Gammaproteobacteria;o__Pseudomonadales;f__Moraxellaceae;g__Moraxella_A;s__Moraxella_A cinereus
CTOTU47915	group-50-1	100	0	100	188617	FALSE	d__Bacteria;p__Proteobacteria;c__Gammaproteobacteria;o__Pseudomonadales;f__Moraxellaceae;g__Moraxella_A;s__Moraxella_A cinereus
CTOTU48268	group-50-1	99.14	0	99.14	63339	FALSE	d__Bacteria;p__Proteobacteria;c__Gammaproteobacteria;o__Pseudomonadales;f__Moraxellaceae;g__Moraxella_A;s__Moraxella_A cinereus
CTOTU48717	group-50-1	100	0	100	119622	FALSE	d__Bacteria;p__Proteobacteria;c__Gammaproteobacteria;o__Pseudomonadales;f__Moraxellaceae;g__Moraxella_A;s__Moraxella_A cinereus
CTOTU48841	group-50-1	99.71	0	99.71	253267	FALSE	d__Bacteria;p__Proteobacteria;c__Gammaproteobacteria;o__Pseudomonadales;f__Moraxellaceae;g__Moraxella_A;s__Moraxella_A cinereus
CTOTU49097	group-50-1	99.71	0	99.71	148467	FALSE	d__Bacteria;p__Proteobacteria;c__Gammaproteobacteria;o__Pseudomonadales;f__Moraxellaceae;g__Moraxella_A;s__Moraxella_A cinereus
CTOTU49803	group-50-1	100	0.1	99.5	194553	FALSE	d__Bacteria;p__Proteobacteria;c__Gammaproteobacteria;o__Pseudomonadales;f__Moraxellaceae;g__Moraxella_A;s__Moraxella_A cinereus
CTOTU50285	group-50-1	96.98	1.34	90.28	13482	FALSE	d__Bacteria;p__Proteobacteria;c__Gammaproteobacteria;o__Pseudomonadales;f__Moraxellaceae;g__Moraxella_A;s__Moraxella_A cinereus
CTOTU46714	group-52-1	99.21	0.34	97.51	178321	FALSE	d__Bacteria;p__Proteobacteria;c__Gammaproteobacteria;o__Enterobacterales;f__Enterobacteriaceae;g__Atlantibacter;s__Atlantibacter sp002358165
CTOTU47081	group-52-1	98.61	1.08	93.21	139039	FALSE	d__Bacteria;p__Proteobacteria;c__Gammaproteobacteria;o__Enterobacterales;f__Enterobacteriaceae;g__Atlantibacter;s__Atlantibacter sp002358165
CTOTU47788	group-52-1	77.23	0	77.23	72789	FALSE	d__Bacteria;p__Proteobacteria;c__Gammaproteobacteria;o__Enterobacterales;f__Enterobacteriaceae;g__Atlantibacter;s__Atlantibacter sp002358165
CTOTU48536	group-52-1	99.62	0.42	97.52	163737	TRUE	d__Bacteria;p__Proteobacteria;c__Gammaproteobacteria;o__Enterobacterales;f__Enterobacteriaceae;g__Atlantibacter;s__Atlantibacter sp002358165
CTOTU48714	group-52-1	95.69	4.63	72.54	38821	FALSE	d__Bacteria;p__Proteobacteria;c__Gammaproteobacteria;o__Enterobacterales;f__Enterobacteriaceae;g__Atlantibacter;s__Atlantibacter sp002358165
CTOTU49401	group-52-1	95.29	6.21	64.24	25678	FALSE	d__Bacteria;p__Proteobacteria;c__Gammaproteobacteria;o__Enterobacterales;f__Enterobacteriaceae;g__Atlantibacter;s__Atlantibacter sp002358165
CTOTU46715	group-53-1	100	0.41	97.95	266917	TRUE	d__Bacteria;p__Proteobacteria;c__Gammaproteobacteria;o__Pseudomonadales;f__Pseudomonadaceae;g__Pseudomonas_A;s__Pseudomonas_A xanthomarina_A
CTOTU46725	group-53-1	99.18	0.24	97.98	84221	FALSE	d__Bacteria;p__Proteobacteria;c__Gammaproteobacteria;o__Pseudomonadales;f__Pseudomonadaceae;g__Pseudomonas_A;s__Pseudomonas_A xanthomarina_A
CTOTU46820	group-53-1	96.03	0.89	91.58	16180	FALSE	d__Bacteria;p__Proteobacteria;c__Gammaproteobacteria;o__Pseudomonadales;f__Pseudomonadaceae;g__Pseudomonas_A;s__Pseudomonas_A xanthomarina_A
CTOTU46926	group-53-1	99.59	0.18	98.69	359410	FALSE	d__Bacteria;p__Proteobacteria;c__Gammaproteobacteria;o__Pseudomonadales;f__Pseudomonadaceae;g__Pseudomonas_A;s__Pseudomonas_A xanthomarina_A
CTOTU47502	group-53-1	95.09	0.75	91.34	19906	FALSE	d__Bacteria;p__Proteobacteria;c__Gammaproteobacteria;o__Pseudomonadales;f__Pseudomonadaceae;g__Pseudomonas_A;s__Pseudomonas_A xanthomarina_A
CTOTU48043	group-53-1	100	0.14	99.3	705659	FALSE	d__Bacteria;p__Proteobacteria;c__Gammaproteobacteria;o__Pseudomonadales;f__Pseudomonadaceae;g__Pseudomonas_A;s__Pseudomonas_A xanthomarina_A
CTOTU48047	group-53-1	100	0.14	99.3	317894	FALSE	d__Bacteria;p__Proteobacteria;c__Gammaproteobacteria;o__Pseudomonadales;f__Pseudomonadaceae;g__Pseudomonas_A;s__Pseudomonas_A xanthomarina_A
CTOTU48219	group-53-1	94.01	1.42	86.91	22024	FALSE	d__Bacteria;p__Proteobacteria;c__Gammaproteobacteria;o__Pseudomonadales;f__Pseudomonadaceae;g__Pseudomonas_A;s__Pseudomonas_A xanthomarina_A
CTOTU48528	group-53-1	99.59	1.06	94.29	153678	FALSE	d__Bacteria;p__Proteobacteria;c__Gammaproteobacteria;o__Pseudomonadales;f__Pseudomonadaceae;g__Pseudomonas_A;s__Pseudomonas_A xanthomarina_A
CTOTU48540	group-53-1	88.58	0	88.58	48571	FALSE	d__Bacteria;p__Proteobacteria;c__Gammaproteobacteria;o__Pseudomonadales;f__Pseudomonadaceae;g__Pseudomonas_A;s__Pseudomonas_A xanthomarina_A
CTOTU48597	group-53-1	94.45	1.69	86	14975	FALSE	d__Bacteria;p__Proteobacteria;c__Gammaproteobacteria;o__Pseudomonadales;f__Pseudomonadaceae;g__Pseudomonas_A;s__Pseudomonas_A xanthomarina_A
CTOTU48630	group-53-1	100	0.14	99.3	119602	FALSE	d__Bacteria;p__Proteobacteria;c__Gammaproteobacteria;o__Pseudomonadales;f__Pseudomonadaceae;g__Pseudomonas_A;s__Pseudomonas_A xanthomarina_A
CTOTU48665	group-53-1	94.42	2.39	82.47	14449	FALSE	d__Bacteria;p__Proteobacteria;c__Gammaproteobacteria;o__Pseudomonadales;f__Pseudomonadaceae;g__Pseudomonas_A;s__Pseudomonas_A xanthomarina_A
CTOTU48798	group-53-1	100	0.14	99.3	962628	FALSE	d__Bacteria;p__Proteobacteria;c__Gammaproteobacteria;o__Pseudomonadales;f__Pseudomonadaceae;g__Pseudomonas_A;s__Pseudomonas_A xanthomarina_A
CTOTU48908	group-53-1	100	0.14	99.3	362827	FALSE	d__Bacteria;p__Proteobacteria;c__Gammaproteobacteria;o__Pseudomonadales;f__Pseudomonadaceae;g__Pseudomonas_A;s__Pseudomonas_A xanthomarina_A
CTOTU49084	group-53-1	100	0.14	99.3	414765	FALSE	d__Bacteria;p__Proteobacteria;c__Gammaproteobacteria;o__Pseudomonadales;f__Pseudomonadaceae;g__Pseudomonas_A;s__Pseudomonas_A xanthomarina_A
CTOTU49103	group-53-1	100	0.14	99.3	350280	FALSE	d__Bacteria;p__Proteobacteria;c__Gammaproteobacteria;o__Pseudomonadales;f__Pseudomonadaceae;g__Pseudomonas_A;s__Pseudomonas_A xanthomarina_A
CTOTU49256	group-53-1	99.8	1.11	94.25	130022	FALSE	d__Bacteria;p__Proteobacteria;c__Gammaproteobacteria;o__Pseudomonadales;f__Pseudomonadaceae;g__Pseudomonas_A;s__Pseudomonas_A xanthomarina_A
CTOTU49632	group-53-1	99.66	1.02	94.56	190064	FALSE	d__Bacteria;p__Proteobacteria;c__Gammaproteobacteria;o__Pseudomonadales;f__Pseudomonadaceae;g__Pseudomonas_A;s__Pseudomonas_A xanthomarina_A
CTOTU46716	group-54-1	96.93	1.15	91.18	18895	TRUE	d__Bacteria;p__Proteobacteria;c__Gammaproteobacteria;o__Pseudomonadales;f__Moraxellaceae;g__Acinetobacter;s__Acinetobacter baumannii
CTOTU46837	group-54-1	99.43	0.03	99.28	47480	FALSE	d__Bacteria;p__Proteobacteria;c__Gammaproteobacteria;o__Pseudomonadales;f__Moraxellaceae;g__Acinetobacter;s__Acinetobacter baumannii
CTOTU46876	group-54-1	92	1.15	86.25	17737	FALSE	d__Bacteria;p__Proteobacteria;c__Gammaproteobacteria;o__Pseudomonadales;f__Moraxellaceae;g__Acinetobacter;s__Acinetobacter baumannii
CTOTU46909	group-54-1	100	0	100	46451	FALSE	d__Bacteria;p__Proteobacteria;c__Gammaproteobacteria;o__Pseudomonadales;f__Moraxellaceae;g__Acinetobacter;s__Acinetobacter baumannii
CTOTU47078	group-54-1	98.28	0.14	97.58	50057	FALSE	d__Bacteria;p__Proteobacteria;c__Gammaproteobacteria;o__Pseudomonadales;f__Moraxellaceae;g__Acinetobacter;s__Acinetobacter baumannii
CTOTU47147	group-54-1	98.46	0.29	97.01	62912	FALSE	d__Bacteria;p__Proteobacteria;c__Gammaproteobacteria;o__Pseudomonadales;f__Moraxellaceae;g__Acinetobacter;s__Acinetobacter baumannii
CTOTU47523	group-54-1	96.33	0	96.33	59323	FALSE	d__Bacteria;p__Proteobacteria;c__Gammaproteobacteria;o__Pseudomonadales;f__Moraxellaceae;g__Acinetobacter;s__Acinetobacter baumannii
CTOTU47666	group-54-1	96.48	0	96.48	36394	FALSE	d__Bacteria;p__Proteobacteria;c__Gammaproteobacteria;o__Pseudomonadales;f__Moraxellaceae;g__Acinetobacter;s__Acinetobacter baumannii
CTOTU48210	group-54-1	100	0	100	50084	FALSE	d__Bacteria;p__Proteobacteria;c__Gammaproteobacteria;o__Pseudomonadales;f__Moraxellaceae;g__Acinetobacter;s__Acinetobacter baumannii
CTOTU50833	group-54-1	88.19	1.72	79.59	12298	FALSE	d__Bacteria;p__Proteobacteria;c__Gammaproteobacteria;o__Pseudomonadales;f__Moraxellaceae;g__Acinetobacter;s__Acinetobacter baumannii
CTOTU50840	group-54-1	99.43	0	99.43	37891	FALSE	d__Bacteria;p__Proteobacteria;c__Gammaproteobacteria;o__Pseudomonadales;f__Moraxellaceae;g__Acinetobacter;s__Acinetobacter baumannii
CTOTU46719	group-55-1	98.89	0.62	95.79	44153	FALSE	d__Bacteria;p__Proteobacteria;c__Gammaproteobacteria;o__Pseudomonadales;f__Moraxellaceae;g__Acinetobacter;s__Acinetobacter variabilis
CTOTU46735	group-55-1	99.99	0	99.99	83604	TRUE	d__Bacteria;p__Proteobacteria;c__Gammaproteobacteria;o__Pseudomonadales;f__Moraxellaceae;g__Acinetobacter;s__Acinetobacter variabilis
CTOTU46750	group-55-1	95.71	1	90.71	14755	FALSE	d__Bacteria;p__Proteobacteria;c__Gammaproteobacteria;o__Pseudomonadales;f__Moraxellaceae;g__Acinetobacter;s__Acinetobacter variabilis
CTOTU46845	group-55-1	100	0.07	99.65	53467	FALSE	d__Bacteria;p__Proteobacteria;c__Gammaproteobacteria;o__Pseudomonadales;f__Moraxellaceae;g__Acinetobacter;s__Acinetobacter variabilis
CTOTU46992	group-55-1	100	0.89	95.55	43553	FALSE	d__Bacteria;p__Proteobacteria;c__Gammaproteobacteria;o__Pseudomonadales;f__Moraxellaceae;g__Acinetobacter;s__Acinetobacter variabilis
CTOTU47108	group-55-1	97.31	0.98	92.41	19176	FALSE	d__Bacteria;p__Proteobacteria;c__Gammaproteobacteria;o__Pseudomonadales;f__Moraxellaceae;g__Acinetobacter;s__Acinetobacter variabilis
CTOTU47135	group-55-1	99.89	0.86	95.59	32286	FALSE	d__Bacteria;p__Proteobacteria;c__Gammaproteobacteria;o__Pseudomonadales;f__Moraxellaceae;g__Acinetobacter;s__Acinetobacter variabilis
CTOTU47144	group-55-1	89.48	2.46	77.18	12122	FALSE	d__Bacteria;p__Proteobacteria;c__Gammaproteobacteria;o__Pseudomonadales;f__Moraxellaceae;g__Acinetobacter;s__Acinetobacter variabilis
CTOTU47150	group-55-1	93.23	0.75	89.48	22721	FALSE	d__Bacteria;p__Proteobacteria;c__Gammaproteobacteria;o__Pseudomonadales;f__Moraxellaceae;g__Acinetobacter;s__Acinetobacter variabilis
CTOTU47290	group-55-1	99.73	0	99.73	88348	FALSE	d__Bacteria;p__Proteobacteria;c__Gammaproteobacteria;o__Pseudomonadales;f__Moraxellaceae;g__Acinetobacter;s__Acinetobacter variabilis
CTOTU47341	group-55-1	99.59	0.34	97.89	65619	FALSE	d__Bacteria;p__Proteobacteria;c__Gammaproteobacteria;o__Pseudomonadales;f__Moraxellaceae;g__Acinetobacter;s__Acinetobacter variabilis
CTOTU47478	group-55-1	100	0.07	99.65	61551	FALSE	d__Bacteria;p__Proteobacteria;c__Gammaproteobacteria;o__Pseudomonadales;f__Moraxellaceae;g__Acinetobacter;s__Acinetobacter variabilis
CTOTU47538	group-55-1	98.36	0.34	96.66	33245	FALSE	d__Bacteria;p__Proteobacteria;c__Gammaproteobacteria;o__Pseudomonadales;f__Moraxellaceae;g__Acinetobacter;s__Acinetobacter variabilis
CTOTU47785	group-55-1	98.83	0.62	95.73	63458	FALSE	d__Bacteria;p__Proteobacteria;c__Gammaproteobacteria;o__Pseudomonadales;f__Moraxellaceae;g__Acinetobacter;s__Acinetobacter variabilis
CTOTU47901	group-55-1	99.01	0.09	98.56	36417	FALSE	d__Bacteria;p__Proteobacteria;c__Gammaproteobacteria;o__Pseudomonadales;f__Moraxellaceae;g__Acinetobacter;s__Acinetobacter variabilis
CTOTU48164	group-55-1	97.08	1.26	90.78	38165	FALSE	d__Bacteria;p__Proteobacteria;c__Gammaproteobacteria;o__Pseudomonadales;f__Moraxellaceae;g__Acinetobacter;s__Acinetobacter variabilis
CTOTU49770	group-55-1	94.68	1.64	86.48	11844	FALSE	d__Bacteria;p__Proteobacteria;c__Gammaproteobacteria;o__Pseudomonadales;f__Moraxellaceae;g__Acinetobacter;s__Acinetobacter variabilis
CTOTU49866	group-55-1	99.48	1.29	93.03	50086	FALSE	d__Bacteria;p__Proteobacteria;c__Gammaproteobacteria;o__Pseudomonadales;f__Moraxellaceae;g__Acinetobacter;s__Acinetobacter variabilis
CTOTU50016	group-55-1	95.27	0.71	91.72	19652	FALSE	d__Bacteria;p__Proteobacteria;c__Gammaproteobacteria;o__Pseudomonadales;f__Moraxellaceae;g__Acinetobacter;s__Acinetobacter variabilis
CTOTU50651	group-55-1	90.63	1.21	84.58	12049	FALSE	d__Bacteria;p__Proteobacteria;c__Gammaproteobacteria;o__Pseudomonadales;f__Moraxellaceae;g__Acinetobacter;s__Acinetobacter variabilis
CTOTU50791	group-55-1	97.69	2.96	82.89	27864	FALSE	d__Bacteria;p__Proteobacteria;c__Gammaproteobacteria;o__Pseudomonadales;f__Moraxellaceae;g__Acinetobacter;s__Acinetobacter variabilis
CTOTU46720	group-56-1	99.53	0.89	95.08	140121	FALSE	d__Bacteria;p__Proteobacteria;c__Gammaproteobacteria;o__Enterobacterales;f__Enterobacteriaceae;g__Pantoea;s__Pantoea eucalypti
CTOTU48822	group-56-1	100	0.77	96.15	388306	TRUE	d__Bacteria;p__Proteobacteria;c__Gammaproteobacteria;o__Enterobacterales;f__Enterobacteriaceae;g__Pantoea;s__Pantoea eucalypti
CTOTU46729	group-57-1	95.25	1.33	88.6	12037	TRUE	d__Bacteria;p__Proteobacteria;c__Gammaproteobacteria;o__Pseudomonadales;f__Pseudomonadaceae;g__Pseudomonas_A;s__Pseudomonas_A kunmingensis_A
CTOTU47238	group-57-1	99.15	0.14	98.45	202829	FALSE	d__Bacteria;p__Proteobacteria;c__Gammaproteobacteria;o__Pseudomonadales;f__Pseudomonadaceae;g__Pseudomonas_A;s__Pseudomonas_A kunmingensis_A
CTOTU47317	group-57-1	92.28	0.14	91.58	87231	FALSE	d__Bacteria;p__Proteobacteria;c__Gammaproteobacteria;o__Pseudomonadales;f__Pseudomonadaceae;g__Pseudomonas_A;s__Pseudomonas_A kunmingensis_A
CTOTU47394	group-57-1	98.48	0.82	94.38	42670	FALSE	d__Bacteria;p__Proteobacteria;c__Gammaproteobacteria;o__Pseudomonadales;f__Pseudomonadaceae;g__Pseudomonas_A;s__Pseudomonas_A kunmingensis_A
CTOTU48283	group-57-1	100	0.14	99.3	535774	FALSE	d__Bacteria;p__Proteobacteria;c__Gammaproteobacteria;o__Pseudomonadales;f__Pseudomonadaceae;g__Pseudomonas_A;s__Pseudomonas_A kunmingensis_A
CTOTU48376	group-57-1	90.98	1.95	81.23	22943	FALSE	d__Bacteria;p__Proteobacteria;c__Gammaproteobacteria;o__Pseudomonadales;f__Pseudomonadaceae;g__Pseudomonas_A;s__Pseudomonas_A kunmingensis_A
CTOTU48521	group-57-1	100	0.14	99.3	187421	FALSE	d__Bacteria;p__Proteobacteria;c__Gammaproteobacteria;o__Pseudomonadales;f__Pseudomonadaceae;g__Pseudomonas_A;s__Pseudomonas_A kunmingensis_A
CTOTU48951	group-57-1	100	0.73	96.35	525917	FALSE	d__Bacteria;p__Proteobacteria;c__Gammaproteobacteria;o__Pseudomonadales;f__Pseudomonadaceae;g__Pseudomonas_A;s__Pseudomonas_A kunmingensis_A
CTOTU48979	group-57-1	97.19	0.14	96.49	147143	FALSE	d__Bacteria;p__Proteobacteria;c__Gammaproteobacteria;o__Pseudomonadales;f__Pseudomonadaceae;g__Pseudomonas_A;s__Pseudomonas_A kunmingensis_A
CTOTU49189	group-57-1	98.36	0.14	97.66	326738	FALSE	d__Bacteria;p__Proteobacteria;c__Gammaproteobacteria;o__Pseudomonadales;f__Pseudomonadaceae;g__Pseudomonas_A;s__Pseudomonas_A kunmingensis_A
CTOTU49464	group-57-1	82.86	0.82	78.76	146730	FALSE	d__Bacteria;p__Proteobacteria;c__Gammaproteobacteria;o__Pseudomonadales;f__Pseudomonadaceae;g__Pseudomonas_A;s__Pseudomonas_A kunmingensis_A
CTOTU49606	group-57-1	100	0.14	99.3	736422	FALSE	d__Bacteria;p__Proteobacteria;c__Gammaproteobacteria;o__Pseudomonadales;f__Pseudomonadaceae;g__Pseudomonas_A;s__Pseudomonas_A kunmingensis_A
CTOTU49720	group-57-1	100	0.14	99.3	304192	FALSE	d__Bacteria;p__Proteobacteria;c__Gammaproteobacteria;o__Pseudomonadales;f__Pseudomonadaceae;g__Pseudomonas_A;s__Pseudomonas_A kunmingensis_A
CTOTU49729	group-57-1	100	0.14	99.3	351760	FALSE	d__Bacteria;p__Proteobacteria;c__Gammaproteobacteria;o__Pseudomonadales;f__Pseudomonadaceae;g__Pseudomonas_A;s__Pseudomonas_A kunmingensis_A
CTOTU49781	group-57-1	100	0.55	97.25	352652	FALSE	d__Bacteria;p__Proteobacteria;c__Gammaproteobacteria;o__Pseudomonadales;f__Pseudomonadaceae;g__Pseudomonas_A;s__Pseudomonas_A kunmingensis_A
CTOTU49867	group-57-1	93.07	0.14	92.37	96207	FALSE	d__Bacteria;p__Proteobacteria;c__Gammaproteobacteria;o__Pseudomonadales;f__Pseudomonadaceae;g__Pseudomonas_A;s__Pseudomonas_A kunmingensis_A
CTOTU49878	group-57-1	99.8	0.14	99.1	170141	FALSE	d__Bacteria;p__Proteobacteria;c__Gammaproteobacteria;o__Pseudomonadales;f__Pseudomonadaceae;g__Pseudomonas_A;s__Pseudomonas_A kunmingensis_A
CTOTU49958	group-57-1	100	1.37	93.15	146767	FALSE	d__Bacteria;p__Proteobacteria;c__Gammaproteobacteria;o__Pseudomonadales;f__Pseudomonadaceae;g__Pseudomonas_A;s__Pseudomonas_A kunmingensis_A
CTOTU50130	group-57-1	100	3.31	83.45	406913	FALSE	d__Bacteria;p__Proteobacteria;c__Gammaproteobacteria;o__Pseudomonadales;f__Pseudomonadaceae;g__Pseudomonas_A;s__Pseudomonas_A kunmingensis_A
CTOTU50198	group-57-1	100	0.14	99.3	284093	FALSE	d__Bacteria;p__Proteobacteria;c__Gammaproteobacteria;o__Pseudomonadales;f__Pseudomonadaceae;g__Pseudomonas_A;s__Pseudomonas_A kunmingensis_A
CTOTU50528	group-57-1	98.77	0.39	96.82	72077	FALSE	d__Bacteria;p__Proteobacteria;c__Gammaproteobacteria;o__Pseudomonadales;f__Pseudomonadaceae;g__Pseudomonas_A;s__Pseudomonas_A kunmingensis_A
CTOTU50569	group-57-1	90.77	2.23	79.62	11306	FALSE	d__Bacteria;p__Proteobacteria;c__Gammaproteobacteria;o__Pseudomonadales;f__Pseudomonadaceae;g__Pseudomonas_A;s__Pseudomonas_A kunmingensis_A
CTOTU50821	group-57-1	89.92	1.81	80.87	15284	FALSE	d__Bacteria;p__Proteobacteria;c__Gammaproteobacteria;o__Pseudomonadales;f__Pseudomonadaceae;g__Pseudomonas_A;s__Pseudomonas_A kunmingensis_A
CTOTU46731	group-59-1	98.48	1.88	89.08	48747	FALSE	d__Bacteria;p__Proteobacteria;c__Gammaproteobacteria;o__Xanthomonadales;f__Xanthomonadaceae;g__Stenotrophomonas;s__Stenotrophomonas sp003086695
CTOTU49055	group-59-1	99.05	0.73	95.4	79082	TRUE	d__Bacteria;p__Proteobacteria;c__Gammaproteobacteria;o__Xanthomonadales;f__Xanthomonadaceae;g__Stenotrophomonas;s__Stenotrophomonas sp003086695
CTOTU14210	group-6-1	61.19	0.99	56.24	52455	FALSE	d__Bacteria;p__Patescibacteria;c__ABY1;o__Magasanikbacterales;f__GWA2-37-8;g__;s__
CTOTU14245	group-6-1	75	0	75	14179	TRUE	d__Bacteria;p__Patescibacteria;c__ABY1;o__Magasanikbacterales;f__GWA2-37-8;g__;s__
CTOTU46732	group-60-1	99.87	0.57	97.02	142720	FALSE	d__Bacteria;p__Proteobacteria;c__Gammaproteobacteria;o__Enterobacterales;f__Enterobacteriaceae;g__Pantoea;s__Pantoea brenneri
CTOTU49348	group-60-1	100	0.21	98.95	366744	TRUE	d__Bacteria;p__Proteobacteria;c__Gammaproteobacteria;o__Enterobacterales;f__Enterobacteriaceae;g__Pantoea;s__Pantoea brenneri
CTOTU46734	group-61-1	98.03	0.36	96.23	312522	FALSE	d__Bacteria;p__Proteobacteria;c__Gammaproteobacteria;o__Enterobacterales;f__Enterobacteriaceae;g__Pantoea;s__Pantoea agglomerans
CTOTU46772	group-61-1	84.78	2.23	73.63	11893	FALSE	d__Bacteria;p__Proteobacteria;c__Gammaproteobacteria;o__Enterobacterales;f__Enterobacteriaceae;g__Pantoea;s__Pantoea agglomerans
CTOTU49844	group-61-1	95.86	0.38	93.96	90755	FALSE	d__Bacteria;p__Proteobacteria;c__Gammaproteobacteria;o__Enterobacterales;f__Enterobacteriaceae;g__Pantoea;s__Pantoea agglomerans
CTOTU50149	group-61-1	100	0.68	96.6	317879	TRUE	d__Bacteria;p__Proteobacteria;c__Gammaproteobacteria;o__Enterobacterales;f__Enterobacteriaceae;g__Pantoea;s__Pantoea agglomerans
CTOTU50771	group-61-1	99.21	1.01	94.16	36243	FALSE	d__Bacteria;p__Proteobacteria;c__Gammaproteobacteria;o__Enterobacterales;f__Enterobacteriaceae;g__Pantoea;s__Pantoea agglomerans
CTOTU46738	group-62-1	91.41	0.23	90.26	15285	FALSE	d__Bacteria;p__Actinobacteriota;c__Actinomycetia;o__Actinomycetales;f__Micrococcaceae;g__Micrococcus;s__Micrococcus luteus
CTOTU48876	group-62-1	97.85	0.23	96.7	59929	TRUE	d__Bacteria;p__Actinobacteriota;c__Actinomycetia;o__Actinomycetales;f__Micrococcaceae;g__Micrococcus;s__Micrococcus luteus
CTOTU50394	group-62-1	97.25	1.7	88.75	11727	FALSE	d__Bacteria;p__Actinobacteriota;c__Actinomycetia;o__Actinomycetales;f__Micrococcaceae;g__Micrococcus;s__Micrococcus luteus
CTOTU50487	group-62-1	94.92	0.23	93.77	34109	FALSE	d__Bacteria;p__Actinobacteriota;c__Actinomycetia;o__Actinomycetales;f__Micrococcaceae;g__Micrococcus;s__Micrococcus luteus
CTOTU50498	group-62-1	96.95	0.23	95.8	44550	FALSE	d__Bacteria;p__Actinobacteriota;c__Actinomycetia;o__Actinomycetales;f__Micrococcaceae;g__Micrococcus;s__Micrococcus luteus
CTOTU46739	group-63-1	96.91	1.57	89.06	11207	TRUE	d__Bacteria;p__Firmicutes;c__Bacilli;o__Staphylococcales;f__Staphylococcaceae;g__Staphylococcus;s__Staphylococcus hominis
CTOTU47177	group-63-1	84.78	0.55	82.03	17828	FALSE	d__Bacteria;p__Firmicutes;c__Bacilli;o__Staphylococcales;f__Staphylococcaceae;g__Staphylococcus;s__Staphylococcus hominis
CTOTU46741	group-64-1	97.93	0.72	94.33	270679	FALSE	d__Bacteria;p__Proteobacteria;c__Gammaproteobacteria;o__Xanthomonadales;f__Xanthomonadaceae;g__Stenotrophomonas;s__Stenotrophomonas maltophilia_Z
CTOTU47511	group-64-1	98.68	0.46	96.38	30115	TRUE	d__Bacteria;p__Proteobacteria;c__Gammaproteobacteria;o__Xanthomonadales;f__Xanthomonadaceae;g__Stenotrophomonas;s__Stenotrophomonas maltophilia_Z
CTOTU49043	group-64-1	99.4	0.66	96.1	61100	FALSE	d__Bacteria;p__Proteobacteria;c__Gammaproteobacteria;o__Xanthomonadales;f__Xanthomonadaceae;g__Stenotrophomonas;s__Stenotrophomonas maltophilia_Z
CTOTU46742	group-65-1	99.41	0.78	95.51	165212	FALSE	d__Bacteria;p__Proteobacteria;c__Gammaproteobacteria;o__Enterobacterales;f__Enterobacteriaceae;g__Pseudescherichia;s__Pseudescherichia sp002918705
CTOTU46836	group-65-1	75.31	0	75.31	37907	FALSE	d__Bacteria;p__Proteobacteria;c__Gammaproteobacteria;o__Enterobacterales;f__Enterobacteriaceae;g__Pseudescherichia;s__Pseudescherichia sp002918705
CTOTU47595	group-65-1	94.23	1.54	86.53	39631	FALSE	d__Bacteria;p__Proteobacteria;c__Gammaproteobacteria;o__Enterobacterales;f__Enterobacteriaceae;g__Pseudescherichia;s__Pseudescherichia sp002918705
CTOTU47985	group-65-1	75.16	0	75.16	37768	FALSE	d__Bacteria;p__Proteobacteria;c__Gammaproteobacteria;o__Enterobacterales;f__Enterobacteriaceae;g__Pseudescherichia;s__Pseudescherichia sp002918705
CTOTU48282	group-65-1	100	0.77	96.15	380667	TRUE	d__Bacteria;p__Proteobacteria;c__Gammaproteobacteria;o__Enterobacterales;f__Enterobacteriaceae;g__Pseudescherichia;s__Pseudescherichia sp002918705
CTOTU48433	group-65-1	98.96	0.93	94.31	196158	FALSE	d__Bacteria;p__Proteobacteria;c__Gammaproteobacteria;o__Enterobacterales;f__Enterobacteriaceae;g__Pseudescherichia;s__Pseudescherichia sp002918705
CTOTU49369	group-65-1	100	1.58	92.1	234782	FALSE	d__Bacteria;p__Proteobacteria;c__Gammaproteobacteria;o__Enterobacterales;f__Enterobacteriaceae;g__Pseudescherichia;s__Pseudescherichia sp002918705
CTOTU49421	group-65-1	76.02	0	76.02	43185	FALSE	d__Bacteria;p__Proteobacteria;c__Gammaproteobacteria;o__Enterobacterales;f__Enterobacteriaceae;g__Pseudescherichia;s__Pseudescherichia sp002918705
CTOTU49793	group-65-1	97.7	0.44	95.5	110851	FALSE	d__Bacteria;p__Proteobacteria;c__Gammaproteobacteria;o__Enterobacterales;f__Enterobacteriaceae;g__Pseudescherichia;s__Pseudescherichia sp002918705
CTOTU49913	group-65-1	91.35	0.73	87.7	11548	FALSE	d__Bacteria;p__Proteobacteria;c__Gammaproteobacteria;o__Enterobacterales;f__Enterobacteriaceae;g__Pseudescherichia;s__Pseudescherichia sp002918705
CTOTU50386	group-65-1	59.64	0	59.64	10552	FALSE	d__Bacteria;p__Proteobacteria;c__Gammaproteobacteria;o__Enterobacterales;f__Enterobacteriaceae;g__Pseudescherichia;s__Pseudescherichia sp002918705
CTOTU46746	group-66-1	98.62	1.72	90.02	166969	TRUE	d__Bacteria;p__Proteobacteria;c__Gammaproteobacteria;o__Xanthomonadales;f__Xanthomonadaceae;g__Stenotrophomonas;s__Stenotrophomonas pavanii
CTOTU46993	group-66-1	94.56	1.25	88.31	13543	FALSE	d__Bacteria;p__Proteobacteria;c__Gammaproteobacteria;o__Xanthomonadales;f__Xanthomonadaceae;g__Stenotrophomonas;s__Stenotrophomonas pavanii
CTOTU48192	group-66-1	100	0	100	152962	FALSE	d__Bacteria;p__Proteobacteria;c__Gammaproteobacteria;o__Xanthomonadales;f__Xanthomonadaceae;g__Stenotrophomonas;s__Stenotrophomonas pavanii
CTOTU48379	group-66-1	100	0	100	177880	FALSE	d__Bacteria;p__Proteobacteria;c__Gammaproteobacteria;o__Xanthomonadales;f__Xanthomonadaceae;g__Stenotrophomonas;s__Stenotrophomonas pavanii
CTOTU48610	group-66-1	93.14	0.76	89.34	13107	FALSE	d__Bacteria;p__Proteobacteria;c__Gammaproteobacteria;o__Xanthomonadales;f__Xanthomonadaceae;g__Stenotrophomonas;s__Stenotrophomonas pavanii
CTOTU49576	group-66-1	98.02	0.32	96.42	32579	FALSE	d__Bacteria;p__Proteobacteria;c__Gammaproteobacteria;o__Xanthomonadales;f__Xanthomonadaceae;g__Stenotrophomonas;s__Stenotrophomonas pavanii
CTOTU49952	group-66-1	100	0.69	96.55	112781	FALSE	d__Bacteria;p__Proteobacteria;c__Gammaproteobacteria;o__Xanthomonadales;f__Xanthomonadaceae;g__Stenotrophomonas;s__Stenotrophomonas pavanii
CTOTU49959	group-66-1	99.34	1.06	94.04	31901	FALSE	d__Bacteria;p__Proteobacteria;c__Gammaproteobacteria;o__Xanthomonadales;f__Xanthomonadaceae;g__Stenotrophomonas;s__Stenotrophomonas pavanii
CTOTU14211	group-7-1	74.43	0	74.43	38494	FALSE	d__Bacteria;p__Patescibacteria;c__Paceibacteria;o__UBA9983_A;f__UBA9973;g__JAGOSH01;s__
CTOTU14249	group-7-1	75.29	0	75.29	48861	TRUE	d__Bacteria;p__Patescibacteria;c__Paceibacteria;o__UBA9983_A;f__UBA9973;g__JAGOSH01;s__
CTOTU46753	group-70-1	60.66	1.72	52.06	11338	FALSE	d__Bacteria;p__Proteobacteria;c__Gammaproteobacteria;o__Enterobacterales;f__Enterobacteriaceae;g__Leclercia;s__Leclercia adecarboxylata
CTOTU46780	group-70-1	99.59	0.97	94.74	315671	FALSE	d__Bacteria;p__Proteobacteria;c__Gammaproteobacteria;o__Enterobacterales;f__Enterobacteriaceae;g__Leclercia;s__Leclercia adecarboxylata
CTOTU46814	group-70-1	94.52	0.41	92.47	71573	FALSE	d__Bacteria;p__Proteobacteria;c__Gammaproteobacteria;o__Enterobacterales;f__Enterobacteriaceae;g__Leclercia;s__Leclercia adecarboxylata
CTOTU46874	group-70-1	97.84	1.35	91.09	53393	FALSE	d__Bacteria;p__Proteobacteria;c__Gammaproteobacteria;o__Enterobacterales;f__Enterobacteriaceae;g__Leclercia;s__Leclercia adecarboxylata
CTOTU46895	group-70-1	69.12	0	69.12	32862	FALSE	d__Bacteria;p__Proteobacteria;c__Gammaproteobacteria;o__Enterobacterales;f__Enterobacteriaceae;g__Leclercia;s__Leclercia adecarboxylata
CTOTU46918	group-70-1	99.62	3.03	84.47	208188	FALSE	d__Bacteria;p__Proteobacteria;c__Gammaproteobacteria;o__Enterobacterales;f__Enterobacteriaceae;g__Leclercia;s__Leclercia adecarboxylata
CTOTU46948	group-70-1	69.12	2.59	56.17	19030	FALSE	d__Bacteria;p__Proteobacteria;c__Gammaproteobacteria;o__Enterobacterales;f__Enterobacteriaceae;g__Leclercia;s__Leclercia adecarboxylata
CTOTU47012	group-70-1	57.05	0	57.05	20248	FALSE	d__Bacteria;p__Proteobacteria;c__Gammaproteobacteria;o__Enterobacterales;f__Enterobacteriaceae;g__Leclercia;s__Leclercia adecarboxylata
CTOTU47016	group-70-1	50.86	0	50.86	39612	FALSE	d__Bacteria;p__Proteobacteria;c__Gammaproteobacteria;o__Enterobacterales;f__Enterobacteriaceae;g__Leclercia;s__Leclercia adecarboxylata
CTOTU47060	group-70-1	74.48	0	74.48	81936	FALSE	d__Bacteria;p__Proteobacteria;c__Gammaproteobacteria;o__Enterobacterales;f__Enterobacteriaceae;g__Leclercia;s__Leclercia adecarboxylata
CTOTU47087	group-70-1	99.28	0.84	95.08	174276	FALSE	d__Bacteria;p__Proteobacteria;c__Gammaproteobacteria;o__Enterobacterales;f__Enterobacteriaceae;g__Leclercia;s__Leclercia adecarboxylata
CTOTU47092	group-70-1	96.35	0.24	95.15	36364	FALSE	d__Bacteria;p__Proteobacteria;c__Gammaproteobacteria;o__Enterobacterales;f__Enterobacteriaceae;g__Leclercia;s__Leclercia adecarboxylata
CTOTU47105	group-70-1	99.48	0.69	96.03	66720	FALSE	d__Bacteria;p__Proteobacteria;c__Gammaproteobacteria;o__Enterobacterales;f__Enterobacteriaceae;g__Leclercia;s__Leclercia adecarboxylata
CTOTU47154	group-70-1	99.59	0.65	96.34	298186	FALSE	d__Bacteria;p__Proteobacteria;c__Gammaproteobacteria;o__Enterobacterales;f__Enterobacteriaceae;g__Leclercia;s__Leclercia adecarboxylata
CTOTU47184	group-70-1	94.75	7.73	56.1	59244	FALSE	d__Bacteria;p__Proteobacteria;c__Gammaproteobacteria;o__Enterobacterales;f__Enterobacteriaceae;g__Leclercia;s__Leclercia adecarboxylata
CTOTU47187	group-70-1	99.23	0.41	97.18	156478	FALSE	d__Bacteria;p__Proteobacteria;c__Gammaproteobacteria;o__Enterobacterales;f__Enterobacteriaceae;g__Leclercia;s__Leclercia adecarboxylata
CTOTU47223	group-70-1	99.9	0.55	97.15	248719	FALSE	d__Bacteria;p__Proteobacteria;c__Gammaproteobacteria;o__Enterobacterales;f__Enterobacteriaceae;g__Leclercia;s__Leclercia adecarboxylata
CTOTU47236	group-70-1	99.29	7.72	60.69	74519	FALSE	d__Bacteria;p__Proteobacteria;c__Gammaproteobacteria;o__Enterobacterales;f__Enterobacteriaceae;g__Leclercia;s__Leclercia adecarboxylata
CTOTU47260	group-70-1	96.28	1.35	89.53	19455	FALSE	d__Bacteria;p__Proteobacteria;c__Gammaproteobacteria;o__Enterobacterales;f__Enterobacteriaceae;g__Leclercia;s__Leclercia adecarboxylata
CTOTU47292	group-70-1	93.39	2.91	78.84	46597	FALSE	d__Bacteria;p__Proteobacteria;c__Gammaproteobacteria;o__Enterobacterales;f__Enterobacteriaceae;g__Leclercia;s__Leclercia adecarboxylata
CTOTU47333	group-70-1	98.91	0.08	98.51	65716	TRUE	d__Bacteria;p__Proteobacteria;c__Gammaproteobacteria;o__Enterobacterales;f__Enterobacteriaceae;g__Leclercia;s__Leclercia adecarboxylata
CTOTU47342	group-70-1	99.28	1.47	91.93	239933	FALSE	d__Bacteria;p__Proteobacteria;c__Gammaproteobacteria;o__Enterobacterales;f__Enterobacteriaceae;g__Leclercia;s__Leclercia adecarboxylata
CTOTU47348	group-70-1	99.59	0.55	96.84	197575	FALSE	d__Bacteria;p__Proteobacteria;c__Gammaproteobacteria;o__Enterobacterales;f__Enterobacteriaceae;g__Leclercia;s__Leclercia adecarboxylata
CTOTU47357	group-70-1	95.19	2.76	81.39	12997	FALSE	d__Bacteria;p__Proteobacteria;c__Gammaproteobacteria;o__Enterobacterales;f__Enterobacteriaceae;g__Leclercia;s__Leclercia adecarboxylata
CTOTU47388	group-70-1	97.61	5.64	69.41	55116	FALSE	d__Bacteria;p__Proteobacteria;c__Gammaproteobacteria;o__Enterobacterales;f__Enterobacteriaceae;g__Leclercia;s__Leclercia adecarboxylata
CTOTU47430	group-70-1	99.13	0.55	96.38	72371	FALSE	d__Bacteria;p__Proteobacteria;c__Gammaproteobacteria;o__Enterobacterales;f__Enterobacteriaceae;g__Leclercia;s__Leclercia adecarboxylata
CTOTU47446	group-70-1	99.9	0.55	97.15	138613	FALSE	d__Bacteria;p__Proteobacteria;c__Gammaproteobacteria;o__Enterobacterales;f__Enterobacteriaceae;g__Leclercia;s__Leclercia adecarboxylata
CTOTU47451	group-70-1	73.93	0.86	69.63	23348	FALSE	d__Bacteria;p__Proteobacteria;c__Gammaproteobacteria;o__Enterobacterales;f__Enterobacteriaceae;g__Leclercia;s__Leclercia adecarboxylata
CTOTU47482	group-70-1	91.54	0.75	87.79	227043	FALSE	d__Bacteria;p__Proteobacteria;c__Gammaproteobacteria;o__Enterobacterales;f__Enterobacteriaceae;g__Leclercia;s__Leclercia adecarboxylata
CTOTU47572	group-70-1	99.9	0.95	95.15	264699	FALSE	d__Bacteria;p__Proteobacteria;c__Gammaproteobacteria;o__Enterobacterales;f__Enterobacteriaceae;g__Leclercia;s__Leclercia adecarboxylata
CTOTU47612	group-70-1	98.49	0.41	96.44	146886	FALSE	d__Bacteria;p__Proteobacteria;c__Gammaproteobacteria;o__Enterobacterales;f__Enterobacteriaceae;g__Leclercia;s__Leclercia adecarboxylata
CTOTU47650	group-70-1	99.9	1.16	94.1	158293	FALSE	d__Bacteria;p__Proteobacteria;c__Gammaproteobacteria;o__Enterobacterales;f__Enterobacteriaceae;g__Leclercia;s__Leclercia adecarboxylata
CTOTU47672	group-70-1	95.12	1.38	88.22	11167	FALSE	d__Bacteria;p__Proteobacteria;c__Gammaproteobacteria;o__Enterobacterales;f__Enterobacteriaceae;g__Leclercia;s__Leclercia adecarboxylata
CTOTU47680	group-70-1	99.65	1.05	94.4	94351	FALSE	d__Bacteria;p__Proteobacteria;c__Gammaproteobacteria;o__Enterobacterales;f__Enterobacteriaceae;g__Leclercia;s__Leclercia adecarboxylata
CTOTU47689	group-70-1	54.31	0	54.31	15457	FALSE	d__Bacteria;p__Proteobacteria;c__Gammaproteobacteria;o__Enterobacterales;f__Enterobacteriaceae;g__Leclercia;s__Leclercia adecarboxylata
CTOTU47691	group-70-1	97.96	1.91	88.41	32379	FALSE	d__Bacteria;p__Proteobacteria;c__Gammaproteobacteria;o__Enterobacterales;f__Enterobacteriaceae;g__Leclercia;s__Leclercia adecarboxylata
CTOTU47716	group-70-1	99.59	0.96	94.79	141395	FALSE	d__Bacteria;p__Proteobacteria;c__Gammaproteobacteria;o__Enterobacterales;f__Enterobacteriaceae;g__Leclercia;s__Leclercia adecarboxylata
CTOTU47721	group-70-1	99.9	0.55	97.15	156515	FALSE	d__Bacteria;p__Proteobacteria;c__Gammaproteobacteria;o__Enterobacterales;f__Enterobacteriaceae;g__Leclercia;s__Leclercia adecarboxylata
CTOTU47736	group-70-1	98.29	1.3	91.79	18484	FALSE	d__Bacteria;p__Proteobacteria;c__Gammaproteobacteria;o__Enterobacterales;f__Enterobacteriaceae;g__Leclercia;s__Leclercia adecarboxylata
CTOTU47760	group-70-1	98.46	1.41	91.41	30125	FALSE	d__Bacteria;p__Proteobacteria;c__Gammaproteobacteria;o__Enterobacterales;f__Enterobacteriaceae;g__Leclercia;s__Leclercia adecarboxylata
CTOTU47804	group-70-1	98.18	2.28	86.78	16800	FALSE	d__Bacteria;p__Proteobacteria;c__Gammaproteobacteria;o__Enterobacterales;f__Enterobacteriaceae;g__Leclercia;s__Leclercia adecarboxylata
CTOTU47810	group-70-1	98.89	0.41	96.84	53341	FALSE	d__Bacteria;p__Proteobacteria;c__Gammaproteobacteria;o__Enterobacterales;f__Enterobacteriaceae;g__Leclercia;s__Leclercia adecarboxylata
CTOTU47825	group-70-1	99.9	0.96	95.1	286727	FALSE	d__Bacteria;p__Proteobacteria;c__Gammaproteobacteria;o__Enterobacterales;f__Enterobacteriaceae;g__Leclercia;s__Leclercia adecarboxylata
CTOTU47838	group-70-1	99.9	0.55	97.15	227064	FALSE	d__Bacteria;p__Proteobacteria;c__Gammaproteobacteria;o__Enterobacterales;f__Enterobacteriaceae;g__Leclercia;s__Leclercia adecarboxylata
CTOTU47860	group-70-1	93.38	2.23	82.23	21363	FALSE	d__Bacteria;p__Proteobacteria;c__Gammaproteobacteria;o__Enterobacterales;f__Enterobacteriaceae;g__Leclercia;s__Leclercia adecarboxylata
CTOTU47953	group-70-1	97.37	1.79	88.42	35895	FALSE	d__Bacteria;p__Proteobacteria;c__Gammaproteobacteria;o__Enterobacterales;f__Enterobacteriaceae;g__Leclercia;s__Leclercia adecarboxylata
CTOTU47958	group-70-1	97.33	0.41	95.28	254605	FALSE	d__Bacteria;p__Proteobacteria;c__Gammaproteobacteria;o__Enterobacterales;f__Enterobacteriaceae;g__Leclercia;s__Leclercia adecarboxylata
CTOTU47965	group-70-1	94.3	5.77	65.45	13761	FALSE	d__Bacteria;p__Proteobacteria;c__Gammaproteobacteria;o__Enterobacterales;f__Enterobacteriaceae;g__Leclercia;s__Leclercia adecarboxylata
CTOTU47966	group-70-1	93.3	2.03	83.15	40404	FALSE	d__Bacteria;p__Proteobacteria;c__Gammaproteobacteria;o__Enterobacterales;f__Enterobacteriaceae;g__Leclercia;s__Leclercia adecarboxylata
CTOTU48022	group-70-1	99.5	0.55	96.75	53502	FALSE	d__Bacteria;p__Proteobacteria;c__Gammaproteobacteria;o__Enterobacterales;f__Enterobacteriaceae;g__Leclercia;s__Leclercia adecarboxylata
CTOTU48040	group-70-1	96.35	3.48	78.95	14795	FALSE	d__Bacteria;p__Proteobacteria;c__Gammaproteobacteria;o__Enterobacterales;f__Enterobacteriaceae;g__Leclercia;s__Leclercia adecarboxylata
CTOTU48050	group-70-1	98.47	0.52	95.87	97078	FALSE	d__Bacteria;p__Proteobacteria;c__Gammaproteobacteria;o__Enterobacterales;f__Enterobacteriaceae;g__Leclercia;s__Leclercia adecarboxylata
CTOTU48057	group-70-1	99.59	0.58	96.69	242219	FALSE	d__Bacteria;p__Proteobacteria;c__Gammaproteobacteria;o__Enterobacterales;f__Enterobacteriaceae;g__Leclercia;s__Leclercia adecarboxylata
CTOTU48089	group-70-1	99.9	0.55	97.15	142104	FALSE	d__Bacteria;p__Proteobacteria;c__Gammaproteobacteria;o__Enterobacterales;f__Enterobacteriaceae;g__Leclercia;s__Leclercia adecarboxylata
CTOTU48107	group-70-1	99.59	0.59	96.64	225785	FALSE	d__Bacteria;p__Proteobacteria;c__Gammaproteobacteria;o__Enterobacterales;f__Enterobacteriaceae;g__Leclercia;s__Leclercia adecarboxylata
CTOTU48127	group-70-1	98.19	0.55	95.44	114045	FALSE	d__Bacteria;p__Proteobacteria;c__Gammaproteobacteria;o__Enterobacterales;f__Enterobacteriaceae;g__Leclercia;s__Leclercia adecarboxylata
CTOTU48205	group-70-1	97.67	0.77	93.82	44513	FALSE	d__Bacteria;p__Proteobacteria;c__Gammaproteobacteria;o__Enterobacterales;f__Enterobacteriaceae;g__Leclercia;s__Leclercia adecarboxylata
CTOTU48249	group-70-1	68.42	0	68.42	24784	FALSE	d__Bacteria;p__Proteobacteria;c__Gammaproteobacteria;o__Enterobacterales;f__Enterobacteriaceae;g__Leclercia;s__Leclercia adecarboxylata
CTOTU48278	group-70-1	99.84	0.55	97.09	293425	FALSE	d__Bacteria;p__Proteobacteria;c__Gammaproteobacteria;o__Enterobacterales;f__Enterobacteriaceae;g__Leclercia;s__Leclercia adecarboxylata
CTOTU48287	group-70-1	76.21	0	76.21	41406	FALSE	d__Bacteria;p__Proteobacteria;c__Gammaproteobacteria;o__Enterobacterales;f__Enterobacteriaceae;g__Leclercia;s__Leclercia adecarboxylata
CTOTU48301	group-70-1	96.84	1	91.84	17768	FALSE	d__Bacteria;p__Proteobacteria;c__Gammaproteobacteria;o__Enterobacterales;f__Enterobacteriaceae;g__Leclercia;s__Leclercia adecarboxylata
CTOTU48304	group-70-1	97.89	0.41	95.84	41365	FALSE	d__Bacteria;p__Proteobacteria;c__Gammaproteobacteria;o__Enterobacterales;f__Enterobacteriaceae;g__Leclercia;s__Leclercia adecarboxylata
CTOTU48309	group-70-1	79.42	2.83	65.27	103171	FALSE	d__Bacteria;p__Proteobacteria;c__Gammaproteobacteria;o__Enterobacterales;f__Enterobacteriaceae;g__Leclercia;s__Leclercia adecarboxylata
CTOTU48312	group-70-1	97.48	0.9	92.98	49201	FALSE	d__Bacteria;p__Proteobacteria;c__Gammaproteobacteria;o__Enterobacterales;f__Enterobacteriaceae;g__Leclercia;s__Leclercia adecarboxylata
CTOTU48330	group-70-1	94.75	1.99	84.8	26851	FALSE	d__Bacteria;p__Proteobacteria;c__Gammaproteobacteria;o__Enterobacterales;f__Enterobacteriaceae;g__Leclercia;s__Leclercia adecarboxylata
CTOTU48334	group-70-1	99.56	0.9	95.06	27788	FALSE	d__Bacteria;p__Proteobacteria;c__Gammaproteobacteria;o__Enterobacterales;f__Enterobacteriaceae;g__Leclercia;s__Leclercia adecarboxylata
CTOTU48358	group-70-1	62.38	0	62.38	21256	FALSE	d__Bacteria;p__Proteobacteria;c__Gammaproteobacteria;o__Enterobacterales;f__Enterobacteriaceae;g__Leclercia;s__Leclercia adecarboxylata
CTOTU48393	group-70-1	99.9	0.69	96.45	250458	FALSE	d__Bacteria;p__Proteobacteria;c__Gammaproteobacteria;o__Enterobacterales;f__Enterobacteriaceae;g__Leclercia;s__Leclercia adecarboxylata
CTOTU48406	group-70-1	97.92	0.41	95.87	156201	FALSE	d__Bacteria;p__Proteobacteria;c__Gammaproteobacteria;o__Enterobacterales;f__Enterobacteriaceae;g__Leclercia;s__Leclercia adecarboxylata
CTOTU48411	group-70-1	99.9	0.53	97.25	254640	FALSE	d__Bacteria;p__Proteobacteria;c__Gammaproteobacteria;o__Enterobacterales;f__Enterobacteriaceae;g__Leclercia;s__Leclercia adecarboxylata
CTOTU48429	group-70-1	99.63	0.55	96.88	225477	FALSE	d__Bacteria;p__Proteobacteria;c__Gammaproteobacteria;o__Enterobacterales;f__Enterobacteriaceae;g__Leclercia;s__Leclercia adecarboxylata
CTOTU48450	group-70-1	99.59	0.5	97.09	197016	FALSE	d__Bacteria;p__Proteobacteria;c__Gammaproteobacteria;o__Enterobacterales;f__Enterobacteriaceae;g__Leclercia;s__Leclercia adecarboxylata
CTOTU48458	group-70-1	60.5	0	60.5	38435	FALSE	d__Bacteria;p__Proteobacteria;c__Gammaproteobacteria;o__Enterobacterales;f__Enterobacteriaceae;g__Leclercia;s__Leclercia adecarboxylata
CTOTU48483	group-70-1	94.96	2.93	80.31	20611	FALSE	d__Bacteria;p__Proteobacteria;c__Gammaproteobacteria;o__Enterobacterales;f__Enterobacteriaceae;g__Leclercia;s__Leclercia adecarboxylata
CTOTU48495	group-70-1	61.21	0	61.21	46676	FALSE	d__Bacteria;p__Proteobacteria;c__Gammaproteobacteria;o__Enterobacterales;f__Enterobacteriaceae;g__Leclercia;s__Leclercia adecarboxylata
CTOTU48509	group-70-1	98.74	0.63	95.59	115954	FALSE	d__Bacteria;p__Proteobacteria;c__Gammaproteobacteria;o__Enterobacterales;f__Enterobacteriaceae;g__Leclercia;s__Leclercia adecarboxylata
CTOTU48514	group-70-1	99.86	0.5	97.36	133086	FALSE	d__Bacteria;p__Proteobacteria;c__Gammaproteobacteria;o__Enterobacterales;f__Enterobacteriaceae;g__Leclercia;s__Leclercia adecarboxylata
CTOTU48518	group-70-1	99.74	0.95	94.99	182934	FALSE	d__Bacteria;p__Proteobacteria;c__Gammaproteobacteria;o__Enterobacterales;f__Enterobacteriaceae;g__Leclercia;s__Leclercia adecarboxylata
CTOTU48523	group-70-1	97.2	0.41	95.15	77676	FALSE	d__Bacteria;p__Proteobacteria;c__Gammaproteobacteria;o__Enterobacterales;f__Enterobacteriaceae;g__Leclercia;s__Leclercia adecarboxylata
CTOTU48537	group-70-1	96.95	0.48	94.55	44969	FALSE	d__Bacteria;p__Proteobacteria;c__Gammaproteobacteria;o__Enterobacterales;f__Enterobacteriaceae;g__Leclercia;s__Leclercia adecarboxylata
CTOTU48543	group-70-1	95.06	0.7	91.56	29558	FALSE	d__Bacteria;p__Proteobacteria;c__Gammaproteobacteria;o__Enterobacterales;f__Enterobacteriaceae;g__Leclercia;s__Leclercia adecarboxylata
CTOTU48586	group-70-1	95.16	4.76	71.36	24443	FALSE	d__Bacteria;p__Proteobacteria;c__Gammaproteobacteria;o__Enterobacterales;f__Enterobacteriaceae;g__Leclercia;s__Leclercia adecarboxylata
CTOTU48594	group-70-1	54.78	0	54.78	25020	FALSE	d__Bacteria;p__Proteobacteria;c__Gammaproteobacteria;o__Enterobacterales;f__Enterobacteriaceae;g__Leclercia;s__Leclercia adecarboxylata
CTOTU48627	group-70-1	99.77	0.74	96.07	159867	FALSE	d__Bacteria;p__Proteobacteria;c__Gammaproteobacteria;o__Enterobacterales;f__Enterobacteriaceae;g__Leclercia;s__Leclercia adecarboxylata
CTOTU48662	group-70-1	99.23	0.57	96.38	225840	FALSE	d__Bacteria;p__Proteobacteria;c__Gammaproteobacteria;o__Enterobacterales;f__Enterobacteriaceae;g__Leclercia;s__Leclercia adecarboxylata
CTOTU48668	group-70-1	72.57	1.72	63.97	38568	FALSE	d__Bacteria;p__Proteobacteria;c__Gammaproteobacteria;o__Enterobacterales;f__Enterobacteriaceae;g__Leclercia;s__Leclercia adecarboxylata
CTOTU48788	group-70-1	92.35	0.64	89.15	27016	FALSE	d__Bacteria;p__Proteobacteria;c__Gammaproteobacteria;o__Enterobacterales;f__Enterobacteriaceae;g__Leclercia;s__Leclercia adecarboxylata
CTOTU49004	group-70-1	96.76	1.9	87.26	22010	FALSE	d__Bacteria;p__Proteobacteria;c__Gammaproteobacteria;o__Enterobacterales;f__Enterobacteriaceae;g__Leclercia;s__Leclercia adecarboxylata
CTOTU49033	group-70-1	97.21	0.89	92.76	26118	FALSE	d__Bacteria;p__Proteobacteria;c__Gammaproteobacteria;o__Enterobacterales;f__Enterobacteriaceae;g__Leclercia;s__Leclercia adecarboxylata
CTOTU49090	group-70-1	99.9	0.73	96.25	77442	FALSE	d__Bacteria;p__Proteobacteria;c__Gammaproteobacteria;o__Enterobacterales;f__Enterobacteriaceae;g__Leclercia;s__Leclercia adecarboxylata
CTOTU49110	group-70-1	99.9	0.64	96.7	235287	FALSE	d__Bacteria;p__Proteobacteria;c__Gammaproteobacteria;o__Enterobacterales;f__Enterobacteriaceae;g__Leclercia;s__Leclercia adecarboxylata
CTOTU49139	group-70-1	98.66	0.94	93.96	30526	FALSE	d__Bacteria;p__Proteobacteria;c__Gammaproteobacteria;o__Enterobacterales;f__Enterobacteriaceae;g__Leclercia;s__Leclercia adecarboxylata
CTOTU49142	group-70-1	99.74	0.58	96.84	51668	FALSE	d__Bacteria;p__Proteobacteria;c__Gammaproteobacteria;o__Enterobacterales;f__Enterobacteriaceae;g__Leclercia;s__Leclercia adecarboxylata
CTOTU49158	group-70-1	96.15	0.8	92.15	59819	FALSE	d__Bacteria;p__Proteobacteria;c__Gammaproteobacteria;o__Enterobacterales;f__Enterobacteriaceae;g__Leclercia;s__Leclercia adecarboxylata
CTOTU49195	group-70-1	98.54	0.67	95.19	42588	FALSE	d__Bacteria;p__Proteobacteria;c__Gammaproteobacteria;o__Enterobacterales;f__Enterobacteriaceae;g__Leclercia;s__Leclercia adecarboxylata
CTOTU49220	group-70-1	99.23	0.56	96.43	145111	FALSE	d__Bacteria;p__Proteobacteria;c__Gammaproteobacteria;o__Enterobacterales;f__Enterobacteriaceae;g__Leclercia;s__Leclercia adecarboxylata
CTOTU49234	group-70-1	99.23	0.41	97.18	192107	FALSE	d__Bacteria;p__Proteobacteria;c__Gammaproteobacteria;o__Enterobacterales;f__Enterobacteriaceae;g__Leclercia;s__Leclercia adecarboxylata
CTOTU49266	group-70-1	99.19	0.41	97.14	121258	FALSE	d__Bacteria;p__Proteobacteria;c__Gammaproteobacteria;o__Enterobacterales;f__Enterobacteriaceae;g__Leclercia;s__Leclercia adecarboxylata
CTOTU49326	group-70-1	97.8	1.29	91.35	43145	FALSE	d__Bacteria;p__Proteobacteria;c__Gammaproteobacteria;o__Enterobacterales;f__Enterobacteriaceae;g__Leclercia;s__Leclercia adecarboxylata
CTOTU49377	group-70-1	98.44	0.08	98.04	110445	FALSE	d__Bacteria;p__Proteobacteria;c__Gammaproteobacteria;o__Enterobacterales;f__Enterobacteriaceae;g__Leclercia;s__Leclercia adecarboxylata
CTOTU49382	group-70-1	99.9	0.69	96.45	254658	FALSE	d__Bacteria;p__Proteobacteria;c__Gammaproteobacteria;o__Enterobacterales;f__Enterobacteriaceae;g__Leclercia;s__Leclercia adecarboxylata
CTOTU49417	group-70-1	72.41	0	72.41	74352	FALSE	d__Bacteria;p__Proteobacteria;c__Gammaproteobacteria;o__Enterobacterales;f__Enterobacteriaceae;g__Leclercia;s__Leclercia adecarboxylata
CTOTU49453	group-70-1	99.9	0.58	97	252082	FALSE	d__Bacteria;p__Proteobacteria;c__Gammaproteobacteria;o__Enterobacterales;f__Enterobacteriaceae;g__Leclercia;s__Leclercia adecarboxylata
CTOTU49466	group-70-1	99.55	0.65	96.3	130402	FALSE	d__Bacteria;p__Proteobacteria;c__Gammaproteobacteria;o__Enterobacterales;f__Enterobacteriaceae;g__Leclercia;s__Leclercia adecarboxylata
CTOTU49509	group-70-1	99.64	1.51	92.09	35898	FALSE	d__Bacteria;p__Proteobacteria;c__Gammaproteobacteria;o__Enterobacterales;f__Enterobacteriaceae;g__Leclercia;s__Leclercia adecarboxylata
CTOTU49527	group-70-1	64.81	0	64.81	75975	FALSE	d__Bacteria;p__Proteobacteria;c__Gammaproteobacteria;o__Enterobacterales;f__Enterobacteriaceae;g__Leclercia;s__Leclercia adecarboxylata
CTOTU49543	group-70-1	99.9	0.56	97.1	299761	FALSE	d__Bacteria;p__Proteobacteria;c__Gammaproteobacteria;o__Enterobacterales;f__Enterobacteriaceae;g__Leclercia;s__Leclercia adecarboxylata
CTOTU49547	group-70-1	98.91	0.41	96.86	135854	FALSE	d__Bacteria;p__Proteobacteria;c__Gammaproteobacteria;o__Enterobacterales;f__Enterobacteriaceae;g__Leclercia;s__Leclercia adecarboxylata
CTOTU49560	group-70-1	99.1	1.16	93.3	18290	FALSE	d__Bacteria;p__Proteobacteria;c__Gammaproteobacteria;o__Enterobacterales;f__Enterobacteriaceae;g__Leclercia;s__Leclercia adecarboxylata
CTOTU49588	group-70-1	99.81	0.85	95.56	103763	FALSE	d__Bacteria;p__Proteobacteria;c__Gammaproteobacteria;o__Enterobacterales;f__Enterobacteriaceae;g__Leclercia;s__Leclercia adecarboxylata
CTOTU49630	group-70-1	99.9	0.55	97.15	239607	FALSE	d__Bacteria;p__Proteobacteria;c__Gammaproteobacteria;o__Enterobacterales;f__Enterobacteriaceae;g__Leclercia;s__Leclercia adecarboxylata
CTOTU49657	group-70-1	96.92	0.33	95.27	110039	FALSE	d__Bacteria;p__Proteobacteria;c__Gammaproteobacteria;o__Enterobacterales;f__Enterobacteriaceae;g__Leclercia;s__Leclercia adecarboxylata
CTOTU49677	group-70-1	99.21	0.45	96.96	108020	FALSE	d__Bacteria;p__Proteobacteria;c__Gammaproteobacteria;o__Enterobacterales;f__Enterobacteriaceae;g__Leclercia;s__Leclercia adecarboxylata
CTOTU49690	group-70-1	98.66	0.68	95.26	81979	FALSE	d__Bacteria;p__Proteobacteria;c__Gammaproteobacteria;o__Enterobacterales;f__Enterobacteriaceae;g__Leclercia;s__Leclercia adecarboxylata
CTOTU49709	group-70-1	98.91	0.52	96.31	173282	FALSE	d__Bacteria;p__Proteobacteria;c__Gammaproteobacteria;o__Enterobacterales;f__Enterobacteriaceae;g__Leclercia;s__Leclercia adecarboxylata
CTOTU49746	group-70-1	98.31	1.25	92.06	16417	FALSE	d__Bacteria;p__Proteobacteria;c__Gammaproteobacteria;o__Enterobacterales;f__Enterobacteriaceae;g__Leclercia;s__Leclercia adecarboxylata
CTOTU49761	group-70-1	99.9	0.7	96.4	254752	FALSE	d__Bacteria;p__Proteobacteria;c__Gammaproteobacteria;o__Enterobacterales;f__Enterobacteriaceae;g__Leclercia;s__Leclercia adecarboxylata
CTOTU49812	group-70-1	98.5	0.74	94.8	64838	FALSE	d__Bacteria;p__Proteobacteria;c__Gammaproteobacteria;o__Enterobacterales;f__Enterobacteriaceae;g__Leclercia;s__Leclercia adecarboxylata
CTOTU49816	group-70-1	61.21	1.72	52.61	85799	FALSE	d__Bacteria;p__Proteobacteria;c__Gammaproteobacteria;o__Enterobacterales;f__Enterobacteriaceae;g__Leclercia;s__Leclercia adecarboxylata
CTOTU49819	group-70-1	62.23	0	62.23	20695	FALSE	d__Bacteria;p__Proteobacteria;c__Gammaproteobacteria;o__Enterobacterales;f__Enterobacteriaceae;g__Leclercia;s__Leclercia adecarboxylata
CTOTU49838	group-70-1	99.59	0.54	96.89	259129	FALSE	d__Bacteria;p__Proteobacteria;c__Gammaproteobacteria;o__Enterobacterales;f__Enterobacteriaceae;g__Leclercia;s__Leclercia adecarboxylata
CTOTU49853	group-70-1	98.87	0.41	96.82	109108	FALSE	d__Bacteria;p__Proteobacteria;c__Gammaproteobacteria;o__Enterobacterales;f__Enterobacteriaceae;g__Leclercia;s__Leclercia adecarboxylata
CTOTU49876	group-70-1	55.17	0	55.17	11543	FALSE	d__Bacteria;p__Proteobacteria;c__Gammaproteobacteria;o__Enterobacterales;f__Enterobacteriaceae;g__Leclercia;s__Leclercia adecarboxylata
CTOTU49890	group-70-1	99.59	0.55	96.84	254670	FALSE	d__Bacteria;p__Proteobacteria;c__Gammaproteobacteria;o__Enterobacterales;f__Enterobacteriaceae;g__Leclercia;s__Leclercia adecarboxylata
CTOTU49897	group-70-1	99.9	0.55	97.15	261353	FALSE	d__Bacteria;p__Proteobacteria;c__Gammaproteobacteria;o__Enterobacterales;f__Enterobacteriaceae;g__Leclercia;s__Leclercia adecarboxylata
CTOTU49905	group-70-1	99.68	0.64	96.48	86759	FALSE	d__Bacteria;p__Proteobacteria;c__Gammaproteobacteria;o__Enterobacterales;f__Enterobacteriaceae;g__Leclercia;s__Leclercia adecarboxylata
CTOTU49907	group-70-1	90.89	2.88	76.49	15407	FALSE	d__Bacteria;p__Proteobacteria;c__Gammaproteobacteria;o__Enterobacterales;f__Enterobacteriaceae;g__Leclercia;s__Leclercia adecarboxylata
CTOTU49917	group-70-1	99.67	0.81	95.62	85879	FALSE	d__Bacteria;p__Proteobacteria;c__Gammaproteobacteria;o__Enterobacterales;f__Enterobacteriaceae;g__Leclercia;s__Leclercia adecarboxylata
CTOTU49931	group-70-1	96.6	0.79	92.65	151078	FALSE	d__Bacteria;p__Proteobacteria;c__Gammaproteobacteria;o__Enterobacterales;f__Enterobacteriaceae;g__Leclercia;s__Leclercia adecarboxylata
CTOTU49940	group-70-1	99.9	0.55	97.15	253605	FALSE	d__Bacteria;p__Proteobacteria;c__Gammaproteobacteria;o__Enterobacterales;f__Enterobacteriaceae;g__Leclercia;s__Leclercia adecarboxylata
CTOTU49957	group-70-1	99.59	0.55	96.84	235289	FALSE	d__Bacteria;p__Proteobacteria;c__Gammaproteobacteria;o__Enterobacterales;f__Enterobacteriaceae;g__Leclercia;s__Leclercia adecarboxylata
CTOTU49976	group-70-1	98.16	0.95	93.41	59117	FALSE	d__Bacteria;p__Proteobacteria;c__Gammaproteobacteria;o__Enterobacterales;f__Enterobacteriaceae;g__Leclercia;s__Leclercia adecarboxylata
CTOTU50026	group-70-1	98.27	0.19	97.32	73692	FALSE	d__Bacteria;p__Proteobacteria;c__Gammaproteobacteria;o__Enterobacterales;f__Enterobacteriaceae;g__Leclercia;s__Leclercia adecarboxylata
CTOTU50145	group-70-1	99.54	0.24	98.34	32585	FALSE	d__Bacteria;p__Proteobacteria;c__Gammaproteobacteria;o__Enterobacterales;f__Enterobacteriaceae;g__Leclercia;s__Leclercia adecarboxylata
CTOTU50200	group-70-1	99.44	0.75	95.69	105215	FALSE	d__Bacteria;p__Proteobacteria;c__Gammaproteobacteria;o__Enterobacterales;f__Enterobacteriaceae;g__Leclercia;s__Leclercia adecarboxylata
CTOTU50208	group-70-1	96.42	0.38	94.52	29577	FALSE	d__Bacteria;p__Proteobacteria;c__Gammaproteobacteria;o__Enterobacterales;f__Enterobacteriaceae;g__Leclercia;s__Leclercia adecarboxylata
CTOTU50258	group-70-1	97.98	6.97	63.13	146026	FALSE	d__Bacteria;p__Proteobacteria;c__Gammaproteobacteria;o__Enterobacterales;f__Enterobacteriaceae;g__Leclercia;s__Leclercia adecarboxylata
CTOTU50338	group-70-1	99.23	0.41	97.18	215932	FALSE	d__Bacteria;p__Proteobacteria;c__Gammaproteobacteria;o__Enterobacterales;f__Enterobacteriaceae;g__Leclercia;s__Leclercia adecarboxylata
CTOTU50362	group-70-1	97.09	1.42	89.99	12429	FALSE	d__Bacteria;p__Proteobacteria;c__Gammaproteobacteria;o__Enterobacterales;f__Enterobacteriaceae;g__Leclercia;s__Leclercia adecarboxylata
CTOTU50369	group-70-1	96.48	0.41	94.43	87019	FALSE	d__Bacteria;p__Proteobacteria;c__Gammaproteobacteria;o__Enterobacterales;f__Enterobacteriaceae;g__Leclercia;s__Leclercia adecarboxylata
CTOTU50377	group-70-1	97.79	0.41	95.74	44050	FALSE	d__Bacteria;p__Proteobacteria;c__Gammaproteobacteria;o__Enterobacterales;f__Enterobacteriaceae;g__Leclercia;s__Leclercia adecarboxylata
CTOTU50420	group-70-1	99.23	0.45	96.98	204318	FALSE	d__Bacteria;p__Proteobacteria;c__Gammaproteobacteria;o__Enterobacterales;f__Enterobacteriaceae;g__Leclercia;s__Leclercia adecarboxylata
CTOTU50424	group-70-1	99.43	2.13	88.78	125736	FALSE	d__Bacteria;p__Proteobacteria;c__Gammaproteobacteria;o__Enterobacterales;f__Enterobacteriaceae;g__Leclercia;s__Leclercia adecarboxylata
CTOTU50431	group-70-1	98.26	2.49	85.81	23976	FALSE	d__Bacteria;p__Proteobacteria;c__Gammaproteobacteria;o__Enterobacterales;f__Enterobacteriaceae;g__Leclercia;s__Leclercia adecarboxylata
CTOTU50450	group-70-1	98.36	0.56	95.56	37844	FALSE	d__Bacteria;p__Proteobacteria;c__Gammaproteobacteria;o__Enterobacterales;f__Enterobacteriaceae;g__Leclercia;s__Leclercia adecarboxylata
CTOTU50456	group-70-1	98.61	0.56	95.81	97609	FALSE	d__Bacteria;p__Proteobacteria;c__Gammaproteobacteria;o__Enterobacterales;f__Enterobacteriaceae;g__Leclercia;s__Leclercia adecarboxylata
CTOTU50478	group-70-1	98.91	0.68	95.51	195787	FALSE	d__Bacteria;p__Proteobacteria;c__Gammaproteobacteria;o__Enterobacterales;f__Enterobacteriaceae;g__Leclercia;s__Leclercia adecarboxylata
CTOTU50518	group-70-1	99.9	0.55	97.15	115979	FALSE	d__Bacteria;p__Proteobacteria;c__Gammaproteobacteria;o__Enterobacterales;f__Enterobacteriaceae;g__Leclercia;s__Leclercia adecarboxylata
CTOTU50565	group-70-1	99.7	1.23	93.55	156645	FALSE	d__Bacteria;p__Proteobacteria;c__Gammaproteobacteria;o__Enterobacterales;f__Enterobacteriaceae;g__Leclercia;s__Leclercia adecarboxylata
CTOTU50608	group-70-1	99.59	1.65	91.34	235410	FALSE	d__Bacteria;p__Proteobacteria;c__Gammaproteobacteria;o__Enterobacterales;f__Enterobacteriaceae;g__Leclercia;s__Leclercia adecarboxylata
CTOTU50623	group-70-1	99.9	0.5	97.4	231262	FALSE	d__Bacteria;p__Proteobacteria;c__Gammaproteobacteria;o__Enterobacterales;f__Enterobacteriaceae;g__Leclercia;s__Leclercia adecarboxylata
CTOTU50640	group-70-1	99.08	0.63	95.93	58589	FALSE	d__Bacteria;p__Proteobacteria;c__Gammaproteobacteria;o__Enterobacterales;f__Enterobacteriaceae;g__Leclercia;s__Leclercia adecarboxylata
CTOTU50652	group-70-1	91.35	0.6	88.35	33972	FALSE	d__Bacteria;p__Proteobacteria;c__Gammaproteobacteria;o__Enterobacterales;f__Enterobacteriaceae;g__Leclercia;s__Leclercia adecarboxylata
CTOTU50776	group-70-1	57.92	0	57.92	24369	FALSE	d__Bacteria;p__Proteobacteria;c__Gammaproteobacteria;o__Enterobacterales;f__Enterobacteriaceae;g__Leclercia;s__Leclercia adecarboxylata
CTOTU50786	group-70-1	97.27	0.99	92.32	156453	FALSE	d__Bacteria;p__Proteobacteria;c__Gammaproteobacteria;o__Enterobacterales;f__Enterobacteriaceae;g__Leclercia;s__Leclercia adecarboxylata
CTOTU50823	group-70-1	96.66	1.17	90.81	61596	FALSE	d__Bacteria;p__Proteobacteria;c__Gammaproteobacteria;o__Enterobacterales;f__Enterobacteriaceae;g__Leclercia;s__Leclercia adecarboxylata
CTOTU46757	group-71-1	65.86	2.59	52.91	11733	FALSE	d__Bacteria;p__Proteobacteria;c__Gammaproteobacteria;o__Pseudomonadales;f__Moraxellaceae;g__Acinetobacter;s__Acinetobacter sp002365595
CTOTU46767	group-71-1	52.07	0	52.07	27658	FALSE	d__Bacteria;p__Proteobacteria;c__Gammaproteobacteria;o__Pseudomonadales;f__Moraxellaceae;g__Acinetobacter;s__Acinetobacter sp002365595
CTOTU46939	group-71-1	71.14	3.45	53.89	28198	FALSE	d__Bacteria;p__Proteobacteria;c__Gammaproteobacteria;o__Pseudomonadales;f__Moraxellaceae;g__Acinetobacter;s__Acinetobacter sp002365595
CTOTU47330	group-71-1	100	3.01	84.95	150643	FALSE	d__Bacteria;p__Proteobacteria;c__Gammaproteobacteria;o__Pseudomonadales;f__Moraxellaceae;g__Acinetobacter;s__Acinetobacter sp002365595
CTOTU48370	group-71-1	100	0	100	218217	TRUE	d__Bacteria;p__Proteobacteria;c__Gammaproteobacteria;o__Pseudomonadales;f__Moraxellaceae;g__Acinetobacter;s__Acinetobacter sp002365595
CTOTU50781	group-71-1	82.05	1.72	73.45	33353	FALSE	d__Bacteria;p__Proteobacteria;c__Gammaproteobacteria;o__Pseudomonadales;f__Moraxellaceae;g__Acinetobacter;s__Acinetobacter sp002365595
CTOTU46759	group-72-1	59.83	0	59.83	15589	FALSE	d__Bacteria;p__Proteobacteria;c__Gammaproteobacteria;o__Pseudomonadales;f__Moraxellaceae;g__Acinetobacter;s__Acinetobacter schindleri
CTOTU46831	group-72-1	93.01	0.55	90.26	72410	FALSE	d__Bacteria;p__Proteobacteria;c__Gammaproteobacteria;o__Pseudomonadales;f__Moraxellaceae;g__Acinetobacter;s__Acinetobacter schindleri
CTOTU47014	group-72-1	99.73	0	99.73	36427	FALSE	d__Bacteria;p__Proteobacteria;c__Gammaproteobacteria;o__Pseudomonadales;f__Moraxellaceae;g__Acinetobacter;s__Acinetobacter schindleri
CTOTU47095	group-72-1	99.05	0.17	98.2	88803	FALSE	d__Bacteria;p__Proteobacteria;c__Gammaproteobacteria;o__Pseudomonadales;f__Moraxellaceae;g__Acinetobacter;s__Acinetobacter schindleri
CTOTU47113	group-72-1	99.41	0.57	96.56	29929	FALSE	d__Bacteria;p__Proteobacteria;c__Gammaproteobacteria;o__Pseudomonadales;f__Moraxellaceae;g__Acinetobacter;s__Acinetobacter schindleri
CTOTU47180	group-72-1	96.28	0.55	93.53	20663	FALSE	d__Bacteria;p__Proteobacteria;c__Gammaproteobacteria;o__Pseudomonadales;f__Moraxellaceae;g__Acinetobacter;s__Acinetobacter schindleri
CTOTU47378	group-72-1	89.73	0	89.73	23324	FALSE	d__Bacteria;p__Proteobacteria;c__Gammaproteobacteria;o__Pseudomonadales;f__Moraxellaceae;g__Acinetobacter;s__Acinetobacter schindleri
CTOTU47488	group-72-1	99.74	0.41	97.69	85234	FALSE	d__Bacteria;p__Proteobacteria;c__Gammaproteobacteria;o__Pseudomonadales;f__Moraxellaceae;g__Acinetobacter;s__Acinetobacter schindleri
CTOTU47546	group-72-1	93.46	2.58	80.56	12996	FALSE	d__Bacteria;p__Proteobacteria;c__Gammaproteobacteria;o__Pseudomonadales;f__Moraxellaceae;g__Acinetobacter;s__Acinetobacter schindleri
CTOTU47663	group-72-1	81.33	0.67	77.98	12197	FALSE	d__Bacteria;p__Proteobacteria;c__Gammaproteobacteria;o__Pseudomonadales;f__Moraxellaceae;g__Acinetobacter;s__Acinetobacter schindleri
CTOTU47812	group-72-1	100	0	100	87548	TRUE	d__Bacteria;p__Proteobacteria;c__Gammaproteobacteria;o__Pseudomonadales;f__Moraxellaceae;g__Acinetobacter;s__Acinetobacter schindleri
CTOTU49592	group-72-1	99.73	0.14	99.03	192852	FALSE	d__Bacteria;p__Proteobacteria;c__Gammaproteobacteria;o__Pseudomonadales;f__Moraxellaceae;g__Acinetobacter;s__Acinetobacter schindleri
CTOTU50444	group-72-1	89.74	0.57	86.89	14396	FALSE	d__Bacteria;p__Proteobacteria;c__Gammaproteobacteria;o__Pseudomonadales;f__Moraxellaceae;g__Acinetobacter;s__Acinetobacter schindleri
CTOTU46760	group-73-1	99.9	0.4	97.9	230110	FALSE	d__Bacteria;p__Proteobacteria;c__Gammaproteobacteria;o__Enterobacterales;f__Enterobacteriaceae;g__Enterobacter;s__Enterobacter ludwigii
CTOTU47253	group-73-1	98.52	0.19	97.57	150144	FALSE	d__Bacteria;p__Proteobacteria;c__Gammaproteobacteria;o__Enterobacterales;f__Enterobacteriaceae;g__Enterobacter;s__Enterobacter ludwigii
CTOTU48596	group-73-1	98.87	0.3	97.37	279213	FALSE	d__Bacteria;p__Proteobacteria;c__Gammaproteobacteria;o__Enterobacterales;f__Enterobacteriaceae;g__Enterobacter;s__Enterobacter ludwigii
CTOTU49398	group-73-1	97.84	0.55	95.09	159185	FALSE	d__Bacteria;p__Proteobacteria;c__Gammaproteobacteria;o__Enterobacterales;f__Enterobacteriaceae;g__Enterobacter;s__Enterobacter ludwigii
CTOTU49652	group-73-1	99.82	0.23	98.67	132707	TRUE	d__Bacteria;p__Proteobacteria;c__Gammaproteobacteria;o__Enterobacterales;f__Enterobacteriaceae;g__Enterobacter;s__Enterobacter ludwigii
CTOTU46761	group-74-1	68.61	3.45	51.36	51176	FALSE	d__Bacteria;p__Proteobacteria;c__Gammaproteobacteria;o__Enterobacterales;f__Enterobacteriaceae;g__Citrobacter;s__Citrobacter freundii
CTOTU48696	group-74-1	100	0.4	98	112807	TRUE	d__Bacteria;p__Proteobacteria;c__Gammaproteobacteria;o__Enterobacterales;f__Enterobacteriaceae;g__Citrobacter;s__Citrobacter freundii
CTOTU46764	group-75-1	98.29	0.2	97.29	50859	TRUE	d__Bacteria;p__Proteobacteria;c__Gammaproteobacteria;o__Enterobacterales;f__Enterobacteriaceae;g__Pantoea;s__Pantoea ludwigii_B
CTOTU49201	group-75-1	95.15	1.87	85.8	10165	FALSE	d__Bacteria;p__Proteobacteria;c__Gammaproteobacteria;o__Enterobacterales;f__Enterobacteriaceae;g__Pantoea;s__Pantoea ludwigii_B
CTOTU46777	group-79-1	77.74	1.72	69.14	86111	FALSE	d__Bacteria;p__Proteobacteria;c__Gammaproteobacteria;o__Enterobacterales;f__Enterobacteriaceae;g__Leclercia;s__Leclercia sp003024485
CTOTU46815	group-79-1	99.7	2.16	88.9	125213	FALSE	d__Bacteria;p__Proteobacteria;c__Gammaproteobacteria;o__Enterobacterales;f__Enterobacteriaceae;g__Leclercia;s__Leclercia sp003024485
CTOTU47904	group-79-1	99.34	0.52	96.74	280620	FALSE	d__Bacteria;p__Proteobacteria;c__Gammaproteobacteria;o__Enterobacterales;f__Enterobacteriaceae;g__Leclercia;s__Leclercia sp003024485
CTOTU48707	group-79-1	96.18	0.36	94.38	24077	FALSE	d__Bacteria;p__Proteobacteria;c__Gammaproteobacteria;o__Enterobacterales;f__Enterobacteriaceae;g__Leclercia;s__Leclercia sp003024485
CTOTU49554	group-79-1	100	0.61	96.95	221996	TRUE	d__Bacteria;p__Proteobacteria;c__Gammaproteobacteria;o__Enterobacterales;f__Enterobacteriaceae;g__Leclercia;s__Leclercia sp003024485
CTOTU14228	group-8-1	71.52	0	71.52	131584	FALSE	d__Bacteria;p__Patescibacteria;c__Paceibacteria;o__UBA9983_A;f__UBA5272;g__;s__
CTOTU14267	group-8-1	74.33	0	74.33	58170	TRUE	d__Bacteria;p__Patescibacteria;c__Paceibacteria;o__UBA9983_A;f__UBA5272;g__;s__
CTOTU46778	group-80-1	98.16	0.3	96.66	68209	TRUE	d__Bacteria;p__Proteobacteria;c__Gammaproteobacteria;o__Xanthomonadales;f__Xanthomonadaceae;g__Stenotrophomonas;s__Stenotrophomonas maltophilia_AP
CTOTU47485	group-80-1	94.61	0.76	90.81	31587	FALSE	d__Bacteria;p__Proteobacteria;c__Gammaproteobacteria;o__Xanthomonadales;f__Xanthomonadaceae;g__Stenotrophomonas;s__Stenotrophomonas maltophilia_AP
CTOTU47505	group-80-1	99.39	0.86	95.09	43605	FALSE	d__Bacteria;p__Proteobacteria;c__Gammaproteobacteria;o__Xanthomonadales;f__Xanthomonadaceae;g__Stenotrophomonas;s__Stenotrophomonas maltophilia_AP
CTOTU48580	group-80-1	99.89	0.96	95.09	67111	FALSE	d__Bacteria;p__Proteobacteria;c__Gammaproteobacteria;o__Xanthomonadales;f__Xanthomonadaceae;g__Stenotrophomonas;s__Stenotrophomonas maltophilia_AP
CTOTU48777	group-80-1	98.22	0.38	96.32	36470	FALSE	d__Bacteria;p__Proteobacteria;c__Gammaproteobacteria;o__Xanthomonadales;f__Xanthomonadaceae;g__Stenotrophomonas;s__Stenotrophomonas maltophilia_AP
CTOTU50455	group-80-1	93.59	0.47	91.24	573961	FALSE	d__Bacteria;p__Proteobacteria;c__Gammaproteobacteria;o__Xanthomonadales;f__Xanthomonadaceae;g__Stenotrophomonas;s__Stenotrophomonas maltophilia_AP
CTOTU46781	group-81-1	99.93	0.05	99.68	190594	TRUE	d__Bacteria;p__Proteobacteria;c__Gammaproteobacteria;o__Xanthomonadales;f__Xanthomonadaceae;g__Stenotrophomonas;s__Stenotrophomonas geniculata
CTOTU47773	group-81-1	99.24	0.04	99.04	36536	FALSE	d__Bacteria;p__Proteobacteria;c__Gammaproteobacteria;o__Xanthomonadales;f__Xanthomonadaceae;g__Stenotrophomonas;s__Stenotrophomonas geniculata
CTOTU47805	group-81-1	95.15	0.11	94.6	17293	FALSE	d__Bacteria;p__Proteobacteria;c__Gammaproteobacteria;o__Xanthomonadales;f__Xanthomonadaceae;g__Stenotrophomonas;s__Stenotrophomonas geniculata
CTOTU48629	group-81-1	100	0.11	99.45	69439	FALSE	d__Bacteria;p__Proteobacteria;c__Gammaproteobacteria;o__Xanthomonadales;f__Xanthomonadaceae;g__Stenotrophomonas;s__Stenotrophomonas geniculata
CTOTU48845	group-81-1	100	0.62	96.9	125783	FALSE	d__Bacteria;p__Proteobacteria;c__Gammaproteobacteria;o__Xanthomonadales;f__Xanthomonadaceae;g__Stenotrophomonas;s__Stenotrophomonas geniculata
CTOTU48936	group-81-1	100	0.09	99.55	566696	FALSE	d__Bacteria;p__Proteobacteria;c__Gammaproteobacteria;o__Xanthomonadales;f__Xanthomonadaceae;g__Stenotrophomonas;s__Stenotrophomonas geniculata
CTOTU49160	group-81-1	88.87	0.86	84.57	11157	FALSE	d__Bacteria;p__Proteobacteria;c__Gammaproteobacteria;o__Xanthomonadales;f__Xanthomonadaceae;g__Stenotrophomonas;s__Stenotrophomonas geniculata
CTOTU49169	group-81-1	100	0	100	226940	FALSE	d__Bacteria;p__Proteobacteria;c__Gammaproteobacteria;o__Xanthomonadales;f__Xanthomonadaceae;g__Stenotrophomonas;s__Stenotrophomonas geniculata
CTOTU49244	group-81-1	99.93	0.3	98.43	115927	FALSE	d__Bacteria;p__Proteobacteria;c__Gammaproteobacteria;o__Xanthomonadales;f__Xanthomonadaceae;g__Stenotrophomonas;s__Stenotrophomonas geniculata
CTOTU49284	group-81-1	99.83	0	99.83	147283	FALSE	d__Bacteria;p__Proteobacteria;c__Gammaproteobacteria;o__Xanthomonadales;f__Xanthomonadaceae;g__Stenotrophomonas;s__Stenotrophomonas geniculata
CTOTU49741	group-81-1	100	0	100	77092	FALSE	d__Bacteria;p__Proteobacteria;c__Gammaproteobacteria;o__Xanthomonadales;f__Xanthomonadaceae;g__Stenotrophomonas;s__Stenotrophomonas geniculata
CTOTU49755	group-81-1	90.16	1.33	83.51	23445	FALSE	d__Bacteria;p__Proteobacteria;c__Gammaproteobacteria;o__Xanthomonadales;f__Xanthomonadaceae;g__Stenotrophomonas;s__Stenotrophomonas geniculata
CTOTU49796	group-81-1	87.35	1.19	81.4	18918	FALSE	d__Bacteria;p__Proteobacteria;c__Gammaproteobacteria;o__Xanthomonadales;f__Xanthomonadaceae;g__Stenotrophomonas;s__Stenotrophomonas geniculata
CTOTU49799	group-81-1	99.66	0.3	98.16	63346	FALSE	d__Bacteria;p__Proteobacteria;c__Gammaproteobacteria;o__Xanthomonadales;f__Xanthomonadaceae;g__Stenotrophomonas;s__Stenotrophomonas geniculata
CTOTU49824	group-81-1	84.28	5.82	55.18	10177	FALSE	d__Bacteria;p__Proteobacteria;c__Gammaproteobacteria;o__Xanthomonadales;f__Xanthomonadaceae;g__Stenotrophomonas;s__Stenotrophomonas geniculata
CTOTU50094	group-81-1	100	0	100	161366	FALSE	d__Bacteria;p__Proteobacteria;c__Gammaproteobacteria;o__Xanthomonadales;f__Xanthomonadaceae;g__Stenotrophomonas;s__Stenotrophomonas geniculata
CTOTU50121	group-81-1	100	0	100	242483	FALSE	d__Bacteria;p__Proteobacteria;c__Gammaproteobacteria;o__Xanthomonadales;f__Xanthomonadaceae;g__Stenotrophomonas;s__Stenotrophomonas geniculata
CTOTU50136	group-81-1	99.66	0.11	99.11	230781	FALSE	d__Bacteria;p__Proteobacteria;c__Gammaproteobacteria;o__Xanthomonadales;f__Xanthomonadaceae;g__Stenotrophomonas;s__Stenotrophomonas geniculata
CTOTU50193	group-81-1	100	0.94	95.3	654063	FALSE	d__Bacteria;p__Proteobacteria;c__Gammaproteobacteria;o__Xanthomonadales;f__Xanthomonadaceae;g__Stenotrophomonas;s__Stenotrophomonas geniculata
CTOTU50785	group-81-1	99.66	0	99.66	330368	FALSE	d__Bacteria;p__Proteobacteria;c__Gammaproteobacteria;o__Xanthomonadales;f__Xanthomonadaceae;g__Stenotrophomonas;s__Stenotrophomonas geniculata
CTOTU46787	group-82-1	99.63	0.41	97.58	106618	FALSE	d__Bacteria;p__Proteobacteria;c__Gammaproteobacteria;o__Enterobacterales;f__Enterobacteriaceae;g__Mixta;s__Mixta calida
CTOTU47165	group-82-1	99.95	0.41	97.9	100153	TRUE	d__Bacteria;p__Proteobacteria;c__Gammaproteobacteria;o__Enterobacterales;f__Enterobacteriaceae;g__Mixta;s__Mixta calida
CTOTU47345	group-82-1	97.23	1.43	90.08	10263	FALSE	d__Bacteria;p__Proteobacteria;c__Gammaproteobacteria;o__Enterobacterales;f__Enterobacteriaceae;g__Mixta;s__Mixta calida
CTOTU47587	group-82-1	99.79	0.41	97.74	137197	FALSE	d__Bacteria;p__Proteobacteria;c__Gammaproteobacteria;o__Enterobacterales;f__Enterobacteriaceae;g__Mixta;s__Mixta calida
CTOTU47990	group-82-1	97.71	0.41	95.66	80708	FALSE	d__Bacteria;p__Proteobacteria;c__Gammaproteobacteria;o__Enterobacterales;f__Enterobacteriaceae;g__Mixta;s__Mixta calida
CTOTU48073	group-82-1	99.63	0.41	97.58	68140	FALSE	d__Bacteria;p__Proteobacteria;c__Gammaproteobacteria;o__Enterobacterales;f__Enterobacteriaceae;g__Mixta;s__Mixta calida
CTOTU48269	group-82-1	97.13	2.51	84.58	20351	FALSE	d__Bacteria;p__Proteobacteria;c__Gammaproteobacteria;o__Enterobacterales;f__Enterobacteriaceae;g__Mixta;s__Mixta calida
CTOTU50269	group-82-1	99.79	0.58	96.89	69009	FALSE	d__Bacteria;p__Proteobacteria;c__Gammaproteobacteria;o__Enterobacterales;f__Enterobacteriaceae;g__Mixta;s__Mixta calida
CTOTU50294	group-82-1	99.79	0.41	97.74	229002	FALSE	d__Bacteria;p__Proteobacteria;c__Gammaproteobacteria;o__Enterobacterales;f__Enterobacteriaceae;g__Mixta;s__Mixta calida
CTOTU50665	group-82-1	73.28	0	73.28	19438	FALSE	d__Bacteria;p__Proteobacteria;c__Gammaproteobacteria;o__Enterobacterales;f__Enterobacteriaceae;g__Mixta;s__Mixta calida
CTOTU50679	group-82-1	97.54	0.74	93.84	65381	FALSE	d__Bacteria;p__Proteobacteria;c__Gammaproteobacteria;o__Enterobacterales;f__Enterobacteriaceae;g__Mixta;s__Mixta calida
CTOTU50767	group-82-1	98.81	1.39	91.86	114811	FALSE	d__Bacteria;p__Proteobacteria;c__Gammaproteobacteria;o__Enterobacterales;f__Enterobacteriaceae;g__Mixta;s__Mixta calida
CTOTU46788	group-83-1	100	0.27	98.65	455282	FALSE	d__Bacteria;p__Proteobacteria;c__Gammaproteobacteria;o__Pseudomonadales;f__Pseudomonadaceae;g__Pseudomonas_A;s__Pseudomonas_A nitrititolerans
CTOTU46812	group-83-1	96.65	0.14	95.95	61561	FALSE	d__Bacteria;p__Proteobacteria;c__Gammaproteobacteria;o__Pseudomonadales;f__Pseudomonadaceae;g__Pseudomonas_A;s__Pseudomonas_A nitrititolerans
CTOTU46833	group-83-1	99.38	1.3	92.88	157037	FALSE	d__Bacteria;p__Proteobacteria;c__Gammaproteobacteria;o__Pseudomonadales;f__Pseudomonadaceae;g__Pseudomonas_A;s__Pseudomonas_A nitrititolerans
CTOTU46973	group-83-1	60.69	0	60.69	24740	FALSE	d__Bacteria;p__Proteobacteria;c__Gammaproteobacteria;o__Pseudomonadales;f__Pseudomonadaceae;g__Pseudomonas_A;s__Pseudomonas_A nitrititolerans
CTOTU47013	group-83-1	97.13	0.27	95.78	196653	FALSE	d__Bacteria;p__Proteobacteria;c__Gammaproteobacteria;o__Pseudomonadales;f__Pseudomonadaceae;g__Pseudomonas_A;s__Pseudomonas_A nitrititolerans
CTOTU47072	group-83-1	87.41	1.17	81.56	12440	FALSE	d__Bacteria;p__Proteobacteria;c__Gammaproteobacteria;o__Pseudomonadales;f__Pseudomonadaceae;g__Pseudomonas_A;s__Pseudomonas_A nitrititolerans
CTOTU47300	group-83-1	98.5	1.57	90.65	25655	FALSE	d__Bacteria;p__Proteobacteria;c__Gammaproteobacteria;o__Pseudomonadales;f__Pseudomonadaceae;g__Pseudomonas_A;s__Pseudomonas_A nitrititolerans
CTOTU47340	group-83-1	100	0.48	97.6	253015	FALSE	d__Bacteria;p__Proteobacteria;c__Gammaproteobacteria;o__Pseudomonadales;f__Pseudomonadaceae;g__Pseudomonas_A;s__Pseudomonas_A nitrititolerans
CTOTU47347	group-83-1	100	0.48	97.6	239433	FALSE	d__Bacteria;p__Proteobacteria;c__Gammaproteobacteria;o__Pseudomonadales;f__Pseudomonadaceae;g__Pseudomonas_A;s__Pseudomonas_A nitrititolerans
CTOTU47359	group-83-1	96.79	1.09	91.34	20610	FALSE	d__Bacteria;p__Proteobacteria;c__Gammaproteobacteria;o__Pseudomonadales;f__Pseudomonadaceae;g__Pseudomonas_A;s__Pseudomonas_A nitrititolerans
CTOTU47375	group-83-1	94.07	1.09	88.62	20375	FALSE	d__Bacteria;p__Proteobacteria;c__Gammaproteobacteria;o__Pseudomonadales;f__Pseudomonadaceae;g__Pseudomonas_A;s__Pseudomonas_A nitrititolerans
CTOTU47387	group-83-1	92.43	0.55	89.68	31995	FALSE	d__Bacteria;p__Proteobacteria;c__Gammaproteobacteria;o__Pseudomonadales;f__Pseudomonadaceae;g__Pseudomonas_A;s__Pseudomonas_A nitrititolerans
CTOTU47456	group-83-1	99.18	0.48	96.78	202296	FALSE	d__Bacteria;p__Proteobacteria;c__Gammaproteobacteria;o__Pseudomonadales;f__Pseudomonadaceae;g__Pseudomonas_A;s__Pseudomonas_A nitrititolerans
CTOTU47629	group-83-1	97.53	0.27	96.18	94291	FALSE	d__Bacteria;p__Proteobacteria;c__Gammaproteobacteria;o__Pseudomonadales;f__Pseudomonadaceae;g__Pseudomonas_A;s__Pseudomonas_A nitrititolerans
CTOTU47656	group-83-1	99.59	1.98	89.69	139288	FALSE	d__Bacteria;p__Proteobacteria;c__Gammaproteobacteria;o__Pseudomonadales;f__Pseudomonadaceae;g__Pseudomonas_A;s__Pseudomonas_A nitrititolerans
CTOTU47659	group-83-1	100	0.27	98.65	232690	FALSE	d__Bacteria;p__Proteobacteria;c__Gammaproteobacteria;o__Pseudomonadales;f__Pseudomonadaceae;g__Pseudomonas_A;s__Pseudomonas_A nitrititolerans
CTOTU47687	group-83-1	99.59	0.68	96.19	111556	FALSE	d__Bacteria;p__Proteobacteria;c__Gammaproteobacteria;o__Pseudomonadales;f__Pseudomonadaceae;g__Pseudomonas_A;s__Pseudomonas_A nitrititolerans
CTOTU47703	group-83-1	99.48	0.68	96.08	195798	FALSE	d__Bacteria;p__Proteobacteria;c__Gammaproteobacteria;o__Pseudomonadales;f__Pseudomonadaceae;g__Pseudomonas_A;s__Pseudomonas_A nitrititolerans
CTOTU47708	group-83-1	100	0.31	98.45	110058	FALSE	d__Bacteria;p__Proteobacteria;c__Gammaproteobacteria;o__Pseudomonadales;f__Pseudomonadaceae;g__Pseudomonas_A;s__Pseudomonas_A nitrititolerans
CTOTU47729	group-83-1	100	0.27	98.65	96623	FALSE	d__Bacteria;p__Proteobacteria;c__Gammaproteobacteria;o__Pseudomonadales;f__Pseudomonadaceae;g__Pseudomonas_A;s__Pseudomonas_A nitrititolerans
CTOTU47730	group-83-1	99.59	0.68	96.19	140198	FALSE	d__Bacteria;p__Proteobacteria;c__Gammaproteobacteria;o__Pseudomonadales;f__Pseudomonadaceae;g__Pseudomonas_A;s__Pseudomonas_A nitrititolerans
CTOTU47733	group-83-1	99.99	0.89	95.54	103796	FALSE	d__Bacteria;p__Proteobacteria;c__Gammaproteobacteria;o__Pseudomonadales;f__Pseudomonadaceae;g__Pseudomonas_A;s__Pseudomonas_A nitrititolerans
CTOTU47739	group-83-1	100	0.79	96.05	143685	FALSE	d__Bacteria;p__Proteobacteria;c__Gammaproteobacteria;o__Pseudomonadales;f__Pseudomonadaceae;g__Pseudomonas_A;s__Pseudomonas_A nitrititolerans
CTOTU47742	group-83-1	100	0.48	97.6	388261	FALSE	d__Bacteria;p__Proteobacteria;c__Gammaproteobacteria;o__Pseudomonadales;f__Pseudomonadaceae;g__Pseudomonas_A;s__Pseudomonas_A nitrititolerans
CTOTU47743	group-83-1	100	0.48	97.6	281079	FALSE	d__Bacteria;p__Proteobacteria;c__Gammaproteobacteria;o__Pseudomonadales;f__Pseudomonadaceae;g__Pseudomonas_A;s__Pseudomonas_A nitrititolerans
CTOTU47750	group-83-1	66.51	0.35	64.76	11388	FALSE	d__Bacteria;p__Proteobacteria;c__Gammaproteobacteria;o__Pseudomonadales;f__Pseudomonadaceae;g__Pseudomonas_A;s__Pseudomonas_A nitrititolerans
CTOTU47761	group-83-1	100	0.79	96.05	120011	FALSE	d__Bacteria;p__Proteobacteria;c__Gammaproteobacteria;o__Pseudomonadales;f__Pseudomonadaceae;g__Pseudomonas_A;s__Pseudomonas_A nitrititolerans
CTOTU47801	group-83-1	100	0.61	96.95	63379	FALSE	d__Bacteria;p__Proteobacteria;c__Gammaproteobacteria;o__Pseudomonadales;f__Pseudomonadaceae;g__Pseudomonas_A;s__Pseudomonas_A nitrititolerans
CTOTU47839	group-83-1	99.18	0.61	96.13	179173	FALSE	d__Bacteria;p__Proteobacteria;c__Gammaproteobacteria;o__Pseudomonadales;f__Pseudomonadaceae;g__Pseudomonas_A;s__Pseudomonas_A nitrititolerans
CTOTU47998	group-83-1	98.72	0.34	97.02	48675	FALSE	d__Bacteria;p__Proteobacteria;c__Gammaproteobacteria;o__Pseudomonadales;f__Pseudomonadaceae;g__Pseudomonas_A;s__Pseudomonas_A nitrititolerans
CTOTU48098	group-83-1	99.59	1.09	94.14	147121	FALSE	d__Bacteria;p__Proteobacteria;c__Gammaproteobacteria;o__Pseudomonadales;f__Pseudomonadaceae;g__Pseudomonas_A;s__Pseudomonas_A nitrititolerans
CTOTU48238	group-83-1	93.01	1.14	87.31	26579	FALSE	d__Bacteria;p__Proteobacteria;c__Gammaproteobacteria;o__Pseudomonadales;f__Pseudomonadaceae;g__Pseudomonas_A;s__Pseudomonas_A nitrititolerans
CTOTU48305	group-83-1	99.59	0.89	95.14	134108	FALSE	d__Bacteria;p__Proteobacteria;c__Gammaproteobacteria;o__Pseudomonadales;f__Pseudomonadaceae;g__Pseudomonas_A;s__Pseudomonas_A nitrititolerans
CTOTU48352	group-83-1	97.87	0.82	93.77	47193	FALSE	d__Bacteria;p__Proteobacteria;c__Gammaproteobacteria;o__Pseudomonadales;f__Pseudomonadaceae;g__Pseudomonas_A;s__Pseudomonas_A nitrititolerans
CTOTU48361	group-83-1	99.59	1.11	94.04	111122	FALSE	d__Bacteria;p__Proteobacteria;c__Gammaproteobacteria;o__Pseudomonadales;f__Pseudomonadaceae;g__Pseudomonas_A;s__Pseudomonas_A nitrititolerans
CTOTU48365	group-83-1	100	1.38	93.1	105760	FALSE	d__Bacteria;p__Proteobacteria;c__Gammaproteobacteria;o__Pseudomonadales;f__Pseudomonadaceae;g__Pseudomonas_A;s__Pseudomonas_A nitrititolerans
CTOTU48400	group-83-1	97.75	0.38	95.85	66762	FALSE	d__Bacteria;p__Proteobacteria;c__Gammaproteobacteria;o__Pseudomonadales;f__Pseudomonadaceae;g__Pseudomonas_A;s__Pseudomonas_A nitrititolerans
CTOTU48412	group-83-1	95.61	1.32	89.01	17133	FALSE	d__Bacteria;p__Proteobacteria;c__Gammaproteobacteria;o__Pseudomonadales;f__Pseudomonadaceae;g__Pseudomonas_A;s__Pseudomonas_A nitrititolerans
CTOTU48456	group-83-1	99.59	0.68	96.19	305726	FALSE	d__Bacteria;p__Proteobacteria;c__Gammaproteobacteria;o__Pseudomonadales;f__Pseudomonadaceae;g__Pseudomonas_A;s__Pseudomonas_A nitrititolerans
CTOTU48546	group-83-1	100	1.09	94.55	134253	FALSE	d__Bacteria;p__Proteobacteria;c__Gammaproteobacteria;o__Pseudomonadales;f__Pseudomonadaceae;g__Pseudomonas_A;s__Pseudomonas_A nitrititolerans
CTOTU48574	group-83-1	99.18	0.68	95.78	81473	FALSE	d__Bacteria;p__Proteobacteria;c__Gammaproteobacteria;o__Pseudomonadales;f__Pseudomonadaceae;g__Pseudomonas_A;s__Pseudomonas_A nitrititolerans
CTOTU48601	group-83-1	96.13	1.45	88.88	33361	FALSE	d__Bacteria;p__Proteobacteria;c__Gammaproteobacteria;o__Pseudomonadales;f__Pseudomonadaceae;g__Pseudomonas_A;s__Pseudomonas_A nitrititolerans
CTOTU48621	group-83-1	100	0.27	98.65	187139	FALSE	d__Bacteria;p__Proteobacteria;c__Gammaproteobacteria;o__Pseudomonadales;f__Pseudomonadaceae;g__Pseudomonas_A;s__Pseudomonas_A nitrititolerans
CTOTU48690	group-83-1	100	0.49	97.55	173757	FALSE	d__Bacteria;p__Proteobacteria;c__Gammaproteobacteria;o__Pseudomonadales;f__Pseudomonadaceae;g__Pseudomonas_A;s__Pseudomonas_A nitrititolerans
CTOTU48700	group-83-1	100	1.55	92.25	101063	FALSE	d__Bacteria;p__Proteobacteria;c__Gammaproteobacteria;o__Pseudomonadales;f__Pseudomonadaceae;g__Pseudomonas_A;s__Pseudomonas_A nitrititolerans
CTOTU48705	group-83-1	100	1.37	93.15	252982	FALSE	d__Bacteria;p__Proteobacteria;c__Gammaproteobacteria;o__Pseudomonadales;f__Pseudomonadaceae;g__Pseudomonas_A;s__Pseudomonas_A nitrititolerans
CTOTU48803	group-83-1	99.8	0.55	97.05	76243	FALSE	d__Bacteria;p__Proteobacteria;c__Gammaproteobacteria;o__Pseudomonadales;f__Pseudomonadaceae;g__Pseudomonas_A;s__Pseudomonas_A nitrititolerans
CTOTU48809	group-83-1	100	0.48	97.6	163433	FALSE	d__Bacteria;p__Proteobacteria;c__Gammaproteobacteria;o__Pseudomonadales;f__Pseudomonadaceae;g__Pseudomonas_A;s__Pseudomonas_A nitrititolerans
CTOTU48821	group-83-1	95.51	3.28	79.11	27714	FALSE	d__Bacteria;p__Proteobacteria;c__Gammaproteobacteria;o__Pseudomonadales;f__Pseudomonadaceae;g__Pseudomonas_A;s__Pseudomonas_A nitrititolerans
CTOTU48843	group-83-1	100	0.2	99	166151	TRUE	d__Bacteria;p__Proteobacteria;c__Gammaproteobacteria;o__Pseudomonadales;f__Pseudomonadaceae;g__Pseudomonas_A;s__Pseudomonas_A nitrititolerans
CTOTU48928	group-83-1	100	1.52	92.4	107567	FALSE	d__Bacteria;p__Proteobacteria;c__Gammaproteobacteria;o__Pseudomonadales;f__Pseudomonadaceae;g__Pseudomonas_A;s__Pseudomonas_A nitrititolerans
CTOTU48956	group-83-1	100	1.3	93.5	202684	FALSE	d__Bacteria;p__Proteobacteria;c__Gammaproteobacteria;o__Pseudomonadales;f__Pseudomonadaceae;g__Pseudomonas_A;s__Pseudomonas_A nitrititolerans
CTOTU48982	group-83-1	100	0.68	96.6	287122	FALSE	d__Bacteria;p__Proteobacteria;c__Gammaproteobacteria;o__Pseudomonadales;f__Pseudomonadaceae;g__Pseudomonas_A;s__Pseudomonas_A nitrititolerans
CTOTU48992	group-83-1	100	0.27	98.65	161939	FALSE	d__Bacteria;p__Proteobacteria;c__Gammaproteobacteria;o__Pseudomonadales;f__Pseudomonadaceae;g__Pseudomonas_A;s__Pseudomonas_A nitrititolerans
CTOTU49021	group-83-1	100	0.79	96.05	246199	FALSE	d__Bacteria;p__Proteobacteria;c__Gammaproteobacteria;o__Pseudomonadales;f__Pseudomonadaceae;g__Pseudomonas_A;s__Pseudomonas_A nitrititolerans
CTOTU49067	group-83-1	100	0.48	97.6	273213	FALSE	d__Bacteria;p__Proteobacteria;c__Gammaproteobacteria;o__Pseudomonadales;f__Pseudomonadaceae;g__Pseudomonas_A;s__Pseudomonas_A nitrititolerans
CTOTU49123	group-83-1	100	0.34	98.3	112507	FALSE	d__Bacteria;p__Proteobacteria;c__Gammaproteobacteria;o__Pseudomonadales;f__Pseudomonadaceae;g__Pseudomonas_A;s__Pseudomonas_A nitrititolerans
CTOTU49127	group-83-1	91.77	0.68	88.37	22944	FALSE	d__Bacteria;p__Proteobacteria;c__Gammaproteobacteria;o__Pseudomonadales;f__Pseudomonadaceae;g__Pseudomonas_A;s__Pseudomonas_A nitrititolerans
CTOTU49143	group-83-1	65	1.72	56.4	43198	FALSE	d__Bacteria;p__Proteobacteria;c__Gammaproteobacteria;o__Pseudomonadales;f__Pseudomonadaceae;g__Pseudomonas_A;s__Pseudomonas_A nitrititolerans
CTOTU49180	group-83-1	93.63	1.64	85.43	27704	FALSE	d__Bacteria;p__Proteobacteria;c__Gammaproteobacteria;o__Pseudomonadales;f__Pseudomonadaceae;g__Pseudomonas_A;s__Pseudomonas_A nitrititolerans
CTOTU49196	group-83-1	93.15	1.09	87.7	29058	FALSE	d__Bacteria;p__Proteobacteria;c__Gammaproteobacteria;o__Pseudomonadales;f__Pseudomonadaceae;g__Pseudomonas_A;s__Pseudomonas_A nitrititolerans
CTOTU49207	group-83-1	97.34	1.09	91.89	168780	FALSE	d__Bacteria;p__Proteobacteria;c__Gammaproteobacteria;o__Pseudomonadales;f__Pseudomonadaceae;g__Pseudomonas_A;s__Pseudomonas_A nitrititolerans
CTOTU49269	group-83-1	97.22	0.55	94.47	42909	FALSE	d__Bacteria;p__Proteobacteria;c__Gammaproteobacteria;o__Pseudomonadales;f__Pseudomonadaceae;g__Pseudomonas_A;s__Pseudomonas_A nitrititolerans
CTOTU49290	group-83-1	94.91	5.48	67.51	23521	FALSE	d__Bacteria;p__Proteobacteria;c__Gammaproteobacteria;o__Pseudomonadales;f__Pseudomonadaceae;g__Pseudomonas_A;s__Pseudomonas_A nitrititolerans
CTOTU49395	group-83-1	100	0.27	98.65	186586	FALSE	d__Bacteria;p__Proteobacteria;c__Gammaproteobacteria;o__Pseudomonadales;f__Pseudomonadaceae;g__Pseudomonas_A;s__Pseudomonas_A nitrititolerans
CTOTU49402	group-83-1	99.59	0.68	96.19	151623	FALSE	d__Bacteria;p__Proteobacteria;c__Gammaproteobacteria;o__Pseudomonadales;f__Pseudomonadaceae;g__Pseudomonas_A;s__Pseudomonas_A nitrititolerans
CTOTU49408	group-83-1	98.29	0.27	96.94	163843	FALSE	d__Bacteria;p__Proteobacteria;c__Gammaproteobacteria;o__Pseudomonadales;f__Pseudomonadaceae;g__Pseudomonas_A;s__Pseudomonas_A nitrititolerans
CTOTU49418	group-83-1	97.65	0.86	93.35	90404	FALSE	d__Bacteria;p__Proteobacteria;c__Gammaproteobacteria;o__Pseudomonadales;f__Pseudomonadaceae;g__Pseudomonas_A;s__Pseudomonas_A nitrititolerans
CTOTU49437	group-83-1	100	1.09	94.55	98603	FALSE	d__Bacteria;p__Proteobacteria;c__Gammaproteobacteria;o__Pseudomonadales;f__Pseudomonadaceae;g__Pseudomonas_A;s__Pseudomonas_A nitrititolerans
CTOTU49440	group-83-1	100	0.93	95.35	75976	FALSE	d__Bacteria;p__Proteobacteria;c__Gammaproteobacteria;o__Pseudomonadales;f__Pseudomonadaceae;g__Pseudomonas_A;s__Pseudomonas_A nitrititolerans
CTOTU49444	group-83-1	96.33	0.34	94.63	54274	FALSE	d__Bacteria;p__Proteobacteria;c__Gammaproteobacteria;o__Pseudomonadales;f__Pseudomonadaceae;g__Pseudomonas_A;s__Pseudomonas_A nitrititolerans
CTOTU49452	group-83-1	100	0.68	96.6	123153	FALSE	d__Bacteria;p__Proteobacteria;c__Gammaproteobacteria;o__Pseudomonadales;f__Pseudomonadaceae;g__Pseudomonas_A;s__Pseudomonas_A nitrititolerans
CTOTU49458	group-83-1	100	1.5	92.5	137149	FALSE	d__Bacteria;p__Proteobacteria;c__Gammaproteobacteria;o__Pseudomonadales;f__Pseudomonadaceae;g__Pseudomonas_A;s__Pseudomonas_A nitrititolerans
CTOTU49470	group-83-1	99.59	0.68	96.19	113327	FALSE	d__Bacteria;p__Proteobacteria;c__Gammaproteobacteria;o__Pseudomonadales;f__Pseudomonadaceae;g__Pseudomonas_A;s__Pseudomonas_A nitrititolerans
CTOTU49493	group-83-1	99.59	0.34	97.89	96003	FALSE	d__Bacteria;p__Proteobacteria;c__Gammaproteobacteria;o__Pseudomonadales;f__Pseudomonadaceae;g__Pseudomonas_A;s__Pseudomonas_A nitrititolerans
CTOTU49504	group-83-1	100	1.09	94.55	327718	FALSE	d__Bacteria;p__Proteobacteria;c__Gammaproteobacteria;o__Pseudomonadales;f__Pseudomonadaceae;g__Pseudomonas_A;s__Pseudomonas_A nitrititolerans
CTOTU49510	group-83-1	100	1.23	93.85	202193	FALSE	d__Bacteria;p__Proteobacteria;c__Gammaproteobacteria;o__Pseudomonadales;f__Pseudomonadaceae;g__Pseudomonas_A;s__Pseudomonas_A nitrititolerans
CTOTU49551	group-83-1	95.19	1.26	88.89	78237	FALSE	d__Bacteria;p__Proteobacteria;c__Gammaproteobacteria;o__Pseudomonadales;f__Pseudomonadaceae;g__Pseudomonas_A;s__Pseudomonas_A nitrititolerans
CTOTU49552	group-83-1	100	0.75	96.25	281804	FALSE	d__Bacteria;p__Proteobacteria;c__Gammaproteobacteria;o__Pseudomonadales;f__Pseudomonadaceae;g__Pseudomonas_A;s__Pseudomonas_A nitrititolerans
CTOTU49577	group-83-1	99.59	0.38	97.69	206028	FALSE	d__Bacteria;p__Proteobacteria;c__Gammaproteobacteria;o__Pseudomonadales;f__Pseudomonadaceae;g__Pseudomonas_A;s__Pseudomonas_A nitrititolerans
CTOTU49648	group-83-1	89.34	0.82	85.24	26871	FALSE	d__Bacteria;p__Proteobacteria;c__Gammaproteobacteria;o__Pseudomonadales;f__Pseudomonadaceae;g__Pseudomonas_A;s__Pseudomonas_A nitrititolerans
CTOTU49660	group-83-1	85.85	0.22	84.75	17885	FALSE	d__Bacteria;p__Proteobacteria;c__Gammaproteobacteria;o__Pseudomonadales;f__Pseudomonadaceae;g__Pseudomonas_A;s__Pseudomonas_A nitrititolerans
CTOTU49674	group-83-1	93.96	1.61	85.91	31091	FALSE	d__Bacteria;p__Proteobacteria;c__Gammaproteobacteria;o__Pseudomonadales;f__Pseudomonadaceae;g__Pseudomonas_A;s__Pseudomonas_A nitrititolerans
CTOTU49786	group-83-1	100	0.68	96.6	165017	FALSE	d__Bacteria;p__Proteobacteria;c__Gammaproteobacteria;o__Pseudomonadales;f__Pseudomonadaceae;g__Pseudomonas_A;s__Pseudomonas_A nitrititolerans
CTOTU49788	group-83-1	65.86	0	65.86	20666	FALSE	d__Bacteria;p__Proteobacteria;c__Gammaproteobacteria;o__Pseudomonadales;f__Pseudomonadaceae;g__Pseudomonas_A;s__Pseudomonas_A nitrititolerans
CTOTU49820	group-83-1	99.59	0.79	95.64	133150	FALSE	d__Bacteria;p__Proteobacteria;c__Gammaproteobacteria;o__Pseudomonadales;f__Pseudomonadaceae;g__Pseudomonas_A;s__Pseudomonas_A nitrititolerans
CTOTU49868	group-83-1	98.77	0.79	94.82	94556	FALSE	d__Bacteria;p__Proteobacteria;c__Gammaproteobacteria;o__Pseudomonadales;f__Pseudomonadaceae;g__Pseudomonas_A;s__Pseudomonas_A nitrititolerans
CTOTU49904	group-83-1	99.18	0.97	94.33	75524	FALSE	d__Bacteria;p__Proteobacteria;c__Gammaproteobacteria;o__Pseudomonadales;f__Pseudomonadaceae;g__Pseudomonas_A;s__Pseudomonas_A nitrititolerans
CTOTU49914	group-83-1	100	0.89	95.55	311411	FALSE	d__Bacteria;p__Proteobacteria;c__Gammaproteobacteria;o__Pseudomonadales;f__Pseudomonadaceae;g__Pseudomonas_A;s__Pseudomonas_A nitrititolerans
CTOTU49928	group-83-1	99.9	0.27	98.55	114346	FALSE	d__Bacteria;p__Proteobacteria;c__Gammaproteobacteria;o__Pseudomonadales;f__Pseudomonadaceae;g__Pseudomonas_A;s__Pseudomonas_A nitrititolerans
CTOTU49999	group-83-1	99.59	0.92	94.99	205341	FALSE	d__Bacteria;p__Proteobacteria;c__Gammaproteobacteria;o__Pseudomonadales;f__Pseudomonadaceae;g__Pseudomonas_A;s__Pseudomonas_A nitrititolerans
CTOTU50073	group-83-1	100	1.96	90.2	271830	FALSE	d__Bacteria;p__Proteobacteria;c__Gammaproteobacteria;o__Pseudomonadales;f__Pseudomonadaceae;g__Pseudomonas_A;s__Pseudomonas_A nitrititolerans
CTOTU50154	group-83-1	100	0.27	98.65	274648	FALSE	d__Bacteria;p__Proteobacteria;c__Gammaproteobacteria;o__Pseudomonadales;f__Pseudomonadaceae;g__Pseudomonas_A;s__Pseudomonas_A nitrititolerans
CTOTU50203	group-83-1	100	0.27	98.65	223901	FALSE	d__Bacteria;p__Proteobacteria;c__Gammaproteobacteria;o__Pseudomonadales;f__Pseudomonadaceae;g__Pseudomonas_A;s__Pseudomonas_A nitrititolerans
CTOTU50214	group-83-1	88.3	0.24	87.1	17222	FALSE	d__Bacteria;p__Proteobacteria;c__Gammaproteobacteria;o__Pseudomonadales;f__Pseudomonadaceae;g__Pseudomonas_A;s__Pseudomonas_A nitrititolerans
CTOTU50240	group-83-1	100	0.48	97.6	353811	FALSE	d__Bacteria;p__Proteobacteria;c__Gammaproteobacteria;o__Pseudomonadales;f__Pseudomonadaceae;g__Pseudomonas_A;s__Pseudomonas_A nitrititolerans
CTOTU50251	group-83-1	99.67	0.82	95.57	95140	FALSE	d__Bacteria;p__Proteobacteria;c__Gammaproteobacteria;o__Pseudomonadales;f__Pseudomonadaceae;g__Pseudomonas_A;s__Pseudomonas_A nitrititolerans
CTOTU50261	group-83-1	81.03	0	81.03	184036	FALSE	d__Bacteria;p__Proteobacteria;c__Gammaproteobacteria;o__Pseudomonadales;f__Pseudomonadaceae;g__Pseudomonas_A;s__Pseudomonas_A nitrititolerans
CTOTU50314	group-83-1	66.72	0	66.72	20357	FALSE	d__Bacteria;p__Proteobacteria;c__Gammaproteobacteria;o__Pseudomonadales;f__Pseudomonadaceae;g__Pseudomonas_A;s__Pseudomonas_A nitrititolerans
CTOTU50320	group-83-1	100	2.12	89.4	79202	FALSE	d__Bacteria;p__Proteobacteria;c__Gammaproteobacteria;o__Pseudomonadales;f__Pseudomonadaceae;g__Pseudomonas_A;s__Pseudomonas_A nitrititolerans
CTOTU50410	group-83-1	99.51	0.41	97.46	184329	FALSE	d__Bacteria;p__Proteobacteria;c__Gammaproteobacteria;o__Pseudomonadales;f__Pseudomonadaceae;g__Pseudomonas_A;s__Pseudomonas_A nitrititolerans
CTOTU50434	group-83-1	100	1.28	93.6	118811	FALSE	d__Bacteria;p__Proteobacteria;c__Gammaproteobacteria;o__Pseudomonadales;f__Pseudomonadaceae;g__Pseudomonas_A;s__Pseudomonas_A nitrititolerans
CTOTU50508	group-83-1	100	0.89	95.55	123048	FALSE	d__Bacteria;p__Proteobacteria;c__Gammaproteobacteria;o__Pseudomonadales;f__Pseudomonadaceae;g__Pseudomonas_A;s__Pseudomonas_A nitrititolerans
CTOTU50604	group-83-1	97.95	0.48	95.55	230698	FALSE	d__Bacteria;p__Proteobacteria;c__Gammaproteobacteria;o__Pseudomonadales;f__Pseudomonadaceae;g__Pseudomonas_A;s__Pseudomonas_A nitrititolerans
CTOTU50657	group-83-1	96.29	0.87	91.94	66824	FALSE	d__Bacteria;p__Proteobacteria;c__Gammaproteobacteria;o__Pseudomonadales;f__Pseudomonadaceae;g__Pseudomonas_A;s__Pseudomonas_A nitrititolerans
CTOTU50675	group-83-1	99.59	0.27	98.24	137257	FALSE	d__Bacteria;p__Proteobacteria;c__Gammaproteobacteria;o__Pseudomonadales;f__Pseudomonadaceae;g__Pseudomonas_A;s__Pseudomonas_A nitrititolerans
CTOTU46792	group-84-1	97.89	0.46	95.59	65352	TRUE	d__Bacteria;p__Proteobacteria;c__Gammaproteobacteria;o__Pseudomonadales;f__Pseudomonadaceae;g__Pseudomonas_E;s__Pseudomonas_E fulva
CTOTU47007	group-84-1	90.04	0.9	85.54	21466	FALSE	d__Bacteria;p__Proteobacteria;c__Gammaproteobacteria;o__Pseudomonadales;f__Pseudomonadaceae;g__Pseudomonas_E;s__Pseudomonas_E fulva
CTOTU47243	group-84-1	59.65	0	59.65	10797	FALSE	d__Bacteria;p__Proteobacteria;c__Gammaproteobacteria;o__Pseudomonadales;f__Pseudomonadaceae;g__Pseudomonas_E;s__Pseudomonas_E fulva
CTOTU47396	group-84-1	96.81	2.31	85.26	12623	FALSE	d__Bacteria;p__Proteobacteria;c__Gammaproteobacteria;o__Pseudomonadales;f__Pseudomonadaceae;g__Pseudomonas_E;s__Pseudomonas_E fulva
CTOTU47399	group-84-1	98.3	0.95	93.55	168373	FALSE	d__Bacteria;p__Proteobacteria;c__Gammaproteobacteria;o__Pseudomonadales;f__Pseudomonadaceae;g__Pseudomonas_E;s__Pseudomonas_E fulva
CTOTU47466	group-84-1	89.57	3.84	70.37	20177	FALSE	d__Bacteria;p__Proteobacteria;c__Gammaproteobacteria;o__Pseudomonadales;f__Pseudomonadaceae;g__Pseudomonas_E;s__Pseudomonas_E fulva
CTOTU48095	group-84-1	99.35	0.81	95.3	138257	FALSE	d__Bacteria;p__Proteobacteria;c__Gammaproteobacteria;o__Pseudomonadales;f__Pseudomonadaceae;g__Pseudomonas_E;s__Pseudomonas_E fulva
CTOTU48142	group-84-1	100	0.17	99.15	97013	FALSE	d__Bacteria;p__Proteobacteria;c__Gammaproteobacteria;o__Pseudomonadales;f__Pseudomonadaceae;g__Pseudomonas_E;s__Pseudomonas_E fulva
CTOTU48148	group-84-1	86.91	5.94	57.21	17880	FALSE	d__Bacteria;p__Proteobacteria;c__Gammaproteobacteria;o__Pseudomonadales;f__Pseudomonadaceae;g__Pseudomonas_E;s__Pseudomonas_E fulva
CTOTU48193	group-84-1	100	0.14	99.3	192039	FALSE	d__Bacteria;p__Proteobacteria;c__Gammaproteobacteria;o__Pseudomonadales;f__Pseudomonadaceae;g__Pseudomonas_E;s__Pseudomonas_E fulva
CTOTU48280	group-84-1	100	0.14	99.3	208370	FALSE	d__Bacteria;p__Proteobacteria;c__Gammaproteobacteria;o__Pseudomonadales;f__Pseudomonadaceae;g__Pseudomonas_E;s__Pseudomonas_E fulva
CTOTU49481	group-84-1	100	0.18	99.1	158857	FALSE	d__Bacteria;p__Proteobacteria;c__Gammaproteobacteria;o__Pseudomonadales;f__Pseudomonadaceae;g__Pseudomonas_E;s__Pseudomonas_E fulva
CTOTU49530	group-84-1	99.33	0.37	97.48	114688	FALSE	d__Bacteria;p__Proteobacteria;c__Gammaproteobacteria;o__Pseudomonadales;f__Pseudomonadaceae;g__Pseudomonas_E;s__Pseudomonas_E fulva
CTOTU49603	group-84-1	76.67	0	76.67	38568	FALSE	d__Bacteria;p__Proteobacteria;c__Gammaproteobacteria;o__Pseudomonadales;f__Pseudomonadaceae;g__Pseudomonas_E;s__Pseudomonas_E fulva
CTOTU49673	group-84-1	99.35	0.14	98.65	78818	FALSE	d__Bacteria;p__Proteobacteria;c__Gammaproteobacteria;o__Pseudomonadales;f__Pseudomonadaceae;g__Pseudomonas_E;s__Pseudomonas_E fulva
CTOTU49747	group-84-1	98.69	0.62	95.59	68911	FALSE	d__Bacteria;p__Proteobacteria;c__Gammaproteobacteria;o__Pseudomonadales;f__Pseudomonadaceae;g__Pseudomonas_E;s__Pseudomonas_E fulva
CTOTU49778	group-84-1	99.33	0.24	98.13	133007	FALSE	d__Bacteria;p__Proteobacteria;c__Gammaproteobacteria;o__Pseudomonadales;f__Pseudomonadaceae;g__Pseudomonas_E;s__Pseudomonas_E fulva
CTOTU49841	group-84-1	99.92	0.14	99.22	103828	FALSE	d__Bacteria;p__Proteobacteria;c__Gammaproteobacteria;o__Pseudomonadales;f__Pseudomonadaceae;g__Pseudomonas_E;s__Pseudomonas_E fulva
CTOTU50030	group-84-1	98	0.3	96.5	114165	FALSE	d__Bacteria;p__Proteobacteria;c__Gammaproteobacteria;o__Pseudomonadales;f__Pseudomonadaceae;g__Pseudomonas_E;s__Pseudomonas_E fulva
CTOTU50288	group-84-1	99.21	0.34	97.51	43326	FALSE	d__Bacteria;p__Proteobacteria;c__Gammaproteobacteria;o__Pseudomonadales;f__Pseudomonadaceae;g__Pseudomonas_E;s__Pseudomonas_E fulva
CTOTU50432	group-84-1	99.68	0.14	98.98	245198	FALSE	d__Bacteria;p__Proteobacteria;c__Gammaproteobacteria;o__Pseudomonadales;f__Pseudomonadaceae;g__Pseudomonas_E;s__Pseudomonas_E fulva
CTOTU50591	group-84-1	100	0.2	99	162300	FALSE	d__Bacteria;p__Proteobacteria;c__Gammaproteobacteria;o__Pseudomonadales;f__Pseudomonadaceae;g__Pseudomonas_E;s__Pseudomonas_E fulva
CTOTU46797	group-85-1	100	0.25	98.75	746612	TRUE	d__Bacteria;p__Bacteroidota;c__Bacteroidia;o__Flavobacteriales;f__Weeksellaceae;g__Chryseobacterium;s__Chryseobacterium gleum
CTOTU48118	group-85-1	100	0	100	519837	FALSE	d__Bacteria;p__Bacteroidota;c__Bacteroidia;o__Flavobacteriales;f__Weeksellaceae;g__Chryseobacterium;s__Chryseobacterium gleum
CTOTU48830	group-85-1	100	0	100	104849	FALSE	d__Bacteria;p__Bacteroidota;c__Bacteroidia;o__Flavobacteriales;f__Weeksellaceae;g__Chryseobacterium;s__Chryseobacterium gleum
CTOTU46798	group-86-1	99.06	1.12	93.46	72764	FALSE	d__Bacteria;p__Firmicutes;c__Bacilli;o__Lactobacillales;f__Streptococcaceae;g__Streptococcus;s__Streptococcus parasuis
CTOTU46800	group-86-1	99.25	1.62	91.15	39828	FALSE	d__Bacteria;p__Firmicutes;c__Bacilli;o__Lactobacillales;f__Streptococcaceae;g__Streptococcus;s__Streptococcus parasuis
CTOTU46834	group-86-1	97.39	0.75	93.64	25063	FALSE	d__Bacteria;p__Firmicutes;c__Bacilli;o__Lactobacillales;f__Streptococcaceae;g__Streptococcus;s__Streptococcus parasuis
CTOTU47118	group-86-1	97.57	1.12	91.97	41206	FALSE	d__Bacteria;p__Firmicutes;c__Bacilli;o__Lactobacillales;f__Streptococcaceae;g__Streptococcus;s__Streptococcus parasuis
CTOTU47218	group-86-1	99.81	0.43	97.66	91069	FALSE	d__Bacteria;p__Firmicutes;c__Bacilli;o__Lactobacillales;f__Streptococcaceae;g__Streptococcus;s__Streptococcus parasuis
CTOTU47381	group-86-1	100	1.5	92.5	64431	FALSE	d__Bacteria;p__Firmicutes;c__Bacilli;o__Lactobacillales;f__Streptococcaceae;g__Streptococcus;s__Streptococcus parasuis
CTOTU47941	group-86-1	100	0.75	96.25	83647	FALSE	d__Bacteria;p__Firmicutes;c__Bacilli;o__Lactobacillales;f__Streptococcaceae;g__Streptococcus;s__Streptococcus parasuis
CTOTU48145	group-86-1	99.63	1.12	94.03	120756	FALSE	d__Bacteria;p__Firmicutes;c__Bacilli;o__Lactobacillales;f__Streptococcaceae;g__Streptococcus;s__Streptococcus parasuis
CTOTU48168	group-86-1	97	1.87	87.65	47095	FALSE	d__Bacteria;p__Firmicutes;c__Bacilli;o__Lactobacillales;f__Streptococcaceae;g__Streptococcus;s__Streptococcus parasuis
CTOTU48290	group-86-1	98.94	0	98.94	50596	FALSE	d__Bacteria;p__Firmicutes;c__Bacilli;o__Lactobacillales;f__Streptococcaceae;g__Streptococcus;s__Streptococcus parasuis
CTOTU48593	group-86-1	92.26	2.04	82.06	12430	FALSE	d__Bacteria;p__Firmicutes;c__Bacilli;o__Lactobacillales;f__Streptococcaceae;g__Streptococcus;s__Streptococcus parasuis
CTOTU49025	group-86-1	92.68	0.76	88.88	11346	FALSE	d__Bacteria;p__Firmicutes;c__Bacilli;o__Lactobacillales;f__Streptococcaceae;g__Streptococcus;s__Streptococcus parasuis
CTOTU49075	group-86-1	95.59	1.44	88.39	23657	FALSE	d__Bacteria;p__Firmicutes;c__Bacilli;o__Lactobacillales;f__Streptococcaceae;g__Streptococcus;s__Streptococcus parasuis
CTOTU49288	group-86-1	99.81	0.75	96.06	108159	FALSE	d__Bacteria;p__Firmicutes;c__Bacilli;o__Lactobacillales;f__Streptococcaceae;g__Streptococcus;s__Streptococcus parasuis
CTOTU49457	group-86-1	97.11	1.31	90.56	20455	FALSE	d__Bacteria;p__Firmicutes;c__Bacilli;o__Lactobacillales;f__Streptococcaceae;g__Streptococcus;s__Streptococcus parasuis
CTOTU49463	group-86-1	99.2	0.94	94.5	34024	FALSE	d__Bacteria;p__Firmicutes;c__Bacilli;o__Lactobacillales;f__Streptococcaceae;g__Streptococcus;s__Streptococcus parasuis
CTOTU49555	group-86-1	99.81	0	99.81	81612	TRUE	d__Bacteria;p__Firmicutes;c__Bacilli;o__Lactobacillales;f__Streptococcaceae;g__Streptococcus;s__Streptococcus parasuis
CTOTU49831	group-86-1	97.12	0.37	95.27	40872	FALSE	d__Bacteria;p__Firmicutes;c__Bacilli;o__Lactobacillales;f__Streptococcaceae;g__Streptococcus;s__Streptococcus parasuis
CTOTU49920	group-86-1	99.76	0.37	97.91	90490	FALSE	d__Bacteria;p__Firmicutes;c__Bacilli;o__Lactobacillales;f__Streptococcaceae;g__Streptococcus;s__Streptococcus parasuis
CTOTU50838	group-86-1	99.25	1.31	92.7	32887	FALSE	d__Bacteria;p__Firmicutes;c__Bacilli;o__Lactobacillales;f__Streptococcaceae;g__Streptococcus;s__Streptococcus parasuis
CTOTU46802	group-87-1	93.34	0.88	88.94	10573	TRUE	d__Bacteria;p__Firmicutes;c__Bacilli;o__Exiguobacterales;f__Exiguobacteraceae;g__Exiguobacterium_A;s__Exiguobacterium_A sp001423965
CTOTU47131	group-87-1	94.74	0.99	89.79	16372	FALSE	d__Bacteria;p__Firmicutes;c__Bacilli;o__Exiguobacterales;f__Exiguobacteraceae;g__Exiguobacterium_A;s__Exiguobacterium_A sp001423965
CTOTU47157	group-87-1	98.9	0.33	97.25	72200	FALSE	d__Bacteria;p__Firmicutes;c__Bacilli;o__Exiguobacterales;f__Exiguobacteraceae;g__Exiguobacterium_A;s__Exiguobacterium_A sp001423965
CTOTU47225	group-87-1	92	1.21	85.95	10740	FALSE	d__Bacteria;p__Firmicutes;c__Bacilli;o__Exiguobacterales;f__Exiguobacteraceae;g__Exiguobacterium_A;s__Exiguobacterium_A sp001423965
CTOTU47465	group-87-1	99.34	0	99.34	38077	FALSE	d__Bacteria;p__Firmicutes;c__Bacilli;o__Exiguobacterales;f__Exiguobacteraceae;g__Exiguobacterium_A;s__Exiguobacterium_A sp001423965
CTOTU48579	group-87-1	98	0	98	12093	FALSE	d__Bacteria;p__Firmicutes;c__Bacilli;o__Exiguobacterales;f__Exiguobacteraceae;g__Exiguobacterium_A;s__Exiguobacterium_A sp001423965
CTOTU49766	group-87-1	97.96	1.32	91.36	15850	FALSE	d__Bacteria;p__Firmicutes;c__Bacilli;o__Exiguobacterales;f__Exiguobacteraceae;g__Exiguobacterium_A;s__Exiguobacterium_A sp001423965
CTOTU49987	group-87-1	99.34	0.33	97.69	70717	FALSE	d__Bacteria;p__Firmicutes;c__Bacilli;o__Exiguobacterales;f__Exiguobacteraceae;g__Exiguobacterium_A;s__Exiguobacterium_A sp001423965
CTOTU50435	group-87-1	96.93	0.82	92.83	10839	FALSE	d__Bacteria;p__Firmicutes;c__Bacilli;o__Exiguobacterales;f__Exiguobacteraceae;g__Exiguobacterium_A;s__Exiguobacterium_A sp001423965
CTOTU50473	group-87-1	99.34	0	99.34	220901	FALSE	d__Bacteria;p__Firmicutes;c__Bacilli;o__Exiguobacterales;f__Exiguobacteraceae;g__Exiguobacterium_A;s__Exiguobacterium_A sp001423965
CTOTU50507	group-87-1	96.93	0	96.93	23249	FALSE	d__Bacteria;p__Firmicutes;c__Bacilli;o__Exiguobacterales;f__Exiguobacteraceae;g__Exiguobacterium_A;s__Exiguobacterium_A sp001423965
CTOTU50583	group-87-1	92.48	0	92.48	16070	FALSE	d__Bacteria;p__Firmicutes;c__Bacilli;o__Exiguobacterales;f__Exiguobacteraceae;g__Exiguobacterium_A;s__Exiguobacterium_A sp001423965
CTOTU46805	group-88-1	99.59	0.46	97.29	181147	TRUE	d__Bacteria;p__Proteobacteria;c__Alphaproteobacteria;o__Sphingomonadales;f__Sphingomonadaceae;g__Sphingobium;s__Sphingobium yanoikuyae
CTOTU47913	group-88-1	99.59	1.71	91.04	169428	FALSE	d__Bacteria;p__Proteobacteria;c__Alphaproteobacteria;o__Sphingomonadales;f__Sphingomonadaceae;g__Sphingobium;s__Sphingobium yanoikuyae
CTOTU48075	group-88-1	99.36	1.14	93.66	299204	FALSE	d__Bacteria;p__Proteobacteria;c__Alphaproteobacteria;o__Sphingomonadales;f__Sphingomonadaceae;g__Sphingobium;s__Sphingobium yanoikuyae
CTOTU49063	group-88-1	99.08	0.68	95.68	259931	FALSE	d__Bacteria;p__Proteobacteria;c__Alphaproteobacteria;o__Sphingomonadales;f__Sphingomonadaceae;g__Sphingobium;s__Sphingobium yanoikuyae
CTOTU49811	group-88-1	97.97	0.77	94.12	93901	FALSE	d__Bacteria;p__Proteobacteria;c__Alphaproteobacteria;o__Sphingomonadales;f__Sphingomonadaceae;g__Sphingobium;s__Sphingobium yanoikuyae
CTOTU50036	group-88-1	96.4	0.68	93	23197	FALSE	d__Bacteria;p__Proteobacteria;c__Alphaproteobacteria;o__Sphingomonadales;f__Sphingomonadaceae;g__Sphingobium;s__Sphingobium yanoikuyae
CTOTU50151	group-88-1	99.59	1.02	94.49	226782	FALSE	d__Bacteria;p__Proteobacteria;c__Alphaproteobacteria;o__Sphingomonadales;f__Sphingomonadaceae;g__Sphingobium;s__Sphingobium yanoikuyae
CTOTU50199	group-88-1	99.48	0.97	94.63	225843	FALSE	d__Bacteria;p__Proteobacteria;c__Alphaproteobacteria;o__Sphingomonadales;f__Sphingomonadaceae;g__Sphingobium;s__Sphingobium yanoikuyae
CTOTU50271	group-88-1	99.59	0.88	95.19	214232	FALSE	d__Bacteria;p__Proteobacteria;c__Alphaproteobacteria;o__Sphingomonadales;f__Sphingomonadaceae;g__Sphingobium;s__Sphingobium yanoikuyae
CTOTU50299	group-88-1	99.59	1.71	91.04	152134	FALSE	d__Bacteria;p__Proteobacteria;c__Alphaproteobacteria;o__Sphingomonadales;f__Sphingomonadaceae;g__Sphingobium;s__Sphingobium yanoikuyae
[truncated: 72 more rows]
