# Supplementary material for: Metagenome-assembled genomes indicate that antimicrobial resistance genes are highly prevalent among urban bacteria and multidrug and glycopeptide resistances are ubiquitous in most taxa
Source: Front Microbiol. 2023 Jan 25;14:1037845. doi: 10.3389/fmicb.2023.1037845 (PMC9905122; doi:10.3389/fmicb.2023.1037845)
Supplement: Supplementary file 4 [file Table_4.csv]

Supplementary Table 4. DeepARG-LS output (probability, identity) for ARG identification of the 4,281 recovered MAGs. Only MAGs that contained an identified ARG are listed.
arg	read	predicted.arg.class	best.hit	probability	identity	mag
VATF	NODE_178_length_28686_cov_2.538717	MLS	AAF63432|FEATURES|vatF|MLS|vatF	0.996015408	36.3	CTOTU49528
VANH	NODE_293_length_16738_cov_2.535036	glycopeptide	gi:737310392:ref:WP_035293250.1:|FEATURES|vanH|glycopeptide|vanH	0.999514195	33.1	CTOTU49528
EDEQ	NODE_321_length_14997_cov_2.431803	polyamine:peptide	AHH86051.1|FEATURES|EdeQ|polyamine:peptide|EdeQ	0.995147758	32.8	CTOTU49528
EFRB	NODE_206_length_24323_cov_2.510219	multidrug	CDO61516.1|FEATURES|efrB|multidrug|efrB	0.825761081	35.2	CTOTU49528
EFRA	NODE_495_length_9425_cov_2.499466	multidrug	CDO61513.1|FEATURES|efrA|multidrug|efrA	0.999462265	54	CTOTU49528
KASUGAMYCIN_RESISTANCE_PROTEIN_KSGA	NODE_537_length_8597_cov_2.437368	aminoglycoside	YP_001476958|FEATURES|kasugamycin_resistance_protein_ksgA|aminoglycoside|kasugamycin_resistance_protein_ksgA	0.999999992	34.2	CTOTU49528
VANL	NODE_458_length_10536_cov_2.123462	glycopeptide	ABX54687.1|FEATURES|vanL|glycopeptide|vanL	1	35.1	CTOTU49528
EFRA	NODE_311_length_15436_cov_2.302971	multidrug	CDO61513.1|FEATURES|efrA|multidrug|efrA	0.94560679	34	CTOTU49528
BCRA	NODE_411_length_11442_cov_2.538421	bacitracin	gi:488042066:ref:WP_002113463.1:|FEATURES|bcrA|bacitracin|bcrA	0.91512356	30.1	CTOTU49528
VAND	NODE_200_length_24553_cov_2.467875	glycopeptide	AF277571.gene.p01|FEATURES|vanD|glycopeptide|vanD	0.930682479	40.4	CTOTU49528
VANR	NODE_747_length_5329_cov_2.498294	glycopeptide	ABB53349|FEATURES|vanR|glycopeptide|vanR	0.999999869	39	CTOTU49528
MAJOR_FACILITATOR_SUPERFAMILY_TRANSPORTER	NODE_446_length_10656_cov_2.436091	multidrug	AE016830.1.gene1357.p01|FEATURES|major_facilitator_superfamily_transporter|multidrug|major_facilitator_superfamily_transporter	0.999077434	69.1	CTOTU49528
EFRA	NODE_358_length_13248_cov_2.524066	multidrug	CDO61513.1|FEATURES|efrA|multidrug|efrA	0.990951801	80.2	CTOTU49528
VANR	NODE_175_length_29374_cov_2.535966	glycopeptide	gi:947806628:ref:WP_056468082.1:|FEATURES|vanR|glycopeptide|vanR	0.999999868	36.2	CTOTU49528
PATA	NODE_3563_length_3788_cov_3.313421	fluoroquinolone	NP_417544.5|FEATURES|patA|fluoroquinolone|patA	0.961854886	34.4	CTOTU50437
TOLC	NODE_377_length_22220_cov_3.885450	multidrug	gi:693581505:dbj:BAP68286.1:|FEATURES|TolC|multidrug|TolC	0.999999954	70	CTOTU50437
HP1181	NODE_287_length_26242_cov_3.969030	multidrug	NP_207972.1|FEATURES|hp1181|multidrug|hp1181	0.99655272	34	CTOTU50437
OMPR	NODE_265_length_27722_cov_3.980012	multidrug	gi:514966815:ref:WP_016655114.1:|FEATURES|ompR|multidrug|ompR	0.999969838	39.2	CTOTU50437
CAMP-REGULATORY_PROTEIN	NODE_686_length_14969_cov_3.941531	unclassified	gi:446164899:ref:WP_000242754.1:|FEATURES|cAMP-regulatory_protein|unclassified|cAMP-regulatory_protein	0.995420394	47.3	CTOTU50437
VANR	NODE_1265_length_9689_cov_4.075877	glycopeptide	DQ212986.1.gene4.p01|FEATURES|vanR|glycopeptide|vanR	0.999449841	42.3	CTOTU50437
BICYCLOMYCIN-MULTIDRUG_EFFLUX_PROTEIN_BCR	NODE_1041_length_11171_cov_3.746312	multidrug	YP_001437159|FEATURES|bicyclomycin-multidrug_efflux_protein_bcr|multidrug|bicyclomycin-multidrug_efflux_protein_bcr	0.999970086	38.1	CTOTU50437
TETR	NODE_11_length_258575_cov_8.651667	tetracycline	gi:730473147:ref:WP_034023301.1:|FEATURES|tetR|tetracycline|tetR	0.999999999	33.7	CTOTU49998
PATA	NODE_28_length_164694_cov_10.069583	fluoroquinolone	NP_417544.5|FEATURES|patA|fluoroquinolone|patA	0.950678232	32.6	CTOTU49998
MUXB	NODE_33_length_151404_cov_8.812480	multidrug	NP_251217.1|FEATURES|MuxB|multidrug|MuxB	1	70.3	CTOTU49998
VANR	NODE_40_length_129012_cov_9.680250	glycopeptide	AF155139.2.gene2.p01|FEATURES|vanR|glycopeptide|vanR	0.99614309	39.5	CTOTU49998
VANR	NODE_122_length_19026_cov_10.136788	glycopeptide	KF478993.1.gene8.p01|FEATURES|vanR|glycopeptide|vanR	0.999991011	39.9	CTOTU49998
OPRM	NODE_4_length_325012_cov_10.103823	multidrug	YP_001345922|FEATURES|oprM|multidrug|oprM	1	68	CTOTU49998
QEPA	NODE_65_length_83724_cov_8.693064	fluoroquinolone	gi:1039004533:ref:WP_064760451.1:|FEATURES|qepA|fluoroquinolone|qepA	0.999530036	44.1	CTOTU49998
TRIA	NODE_6_length_302177_cov_8.945088	triclosan	NP_248846.1|FEATURES|TriA|triclosan|TriA	0.999306425	62.9	CTOTU49998
PBP-1B	NODE_54_length_98826_cov_9.539004	beta-lactam	YP_002467958|FEATURES|PBP-1B|beta-lactam|PBP-1B	0.999185823	38.5	CTOTU49998
MEXK	NODE_29_length_160543_cov_9.871841	multidrug	AAG07064.1|FEATURES|MexK|multidrug|MexK	0.985261455	32.7	CTOTU49998
MEXT	NODE_39_length_135196_cov_8.770869	multidrug	gi:490841007:ref:WP_004703082.1:|FEATURES|mexT|multidrug|mexT	0.999996487	34.8	CTOTU49998
CAMP-REGULATORY_PROTEIN	NODE_57_length_97608_cov_9.691050	unclassified	gi:490367208:ref:WP_004246872.1:|FEATURES|cAMP-regulatory_protein|unclassified|cAMP-regulatory_protein	0.995420394	66.3	CTOTU49998
MAJOR_FACILITATOR_SUPERFAMILY_TRANSPORTER	NODE_94_length_38649_cov_9.967352	multidrug	NC_010410.6002639.p01|FEATURES|major_facilitator_superfamily_transporter|multidrug|major_facilitator_superfamily_transporter	0.99999828	49.4	CTOTU49998
EMRA	NODE_17_length_220452_cov_9.274809	multidrug	gi:1012702223:ref:WP_062814406.1:|FEATURES|emrA|multidrug|emrA	0.999227372	37.2	CTOTU49998
BCRA	NODE_21_length_195144_cov_9.825695	bacitracin	gi:445996719:ref:WP_000074574.1:|FEATURES|bcrA|bacitracin|bcrA	0.99786838	30.8	CTOTU49998
BCRA	NODE_103_length_31635_cov_9.482457	bacitracin	gi:447057509:ref:WP_001134765.1:|FEATURES|bcrA|bacitracin|bcrA	0.999999923	35	CTOTU49998
OMPR	NODE_20_length_198970_cov_8.791906	multidrug	gi:909830386:gb:AKU13184.1:|FEATURES|ompR|multidrug|ompR	0.999921454	46.9	CTOTU49998
MULTIDRUG_ABC_TRANSPORTER	NODE_2543_length_2180_cov_2.467294	multidrug	gi:663330365:ref:WP_030329892.1:|FEATURES|multidrug_ABC_transporter|multidrug|multidrug_ABC_transporter	0.99999964	34.5	CTOTU47732
MULTIDRUG_ABC_TRANSPORTER	NODE_2649_length_2110_cov_3.791727	multidrug	gi:446519901:ref:WP_000597247.1:|FEATURES|multidrug_ABC_transporter|multidrug|multidrug_ABC_transporter	0.999999935	30.4	CTOTU47732
TOLC	NODE_661_length_9466_cov_2.755499	multidrug	gi:515990697:ref:WP_017421280.1:|FEATURES|TolC|multidrug|TolC	1	31.3	CTOTU47732
MEXT	NODE_237_length_22144_cov_3.010729	multidrug	NC_011595.7059912.p01|FEATURES|mexT|multidrug|mexT	0.996146029	32.3	CTOTU47732
VANR	NODE_1824_length_3012_cov_2.247210	glycopeptide	AF155139.2.gene2.p01|FEATURES|vanR|glycopeptide|vanR	0.999946277	42.2	CTOTU47732
TETD	NODE_160_length_29532_cov_3.556909	tetracycline	gi:135617:sp:P28816.1:TETD_ECOLX|FEATURES|tetD|tetracycline|tetD	0.948137397	36.6	CTOTU47732
CHLORAMPHENICOL_EXPORTER	NODE_164_length_28864_cov_3.266792	phenicol	U09991.1.gene2.p01|FEATURES|chloramphenicol_exporter|phenicol|chloramphenicol_exporter	0.999990393	38.7	CTOTU47732
MACA	NODE_254_length_20929_cov_3.288924	MLS	gi:496866281:ref:WP_009390736.1:|FEATURES|macA|MLS|macA	1	39.9	CTOTU47732
OTRC	NODE_712_length_8924_cov_2.857594	tetracycline	AAR96051.1|FEATURES|otrC|tetracycline|otrC	0.997165069	36.9	CTOTU47732
OXA	NODE_600_length_10364_cov_3.539917	beta-lactam	gi:551485182:gb:AGY30825.1:|FEATURES|OXA-119|beta-lactam|OXA	1	63.3	CTOTU47732
ABES	NODE_1166_length_5186_cov_2.780744	multidrug	NC_010410.6003348.p01|FEATURES|abeS|multidrug|abeS	0.995789599	60.6	CTOTU47732
QEPA	NODE_1625_length_3425_cov_2.266469	fluoroquinolone	gi:1039004533:ref:WP_064760451.1:|FEATURES|qepA|fluoroquinolone|qepA	0.918285376	32.1	CTOTU47732
TRUNCATED_PUTATIVE_RESPONSE_REGULATOR_ARLR	NODE_639_length_9715_cov_3.241718	unclassified	NC_002951.3238224.p01|FEATURES|truncated_putative_response_regulator_ArlR|unclassified|truncated_putative_response_regulator_ArlR	0.988353028	34.1	CTOTU47732
LRFA	NODE_752_length_8447_cov_2.716873	fluoroquinolone	AAC43550.1|FEATURES|lrfA|fluoroquinolone|lrfA	0.946549633	39.9	CTOTU47732
ADER	NODE_2030_length_2733_cov_3.136296	multidrug	ADM92605.1|FEATURES|adeR|multidrug|adeR	0.993717586	47.4	CTOTU47732
SUL4	NODE_241_length_21958_cov_3.549103	sulfonamide	WP_102607457.1|FEATURES|sul4|sulfonamide|sul4	0.999999993	41.2	CTOTU47732
PATA	NODE_56_length_112577_cov_9.907556	fluoroquinolone	NP_417544.5|FEATURES|patA|fluoroquinolone|patA	0.961854886	31	CTOTU48069
ABES	NODE_67_length_108025_cov_10.669797	multidrug	NC_010410.6003348.p01|FEATURES|abeS|multidrug|abeS	0.940397837	70.9	CTOTU48069
BICYCLOMYCIN-MULTIDRUG_EFFLUX_PROTEIN_BCR	NODE_92_length_79804_cov_9.476269	multidrug	YP_002237398|FEATURES|bicyclomycin-multidrug_efflux_protein_bcr|multidrug|bicyclomycin-multidrug_efflux_protein_bcr	0.999998215	44.5	CTOTU48069
TAEA	NODE_21_length_229675_cov_8.909825	pleuromutilin	APB03219.1|FEATURES|TaeA|pleuromutilin|TaeA	0.949845004	34.2	CTOTU48069
BACA	NODE_57_length_111233_cov_8.980311	bacitracin	A4VLM0|FEATURES|bacA|bacitracin|bacA	1	99.3	CTOTU48069
AADA25	NODE_163_length_52471_cov_8.504045	aminoglycoside	AET15272.1|FEATURES|aadA25|aminoglycoside|aadA25	0.999999999	53.7	CTOTU48069
TETR	NODE_6_length_432431_cov_8.950259	tetracycline	gi:518288732:ref:WP_019458940.1:|FEATURES|tetR|tetracycline|tetR	1	36.7	CTOTU48069
VANRI	NODE_218_length_39671_cov_9.384112	glycopeptide	WP_011461303.1|FEATURES|vanRI|glycopeptide|vanRI	0.984919615	41.9	CTOTU48069
OMPR	NODE_184_length_46130_cov_9.519588	multidrug	gi:909830386:gb:AKU13184.1:|FEATURES|ompR|multidrug|ompR	0.990364462	44.9	CTOTU48069
MDTK	NODE_201_length_42084_cov_8.746151	multidrug	gi:694065902:ref:WP_032412384.1:|FEATURES|mdtK|multidrug|mdtK	1	46.6	CTOTU48069
VANR	NODE_106_length_74271_cov_9.072612	glycopeptide	AAK58492|FEATURES|vanR|glycopeptide|vanR	0.999997112	37.6	CTOTU48069
KASUGAMYCIN_RESISTANCE_PROTEIN_KSGA	NODE_60_length_109207_cov_9.159566	aminoglycoside	A7FMC1|FEATURES|kasugamycin_resistance_protein_ksgA|aminoglycoside|kasugamycin_resistance_protein_ksgA	0.999999993	51.5	CTOTU48069
MUXC	NODE_559_length_10227_cov_37.586414	multidrug	NP_251216.1|FEATURES|MuxC|multidrug|MuxC	0.847680843	44.6	CTOTU49879
OMPR	NODE_52_length_112224_cov_29.113775	multidrug	NC_008702.1.4607594.p01|FEATURES|ompR|multidrug|ompR	0.889784545	58.5	CTOTU49879
RPSD_(RAMA_OR_SUD2)	NODE_98_length_67278_cov_29.025720	unclassified	AB158573.gene.p01|FEATURES|rpsD_(ramA_or_sud2)|unclassified|rpsD_(ramA_or_sud2)	0.990679303	30.1	CTOTU49879
QNRB71	NODE_46_length_124763_cov_31.225615	fluoroquinolone	AGL43632.1|FEATURES|QnrB71|fluoroquinolone|QnrB71	1	62.9	CTOTU49879
PENA	NODE_492_length_11567_cov_29.349288	beta-lactam	ZP_02696486|FEATURES|penA|beta-lactam|penA	0.999995817	40.2	CTOTU49879
BACTERIAL_REGULATORY_PROTEIN_LUXR	NODE_67_length_98278_cov_31.473077	unclassified	CP000647.1.gene3517.p01|FEATURES|bacterial_regulatory_protein_LuxR|unclassified|bacterial_regulatory_protein_LuxR	0.947375487	30.5	CTOTU49879
MEXW	NODE_561_length_10211_cov_31.024124	multidrug	AAG07763|FEATURES|mexW|multidrug|mexW	0.999999995	38.2	CTOTU49879
VANR	NODE_133_length_48485_cov_31.580962	glycopeptide	gi:971852285:ref:WP_058921193.1:|FEATURES|vanR|glycopeptide|vanR	0.999928259	69.8	CTOTU49879
VANH	NODE_145_length_28110_cov_5.051256	glycopeptide	gi:737310392:ref:WP_035293250.1:|FEATURES|vanH|glycopeptide|vanH	0.998453389	36.4	CTOTU46609
VANR	NODE_142_length_28653_cov_5.483425	glycopeptide	gi:507059692:ref:WP_016130597.1:|FEATURES|vanR|glycopeptide|vanR	0.994107934	43.2	CTOTU46609
SUL4	NODE_204_length_22337_cov_5.131227	sulfonamide	WP_102607457.1|FEATURES|sul4|sulfonamide|sul4	1	50.9	CTOTU46609
COB(I)ALAMIN_ADENOLSYLTRANSFERASE	NODE_368_length_15268_cov_5.318215	unclassified	gi:693209755:ref:WP_032328790.1:|FEATURES|cob(I)alamin_adenolsyltransferase|unclassified|cob(I)alamin_adenolsyltransferase	0.999977178	30.9	CTOTU46609
OMPR	NODE_574_length_11898_cov_4.897070	multidrug	gi:507097545:ref:WP_016168184.1:|FEATURES|ompR|multidrug|ompR	0.957185737	32.3	CTOTU46609
MULTIDRUG_ABC_TRANSPORTER	NODE_1078_length_8175_cov_4.722783	multidrug	gi:686372381:ref:WP_031896424.1:|FEATURES|multidrug_ABC_transporter|multidrug|multidrug_ABC_transporter	0.999998348	38.9	CTOTU46609
COB(I)ALAMIN_ADENOLSYLTRANSFERASE	NODE_184_length_23713_cov_5.411362	unclassified	gi:447201625:ref:WP_001278881.1:|FEATURES|cob(I)alamin_adenolsyltransferase|unclassified|cob(I)alamin_adenolsyltransferase	0.999999993	43.2	CTOTU46609
VANS	NODE_284_length_18001_cov_4.536275	glycopeptide	AY082011.1.gene2.p1|FEATURES|vanS|glycopeptide|vanS	0.996548083	37.9	CTOTU46609
MDTB	NODE_5272_length_3208_cov_4.578814	multidrug	CP001138.1.gene2235.p01|FEATURES|mdtB|multidrug|mdtB	0.872137611	30.1	CTOTU46609
VANTRL	NODE_9_length_161202_cov_4.803440	glycopeptide	ABX54690.1|FEATURES|vanTrL|glycopeptide|vanTrL	0.935086793	31.3	CTOTU48201
METALLO-BETA-LACTAMASE	NODE_24_length_114241_cov_4.436761	beta-lactam	BAC06841|FEATURES|metallo-beta-lactamase|beta-lactam|metallo-beta-lactamase	1	37.9	CTOTU48201
SUL4	NODE_21_length_123656_cov_4.498200	sulfonamide	WP_102607457.1|FEATURES|sul4|sulfonamide|sul4	0.9999506	35.8	CTOTU48201
MARR	NODE_79_length_66796_cov_4.105078	multidrug	gi:512472375:ref:WP_016424444.1:|FEATURES|marR|multidrug|marR	0.999841251	30.3	CTOTU48201
VANG	NODE_31_length_96290_cov_4.504016	glycopeptide	gi:752682279:ref:WP_041330231.1:|FEATURES|vanG|glycopeptide|vanG	1	35	CTOTU48201
MULTIDRUG_ABC_TRANSPORTER	NODE_5_length_193907_cov_4.334023	multidrug	gi:657833983:ref:WP_029550132.1:|FEATURES|multidrug_ABC_transporter|multidrug|multidrug_ABC_transporter	0.999999819	36.5	CTOTU48201
MEXE	NODE_66_length_74397_cov_3.963601	multidrug	gi:445932785:ref:WP_000010640.1:|FEATURES|mexE|multidrug|mexE	0.999966671	30.4	CTOTU48201
MEXF	NODE_114_length_54890_cov_4.159624	multidrug	gi:491017944:ref:WP_004879650.1:|FEATURES|mexF|multidrug|mexF	0.999999997	42.4	CTOTU48201
TRANSCRIPTIONAL_REGULATORY_PROTEIN_CPXR_CPXR	NODE_128_length_50442_cov_4.731419	unclassified	CP000675.2.gene1535.p01|FEATURES|transcriptional_regulatory_protein_CpxR_cpxR|unclassified|transcriptional_regulatory_protein_CpxR_cpxR	0.984923319	33	CTOTU48201
MACA	NODE_285_length_26592_cov_3.975468	MLS	gi:515957791:ref:WP_017388374.1:|FEATURES|macA|MLS|macA	0.999999899	30.3	CTOTU48201
PATA	NODE_4_length_198615_cov_4.224360	fluoroquinolone	NP_417544.5|FEATURES|patA|fluoroquinolone|patA	0.961854886	31.6	CTOTU48201
ABEM	NODE_17_length_136486_cov_4.204015	multidrug	BAD89844.2|FEATURES|abeM|multidrug|abeM	1	31.2	CTOTU48201
BCRA	NODE_54_length_79671_cov_4.053821	bacitracin	ABB80128|FEATURES|bcrA|bacitracin|bcrA	0.999876191	35.9	CTOTU48201
ADEK	NODE_169_length_33965_cov_54.476526	multidrug	NC_011586.7045445.p01|FEATURES|adeK|multidrug|adeK	1	87.4	CTOTU47989
MARR	NODE_188_length_30550_cov_54.577209	multidrug	gi:656016555:ref:WP_029056442.1:|FEATURES|marR|multidrug|marR	0.99999998	38	CTOTU47989
TRIA	NODE_35_length_96881_cov_55.758422	triclosan	NP_248846.1|FEATURES|TriA|triclosan|TriA	0.999932621	43.8	CTOTU47989
GOLS	NODE_23_length_123542_cov_56.056071	multidrug	NP_459349.1|FEATURES|golS|multidrug|golS	0.997775616	33.3	CTOTU47989
VANH	NODE_111_length_52787_cov_55.301089	glycopeptide	Q47748|FEATURES|vanH|glycopeptide|vanH	0.975223431	30.5	CTOTU47989
VANR	NODE_91_length_60324_cov_54.836201	glycopeptide	AF155139.2.gene2.p01|FEATURES|vanR|glycopeptide|vanR	0.989282903	36.9	CTOTU47989
MDTN	NODE_2_length_262724_cov_55.736920	multidrug	gi:554684122:ref:WP_023184036.1:|FEATURES|mdtN|multidrug|mdtN	0.999999996	31.7	CTOTU47989
KDPE	NODE_156_length_36804_cov_53.436393	aminoglycoside	NP_415222.1|FEATURES|kdpE|aminoglycoside|kdpE	0.814747822	45.8	CTOTU47989
MAJOR_FACILITATOR_SUPERFAMILY_TRANSPORTER	NODE_72_length_71015_cov_57.315318	multidrug	NC_010410.6002639.p01|FEATURES|major_facilitator_superfamily_transporter|multidrug|major_facilitator_superfamily_transporter	0.999999739	82.1	CTOTU47989
BCRA	NODE_30_length_107352_cov_55.282925	bacitracin	gi:488120365:ref:WP_002191762.1:|FEATURES|bcrA|bacitracin|bcrA	0.999999658	33.8	CTOTU47989
MEXT	NODE_118_length_48742_cov_52.982850	multidrug	gi:553789261:ref:WP_023120513.1:|FEATURES|mexT|multidrug|mexT	0.99998943	33.3	CTOTU47989
PATA	NODE_45_length_88646_cov_52.715152	fluoroquinolone	NP_417544.5|FEATURES|patA|fluoroquinolone|patA	0.961854886	32	CTOTU47989
EMRB	NODE_29_length_110940_cov_55.701033	multidrug	NC_010410.6003262.p01|FEATURES|emrB|multidrug|emrB	0.999987793	87.3	CTOTU47989
CLBB	NODE_11_length_179232_cov_13.439108	phenicol	WP_015892743.1|FEATURES|clbB|phenicol|clbB	0.999723747	33.4	CTOTU48317
MDTK	NODE_205_length_25926_cov_13.040161	fluoroquinolone	AML99881.1|FEATURES|MdtK|fluoroquinolone|MdtK	0.957775577	86.5	CTOTU48317
ACRB	NODE_58_length_76914_cov_13.589651	multidrug	gi:808681235:emb:CQR78405.1:|FEATURES|acrB|multidrug|acrB	0.999999957	99.6	CTOTU48317
KASUGAMYCIN_RESISTANCE_PROTEIN_KSGA	NODE_4_length_252945_cov_13.937317	aminoglycoside	YP_001454848|FEATURES|kasugamycin_resistance_protein_ksgA|aminoglycoside|kasugamycin_resistance_protein_ksgA	0.999986841	94.1	CTOTU48317
MULTIDRUG_ABC_TRANSPORTER	NODE_15_length_164489_cov_13.919250	multidrug	gi:1007098619:ref:WP_061843746.1:|FEATURES|multidrug_ABC_transporter|multidrug|multidrug_ABC_transporter	0.999442142	32.8	CTOTU48317
VANH	NODE_12_length_179222_cov_14.115094	glycopeptide	YP_002333394|FEATURES|vanH|glycopeptide|vanH	0.995288752	33.6	CTOTU48317
RAMA	NODE_17_length_155766_cov_13.204314	multidrug	AFK13828.1|FEATURES|ramA|multidrug|ramA	0.999442819	94.4	CTOTU48317
MDTK	NODE_1_length_840775_cov_13.072859	multidrug	gi:838647861:gb:KLW31786.1:|FEATURES|mdtK|multidrug|mdtK	1	97.6	CTOTU48317
ACRB	NODE_5_length_203727_cov_14.042239	multidrug	ZP_02346647|FEATURES|acrB|multidrug|acrB	0.999999972	87.8	CTOTU48317
ACRB	NODE_2_length_315275_cov_14.418749	multidrug	gi:446414955:ref:WP_000492810.1:|FEATURES|acrB|multidrug|acrB	1	87.7	CTOTU48317
SERRATIA_MARCESCENS_OMP1	NODE_3_length_287324_cov_12.816381	multidrug	AIA49384.1|FEATURES|Serratia_marcescens_Omp1|multidrug|Serratia_marcescens_Omp1	0.999791792	80	CTOTU48317
EMRR	NODE_26_length_124677_cov_13.599661	fluoroquinolone	NP_417169.1|FEATURES|emrR|fluoroquinolone|emrR	0.959829056	94.9	CTOTU48317
ARNA	NODE_6_length_200531_cov_14.035296	polymyxin	gi:851917461:ref:WP_048217311.1:|FEATURES|arnA|polymyxin|arnA	0.999689737	78.2	CTOTU48317
OMP36	NODE_20_length_143701_cov_13.289531	multidrug	gi:505808389:ref:WP_015706141.1:|FEATURES|omp36|multidrug|omp36	0.998855743	90.1	CTOTU48317
VAND	NODE_1149_length_5135_cov_11.073228	glycopeptide	AAD51059|FEATURES|vanD|glycopeptide|vanD	0.999999999	39.9	CTOTU50569
GOLS	NODE_1051_length_5534_cov_9.559409	multidrug	NP_459349.1|FEATURES|golS|multidrug|golS	0.997775616	33.9	CTOTU50569
OMPR	NODE_56_length_41662_cov_12.145913	multidrug	gi:909830386:gb:AKU13184.1:|FEATURES|ompR|multidrug|ompR	0.987322264	49.1	CTOTU50569
VANR	NODE_1794_length_3316_cov_8.113462	glycopeptide	gi:948051271:ref:WP_056710274.1:|FEATURES|vanR|glycopeptide|vanR	0.99994427	38.2	CTOTU50569
TETA(48)	NODE_548_length_9367_cov_10.419459	tetracycline	APB03214.1|FEATURES|tetA(48)|tetracycline|tetA(48)	0.969116317	30.6	CTOTU50569
VANN	NODE_262_length_15309_cov_10.865412	glycopeptide	JF802084.2.gene1.p01|FEATURES|vanN|glycopeptide|vanN	0.999817443	30.6	CTOTU50569
OMPR	NODE_276_length_14947_cov_11.400282	multidrug	gi:909830386:gb:AKU13184.1:|FEATURES|ompR|multidrug|ompR	0.999943075	46.9	CTOTU50569
KASUGAMYCIN_RESISTANCE_PROTEIN_KSGA	NODE_290_length_14278_cov_11.840048	aminoglycoside	A7FMC1|FEATURES|kasugamycin_resistance_protein_ksgA|aminoglycoside|kasugamycin_resistance_protein_ksgA	0.999996544	50.8	CTOTU50569
BICYCLOMYCIN-MULTIDRUG_EFFLUX_PROTEIN_BCR	NODE_236_length_16375_cov_8.393076	multidrug	YP_002237398|FEATURES|bicyclomycin-multidrug_efflux_protein_bcr|multidrug|bicyclomycin-multidrug_efflux_protein_bcr	0.999995456	42.8	CTOTU50569
BACA	NODE_220_length_17277_cov_11.486180	bacitracin	A4VLM0|FEATURES|bacA|bacitracin|bacA	1	93.1	CTOTU50569
LCR-1	NODE_1960_length_3056_cov_9.917694	beta-lactam	Q00983|FEATURES|LCR-1|beta-lactam|LCR-1	1	64	CTOTU50569
OMPR	NODE_550_length_9355_cov_11.243656	multidrug	CP000034.1.gene3672.p01|FEATURES|ompR|multidrug|ompR	0.996723089	35.8	CTOTU50569
OPRM	NODE_31_length_56850_cov_11.951281	multidrug	YP_001345922|FEATURES|oprM|multidrug|oprM	1	68.9	CTOTU50569
TETR	NODE_1477_length_4003_cov_10.763425	tetracycline	gi:518288732:ref:WP_019458940.1:|FEATURES|tetR|tetracycline|tetR	1	37.3	CTOTU50569
RLMA(II)	NODE_6_length_284938_cov_45.959496	MLS	AJD73064.1|FEATURES|RlmA(II)|MLS|RlmA(II)	0.999998417	30.4	CTOTU47076
GOLS	NODE_103_length_25216_cov_48.880847	multidrug	NP_459349.1|FEATURES|golS|multidrug|golS	0.997775616	35.4	CTOTU47076
MEXI	NODE_1_length_513319_cov_47.626453	multidrug	NC_002516.2.880346.p01|FEATURES|mexI|multidrug|mexI	1	76.9	CTOTU47076
VANG	NODE_7_length_280711_cov_44.011751	glycopeptide	gi:405945042:pdb:4FU0:A|FEATURES|vanG|glycopeptide|vanG	1	39.5	CTOTU47076
MULTIDRUG_ABC_TRANSPORTER	NODE_2_length_448438_cov_47.988951	multidrug	gi:640499891:ref:WP_024937220.1:|FEATURES|multidrug_ABC_transporter|multidrug|multidrug_ABC_transporter	0.997470563	50.7	CTOTU47076
VANR	NODE_11_length_214161_cov_47.034347	glycopeptide	gi:947806628:ref:WP_056468082.1:|FEATURES|vanR|glycopeptide|vanR	0.985162413	79.2	CTOTU47076
VANR	NODE_12_length_186839_cov_49.091721	glycopeptide	ABB53349|FEATURES|vanR|glycopeptide|vanR	0.881075313	35.6	CTOTU47076
PENA	NODE_3_length_418856_cov_46.233798	beta-lactam	AAP46594|FEATURES|penA|beta-lactam|penA	1	37.9	CTOTU47076
BACA	NODE_588_length_3470_cov_3.223133	bacitracin	YP_294981|FEATURES|bacA|bacitracin|bacA	1	33.6	CTOTU49048
UGD	NODE_407_length_4425_cov_2.999542	peptide	AAC75089.1|FEATURES|ugd|peptide|ugd	0.915861636	30.2	CTOTU49048
EMRA	NODE_727_length_2940_cov_3.606932	multidrug	gi:1028866969:ref:WP_064034812.1:|FEATURES|emrA|multidrug|emrA	0.999628683	35.6	CTOTU49048
VANR	NODE_217_length_6312_cov_3.560332	glycopeptide	gi:1028850587:ref:WP_064019550.1:|FEATURES|vanR|glycopeptide|vanR	0.996627682	68.9	CTOTU49048
NMCR	NODE_541_length_3684_cov_3.023147	beta-lactam	CAA79966.1|FEATURES|NmcR|beta-lactam|NmcR	0.996336872	31.1	CTOTU49048
GOLS	NODE_2131_length_1090_cov_3.308213	multidrug	NP_459349.1|FEATURES|golS|multidrug|golS	0.997775616	31.1	CTOTU49048
MACA	NODE_538_length_3689_cov_2.992570	MLS	gi:739100685:ref:WP_036971354.1:|FEATURES|macA|MLS|macA	0.999998463	32	CTOTU49048
MDTK	NODE_410_length_4390_cov_3.056055	multidrug	gi:558088995:ref:WP_023481339.1:|FEATURES|mdtK|multidrug|mdtK	0.999987901	33	CTOTU49048
VANR	NODE_42_length_88247_cov_16.875805	glycopeptide	gi:944023697:ref:WP_055613131.1:|FEATURES|vanR|glycopeptide|vanR	0.999704815	65.4	CTOTU46830
PENA	NODE_1_length_631006_cov_15.848332	beta-lactam	gi:32345902:gb:AAM97245.1:|FEATURES|penA|beta-lactam|penA	0.99999999	60.3	CTOTU46830
MACB	NODE_2_length_407796_cov_15.481315	MLS	gi:1035717981:ref:WP_064557480.1:|FEATURES|macB|MLS|macB	1	89.8	CTOTU46830
ACRA	NODE_33_length_105381_cov_15.788799	multidrug	gi:573042590:emb:CDI16885.1:|FEATURES|acrA|multidrug|acrA	1	85.3	CTOTU46830
OPRM	NODE_6_length_279849_cov_14.254927	multidrug	NC_008702.1.4608931.p01|FEATURES|oprM|multidrug|oprM	1	34.8	CTOTU46830
CPXA	NODE_28_length_114018_cov_17.965805	aminoglycoside:aminocoumarin	NP_312864.1|FEATURES|cpxA|aminoglycoside:aminocoumarin|cpxA	0.989968227	92.1	CTOTU46830
TOLC	NODE_17_length_143958_cov_17.301682	multidrug	gi:736439011:ref:WP_034461021.1:|FEATURES|TolC|multidrug|TolC	1	87.9	CTOTU46830
OMPR	NODE_44_length_85687_cov_19.170427	multidrug	gi:909830386:gb:AKU13184.1:|FEATURES|ompR|multidrug|ompR	0.992492182	46.3	CTOTU46830
MULTIDRUG_ABC_TRANSPORTER	NODE_1235_length_2329_cov_3.106420	multidrug	gi:686372381:ref:WP_031896424.1:|FEATURES|multidrug_ABC_transporter|multidrug|multidrug_ABC_transporter	0.999801314	35.4	CTOTU50502
LSAE	NODE_870_length_2769_cov_2.783714	MLS	AFU35065.1|FEATURES|lsaE|MLS|lsaE	1	60.1	CTOTU50502
VANR	NODE_151_length_6328_cov_2.894150	glycopeptide	FJ872411.1.gene44.p01|FEATURES|vanR|glycopeptide|vanR	0.999999673	35.7	CTOTU50502
STAPHYLOCOCCUS_MUPA_CONFERRING_RESISTANCE_TO_MUPIROCIN	NODE_394_length_4001_cov_3.112772	mupirocin	CAA53189|FEATURES|Staphylococcus_mupA_conferring_resistance_to_mupirocin|mupirocin|Staphylococcus_mupA_conferring_resistance_to_mupirocin	0.996795115	47.2	CTOTU50502
VANR	NODE_784_length_2935_cov_2.793750	glycopeptide	gi:1028850587:ref:WP_064019550.1:|FEATURES|vanR|glycopeptide|vanR	0.997990679	54.2	CTOTU50502
VANR	NODE_130_length_7014_cov_2.648944	glycopeptide	gi:983302677:ref:WP_060488987.1:|FEATURES|vanR|glycopeptide|vanR	0.967820217	32.9	CTOTU50502
RAMA	NODE_273_length_4752_cov_2.730679	multidrug	AFK13828.1|FEATURES|ramA|multidrug|ramA	0.994770179	35.7	CTOTU50502
MEPA	NODE_3146_length_1165_cov_2.291892	multidrug	HE999704.1.gene3064.p01|FEATURES|mepA|multidrug|mepA	0.9725126	38.4	CTOTU50502
VANR	NODE_2884_length_1259_cov_2.715947	glycopeptide	AF155139.2.gene2.p01|FEATURES|vanR|glycopeptide|vanR	0.98762016	40	CTOTU50502
AADE	NODE_921_length_2709_cov_2.074981	aminoglycoside	FN594949.1.gene25.p01|FEATURES|aadE|aminoglycoside|aadE	0.999999999	35.1	CTOTU50502
VANTRL	NODE_116_length_7637_cov_2.780269	glycopeptide	ABX54690.1|FEATURES|vanTrL|glycopeptide|vanTrL	1	39.8	CTOTU50502
SUL4	NODE_33_length_82976_cov_55.835217	sulfonamide	WP_102607457.1|FEATURES|sul4|sulfonamide|sul4	1	40.8	CTOTU49744
MEXT	NODE_67_length_48657_cov_40.124748	multidrug	gi:553772467:ref:WP_023104399.1:|FEATURES|mexT|multidrug|mexT	0.999985874	36.6	CTOTU49744
TRIA	NODE_201_length_22781_cov_49.844275	triclosan	NP_248846.1|FEATURES|TriA|triclosan|TriA	0.999875129	34.5	CTOTU49744
TAEA	NODE_45_length_65715_cov_51.663585	pleuromutilin	APB03219.1|FEATURES|TaeA|pleuromutilin|TaeA	0.994092797	38.6	CTOTU49744
PATA	NODE_523_length_8689_cov_51.015868	fluoroquinolone	NP_417544.5|FEATURES|patA|fluoroquinolone|patA	0.944060961	31.6	CTOTU49744
OPRM	NODE_1168_length_3645_cov_27.135655	multidrug	NC_008702.1.4606278.p01|FEATURES|oprM|multidrug|oprM	1	52.3	CTOTU49744
CHLORAMPHENICOL_AND_FLORFENICOL_RESISTANCE	NODE_57_length_55982_cov_49.076761	phenicol	CP001581.1.gene3143.p01|FEATURES|chloramphenicol_and_florfenicol_resistance|phenicol|chloramphenicol_and_florfenicol_resistance	0.999723747	34	CTOTU49744
ADEL	NODE_419_length_11471_cov_32.970042	multidrug	ALH22601.1|FEATURES|adeL|multidrug|adeL	0.876085236	30.9	CTOTU49744
MACB	NODE_108_length_35190_cov_45.973360	MLS	AAV85982.1|FEATURES|macB|MLS|macB	1	54.1	CTOTU49744
TRIA	NODE_219_length_20402_cov_51.869465	triclosan	NP_248846.1|FEATURES|TriA|triclosan|TriA	0.999932621	35.8	CTOTU49744
CMRA	NODE_775_length_5626_cov_18.248250	phenicol	AF015087.1.gene1.p01|FEATURES|cmrA|phenicol|cmrA	0.999887078	33.6	CTOTU49744
ADES	NODE_829_length_5205_cov_36.010291	multidrug	ADM92606.1|FEATURES|adeS|multidrug|adeS	0.995820019	33.5	CTOTU49744
MEXT	NODE_361_length_13861_cov_47.184630	multidrug	NC_011595.7059912.p01|FEATURES|mexT|multidrug|mexT	0.999966095	34	CTOTU49744
CHLORAMPHENICOL_EXPORTER	NODE_132_length_31658_cov_45.512736	phenicol	U09991.1.gene2.p01|FEATURES|chloramphenicol_exporter|phenicol|chloramphenicol_exporter	0.999990393	38.5	CTOTU49744
OMPR	NODE_27_length_94172_cov_54.824548	multidrug	NC_008702.1.4607594.p01|FEATURES|ompR|multidrug|ompR	0.943696613	31.4	CTOTU49744
MUXB	NODE_541_length_8417_cov_42.428845	multidrug	NP_251217.1|FEATURES|MuxB|multidrug|MuxB	1	68.7	CTOTU49744
EMRB	NODE_367_length_13663_cov_40.387860	multidrug	gi:757800118:ref:WP_043017320.1:|FEATURES|emrB|multidrug|emrB	0.994747627	55.2	CTOTU49744
APH(6)-I	NODE_538_length_8465_cov_24.545422	aminoglycoside	X01702.1.gene3.p1|FEATURES|aph(6)-I|aminoglycoside|aph(6)-I	1	52.1	CTOTU49744
ADES	NODE_1063_length_3967_cov_42.206800	multidrug	ADM92606.1|FEATURES|adeS|multidrug|adeS	0.989491578	34	CTOTU49744
VANH	NODE_42_length_68490_cov_56.998407	glycopeptide	gi:985522333:ref:WP_060811962.1:|FEATURES|vanH|glycopeptide|vanH	0.999529972	33.1	CTOTU49744
VANTRL	NODE_141_length_47560_cov_8.487233	glycopeptide	ABX54690.1|FEATURES|vanTrL|glycopeptide|vanTrL	0.935086793	31.8	CTOTU49490
KDPE	NODE_94_length_59428_cov_10.265306	aminoglycoside	NP_415222.1|FEATURES|kdpE|aminoglycoside|kdpE	0.800172637	37	CTOTU49490
OMPR	NODE_227_length_33598_cov_10.716603	multidrug	NC_008702.1.4607594.p01|FEATURES|ompR|multidrug|ompR	0.999609405	39.7	CTOTU49490
COB(I)ALAMIN_ADENOLSYLTRANSFERASE	NODE_49_length_82122_cov_10.337017	unclassified	gi:447201638:ref:WP_001278894.1:|FEATURES|cob(I)alamin_adenolsyltransferase|unclassified|cob(I)alamin_adenolsyltransferase	0.999999993	86.2	CTOTU49490
ACRB	NODE_86_length_61676_cov_10.713718	multidrug	gi:446414955:ref:WP_000492810.1:|FEATURES|acrB|multidrug|acrB	1	87.8	CTOTU49490
CATA	NODE_56_length_74325_cov_10.535963	phenicol	YP_002150494|FEATURES|catA|phenicol|catA	1	60.6	CTOTU49490
SRMB	NODE_565_length_16197_cov_11.923430	MLS	X63451.gene.p01|FEATURES|srmB|MLS|srmB	0.984841752	30	CTOTU49490
MDTK	NODE_1_length_487128_cov_10.151086	multidrug	gi:555211913:gb:ESN54240.1:|FEATURES|mdtK|multidrug|mdtK	1	97.4	CTOTU49490
CLASS_C	NODE_448_length_19266_cov_10.889647	beta-lactam	gi:1028101930:ref:WP_063857772.1:|FEATURES|class_C|beta-lactam|class_C	1	91.6	CTOTU49490
PENA	NODE_130_length_50963_cov_10.298990	beta-lactam	gi:32345862:gb:AAM97225.1:|FEATURES|penA|beta-lactam|penA	1	37.2	CTOTU49490
TWO-COMPONENT_SYSTEM_RESPONSE_REGULATOR_EVGA	NODE_45_length_83641_cov_10.198981	unclassified	CP001918.1.gene4502.p01|FEATURES|two-component_system_response_regulator_EvgA|unclassified|two-component_system_response_regulator_EvgA	0.99846585	36.1	CTOTU49490
MEXX	NODE_220_length_33843_cov_10.919439	multidrug	gi:694090431:ref:WP_032435131.1:|FEATURES|mexX|multidrug|mexX	1	79.5	CTOTU49490
MULTIDRUG_ABC_TRANSPORTER	NODE_74_length_65647_cov_11.060266	multidrug	gi:1007098619:ref:WP_061843746.1:|FEATURES|multidrug_ABC_transporter|multidrug|multidrug_ABC_transporter	0.999999989	32.4	CTOTU49490
OMPF	NODE_11_length_145945_cov_10.499774	multidrug	gi:447175109:ref:WP_001252365.1:|FEATURES|ompF|multidrug|ompF	0.999983655	70.7	CTOTU49490
MARR	NODE_296_length_28052_cov_10.906526	multidrug	gi:686153944:ref:WP_031786248.1:|FEATURES|marR|multidrug|marR	0.999999992	38.5	CTOTU49490
PENA	NODE_37_length_88719_cov_10.744214	beta-lactam	gi:32345844:gb:AAM97216.1:|FEATURES|penA|beta-lactam|penA	1	38.1	CTOTU49490
SDIA	NODE_38_length_88198_cov_10.465244	unclassified	gi:1015012759:emb:CZX54085.1:|FEATURES|sdiA|unclassified|sdiA	1	89.3	CTOTU49490
DNA-BINDING_PROTEIN_H-NS	NODE_8_length_161611_cov_11.063328	unclassified	CP001918.1.gene1661.p01|FEATURES|DNA-binding_protein_H-NS|unclassified|DNA-binding_protein_H-NS	0.999867323	49.3	CTOTU49490
MEXE	NODE_303_length_27603_cov_10.826231	multidrug	CP001918.1.gene1258.p01|FEATURES|mexE|multidrug|mexE	1	96.2	CTOTU49490
OMPR	NODE_46_length_83523_cov_10.357311	multidrug	gi:909830386:gb:AKU13184.1:|FEATURES|ompR|multidrug|ompR	0.967158501	47.8	CTOTU49490
CHLORAMPHENICOL_EXPORTER	NODE_23_length_112327_cov_10.237913	phenicol	NP_631702|FEATURES|chloramphenicol_exporter|phenicol|chloramphenicol_exporter	0.999948403	31	CTOTU49490
NMCR	NODE_265_length_30108_cov_11.063022	beta-lactam	CAA79966.1|FEATURES|NmcR|beta-lactam|NmcR	0.996336872	33.2	CTOTU49490
PATA	NODE_152_length_28216_cov_11.703526	fluoroquinolone	NP_417544.5|FEATURES|patA|fluoroquinolone|patA	0.961854886	34.9	CTOTU49324
VANR	NODE_81_length_46884_cov_11.775887	glycopeptide	gi:950233763:ref:WP_057277726.1:|FEATURES|vanR|glycopeptide|vanR	0.999999993	38.7	CTOTU49324
OXA	NODE_304_length_16353_cov_13.119033	beta-lactam	AHA11126.1|FEATURES|OXA-363|beta-lactam|OXA	1	98.6	CTOTU49324
DFRA3	NODE_320_length_15611_cov_11.939766	diaminopyrimidine	AAA25550.1|FEATURES|dfrA3|diaminopyrimidine|dfrA3	1	39.3	CTOTU49324
EPTA	NODE_127_length_33156_cov_11.929851	peptide	BAE78116.1|FEATURES|eptA|peptide|eptA	0.998186892	41.8	CTOTU49324
ADEJ	NODE_150_length_28287_cov_11.616570	multidrug	NC_011586.7045444.p01|FEATURES|adeJ|multidrug|adeJ	0.999999997	84.5	CTOTU49324
TOLC	NODE_154_length_27950_cov_12.514357	multidrug	gi:1016093449:ref:WP_062936992.1:|FEATURES|TolC|multidrug|TolC	0.999999645	68.8	CTOTU49324
MULTIDRUG_ABC_TRANSPORTER	NODE_168_length_25332_cov_11.425525	multidrug	gi:686296447:ref:WP_031863594.1:|FEATURES|multidrug_ABC_transporter|multidrug|multidrug_ABC_transporter	0.99999978	35.6	CTOTU49324
BACA	NODE_195_length_22440_cov_12.123520	bacitracin	YP_581244|FEATURES|bacA|bacitracin|bacA	1	58.8	CTOTU49324
MACB	NODE_79_length_47912_cov_11.900453	MLS	gi:639209604:ref:WP_024547784.1:|FEATURES|macB|MLS|macB	1	55.3	CTOTU49324
CARO	NODE_109_length_35861_cov_12.231386	beta-lactam	AKL79742.1|FEATURES|carO|beta-lactam|carO	0.995767926	57.4	CTOTU49324
PATA	NODE_935_length_8902_cov_1.771448	fluoroquinolone	NP_417544.5|FEATURES|patA|fluoroquinolone|patA	0.961854886	33	CTOTU46608
MTRA	NODE_1336_length_7302_cov_1.740306	multidrug	CCP46065.1|FEATURES|mtrA|multidrug|mtrA	0.999988446	42.8	CTOTU46608
YKKD	NODE_2809_length_3646_cov_12.153718	multidrug	gi:489421661:ref:WP_003327389.1:|FEATURES|ykkD|multidrug|ykkD	0.999842394	46.6	CTOTU47056
VANR	NODE_4982_length_2095_cov_5.357843	glycopeptide	AF155139.2.gene2.p01|FEATURES|vanR|glycopeptide|vanR	0.999817707	44.1	CTOTU47056
CHLORAMPHENICOL_AND_FLORFENICOL_RESISTANCE	NODE_823_length_11892_cov_12.964771	phenicol	CP001581.1.gene3143.p01|FEATURES|chloramphenicol_and_florfenicol_resistance|phenicol|chloramphenicol_and_florfenicol_resistance	0.999723747	34	CTOTU47056
TRANSCRIPTIONAL_REGULATORY_PROTEIN_CPXR_CPXR	NODE_8433_length_1243_cov_8.551347	unclassified	CP001138.1.gene4273.p01|FEATURES|transcriptional_regulatory_protein_CpxR_cpxR|unclassified|transcriptional_regulatory_protein_CpxR_cpxR	0.99527166	30.1	CTOTU47056
KASUGAMYCIN_RESISTANCE_PROTEIN_KSGA	NODE_1654_length_6060_cov_11.487594	aminoglycoside	YP_002396141|FEATURES|kasugamycin_resistance_protein_ksgA|aminoglycoside|kasugamycin_resistance_protein_ksgA	0.999999989	52.4	CTOTU47056
COB(I)ALAMIN_ADENOLSYLTRANSFERASE	NODE_8814_length_1189_cov_8.806878	unclassified	gi:693209755:ref:WP_032328790.1:|FEATURES|cob(I)alamin_adenolsyltransferase|unclassified|cob(I)alamin_adenolsyltransferase	0.999999993	42.8	CTOTU47056
VANR	NODE_170_length_17299_cov_15.027430	glycopeptide	AF155139.2.gene2.p01|FEATURES|vanR|glycopeptide|vanR	0.994264343	43.8	CTOTU29289
MEXE	NODE_22_length_37860_cov_14.315884	multidrug	gi:518286938:ref:WP_019457146.1:|FEATURES|mexE|multidrug|mexE	1	30.5	CTOTU29289
VANR	NODE_248_length_14159_cov_18.413429	glycopeptide	gi:507059692:ref:WP_016130597.1:|FEATURES|vanR|glycopeptide|vanR	0.99999974	40.8	CTOTU29289
YKKD	NODE_9729_length_2294_cov_19.688700	multidrug	gi:489421661:ref:WP_003327389.1:|FEATURES|ykkD|multidrug|ykkD	0.999968631	47.2	CTOTU29289
CATQ	NODE_130_length_19326_cov_16.664729	phenicol	M55620.gene.p01|FEATURES|catQ|phenicol|catQ	1	49.8	CTOTU29289
LNUC	NODE_27_length_35857_cov_9.997682	MLS	AAY32951.1|FEATURES|lnuC|MLS|lnuC	0.999997719	97.6	CTOTU29289
TRIB	NODE_41_length_31424_cov_20.128471	triclosan	NP_248847.1|FEATURES|TriB|triclosan|TriB	0.999903215	34.4	CTOTU29289
METALLO-BETA-LACTAMASE	NODE_8_length_361671_cov_20.144236	beta-lactam	gi:1032611298:ref:WP_064238644.1:|FEATURES|metallo-beta-lactamase|beta-lactam|metallo-beta-lactamase	1	98.6	CTOTU48379
QNRB71	NODE_17_length_177880_cov_19.642491	fluoroquinolone	AGL43632.1|FEATURES|QnrB71|fluoroquinolone|QnrB71	1	62.3	CTOTU48379
MEXV	NODE_7_length_412168_cov_20.222820	multidrug	AAG07762.1|FEATURES|MexV|multidrug|MexV	0.999999766	99.3	CTOTU48379
SMEC	NODE_14_length_237575_cov_20.878671	multidrug	AAD51346|FEATURES|smeC|multidrug|smeC	1	94.3	CTOTU48379
ACRB	NODE_18_length_158289_cov_20.583737	multidrug	ABW72062|FEATURES|acrB|multidrug|acrB	1	52.5	CTOTU48379
VANX	NODE_33_length_89120_cov_22.329209	glycopeptide	gi:654471747:ref:WP_027941974.1:|FEATURES|vanX|glycopeptide|vanX	1	41.9	CTOTU48379
EMRE	NODE_11_length_281487_cov_19.764881	multidrug	gi:643599925:ref:WP_025237077.1:|FEATURES|emrE|multidrug|emrE	0.995789599	62.7	CTOTU48379
MACB	NODE_2_length_644519_cov_19.950526	MLS	AAV85982.1|FEATURES|macB|MLS|macB	1	56.6	CTOTU48379
CHLORAMPHENICOL_EXPORTER	NODE_21_length_140918_cov_20.565755	phenicol	U09991.1.gene2.p01|FEATURES|chloramphenicol_exporter|phenicol|chloramphenicol_exporter	0.999958281	34.2	CTOTU48379
CLBB	NODE_30_length_104490_cov_20.286647	phenicol	WP_015892743.1|FEATURES|clbB|phenicol|clbB	0.927156895	32	CTOTU48379
PENA	NODE_23_length_122458_cov_20.849089	beta-lactam	ZP_02696486|FEATURES|penA|beta-lactam|penA	0.999995817	39.9	CTOTU48379
GOLS	NODE_28_length_112739_cov_19.377205	multidrug	NP_459349.1|FEATURES|golS|multidrug|golS	0.997775616	38.1	CTOTU48379
BACTERIAL_REGULATORY_PROTEIN_LUXR	NODE_42_length_40632_cov_19.179535	unclassified	CP000034.1.gene4477.p01|FEATURES|bacterial_regulatory_protein_LuxR|unclassified|bacterial_regulatory_protein_LuxR	0.958236803	30.8	CTOTU48379
MDTK	NODE_35_length_80471_cov_19.396575	multidrug	gi:489929427:ref:WP_003832751.1:|FEATURES|mdtK|multidrug|mdtK	1	37.1	CTOTU48379
DFRA3	NODE_20_length_142000_cov_20.900659	diaminopyrimidine	AAA25550.1|FEATURES|dfrA3|diaminopyrimidine|dfrA3	1	38.7	CTOTU48379
VANR	NODE_44_length_39016_cov_19.799954	glycopeptide	FJ872411.1.gene44.p01|FEATURES|vanR|glycopeptide|vanR	0.996997719	53.3	CTOTU48379
EMRR	NODE_163_length_32471_cov_6.389314	fluoroquinolone	NP_417169.1|FEATURES|emrR|fluoroquinolone|emrR	0.959829056	88.6	CTOTU46836
VANG	NODE_181_length_28954_cov_6.644867	glycopeptide	gi:752682279:ref:WP_041330231.1:|FEATURES|vanG|glycopeptide|vanG	1	39.6	CTOTU46836
MEXT	NODE_206_length_24355_cov_5.536296	multidrug	gi:489246765:ref:WP_003154928.1:|FEATURES|mexT|multidrug|mexT	0.999996487	35.6	CTOTU46836
VANR	NODE_228_length_21778_cov_11.348939	glycopeptide	gi:943641831:ref:WP_055470667.1:|FEATURES|vanR|glycopeptide|vanR	0.999569107	43.4	CTOTU46836
OMPF	NODE_135_length_37957_cov_6.376576	multidrug	gi:496081365:ref:WP_008805872.1:|FEATURES|ompF|multidrug|ompF	0.996302907	57.8	CTOTU46836
MULTIDRUG_ABC_TRANSPORTER	NODE_113_length_43979_cov_6.377812	multidrug	gi:686372381:ref:WP_031896424.1:|FEATURES|multidrug_ABC_transporter|multidrug|multidrug_ABC_transporter	0.999986625	34.3	CTOTU46836
MAJOR_FACILITATOR_SUPERFAMILY_TRANSPORTER	NODE_64_length_64217_cov_6.381768	multidrug	NC_010410.6002639.p01|FEATURES|major_facilitator_superfamily_transporter|multidrug|major_facilitator_superfamily_transporter	0.999999739	35.6	CTOTU46836
PENA	NODE_264_length_18787_cov_7.388106	beta-lactam	gi:32345900:gb:AAM97244.1:|FEATURES|penA|beta-lactam|penA	1	35.8	CTOTU46836
GOLS	NODE_15_length_165540_cov_6.211832	multidrug	NP_459349.1|FEATURES|golS|multidrug|golS	0.997775616	39.7	CTOTU46836
MDTC	NODE_257_length_19117_cov_6.323313	multidrug	gi:585355533:ref:WP_024237136.1:|FEATURES|mdtC|multidrug|mdtC	0.999991345	91.1	CTOTU46836
PENA	NODE_42_length_87147_cov_6.836380	beta-lactam	gi:32345844:gb:AAM97216.1:|FEATURES|penA|beta-lactam|penA	1	37.4	CTOTU46836
TET34	NODE_250_length_19759_cov_6.589170	tetracycline	YP_001444376|FEATURES|tet34|tetracycline|tet34	0.999999498	64.7	CTOTU46836
DNA-BINDING_PROTEIN_H-NS	NODE_418_length_7298_cov_6.006351	unclassified	CP001918.1.gene1661.p01|FEATURES|DNA-binding_protein_H-NS|unclassified|DNA-binding_protein_H-NS	0.999867323	96.4	CTOTU46836
EMRD	NODE_190_length_27733_cov_6.357793	multidrug	YP_001174764|FEATURES|emrD|multidrug|emrD	0.999999991	89.8	CTOTU46836
PBP-1B	NODE_390_length_8836_cov_6.187564	beta-lactam	YP_002467958|FEATURES|PBP-1B|beta-lactam|PBP-1B	0.999185823	53.6	CTOTU46836
MACB	NODE_168_length_31572_cov_5.939493	MLS	gi:696375069:ref:WP_032949617.1:|FEATURES|macB|MLS|macB	1	88.6	CTOTU46836
MDTG	NODE_280_length_16604_cov_6.016255	multidrug	gi:556426192:ref:WP_023311119.1:|FEATURES|mdtG|multidrug|mdtG	1	42.2	CTOTU46836
TRIA	NODE_51_length_58671_cov_4.563754	triclosan	NP_248846.1|FEATURES|TriA|triclosan|TriA	0.999932621	34	CTOTU49771
OMPF	NODE_209_length_22154_cov_4.921852	multidrug	gi:823296122:ref:WP_047051707.1:|FEATURES|ompF|multidrug|ompF	0.990020531	60.3	CTOTU49771
CPXA	NODE_31_length_76379_cov_4.797154	aminoglycoside:aminocoumarin	NP_312864.1|FEATURES|cpxA|aminoglycoside:aminocoumarin|cpxA	0.990189412	86.4	CTOTU49771
MARA	NODE_279_length_16746_cov_4.864957	multidrug	YP_489794.1|FEATURES|marA|multidrug|marA	0.999442819	54.5	CTOTU49771
PBP-1B	NODE_295_length_15714_cov_5.039338	beta-lactam	YP_002467958|FEATURES|PBP-1B|beta-lactam|PBP-1B	0.999185823	55.3	CTOTU49771
ARNA	NODE_23_length_90803_cov_4.666593	polymyxin	gi:507079934:ref:WP_016150692.1:|FEATURES|arnA|polymyxin|arnA	0.999686249	75.9	CTOTU49771
EPTA	NODE_278_length_16748_cov_4.499311	peptide	BAE78116.1|FEATURES|eptA|peptide|eptA	0.998186892	70.6	CTOTU49771
VAND	NODE_117_length_35246_cov_4.348583	glycopeptide	AAD41881|FEATURES|vanD|glycopeptide|vanD	0.999999999	38	CTOTU49771
OQXA	NODE_70_length_49850_cov_4.707481	multidrug	YP_001693237.1|FEATURES|oqxA|multidrug|oqxA	1	74.7	CTOTU49771
MULTIDRUG_ABC_TRANSPORTER	NODE_49_length_59394_cov_5.218305	multidrug	gi:446519899:ref:WP_000597245.1:|FEATURES|multidrug_ABC_transporter|multidrug|multidrug_ABC_transporter	0.999999992	31	CTOTU49771
TCMA	NODE_184_length_18706_cov_10.651976	tetracenomycin_C	NP_826974|FEATURES|tcmA|tetracenomycin_C|tcmA	0.995525208	36	CTOTU46755
MUXB	NODE_683_length_8796_cov_11.840750	multidrug	NP_251217.1|FEATURES|MuxB|multidrug|MuxB	0.999965626	66.4	CTOTU46755
GOLS	NODE_880_length_7305_cov_8.605517	multidrug	NP_459349.1|FEATURES|golS|multidrug|golS	0.997775616	54.4	CTOTU46755
VANR	NODE_337_length_13481_cov_11.020334	glycopeptide	gi:950233763:ref:WP_057277726.1:|FEATURES|vanR|glycopeptide|vanR	0.972695364	39.8	CTOTU46755
ESCHERICHIA_COLI_MIPA	NODE_344_length_13175_cov_9.051829	multidrug	NP_310518|FEATURES|Escherichia_coli_mipA|multidrug|Escherichia_coli_mipA	0.995013156	34.1	CTOTU46755
VANR	NODE_1901_length_3702_cov_10.391555	glycopeptide	AF155139.2.gene2.p01|FEATURES|vanR|glycopeptide|vanR	0.999341659	42.4	CTOTU46755
EMRA	NODE_946_length_6984_cov_10.043152	multidrug	gi:740320274:ref:WP_038157440.1:|FEATURES|emrA|multidrug|emrA	0.940606342	46	CTOTU46755
MULTIDRUG_ABC_TRANSPORTER	NODE_627_length_9202_cov_10.326555	multidrug	gi:686127900:ref:WP_031771561.1:|FEATURES|multidrug_ABC_transporter|multidrug|multidrug_ABC_transporter	0.999998986	30.8	CTOTU46755
PATA	NODE_81_length_27327_cov_9.385670	fluoroquinolone	NP_417544.5|FEATURES|patA|fluoroquinolone|patA	0.961854886	34.6	CTOTU46755
MAJOR_FACILITATOR_SUPERFAMILY_TRANSPORTER	NODE_94_length_25278_cov_9.066725	multidrug	NC_010410.6002639.p01|FEATURES|major_facilitator_superfamily_transporter|multidrug|major_facilitator_superfamily_transporter	0.999999908	48.7	CTOTU46755
MDTK	NODE_254_length_15675_cov_10.721127	multidrug	gi:578248426:gb:EUM08518.1:|FEATURES|mdtK|multidrug|mdtK	1	37.8	CTOTU46755
TOLC	NODE_58_length_33842_cov_10.801077	multidrug	gi:764440891:ref:WP_044366757.1:|FEATURES|TolC|multidrug|TolC	1	34.5	CTOTU46755
RPSD_(RAMA_OR_SUD2)	NODE_534_length_11535_cov_2.188066	unclassified	AB158573.gene.p01|FEATURES|rpsD_(ramA_or_sud2)|unclassified|rpsD_(ramA_or_sud2)	0.990679303	33.9	CTOTU48292
MECA	NODE_1569_length_3507_cov_3.152375	beta-lactam	gi:686392252:ref:WP_031906577.1:|FEATURES|mecA|beta-lactam|mecA	1	32.9	CTOTU48292
VANR	NODE_428_length_14127_cov_2.396461	glycopeptide	gi:950233763:ref:WP_057277726.1:|FEATURES|vanR|glycopeptide|vanR	0.999999945	34.9	CTOTU48292
LSA	NODE_819_length_7402_cov_2.269089	MLS	gi:498397844:ref:WP_010711245.1:|FEATURES|lsa|MLS|lsa	1	58.4	CTOTU48292
LMRB	NODE_422_length_14319_cov_2.228968	MLS	gi:695815041:ref:WP_032728901.1:|FEATURES|lmrB|MLS|lmrB	0.999999997	56.9	CTOTU48292
MDTG	NODE_1195_length_8994_cov_1.860387	multidrug	gi:554684950:ref:WP_023184847.1:|FEATURES|mdtG|multidrug|mdtG	0.999999836	36.5	CTOTU50460
CATB	NODE_6590_length_1489_cov_1.801255	phenicol	AF418284.1.gene3.p01|FEATURES|catB|phenicol|catB	0.971741354	56.7	CTOTU50460
BCRA	NODE_4652_length_2114_cov_2.395338	bacitracin	YP_001373621|FEATURES|bcrA|bacitracin|bcrA	0.999999983	60.1	CTOTU50460
EFRA	NODE_3046_length_3238_cov_1.852655	multidrug	CDO61513.1|FEATURES|efrA|multidrug|efrA	1	47.4	CTOTU50460
CHLORAMPHENICOL_AND_FLORFENICOL_RESISTANCE	NODE_4964_length_1979_cov_2.342516	phenicol	CP001581.1.gene3143.p01|FEATURES|chloramphenicol_and_florfenicol_resistance|phenicol|chloramphenicol_and_florfenicol_resistance	0.999723747	36.4	CTOTU50460
LLMA_23S_RIBOSOMAL_RNA_METHYLTRANSFERASE	NODE_2355_length_4213_cov_2.197451	MLS	APB03216.1|FEATURES|LlmA_23S_ribosomal_RNA_methyltransferase|MLS|LlmA_23S_ribosomal_RNA_methyltransferase	0.999722109	66	CTOTU50460
VANR	NODE_1452_length_7205_cov_2.129371	glycopeptide	FJ872411.1.gene44.p01|FEATURES|vanR|glycopeptide|vanR	0.99113775	42.5	CTOTU50460
MEPA	NODE_3448_length_4019_cov_1.697528	multidrug	gi:1006126482:ref:WP_061729573.1:|FEATURES|mepA|multidrug|mepA	0.999915441	33	CTOTU47172
VANR	NODE_1273_length_8088_cov_2.186232	glycopeptide	AF155139.2.gene2.p01|FEATURES|vanR|glycopeptide|vanR	0.976946321	41.2	CTOTU47172
VANR	NODE_2459_length_5168_cov_1.996480	glycopeptide	gi:944468330:ref:WP_055698749.1:|FEATURES|vanR|glycopeptide|vanR	0.983202318	38.2	CTOTU47172
STAPHYLOCOCCUS_MUPA_CONFERRING_RESISTANCE_TO_MUPIROCIN	NODE_5353_length_2842_cov_2.050951	mupirocin	CAA53189|FEATURES|Staphylococcus_mupA_conferring_resistance_to_mupirocin|mupirocin|Staphylococcus_mupA_conferring_resistance_to_mupirocin	0.996795115	46.9	CTOTU47172
BCRA	NODE_5541_length_2756_cov_2.454276	bacitracin	gi:447057510:ref:WP_001134766.1:|FEATURES|bcrA|bacitracin|bcrA	0.999999983	44.5	CTOTU47172
MULTIDRUG_ABC_TRANSPORTER	NODE_796_length_10706_cov_2.186555	multidrug	gi:930426663:ref:WP_054189647.1:|FEATURES|multidrug_ABC_transporter|multidrug|multidrug_ABC_transporter	0.999999975	33	CTOTU47172
MTRA	NODE_3132_length_4283_cov_1.732498	multidrug	CCP46065.1|FEATURES|mtrA|multidrug|mtrA	0.999906205	40.9	CTOTU47172
MTRA	NODE_584_length_9824_cov_2.285802	multidrug	CCP46065.1|FEATURES|mtrA|multidrug|mtrA	0.996033045	35.6	CTOTU48462
DFRD	NODE_475_length_11846_cov_1.856586	diaminopyrimidine	AAA85213.1|FEATURES|dfrD|diaminopyrimidine|dfrD	0.999999956	41.8	CTOTU48462
MDTK	NODE_1611_length_3664_cov_1.950125	multidrug	gi:838647861:gb:KLW31786.1:|FEATURES|mdtK|multidrug|mdtK	0.885698356	30.4	CTOTU48462
BACA	NODE_2966_length_1895_cov_1.609783	bacitracin	ZP_04055725|FEATURES|bacA|bacitracin|bacA	1	47.8	CTOTU48462
LLMA_23S_RIBOSOMAL_RNA_METHYLTRANSFERASE	NODE_1198_length_4918_cov_1.938104	MLS	APB03216.1|FEATURES|LlmA_23S_ribosomal_RNA_methyltransferase|MLS|LlmA_23S_ribosomal_RNA_methyltransferase	0.999722109	41.6	CTOTU48462
TRANSCRIPTIONAL_REGULATORY_PROTEIN_CPXR_CPXR	NODE_756_length_7524_cov_2.172982	unclassified	CP000647.1.gene4257.p01|FEATURES|transcriptional_regulatory_protein_CpxR_cpxR|unclassified|transcriptional_regulatory_protein_CpxR_cpxR	0.881345153	37.2	CTOTU48462
VANW	NODE_414_length_13456_cov_2.030819	glycopeptide	gi:672937864:gb:AIK22068.1:|FEATURES|vanW|glycopeptide|vanW	0.99975383	33.8	CTOTU48462
PENA	NODE_1003_length_5853_cov_2.206278	beta-lactam	YP_002045964|FEATURES|penA|beta-lactam|penA	0.999995817	30.4	CTOTU48462
TETR	NODE_59_length_42381_cov_19.895171	tetracycline	gi:518288732:ref:WP_019458940.1:|FEATURES|tetR|tetracycline|tetR	1	35.7	CTOTU47421
VANR	NODE_183_length_22815_cov_18.829086	glycopeptide	KF478993.1.gene8.p01|FEATURES|vanR|glycopeptide|vanR	0.999987102	42	CTOTU47421
KASUGAMYCIN_RESISTANCE_PROTEIN_KSGA	NODE_2_length_103965_cov_21.732143	aminoglycoside	A7FMC1|FEATURES|kasugamycin_resistance_protein_ksgA|aminoglycoside|kasugamycin_resistance_protein_ksgA	0.999999993	52.5	CTOTU47421
MEXT	NODE_245_length_19462_cov_21.812954	multidrug	NC_011595.7059912.p01|FEATURES|mexT|multidrug|mexT	0.999996487	35.3	CTOTU47421
CHLORAMPHENICOL_EXPORTER	NODE_225_length_20164_cov_15.452285	phenicol	U09991.1.gene2.p01|FEATURES|chloramphenicol_exporter|phenicol|chloramphenicol_exporter	0.999990393	38.2	CTOTU47421
DFRA3	NODE_189_length_22262_cov_20.113658	diaminopyrimidine	AAA25550.1|FEATURES|dfrA3|diaminopyrimidine|dfrA3	0.999999997	54.1	CTOTU47421
TRIC	NODE_217_length_20622_cov_15.623086	triclosan	NP_248848.1|FEATURES|TriC|triclosan|TriC	0.999626149	32.5	CTOTU47421
PENA	NODE_104_length_33451_cov_22.882711	beta-lactam	AAP46581|FEATURES|penA|beta-lactam|penA	1	38.9	CTOTU47421
POXTA	NODE_1_length_244011_cov_20.152195	multidrug	AVI44920.1|FEATURES|poxtA|multidrug|poxtA	0.96081059	34.8	CTOTU47421
OMPR	NODE_452_length_13001_cov_23.500309	multidrug	gi:909830386:gb:AKU13184.1:|FEATURES|ompR|multidrug|ompR	0.999959179	45.5	CTOTU47421
PATA	NODE_28_length_63610_cov_23.616946	fluoroquinolone	NP_417544.5|FEATURES|patA|fluoroquinolone|patA	0.961854886	30.5	CTOTU47421
CHLORAMPHENICOL_AND_FLORFENICOL_RESISTANCE	NODE_444_length_3400_cov_2.936024	phenicol	CP001581.1.gene3143.p01|FEATURES|chloramphenicol_and_florfenicol_resistance|phenicol|chloramphenicol_and_florfenicol_resistance	0.999723747	35.8	CTOTU48606
CPAA	NODE_1169_length_1989_cov_2.326784	aminoglycoside	APB03224.1|FEATURES|cpaA|aminoglycoside|cpaA	0.997456488	30.7	CTOTU48606
VANR	NODE_666_length_2791_cov_2.762427	glycopeptide	gi:950233763:ref:WP_057277726.1:|FEATURES|vanR|glycopeptide|vanR	0.999999622	38.6	CTOTU48606
MULTIDRUG_ABC_TRANSPORTER	NODE_939_length_2280_cov_2.895730	multidrug	gi:1006145113:ref:WP_061731520.1:|FEATURES|multidrug_ABC_transporter|multidrug|multidrug_ABC_transporter	0.999998503	34.8	CTOTU48606
BCRA	NODE_262_length_4427_cov_2.812672	bacitracin	gi:507044560:ref:WP_016115614.1:|FEATURES|bcrA|bacitracin|bcrA	0.999995142	35.5	CTOTU48606
MULTIDRUG_ABC_TRANSPORTER	NODE_686_length_2760_cov_2.144547	multidrug	gi:930426663:ref:WP_054189647.1:|FEATURES|multidrug_ABC_transporter|multidrug|multidrug_ABC_transporter	0.99999998	31	CTOTU48606
BAER	NODE_1109_length_2064_cov_2.912892	multidrug	YP_490321.1|FEATURES|baeR|multidrug|baeR	0.98955983	41.2	CTOTU48606
MECA	NODE_181_length_5725_cov_2.529453	beta-lactam	gi:686316946:ref:WP_031873770.1:|FEATURES|mecA|beta-lactam|mecA	1	37.6	CTOTU48606
VANTRL	NODE_1304_length_1861_cov_2.327796	glycopeptide	ABX54690.1|FEATURES|vanTrL|glycopeptide|vanTrL	0.935086793	32.5	CTOTU48606
VANA	NODE_7_length_435187_cov_66.251765	glycopeptide	KF478993.1.gene3.p01|FEATURES|vanA|glycopeptide|vanA	1	39	CTOTU50676
MACA	NODE_2_length_811526_cov_57.624056	MLS	gi:489750934:ref:WP_003654943.1:|FEATURES|macA|MLS|macA	1	51.6	CTOTU50676
SMED	NODE_5_length_476481_cov_61.926480	multidrug	YP_002029850|FEATURES|smeD|multidrug|smeD	1	49.7	CTOTU50676
MDTC	NODE_1_length_2118217_cov_59.471936	multidrug	gi:447132822:ref:WP_001210078.1:|FEATURES|mdtC|multidrug|mdtC	0.999951219	50.7	CTOTU50676
VANTRL	NODE_10_length_383236_cov_63.770884	glycopeptide	ABX54690.1|FEATURES|vanTrL|glycopeptide|vanTrL	0.935086793	31.2	CTOTU50676
MAJOR_FACILITATOR_SUPERFAMILY_TRANSPORTER	NODE_280_length_4188_cov_3.399952	multidrug	AE016830.1.gene1357.p01|FEATURES|major_facilitator_superfamily_transporter|multidrug|major_facilitator_superfamily_transporter	0.999077434	69.6	CTOTU48227
TETA(48)	NODE_310_length_3991_cov_2.845274	tetracycline	APB03214.1|FEATURES|tetA(48)|tetracycline|tetA(48)	0.916954796	31.2	CTOTU48227
EFRA	NODE_477_length_3154_cov_3.621491	multidrug	CDO61513.1|FEATURES|efrA|multidrug|efrA	0.999999999	80.4	CTOTU48227
VANH	NODE_2066_length_1190_cov_2.569163	glycopeptide	gi:737310392:ref:WP_035293250.1:|FEATURES|vanH|glycopeptide|vanH	0.999842451	32.4	CTOTU48227
LSA	NODE_641_length_2617_cov_2.838407	MLS	gi:514904648:ref:WP_016630030.1:|FEATURES|lsa|MLS|lsa	1	62.1	CTOTU48227
OQXB	NODE_17_length_255600_cov_13.691056	multidrug	YP_001693238|FEATURES|oqxB|multidrug|oqxB	0.999999981	72.3	CTOTU49556
OPMD	NODE_1_length_1945677_cov_13.389875	multidrug	YP_001346276|FEATURES|opmD|multidrug|opmD	1	50.3	CTOTU49556
MDTC	NODE_8_length_517837_cov_14.037400	multidrug	gi:446590188:ref:WP_000667534.1:|FEATURES|mdtC|multidrug|mdtC	1	54.4	CTOTU49556
MULTIDRUG_ABC_TRANSPORTER	NODE_12_length_314477_cov_14.051962	multidrug	gi:686372381:ref:WP_031896424.1:|FEATURES|multidrug_ABC_transporter|multidrug|multidrug_ABC_transporter	0.999999973	35.4	CTOTU49556
VANR	NODE_20_length_150661_cov_13.710496	glycopeptide	gi:827342711:gb:AKJ75214.1:|FEATURES|vanR|glycopeptide|vanR	0.866001281	37.6	CTOTU49556
RLMA(II)	NODE_27_length_57915_cov_14.513602	MLS	AJD73064.1|FEATURES|RlmA(II)|MLS|RlmA(II)	0.999998474	30.9	CTOTU49556
EMRA	NODE_40_length_57225_cov_6.362725	multidrug	gi:740320274:ref:WP_038157440.1:|FEATURES|emrA|multidrug|emrA	0.999674664	45	CTOTU48440
VANR	NODE_22_length_77490_cov_6.686757	glycopeptide	gi:950233763:ref:WP_057277726.1:|FEATURES|vanR|glycopeptide|vanR	0.99999875	39.8	CTOTU48440
PMRF	NODE_49_length_52769_cov_6.519995	peptide	AAC75314.1|FEATURES|PmrF|peptide|PmrF	0.923324141	31.4	CTOTU48440
KASUGAMYCIN_RESISTANCE_PROTEIN_KSGA	NODE_69_length_40683_cov_6.159004	aminoglycoside	Q57TH0|FEATURES|kasugamycin_resistance_protein_ksgA|aminoglycoside|kasugamycin_resistance_protein_ksgA	0.999999989	51.2	CTOTU48440
TLCC	NODE_38_length_61169_cov_6.471840	MLS	M57437.gene.p01|FEATURES|tlcC|MLS|tlcC	0.999824663	32	CTOTU48440
OMPR	NODE_30_length_69341_cov_6.816139	multidrug	gi:909830386:gb:AKU13184.1:|FEATURES|ompR|multidrug|ompR	0.968585354	45.9	CTOTU48440
PATA	NODE_46_length_54544_cov_6.851493	fluoroquinolone	NP_417544.5|FEATURES|patA|fluoroquinolone|patA	0.961854886	35.7	CTOTU48440
MEXV	NODE_43_length_55353_cov_6.399544	multidrug	AAG07762.1|FEATURES|MexV|multidrug|MexV	1	34.7	CTOTU48440
EMRA	NODE_150_length_19873_cov_6.369866	multidrug	gi:1036665295:ref:WP_064719275.1:|FEATURES|emrA|multidrug|emrA	0.954315702	34.8	CTOTU48440
MULTIDRUG_ABC_TRANSPORTER	NODE_68_length_40827_cov_6.473462	multidrug	gi:664556405:ref:WP_031071225.1:|FEATURES|multidrug_ABC_transporter|multidrug|multidrug_ABC_transporter	0.999994826	33.2	CTOTU48440
ACRB	NODE_81_length_36296_cov_6.306642	multidrug	ABW72062|FEATURES|acrB|multidrug|acrB	1	52.2	CTOTU48440
EMRA	NODE_245_length_10738_cov_6.282411	multidrug	gi:896186420:ref:WP_049196554.1:|FEATURES|emrA|multidrug|emrA	0.998115076	34.8	CTOTU48440
TRUNCATED_PUTATIVE_RESPONSE_REGULATOR_ARLR	NODE_1561_length_10493_cov_4.031807	unclassified	NC_002951.3238224.p01|FEATURES|truncated_putative_response_regulator_ArlR|unclassified|truncated_putative_response_regulator_ArlR	0.999754864	35.2	CTOTU14208
BCRA	NODE_1579_length_10430_cov_3.480578	bacitracin	gi:445996698:ref:WP_000074553.1:|FEATURES|bcrA|bacitracin|bcrA	0.989372146	30.5	CTOTU14208
MTRA	NODE_9_length_248847_cov_5.541521	multidrug	CCP46065.1|FEATURES|mtrA|multidrug|mtrA	0.998116633	35.6	CTOTU48155
MEXF	NODE_39_length_96207_cov_4.590139	multidrug	gi:489294780:ref:WP_003202298.1:|FEATURES|mexF|multidrug|mexF	0.999999964	43.5	CTOTU48155
MDTK	NODE_3_length_351534_cov_5.028144	multidrug	gi:838647861:gb:KLW31786.1:|FEATURES|mdtK|multidrug|mdtK	0.999999999	30.4	CTOTU48155
MEXF	NODE_19_length_184746_cov_5.109870	multidrug	gi:966407319:ref:WP_058450725.1:|FEATURES|mexF|multidrug|mexF	1	38.2	CTOTU48155
MAJOR_FACILITATOR_SUPERFAMILY_TRANSPORTER	NODE_675_length_6182_cov_4.299657	multidrug	NC_010410.6002639.p01|FEATURES|major_facilitator_superfamily_transporter|multidrug|major_facilitator_superfamily_transporter	0.999999739	33.3	CTOTU48155
PENA	NODE_50_length_77108_cov_5.171998	beta-lactam	YP_002045964|FEATURES|penA|beta-lactam|penA	0.999972544	30.1	CTOTU48155
MULTIDRUG_ABC_TRANSPORTER	NODE_56_length_69787_cov_5.449937	multidrug	gi:686372381:ref:WP_031896424.1:|FEATURES|multidrug_ABC_transporter|multidrug|multidrug_ABC_transporter	0.999972605	36.1	CTOTU48155
PATA	NODE_45_length_82037_cov_5.784831	fluoroquinolone	NP_417544.5|FEATURES|patA|fluoroquinolone|patA	0.961854886	38.9	CTOTU48155
VANH	NODE_30_length_113828_cov_4.644925	glycopeptide	gi:552942232:ref:WP_023043160.1:|FEATURES|vanH|glycopeptide|vanH	0.999999999	34.6	CTOTU48155
EFRA	NODE_2_length_407359_cov_4.475821	multidrug	CDO61513.1|FEATURES|efrA|multidrug|efrA	0.999999973	33.6	CTOTU48155
VANR	NODE_264_length_14552_cov_5.231565	glycopeptide	gi:447203855:ref:WP_001281111.1:|FEATURES|vanR|glycopeptide|vanR	0.999998808	39.3	CTOTU48155
HP1181	NODE_5_length_301158_cov_10.889008	multidrug	NP_207972.1|FEATURES|hp1181|multidrug|hp1181	0.999988954	32.4	CTOTU48410
VANR	NODE_45_length_66297_cov_10.648622	glycopeptide	gi:938897327:ref:WP_054681472.1:|FEATURES|vanR|glycopeptide|vanR	0.999999973	36.8	CTOTU48410
MARR	NODE_15_length_163543_cov_10.807649	multidrug	gi:656016555:ref:WP_029056442.1:|FEATURES|marR|multidrug|marR	0.99999998	38	CTOTU48410
BACA	NODE_39_length_74708_cov_10.935636	bacitracin	Q2KX31|FEATURES|bacA|bacitracin|bacA	1	57.3	CTOTU48410
GOLS	NODE_27_length_102652_cov_10.831291	multidrug	NP_459349.1|FEATURES|golS|multidrug|golS	0.997726196	34.1	CTOTU48410
ADEN	NODE_31_length_88132_cov_10.792386	multidrug	AGV28567.1|FEATURES|adeN|multidrug|adeN	0.99585007	62.4	CTOTU48410
MDFA	NODE_17_length_156988_cov_10.871200	multidrug	gi:502961756:ref:WP_013196732.1:|FEATURES|mdfA|multidrug|mdfA	1	79.4	CTOTU48410
MUXB	NODE_24_length_112357_cov_10.757965	multidrug	NP_251217.1|FEATURES|MuxB|multidrug|MuxB	0.973284915	60.3	CTOTU48410
PATA	NODE_14_length_170474_cov_10.717033	fluoroquinolone	NP_417544.5|FEATURES|patA|fluoroquinolone|patA	0.961854886	32	CTOTU48410
BACA	NODE_63_length_43567_cov_11.215940	bacitracin	YP_581244|FEATURES|bacA|bacitracin|bacA	1	59.6	CTOTU48410
VANRI	NODE_49_length_62444_cov_10.929250	glycopeptide	WP_011461303.1|FEATURES|vanRI|glycopeptide|vanRI	0.999700477	41.9	CTOTU48410
TRIC	NODE_56_length_53892_cov_10.748389	triclosan	NP_248848.1|FEATURES|TriC|triclosan|TriC	0.988582334	66.2	CTOTU48410
COB(I)ALAMIN_ADENOLSYLTRANSFERASE	NODE_189_length_14750_cov_4.199796	unclassified	gi:447201652:ref:WP_001278908.1:|FEATURES|cob(I)alamin_adenolsyltransferase|unclassified|cob(I)alamin_adenolsyltransferase	0.999999993	45.4	CTOTU48708
LRA	NODE_136_length_22110_cov_4.267604	beta-lactam	EU408346.1.gene6.p01|FEATURES|LRA-1|beta-lactam|LRA	1	38.5	CTOTU48708
NMCR	NODE_108_length_28179_cov_5.032037	beta-lactam	CAA79966.1|FEATURES|NmcR|beta-lactam|NmcR	0.996336872	35.2	CTOTU48708
MEXL	NODE_135_length_22225_cov_5.143302	multidrug	NP_252368.1|FEATURES|MexL|multidrug|MexL	0.994769086	35.3	CTOTU48708
GOLS	NODE_334_length_7177_cov_4.790649	multidrug	NP_459349.1|FEATURES|golS|multidrug|golS	0.997775616	37.8	CTOTU48708
MEXE	NODE_340_length_7042_cov_5.002290	multidrug	gi:497308478:ref:WP_009622695.1:|FEATURES|mexE|multidrug|mexE	1	40.5	CTOTU48708
VANRI	NODE_201_length_14185_cov_5.084076	glycopeptide	WP_011461303.1|FEATURES|vanRI|glycopeptide|vanRI	0.999817707	39.2	CTOTU48708
BACA	NODE_134_length_22265_cov_5.234669	bacitracin	EEQ96502|FEATURES|bacA|bacitracin|bacA	1	61.8	CTOTU48708
BCRA	NODE_2738_length_1617_cov_3.119078	bacitracin	gi:447057510:ref:WP_001134766.1:|FEATURES|bcrA|bacitracin|bcrA	0.995554875	32.9	CTOTU48183
ADEC	NODE_1862_length_2113_cov_2.692420	multidrug	CP003583.1.gene2512.p01|FEATURES|adeC|multidrug|adeC	0.997532065	42.1	CTOTU48183
ROSA	NODE_3717_length_1278_cov_2.762061	fosmidomycin	YP_001605796|FEATURES|rosA|fosmidomycin|rosA	0.982271777	58.6	CTOTU48183
PATA	NODE_943_length_3268_cov_2.662309	fluoroquinolone	NP_417544.5|FEATURES|patA|fluoroquinolone|patA	0.961854886	31.8	CTOTU48183
CHLORAMPHENICOL_EXPORTER	NODE_1347_length_2620_cov_3.231579	phenicol	U09991.1.gene2.p01|FEATURES|chloramphenicol_exporter|phenicol|chloramphenicol_exporter	0.999990393	36.3	CTOTU48183
MDTA	NODE_499_length_4836_cov_2.843338	multidrug	gi:635839883:gb:KDG20941.1:|FEATURES|mdtA|multidrug|mdtA	0.939673495	30.5	CTOTU48183
VATB	NODE_962_length_3227_cov_2.590794	MLS	U19459.gene.p01|FEATURES|vatB|MLS|vatB	0.999999925	36	CTOTU48183
TETA(48)	NODE_4629_length_1053_cov_2.660321	tetracycline	APB03214.1|FEATURES|tetA(48)|tetracycline|tetA(48)	0.916954796	32.7	CTOTU48183
GOLS	NODE_532_length_4611_cov_3.606892	multidrug	NP_459349.1|FEATURES|golS|multidrug|golS	0.997775616	54.5	CTOTU48183
MEXW	NODE_309_length_6747_cov_3.304094	multidrug	AAG07763|FEATURES|mexW|multidrug|mexW	0.999992963	35	CTOTU48183
MDTG	NODE_1506_length_2438_cov_3.525388	multidrug	gi:727179994:ref:WP_033642668.1:|FEATURES|mdtG|multidrug|mdtG	1	44.5	CTOTU48183
MDTD	NODE_2794_length_1596_cov_2.674886	multidrug	gi:693109153:ref:WP_032261825.1:|FEATURES|mdtD|multidrug|mdtD	0.999999697	34.4	CTOTU48183
ADES	NODE_117_length_48459_cov_19.252128	multidrug	ADM92606.1|FEATURES|adeS|multidrug|adeS	0.995820019	31	CTOTU46730
BCRA	NODE_10_length_205704_cov_16.331759	bacitracin	gi:500465078:gb:EOP76697.1:|FEATURES|bcrA|bacitracin|bcrA	0.999990881	34.1	CTOTU46730
RLMA(II)	NODE_55_length_83326_cov_19.042872	MLS	AJD73064.1|FEATURES|RlmA(II)|MLS|RlmA(II)	0.999999866	33.5	CTOTU46730
ADEF	NODE_18_length_135621_cov_18.645118	multidrug	CAJ77856.1|FEATURES|adeF|multidrug|adeF	1	99.8	CTOTU46730
ROSA	NODE_81_length_65114_cov_18.624003	fosmidomycin	ZP_04612558|FEATURES|rosA|fosmidomycin|rosA	0.999274644	55.9	CTOTU46730
TETR	NODE_44_length_93008_cov_17.401547	tetracycline	gi:691154604:ref:WP_032065245.1:|FEATURES|tetR|tetracycline|tetR	0.999995673	31.5	CTOTU46730
KASUGAMYCIN_RESISTANCE_PROTEIN_KSGA	NODE_229_length_28476_cov_18.118785	aminoglycoside	A7FMC1|FEATURES|kasugamycin_resistance_protein_ksgA|aminoglycoside|kasugamycin_resistance_protein_ksgA	0.999999993	51.7	CTOTU46730
MARR	NODE_225_length_28867_cov_17.961821	multidrug	gi:739718954:ref:WP_037572629.1:|FEATURES|marR|multidrug|marR	0.999851331	32.4	CTOTU46730
ADEK	NODE_27_length_119996_cov_18.917584	multidrug	NC_011586.7045445.p01|FEATURES|adeK|multidrug|adeK	1	97.5	CTOTU46730
CHLORAMPHENICOL_EXPORTER	NODE_29_length_114846_cov_20.198204	phenicol	U09991.1.gene2.p01|FEATURES|chloramphenicol_exporter|phenicol|chloramphenicol_exporter	0.99942089	32.8	CTOTU46730
VANR	NODE_113_length_49041_cov_19.529498	glycopeptide	DQ212986.1.gene4.p01|FEATURES|vanR|glycopeptide|vanR	0.999817707	41.9	CTOTU46730
MDTL	NODE_111_length_49212_cov_16.421425	multidrug	gi:446988854:ref:WP_001066110.1:|FEATURES|mdtL|multidrug|mdtL	0.999779147	95.8	CTOTU46730
EFRB	NODE_227_length_28773_cov_18.139320	multidrug	CDO61516.1|FEATURES|efrB|multidrug|efrB	0.858829418	30.1	CTOTU46730
TAEA	NODE_136_length_43736_cov_19.420915	pleuromutilin	APB03219.1|FEATURES|TaeA|pleuromutilin|TaeA	0.991139396	37.4	CTOTU46730
TETR	NODE_262_length_25366_cov_15.549010	tetracycline	gi:445959306:ref:WP_000037161.1:|FEATURES|tetR|tetracycline|tetR	0.999996196	30	CTOTU46730
PATA	NODE_28_length_120812_cov_84.644774	fluoroquinolone	NP_417544.5|FEATURES|patA|fluoroquinolone|patA	0.961854886	32.3	CTOTU50128
VANR	NODE_6_length_353623_cov_78.715967	glycopeptide	gi:747653988:emb:CEL19270.1:|FEATURES|vanR|glycopeptide|vanR	0.999999753	79.3	CTOTU50128
TETR	NODE_11_length_246628_cov_80.802760	tetracycline	gi:501022077:ref:WP_012074742.1:|FEATURES|tetR|tetracycline|tetR	0.996923041	62.5	CTOTU50128
VANR	NODE_1_length_621313_cov_84.393096	glycopeptide	ACM47283|FEATURES|vanR|glycopeptide|vanR	0.999999877	39.5	CTOTU50128
MUXC	NODE_2_length_595504_cov_81.056205	multidrug	NP_251216.1|FEATURES|MuxC|multidrug|MuxC	1	58.8	CTOTU50128
MEXS	NODE_3_length_442812_cov_82.723451	multidrug	ADT64081.1|FEATURES|MexS|multidrug|MexS	0.999189844	38.2	CTOTU50128
NMCR	NODE_24_length_127937_cov_82.970559	beta-lactam	CAA79966.1|FEATURES|NmcR|beta-lactam|NmcR	0.996336872	30.6	CTOTU50128
VANH	NODE_4_length_388027_cov_85.598025	glycopeptide	AF155139.2.gene6.p01|FEATURES|vanH|glycopeptide|vanH	0.998607942	38	CTOTU50128
EMRA	NODE_14_length_174479_cov_84.681133	multidrug	gi:1012702223:ref:WP_062814406.1:|FEATURES|emrA|multidrug|emrA	0.999674664	36.9	CTOTU50128
MEXA	NODE_7_length_343739_cov_86.235804	multidrug	gi:310884242:gb:EFQ42836.1:|FEATURES|mexA|multidrug|mexA	1	64.5	CTOTU50128
EFRA	NODE_1343_length_2527_cov_1.663026	multidrug	CDO61513.1|FEATURES|efrA|multidrug|efrA	0.991883753	33.8	CTOTU48342
VANH	NODE_676_length_4241_cov_2.186335	glycopeptide	gi:749574782:ref:WP_040203616.1:|FEATURES|vanH|glycopeptide|vanH	0.843495708	32.6	CTOTU48342
DFRA3	NODE_51_length_112199_cov_18.882152	diaminopyrimidine	AAA25550.1|FEATURES|dfrA3|diaminopyrimidine|dfrA3	0.999911437	41	CTOTU49284
TRUNCATED_PUTATIVE_RESPONSE_REGULATOR_ARLR	NODE_23_length_194014_cov_21.261447	unclassified	AE015929.1.gene1106.p01|FEATURES|truncated_putative_response_regulator_ArlR|unclassified|truncated_putative_response_regulator_ArlR	0.998639746	36.8	CTOTU49284
MULTIDRUG_ABC_TRANSPORTER	NODE_46_length_117801_cov_21.442529	multidrug	gi:446519898:ref:WP_000597244.1:|FEATURES|multidrug_ABC_transporter|multidrug|multidrug_ABC_transporter	0.999998012	33.9	CTOTU49284
ADES	NODE_3_length_378884_cov_21.393455	multidrug	ADM92606.1|FEATURES|adeS|multidrug|adeS	0.984065878	30.2	CTOTU49284
MEXK	NODE_20_length_227924_cov_20.961671	multidrug	AAG07064.1|FEATURES|MexK|multidrug|MexK	0.992654839	69.7	CTOTU49284
YKKC	NODE_21_length_209599_cov_20.307000	multidrug	gi:307606148:emb:CBI42519.1:|FEATURES|ykkC|multidrug|ykkC	0.999998538	35.3	CTOTU49284
OPRN	NODE_10_length_303061_cov_19.989842	multidrug	YP_001348103|FEATURES|oprN|multidrug|oprN	0.999999993	34.6	CTOTU49284
SMEB	NODE_13_length_278706_cov_22.995658	multidrug	YP_002705656|FEATURES|smeB|multidrug|smeB	1	98.4	CTOTU49284
MACB	NODE_25_length_183784_cov_26.194248	MLS	ZP_02903696|FEATURES|macB|MLS|macB	1	54	CTOTU49284
EMRB	NODE_59_length_90962_cov_19.569901	multidrug	gi:554681699:ref:WP_023181657.1:|FEATURES|emrB|multidrug|emrB	1	49.6	CTOTU49284
VANR	NODE_2_length_419047_cov_21.296879	glycopeptide	gi:971852285:ref:WP_058921193.1:|FEATURES|vanR|glycopeptide|vanR	0.996224577	40	CTOTU49284
TETR	NODE_54_length_100766_cov_19.898988	tetracycline	gi:730515606:ref:WP_034033846.1:|FEATURES|tetR|tetracycline|tetR	1	34.5	CTOTU49284
ADEL	NODE_84_length_58959_cov_19.563238	multidrug	ALH22601.1|FEATURES|adeL|multidrug|adeL	0.999849389	31.4	CTOTU49284
TYPE_A_NFXB	NODE_33_length_147283_cov_20.449819	multidrug	NP_253290.1|FEATURES|Type_A_NfxB|multidrug|Type_A_NfxB	0.996693404	34.3	CTOTU49284
RAMA	NODE_327_length_19210_cov_3.156199	multidrug	AFK13828.1|FEATURES|ramA|multidrug|ramA	0.994770179	37.3	CTOTU47155
VANG	NODE_76_length_58120_cov_2.904969	glycopeptide	gi:405945042:pdb:4FU0:A|FEATURES|vanG|glycopeptide|vanG	0.977304569	32.1	CTOTU47155
EDEQ	NODE_321_length_19766_cov_2.965096	polyamine:peptide	AHH86051.1|FEATURES|EdeQ|polyamine:peptide|EdeQ	0.995147758	39.7	CTOTU47155
MARA	NODE_90_length_52443_cov_2.898450	multidrug	YP_489794.1|FEATURES|marA|multidrug|marA	0.994468594	32.1	CTOTU47155
MULTIDRUG_ABC_TRANSPORTER	NODE_511_length_12694_cov_3.414906	multidrug	gi:930426663:ref:WP_054189647.1:|FEATURES|multidrug_ABC_transporter|multidrug|multidrug_ABC_transporter	0.999568542	39.9	CTOTU47155
VANY	NODE_252_length_24827_cov_3.198894	glycopeptide	DQ018711.1.gene7.p01|FEATURES|vanY|glycopeptide|vanY	0.999999832	31	CTOTU47155
ERMC	NODE_2158_length_3981_cov_3.087366	MLS	CAJ43792|FEATURES|ermC|MLS|ermC	0.993941266	37.3	CTOTU47155
PATA	NODE_379_length_16652_cov_3.065614	fluoroquinolone	NP_417544.5|FEATURES|patA|fluoroquinolone|patA	0.961854886	30.1	CTOTU47155
CHLORAMPHENICOL_AND_FLORFENICOL_RESISTANCE	NODE_2287_length_3792_cov_2.565159	phenicol	CP001581.1.gene3143.p01|FEATURES|chloramphenicol_and_florfenicol_resistance|phenicol|chloramphenicol_and_florfenicol_resistance	0.999723747	35.6	CTOTU47155
BCRA	NODE_17_length_143279_cov_3.012847	bacitracin	ZP_04081918|FEATURES|bcrA|bacitracin|bcrA	0.989942066	30.1	CTOTU47155
MTRA	NODE_77_length_57899_cov_3.153862	multidrug	CCP46065.1|FEATURES|mtrA|multidrug|mtrA	0.99955878	48.6	CTOTU47155
LSAE	NODE_359_length_17600_cov_2.959932	MLS	AFU35065.1|FEATURES|lsaE|MLS|lsaE	1	69.2	CTOTU47155
EFRB	NODE_51_length_74621_cov_3.100274	multidrug	CDO61516.1|FEATURES|efrB|multidrug|efrB	0.999995209	58.7	CTOTU47155
OPRN	NODE_465_length_4326_cov_3.174666	multidrug	gi:504415764:ref:WP_014602866.1:|FEATURES|oprN|multidrug|oprN	1	33.6	CTOTU48960
PUROMYCIN_RESISTANCE_PROTEIN	NODE_615_length_3707_cov_2.966594	nucleoside	P13249|FEATURES|puromycin_resistance_protein|nucleoside|puromycin_resistance_protein	0.999824149	35.7	CTOTU48960
EMRA	NODE_252_length_6345_cov_3.206359	multidrug	gi:896217236:ref:WP_049220241.1:|FEATURES|emrA|multidrug|emrA	0.999624799	35	CTOTU48960
TEM	NODE_796_length_3174_cov_3.034306	beta-lactam	AY826417.1.gene1.p01|FEATURES|TEM-136|beta-lactam|TEM	1	32.3	CTOTU48960
UGD	NODE_177_length_8312_cov_2.937629	peptide	AAC75089.1|FEATURES|ugd|peptide|ugd	0.915861636	67	CTOTU48960
PENA	NODE_18_length_196676_cov_7.965884	beta-lactam	AAP46581|FEATURES|penA|beta-lactam|penA	0.999992242	32	CTOTU48235
MDTC	NODE_49_length_117464_cov_7.749857	multidrug	gi:857778813:emb:CRL60249.1:|FEATURES|mdtC|multidrug|mdtC	0.999999991	30.1	CTOTU48235
LSAE	NODE_42_length_130223_cov_7.437558	MLS	AFU35065.1|FEATURES|lsaE|MLS|lsaE	1	64.4	CTOTU48235
MULTIDRUG_ABC_TRANSPORTER	NODE_236_length_34419_cov_8.823129	multidrug	gi:686127900:ref:WP_031771561.1:|FEATURES|multidrug_ABC_transporter|multidrug|multidrug_ABC_transporter	0.999996181	33.4	CTOTU48235
POXTA	NODE_12_length_232366_cov_8.115376	multidrug	AVI44920.1|FEATURES|poxtA|multidrug|poxtA	0.999998814	32	CTOTU48235
MEPA	NODE_4_length_477018_cov_7.885578	multidrug	gi:1006126482:ref:WP_061729573.1:|FEATURES|mepA|multidrug|mepA	1	31.1	CTOTU48235
MDTK	NODE_9_length_257263_cov_7.525225	multidrug	BAA31456|FEATURES|mdtK|multidrug|mdtK	1	35.5	CTOTU48235
BACA	NODE_233_length_34807_cov_7.888352	bacitracin	ZP_04207693|FEATURES|bacA|bacitracin|bacA	1	52.7	CTOTU48235
MACB	NODE_1_length_536594_cov_7.284315	MLS	gi:754927849:ref:WP_042284850.1:|FEATURES|macB|MLS|macB	1	43.3	CTOTU48235
MULTIDRUG_ABC_TRANSPORTER	NODE_231_length_35408_cov_7.411365	multidrug	gi:446519901:ref:WP_000597247.1:|FEATURES|multidrug_ABC_transporter|multidrug|multidrug_ABC_transporter	0.999999996	32.8	CTOTU48235
VANR	NODE_247_length_32847_cov_7.699530	glycopeptide	ABB53349|FEATURES|vanR|glycopeptide|vanR	0.909902368	38	CTOTU48235
VANR	NODE_60_length_33552_cov_13.891453	glycopeptide	gi:944023697:ref:WP_055613131.1:|FEATURES|vanR|glycopeptide|vanR	0.999999985	37.9	CTOTU29301
MDTP	NODE_105_length_25104_cov_16.129307	multidrug	gi:510928838:ref:WP_016249479.1:|FEATURES|mdtP|multidrug|mdtP	1	31	CTOTU29301
BACTERIAL_REGULATORY_PROTEIN_LUXR	NODE_800_length_8475_cov_15.770071	unclassified	CP000647.1.gene3517.p01|FEATURES|bacterial_regulatory_protein_LuxR|unclassified|bacterial_regulatory_protein_LuxR	0.947375487	30.1	CTOTU29301
COB(I)ALAMIN_ADENOLSYLTRANSFERASE	NODE_414_length_12501_cov_7.833762	unclassified	gi:447201637:ref:WP_001278893.1:|FEATURES|cob(I)alamin_adenolsyltransferase|unclassified|cob(I)alamin_adenolsyltransferase	0.999999993	46.7	CTOTU29301
PENA	NODE_88_length_26982_cov_12.951610	beta-lactam	gi:32345902:gb:AAM97245.1:|FEATURES|penA|beta-lactam|penA	1	47.8	CTOTU29301
MEXK	NODE_1516_length_5795_cov_15.963240	multidrug	AAG07064.1|FEATURES|MexK|multidrug|MexK	1	53.5	CTOTU29301
OPRZ	NODE_998_length_7371_cov_16.241252	multidrug	EGP45230|FEATURES|OprZ|multidrug|OprZ	1	40	CTOTU29301
MULTIDRUG_ABC_TRANSPORTER	NODE_233_length_17580_cov_14.175692	multidrug	gi:686225163:ref:WP_031824335.1:|FEATURES|multidrug_ABC_transporter|multidrug|multidrug_ABC_transporter	0.999992782	45.5	CTOTU29301
OMPR	NODE_1967_length_4928_cov_18.279294	multidrug	gi:491322039:ref:WP_005180005.1:|FEATURES|ompR|multidrug|ompR	0.974425396	51.7	CTOTU29301
VANR	NODE_8973_length_2036_cov_3.506815	glycopeptide	AAK58492|FEATURES|vanR|glycopeptide|vanR	0.999975686	65.3	CTOTU29301
VANHB	NODE_80_length_28215_cov_11.715270	glycopeptide	AAB05626.1|FEATURES|vanHB|glycopeptide|vanHB	0.999995807	30.8	CTOTU29301
MULTIDRUG_ABC_TRANSPORTER	NODE_1859_length_2325_cov_3.276652	multidrug	gi:493394434:ref:WP_006350564.1:|FEATURES|multidrug_ABC_transporter|multidrug|multidrug_ABC_transporter	0.999993734	35.2	CTOTU47849
TETA(48)	NODE_730_length_4302_cov_4.121733	tetracycline	APB03214.1|FEATURES|tetA(48)|tetracycline|tetA(48)	0.997385987	31.9	CTOTU47849
MDTD	NODE_1201_length_3071_cov_3.859085	multidrug	gi:134034159:sp:Q0T353.2:MDTD_SHIF8|FEATURES|mdtD|multidrug|mdtD	0.999998711	33.2	CTOTU47849
EFRB	NODE_420_length_7159_cov_3.765766	multidrug	CDO61516.1|FEATURES|efrB|multidrug|efrB	0.933608721	34.6	CTOTU47849
PATA	NODE_6197_length_1140_cov_3.292166	fluoroquinolone	NP_417544.5|FEATURES|patA|fluoroquinolone|patA	0.961854886	35.3	CTOTU47849
MULTIDRUG_ABC_TRANSPORTER	NODE_1738_length_2421_cov_3.172443	multidrug	gi:944152509:ref:WP_055644808.1:|FEATURES|multidrug_ABC_transporter|multidrug|multidrug_ABC_transporter	0.999994985	47.8	CTOTU47849
MULTIDRUG_ABC_TRANSPORTER	NODE_398_length_7625_cov_3.819287	multidrug	gi:501350226:ref:WP_012381861.1:|FEATURES|multidrug_ABC_transporter|multidrug|multidrug_ABC_transporter	0.999219647	30.6	CTOTU47849
TRUNCATED_PUTATIVE_RESPONSE_REGULATOR_ARLR	NODE_17_length_147767_cov_38.555249	unclassified	NC_002951.3238224.p01|FEATURES|truncated_putative_response_regulator_ArlR|unclassified|truncated_putative_response_regulator_ArlR	0.968546658	45.8	CTOTU50756
STAPHYLOCOCCUS_MUPA_CONFERRING_RESISTANCE_TO_MUPIROCIN	NODE_23_length_108518_cov_48.036446	mupirocin	CAA53189|FEATURES|Staphylococcus_mupA_conferring_resistance_to_mupirocin|mupirocin|Staphylococcus_mupA_conferring_resistance_to_mupirocin	0.996795115	30.2	CTOTU50756
TRIA	NODE_33_length_86310_cov_42.303159	triclosan	NP_248846.1|FEATURES|TriA|triclosan|TriA	0.999932621	44	CTOTU50756
MEXT	NODE_19_length_124803_cov_39.181157	multidrug	NC_011595.7059912.p01|FEATURES|mexT|multidrug|mexT	0.922024793	100	CTOTU50756
ADEK	NODE_5_length_285396_cov_41.006403	multidrug	NC_011586.7045445.p01|FEATURES|adeK|multidrug|adeK	1	97.5	CTOTU50756
PATA	NODE_8_length_224913_cov_40.404442	fluoroquinolone	NP_417544.5|FEATURES|patA|fluoroquinolone|patA	0.961854886	31.5	CTOTU50756
TLCC	NODE_6_length_280228_cov_41.721365	MLS	M57437.gene.p01|FEATURES|tlcC|MLS|tlcC	0.999753846	37.4	CTOTU50756
MARR	NODE_38_length_77253_cov_39.906319	multidrug	gi:739718954:ref:WP_037572629.1:|FEATURES|marR|multidrug|marR	0.999907793	32.4	CTOTU50756
EFRB	NODE_76_length_28765_cov_37.573354	multidrug	CDO61516.1|FEATURES|efrB|multidrug|efrB	0.858829418	30.1	CTOTU50756
GOLS	NODE_18_length_125704_cov_39.673989	multidrug	NP_459349.1|FEATURES|golS|multidrug|golS	0.997775616	44.7	CTOTU50756
MDSB	NODE_34_length_84127_cov_41.687649	multidrug	NP_459346.1|FEATURES|mdsB|multidrug|mdsB	1	75	CTOTU50756
ACRB	NODE_61_length_40254_cov_39.918829	multidrug	gi:446414955:ref:WP_000492810.1:|FEATURES|acrB|multidrug|acrB	1	58	CTOTU50756
CLBB	NODE_41_length_71378_cov_41.599722	phenicol	WP_015892743.1|FEATURES|clbB|phenicol|clbB	0.999278296	33.8	CTOTU50756
EFRA	NODE_28_length_118931_cov_31.580353	multidrug	CDO61513.1|FEATURES|efrA|multidrug|efrA	0.999999999	42.8	CTOTU50485
VANR	NODE_61_length_59415_cov_32.654464	glycopeptide	FJ349556.1.gene2.p01|FEATURES|vanR|glycopeptide|vanR	0.944758745	39.5	CTOTU50485
THIOSTREPTON_RESISTANCE_METHYLASE_TSNR	NODE_343_length_8776_cov_30.008027	unclassified	AAB17875|FEATURES|thiostrepton_resistance_methylase_tsnR|unclassified|thiostrepton_resistance_methylase_tsnR	0.84461982	31	CTOTU50485
PMRF	NODE_67_length_50574_cov_29.600289	peptide	AAC75314.1|FEATURES|PmrF|peptide|PmrF	0.923324141	31.7	CTOTU50485
RPSD_(RAMA_OR_SUD2)	NODE_228_length_16310_cov_32.026823	unclassified	AB158573.gene.p01|FEATURES|rpsD_(ramA_or_sud2)|unclassified|rpsD_(ramA_or_sud2)	0.990679303	31.1	CTOTU50485
MULTIDRUG_ABC_TRANSPORTER	NODE_37_length_97687_cov_31.146530	multidrug	gi:953521994:ref:WP_058008139.1:|FEATURES|multidrug_ABC_transporter|multidrug|multidrug_ABC_transporter	0.999999992	32.4	CTOTU50485
VANR	NODE_23_length_182118_cov_42.208648	glycopeptide	KF478993.1.gene8.p01|FEATURES|vanR|glycopeptide|vanR	0.991273512	36.5	CTOTU49204
BACA	NODE_2_length_757773_cov_42.812459	bacitracin	gi:641685979:emb:CDN83808.1:|FEATURES|bacA|bacitracin|bacA	1	95.2	CTOTU49204
OMPR	NODE_18_length_232724_cov_47.409217	multidrug	CP000034.1.gene3672.p01|FEATURES|ompR|multidrug|ompR	0.846825593	95.3	CTOTU49204
CATA	NODE_1_length_1229503_cov_42.774383	phenicol	YP_002150494|FEATURES|catA|phenicol|catA	0.999869984	86.5	CTOTU49204
MACB	NODE_3_length_667486_cov_41.889640	MLS	gi:779852631:ref:WP_045348970.1:|FEATURES|macB|MLS|macB	1	100	CTOTU49204
FOSA	NODE_5_length_532850_cov_42.717327	fosfomycin	gi:365747723:gb:AEW71950.1:|FEATURES|fosA|fosfomycin|fosA	1	92.7	CTOTU49204
ACRB	NODE_12_length_326937_cov_44.095845	multidrug	gi:446414955:ref:WP_000492810.1:|FEATURES|acrB|multidrug|acrB	1	87.7	CTOTU49204
MEXF	NODE_7_length_453970_cov_41.890438	multidrug	gi:514421161:ref:WP_016568324.1:|FEATURES|mexF|multidrug|mexF	1	41.5	CTOTU49204
EMRD	NODE_18_length_213189_cov_21.032660	multidrug	YP_001174764|FEATURES|emrD|multidrug|emrD	0.999999991	89.6	CTOTU50338
EMRB-QACA_FAMILY_MAJOR_FACILITATOR_TRANSPORTER	NODE_16_length_224330_cov_19.337220	multidrug	gi:409744629:gb:EKN43141.1:|FEATURES|EmrB-QacA_family_major_facilitator_transporter|multidrug|EmrB-QacA_family_major_facilitator_transporter	0.991257952	32.5	CTOTU50338
BAES	NODE_3_length_465591_cov_20.432514	multidrug	BAA15934.1|FEATURES|baeS|multidrug|baeS	1	85.7	CTOTU50338
CPXA	NODE_23_length_134835_cov_20.572711	aminoglycoside:aminocoumarin	NP_312864.1|FEATURES|cpxA|aminoglycoside:aminocoumarin|cpxA	0.990189412	94.3	CTOTU50338
CLBB	NODE_22_length_156365_cov_19.737592	phenicol	WP_015892743.1|FEATURES|clbB|phenicol|clbB	0.999723747	34.1	CTOTU50338
MDTK	NODE_6_length_404396_cov_19.245243	multidrug	YP_001176513|FEATURES|mdtK|multidrug|mdtK	1	92.1	CTOTU50338
ACRB	NODE_8_length_328891_cov_20.235789	multidrug	CP001918.1.gene1257.p01|FEATURES|acrB|multidrug|acrB	0.999999909	96.7	CTOTU50338
OMPF	NODE_12_length_287049_cov_19.966403	multidrug	gi:514076957:ref:WP_016529535.1:|FEATURES|ompF|multidrug|ompF	0.990020531	75.2	CTOTU50338
TAEA	NODE_48_length_78537_cov_20.251319	pleuromutilin	APB03219.1|FEATURES|TaeA|pleuromutilin|TaeA	0.985578829	30.9	CTOTU50338
CLASS_C	NODE_282_length_6852_cov_2.167427	beta-lactam	gi:640702936:ref:WP_025126369.1:|FEATURES|class_C|beta-lactam|class_C	1	55.9	CTOTU46770
MEXW	NODE_374_length_5475_cov_4.230996	multidrug	YP_001670703|FEATURES|mexW|multidrug|mexW	0.999999983	94.2	CTOTU46770
VANN	NODE_701_length_3064_cov_2.857760	glycopeptide	JF802084.2.gene1.p01|FEATURES|vanN|glycopeptide|vanN	0.994913006	30.9	CTOTU46770
MEXA	NODE_154_length_10208_cov_3.512262	multidrug	gi:310884242:gb:EFQ42836.1:|FEATURES|mexA|multidrug|mexA	1	64	CTOTU46770
VANR	NODE_200_length_8616_cov_2.966943	glycopeptide	gi:938897327:ref:WP_054681472.1:|FEATURES|vanR|glycopeptide|vanR	0.999999881	43.6	CTOTU46770
OMPR	NODE_150_length_10284_cov_4.600059	multidrug	NC_008702.1.4607594.p01|FEATURES|ompR|multidrug|ompR	0.99995521	51.9	CTOTU46770
MDTN	NODE_132_length_11399_cov_4.771245	multidrug	gi:446368539:ref:WP_000446394.1:|FEATURES|mdtN|multidrug|mdtN	0.999998917	31.4	CTOTU46770
OMPR	NODE_983_length_2151_cov_2.731393	multidrug	gi:909830386:gb:AKU13184.1:|FEATURES|ompR|multidrug|ompR	0.999341681	46.6	CTOTU46770
ABES	NODE_327_length_6068_cov_2.819890	multidrug	NC_010410.6003348.p01|FEATURES|abeS|multidrug|abeS	0.992656301	63.6	CTOTU46770
SDIA	NODE_406_length_5038_cov_3.404174	unclassified	gi:490215455:ref:WP_004113835.1:|FEATURES|sdiA|unclassified|sdiA	1	34.5	CTOTU46770
VANR	NODE_354_length_5709_cov_3.129820	glycopeptide	ABX79411|FEATURES|vanR|glycopeptide|vanR	0.99999889	36.7	CTOTU46770
MULTIDRUG_ABC_TRANSPORTER	NODE_497_length_4144_cov_2.215701	multidrug	gi:446519901:ref:WP_000597247.1:|FEATURES|multidrug_ABC_transporter|multidrug|multidrug_ABC_transporter	0.999999797	36.1	CTOTU46770
TRIB	NODE_74_length_19271_cov_4.739176	triclosan	NP_248847.1|FEATURES|TriB|triclosan|TriB	0.999932621	59.3	CTOTU46770
OPRM	NODE_585_length_3569_cov_2.313887	multidrug	gi:872412160:emb:CRX31464.1:|FEATURES|oprM|multidrug|oprM	0.991689189	30.9	CTOTU46770
BACA	NODE_907_length_2361_cov_1.902862	bacitracin	ZP_02884769|FEATURES|bacA|bacitracin|bacA	0.999999993	56.4	CTOTU46770
VANR	NODE_675_length_3168_cov_2.060071	glycopeptide	gi:736872827:ref:WP_034872470.1:|FEATURES|vanR|glycopeptide|vanR	0.894575171	39.1	CTOTU46770
MEXS	NODE_23_length_161909_cov_86.631458	multidrug	ADT64081.1|FEATURES|MexS|multidrug|MexS	0.999999949	30.4	CTOTU47650
MACA	NODE_46_length_117572_cov_80.800403	MLS	gi:365748673:gb:AEW72900.1:|FEATURES|macA|MLS|macA	1	88.9	CTOTU47650
CPXA	NODE_50_length_109824_cov_85.748362	aminoglycoside:aminocoumarin	NP_312864.1|FEATURES|cpxA|aminoglycoside:aminocoumarin|cpxA	0.990189412	94.3	CTOTU47650
FARA	NODE_180_length_32189_cov_81.098276	antibacterial_free_fatty_acids	NP_273367.1|FEATURES|farA|antibacterial_free_fatty_acids|farA	0.999744079	31.2	CTOTU47650
GOLS	NODE_51_length_105693_cov_88.429732	multidrug	NP_459349.1|FEATURES|golS|multidrug|golS	0.997775616	35.8	CTOTU47650
DFRA3	NODE_9_length_254697_cov_83.297151	diaminopyrimidine	AAA25550.1|FEATURES|dfrA3|diaminopyrimidine|dfrA3	1	53.2	CTOTU47650
VANR	NODE_572_length_8629_cov_118.209470	glycopeptide	gi:943641831:ref:WP_055470667.1:|FEATURES|vanR|glycopeptide|vanR	0.999973904	43.4	CTOTU47650
VGAC	NODE_175_length_33133_cov_127.757936	MLS	AMP35312.1|FEATURES|vgaC|MLS|vgaC	0.999696741	93.3	CTOTU47650
OMPF	NODE_1_length_599152_cov_81.301138	multidrug	gi:447175109:ref:WP_001252365.1:|FEATURES|ompF|multidrug|ompF	1	70.4	CTOTU47650
PATB	NODE_2_length_433786_cov_81.516723	fluoroquinolone	NP_358969.1|FEATURES|patB|fluoroquinolone|patB	0.997821891	34.7	CTOTU47650
OMPR	NODE_26_length_158293_cov_84.488675	multidrug	NC_008702.1.4607594.p01|FEATURES|ompR|multidrug|ompR	0.999999894	41.7	CTOTU47650
EMRA	NODE_3_length_419528_cov_83.694066	multidrug	gi:555243639:ref:WP_023228045.1:|FEATURES|emrA|multidrug|emrA	0.917729744	97.8	CTOTU47650
BCRA	NODE_445_length_11948_cov_2.626503	bacitracin	gi:488130770:ref:WP_002201978.1:|FEATURES|bcrA|bacitracin|bcrA	0.999999943	31.2	CTOTU48707
PENA	NODE_188_length_31551_cov_2.676340	beta-lactam	YP_002045964|FEATURES|penA|beta-lactam|penA	0.999995817	57.9	CTOTU48707
OMPR	NODE_146_length_40807_cov_2.773655	multidrug	CP000034.1.gene3672.p01|FEATURES|ompR|multidrug|ompR	0.996723089	94.8	CTOTU48707
ROSA	NODE_345_length_15874_cov_2.687907	fosmidomycin	YP_001477378|FEATURES|rosA|fosmidomycin|rosA	0.999274644	78.9	CTOTU48707
RAMA	NODE_262_length_22480_cov_2.852754	multidrug	AFK13828.1|FEATURES|ramA|multidrug|ramA	0.887246224	44.1	CTOTU48707
MARA	NODE_184_length_33020_cov_2.950766	multidrug	YP_489794.1|FEATURES|marA|multidrug|marA	0.998755156	93.7	CTOTU48707
MTRA	NODE_386_length_14134_cov_2.474679	multidrug	CCP46065.1|FEATURES|mtrA|multidrug|mtrA	0.931010486	83	CTOTU48707
RAMA	NODE_155_length_38473_cov_2.609168	multidrug	AFK13828.1|FEATURES|ramA|multidrug|ramA	0.998779579	90.3	CTOTU48707
OMPF	NODE_941_length_3849_cov_2.682657	multidrug	gi:447175109:ref:WP_001252365.1:|FEATURES|ompF|multidrug|ompF	0.999983655	67.7	CTOTU48707
DNA-BINDING_PROTEIN_H-NS	NODE_611_length_7442_cov_2.394883	unclassified	CP001918.1.gene1661.p01|FEATURES|DNA-binding_protein_H-NS|unclassified|DNA-binding_protein_H-NS	0.999867323	47.8	CTOTU48707
PATA	NODE_158_length_37883_cov_2.655811	fluoroquinolone	NP_417544.5|FEATURES|patA|fluoroquinolone|patA	0.961854886	32.6	CTOTU48707
SUL4	NODE_957_length_3785_cov_2.382574	sulfonamide	WP_102607457.1|FEATURES|sul4|sulfonamide|sul4	1	39.8	CTOTU48707
ACRA	NODE_126_length_48495_cov_2.753262	multidrug	gi:555116142:gb:ESM59081.1:|FEATURES|acrA|multidrug|acrA	0.999160203	68.6	CTOTU48707
VANR	NODE_118_length_73112_cov_4.332836	glycopeptide	gi:1045412091:ref:WP_065484665.1:|FEATURES|vanR|glycopeptide|vanR	0.968913615	34.2	CTOTU48719
MULTIDRUG_ABC_TRANSPORTER	NODE_93_length_89123_cov_3.699409	multidrug	gi:446519893:ref:WP_000597239.1:|FEATURES|multidrug_ABC_transporter|multidrug|multidrug_ABC_transporter	0.988390818	35.4	CTOTU48719
MULTIDRUG_ABC_TRANSPORTER	NODE_6_length_395152_cov_3.595193	multidrug	gi:860594225:ref:WP_048475168.1:|FEATURES|multidrug_ABC_transporter|multidrug|multidrug_ABC_transporter	0.999998178	36	CTOTU48719
BCRA	NODE_1_length_701697_cov_3.816529	bacitracin	gi:507055561:ref:WP_016126482.1:|FEATURES|bcrA|bacitracin|bcrA	0.830547669	48.1	CTOTU48719
CAT_CHLORAMPHENICOL_ACETYLTRANSFERASE	NODE_20_length_242382_cov_3.700211	phenicol	S48276.1.gene1.p01|FEATURES|cat_chloramphenicol_acetyltransferase|phenicol|cat_chloramphenicol_acetyltransferase	0.999999679	59.3	CTOTU48719
TETP	NODE_22_length_228719_cov_3.606987	tetracycline	ZP_02632674|FEATURES|tetP|tetracycline|tetP	0.999977318	31.4	CTOTU48719
MULTIDRUG_ABC_TRANSPORTER	NODE_25_length_200054_cov_3.622763	multidrug	gi:446519901:ref:WP_000597247.1:|FEATURES|multidrug_ABC_transporter|multidrug|multidrug_ABC_transporter	0.999999985	32.8	CTOTU48719
MTRA	NODE_18_length_276358_cov_3.716326	multidrug	CCP46065.1|FEATURES|mtrA|multidrug|mtrA	0.816076323	35.3	CTOTU48719
TETM	NODE_26_length_195868_cov_3.559958	tetracycline	ABW24731|FEATURES|tetM|tetracycline|tetM	1	54	CTOTU48719
OMPR	NODE_33_length_155664_cov_3.814497	multidrug	gi:507097545:ref:WP_016168184.1:|FEATURES|ompR|multidrug|ompR	0.999751542	43.3	CTOTU48719
VANX	NODE_117_length_48015_cov_24.270100	glycopeptide	gi:654471747:ref:WP_027941974.1:|FEATURES|vanX|glycopeptide|vanX	1	42.8	CTOTU47891
TOLC	NODE_14_length_130009_cov_23.593518	multidrug	gi:498121491:ref:WP_010435647.1:|FEATURES|TolC|multidrug|TolC	1	35	CTOTU47891
TAEA	NODE_20_length_110347_cov_23.358322	pleuromutilin	APB03219.1|FEATURES|TaeA|pleuromutilin|TaeA	0.934484	31.9	CTOTU47891
TETR	NODE_342_length_19008_cov_29.494012	tetracycline	gi:730382847:ref:WP_034002332.1:|FEATURES|tetR|tetracycline|tetR	1	31.8	CTOTU47891
TETA(48)	NODE_669_length_4656_cov_24.703325	tetracycline	APB03214.1|FEATURES|tetA(48)|tetracycline|tetA(48)	0.999819885	38.1	CTOTU47891
NMCR	NODE_170_length_37696_cov_20.049175	beta-lactam	CAA79966.1|FEATURES|NmcR|beta-lactam|NmcR	0.996336872	47.5	CTOTU47891
SUL4	NODE_17_length_116551_cov_24.811470	sulfonamide	WP_102607457.1|FEATURES|sul4|sulfonamide|sul4	1	39.4	CTOTU47891
MARR	NODE_114_length_55611_cov_61.922511	multidrug	gi:920627757:ref:WP_053029987.1:|FEATURES|marR|multidrug|marR	0.999999985	30.2	CTOTU50602
NMCR	NODE_141_length_48137_cov_56.450439	beta-lactam	CAA79966.1|FEATURES|NmcR|beta-lactam|NmcR	0.996336872	30.8	CTOTU50602
AAC(6')-I	NODE_139_length_48242_cov_58.699546	aminoglycoside	M94066.1.gene1.p01|FEATURES|aac(6')-I|aminoglycoside|aac(6')-I	0.999999981	60.1	CTOTU50602
LLMA_23S_RIBOSOMAL_RNA_METHYLTRANSFERASE	NODE_2_length_474505_cov_49.332117	MLS	APB03216.1|FEATURES|LlmA_23S_ribosomal_RNA_methyltransferase|MLS|LlmA_23S_ribosomal_RNA_methyltransferase	0.999722109	39.5	CTOTU50602
TRUNCATED_PUTATIVE_RESPONSE_REGULATOR_ARLR	NODE_41_length_105675_cov_49.747642	unclassified	NC_002951.3238224.p01|FEATURES|truncated_putative_response_regulator_ArlR|unclassified|truncated_putative_response_regulator_ArlR	0.997254098	39.7	CTOTU50602
OXA	NODE_113_length_55855_cov_62.806398	beta-lactam	CAD58780.1|FEATURES|OXA-45|beta-lactam|OXA	1	53.5	CTOTU50602
COB(I)ALAMIN_ADENOLSYLTRANSFERASE	NODE_26_length_158384_cov_49.467242	unclassified	gi:771454993:ref:WP_045149547.1:|FEATURES|cob(I)alamin_adenolsyltransferase|unclassified|cob(I)alamin_adenolsyltransferase	0.999999993	46.2	CTOTU50602
GOLS	NODE_5_length_391169_cov_59.497446	multidrug	NP_459349.1|FEATURES|golS|multidrug|golS	0.997775616	50	CTOTU50602
VANR	NODE_8_length_368495_cov_48.326121	glycopeptide	gi:747653988:emb:CEL19270.1:|FEATURES|vanR|glycopeptide|vanR	0.998826582	46	CTOTU50602
CLBB	NODE_18_length_191013_cov_51.822490	phenicol	WP_015892743.1|FEATURES|clbB|phenicol|clbB	0.999723747	33.5	CTOTU50602
MACB	NODE_15_length_245955_cov_57.374388	MLS	AAV85982.1|FEATURES|macB|MLS|macB	1	56.1	CTOTU50602
MULTIDRUG_ABC_TRANSPORTER	NODE_1_length_613793_cov_53.797396	multidrug	gi:446519889:ref:WP_000597235.1:|FEATURES|multidrug_ABC_transporter|multidrug|multidrug_ABC_transporter	0.999998095	34.5	CTOTU50602
MTRA	NODE_42_length_105047_cov_60.079473	multidrug	CCP46065.1|FEATURES|mtrA|multidrug|mtrA	0.999784885	36.4	CTOTU50602
EMRA	NODE_27_length_153549_cov_59.034431	multidrug	gi:1028866969:ref:WP_064034812.1:|FEATURES|emrA|multidrug|emrA	0.999628683	35.8	CTOTU50602
PATA	NODE_1026_length_8467_cov_2.187351	fluoroquinolone	NP_417544.5|FEATURES|patA|fluoroquinolone|patA	0.961854886	36.4	CTOTU47817
GOLS	NODE_4127_length_1974_cov_2.391871	multidrug	NP_459349.1|FEATURES|golS|multidrug|golS	0.997775616	37.8	CTOTU47817
MEXT	NODE_305_length_19834_cov_2.198291	multidrug	gi:490841007:ref:WP_004703082.1:|FEATURES|mexT|multidrug|mexT	0.999982583	34.6	CTOTU47817
ROSA	NODE_3854_length_2154_cov_1.760362	fosmidomycin	ZP_04623896|FEATURES|rosA|fosmidomycin|rosA	0.999274644	53.2	CTOTU47817
VANR	NODE_4341_length_1857_cov_2.546060	glycopeptide	AF155139.2.gene2.p01|FEATURES|vanR|glycopeptide|vanR	0.999999859	40.4	CTOTU47817
TETR	NODE_1262_length_7051_cov_2.184534	tetracycline	gi:518288732:ref:WP_019458940.1:|FEATURES|tetR|tetracycline|tetR	1	36.5	CTOTU47817
MEXA	NODE_944_length_8961_cov_2.617898	multidrug	YP_001345920|FEATURES|mexA|multidrug|mexA	1	60.8	CTOTU47817
BICYCLOMYCIN-MULTIDRUG_EFFLUX_PROTEIN_BCR	NODE_1636_length_5531_cov_2.635866	multidrug	YP_002237398|FEATURES|bicyclomycin-multidrug_efflux_protein_bcr|multidrug|bicyclomycin-multidrug_efflux_protein_bcr	1	44.4	CTOTU47817
LISTERIA_MONOCYTOGENES_MPRF	NODE_110_length_76510_cov_8.808423	peptide	NP_465220.1|FEATURES|Listeria_monocytogenes_mprF|peptide|Listeria_monocytogenes_mprF	0.936293192	36.2	CTOTU48720
EFRA	NODE_24_length_200752_cov_8.602660	multidrug	CDO61513.1|FEATURES|efrA|multidrug|efrA	0.917464059	31.4	CTOTU48720
VANS	NODE_277_length_32819_cov_9.097638	glycopeptide	AF155139.2.gene3.p01|FEATURES|vanS|glycopeptide|vanS	0.997564768	30.9	CTOTU48720
MSRC	NODE_177_length_49353_cov_8.926995	MLS	gi:488321355:ref:WP_002390740.1:|FEATURES|msrC|MLS|msrC	1	99.6	CTOTU48720
VANR	NODE_27_length_194085_cov_8.652198	glycopeptide	ZP_03099548|FEATURES|vanR|glycopeptide|vanR	0.999999997	35.9	CTOTU48720
BACA	NODE_100_length_82324_cov_8.428363	bacitracin	ZP_03949893|FEATURES|bacA|bacitracin|bacA	1	76.8	CTOTU48720
MULTIDRUG_ABC_TRANSPORTER	NODE_119_length_72999_cov_9.316270	multidrug	gi:686376836:ref:WP_031898302.1:|FEATURES|multidrug_ABC_transporter|multidrug|multidrug_ABC_transporter	0.999999995	33.5	CTOTU48720
MDTG	NODE_74_length_101402_cov_8.796235	multidrug	gi:313635905:gb:EFS01863.1:|FEATURES|mdtG|multidrug|mdtG	1	54	CTOTU48720
DFRE	NODE_70_length_107986_cov_8.962643	diaminopyrimidine	EOD99669.1|FEATURES|dfrE|diaminopyrimidine|dfrE	0.999997353	45.7	CTOTU48720
ADEL	NODE_3_length_357249_cov_45.048122	multidrug	ALH22601.1|FEATURES|adeL|multidrug|adeL	0.997597288	33.4	CTOTU49055
MUXC	NODE_172_length_35547_cov_42.879381	multidrug	NP_251216.1|FEATURES|MuxC|multidrug|MuxC	0.899178876	52.3	CTOTU49055
TLCC	NODE_18_length_119519_cov_45.354416	MLS	M57437.gene.p01|FEATURES|tlcC|MLS|tlcC	0.996078247	32.7	CTOTU49055
APH(9)-IA	NODE_28_length_107860_cov_44.661704	aminoglycoside	AAB58447.1|FEATURES|APH(9)-Ia|aminoglycoside|APH(9)-Ia	0.99851819	32.1	CTOTU49055
TETA(48)	NODE_52_length_74647_cov_42.716766	tetracycline	APB03214.1|FEATURES|tetA(48)|tetracycline|tetA(48)	0.9974507	34.5	CTOTU49055
GOLS	NODE_23_length_112004_cov_47.661444	multidrug	NP_459349.1|FEATURES|golS|multidrug|golS	0.997249446	34.3	CTOTU49055
BRUCELLA_SUIS_MPRF	NODE_467_length_13763_cov_40.421725	peptide	Q8FW76|FEATURES|Brucella_suis_mprF|peptide|Brucella_suis_mprF	0.911711262	36.8	CTOTU49055
TOLC	NODE_9_length_180774_cov_45.122726	multidrug	gi:503837792:ref:WP_014071786.1:|FEATURES|TolC|multidrug|TolC	1	35	CTOTU49055
QEPA	NODE_78_length_59439_cov_42.133656	fluoroquinolone	gi:1039004533:ref:WP_064760451.1:|FEATURES|qepA|fluoroquinolone|qepA	0.97796903	31.6	CTOTU49055
MTRA	NODE_43_length_79619_cov_45.507767	multidrug	CCP46065.1|FEATURES|mtrA|multidrug|mtrA	0.892011128	41.6	CTOTU49055
VANR	NODE_30_length_101281_cov_44.656215	glycopeptide	AAK58492|FEATURES|vanR|glycopeptide|vanR	0.999987747	53.2	CTOTU49055
MUXC	NODE_34_length_92869_cov_45.319467	multidrug	NP_251216.1|FEATURES|MuxC|multidrug|MuxC	1	44.9	CTOTU49055
VANH	NODE_149_length_28415_cov_4.544076	glycopeptide	KF478993.1.gene2.p01|FEATURES|vanH|glycopeptide|vanH	0.932860742	32.7	CTOTU49321
BCRA	NODE_413_length_11733_cov_4.707399	bacitracin	gi:507054395:ref:WP_016125339.1:|FEATURES|bcrA|bacitracin|bcrA	0.999999983	37.5	CTOTU49321
MAJOR_FACILITATOR_SUPERFAMILY_TRANSPORTER	NODE_234_length_19964_cov_4.602039	multidrug	YP_808159|FEATURES|major_facilitator_superfamily_transporter|multidrug|major_facilitator_superfamily_transporter	0.999993802	43.2	CTOTU49321
VANH	NODE_510_length_9590_cov_4.729103	glycopeptide	KF478993.1.gene2.p01|FEATURES|vanH|glycopeptide|vanH	0.999999995	35.7	CTOTU49321
MDTG	NODE_399_length_12142_cov_3.851907	multidrug	gi:852292796:ref:WP_048332568.1:|FEATURES|mdtG|multidrug|mdtG	1	47	CTOTU49321
MAJOR_FACILITATOR_SUPERFAMILY_TRANSPORTER	NODE_871_length_5663_cov_4.211840	multidrug	AE016830.1.gene1357.p01|FEATURES|major_facilitator_superfamily_transporter|multidrug|major_facilitator_superfamily_transporter	0.999077434	43.4	CTOTU49321
LMRP	NODE_857_length_5742_cov_4.126253	MLS	ABF33001.1|FEATURES|lmrP|MLS|lmrP	0.995636853	38.2	CTOTU49321
VANS	NODE_868_length_5690_cov_4.571783	glycopeptide	AAZ98836|FEATURES|vanS|glycopeptide|vanS	0.999998364	34.4	CTOTU49321
LSAA	NODE_4_length_771384_cov_9.559354	MLS	AAT46077.1|FEATURES|lsaA|MLS|lsaA	1	100	CTOTU49569
VANR	NODE_13_length_391264_cov_9.810441	glycopeptide	gi:950233763:ref:WP_057277726.1:|FEATURES|vanR|glycopeptide|vanR	0.956887993	40.3	CTOTU49569
VANL	NODE_28_length_220170_cov_9.658488	glycopeptide	ABX54687.1|FEATURES|vanL|glycopeptide|vanL	1	35.9	CTOTU49569
MULTIDRUG_ABC_TRANSPORTER	NODE_8_length_642955_cov_9.296076	multidrug	gi:686372381:ref:WP_031896424.1:|FEATURES|multidrug_ABC_transporter|multidrug|multidrug_ABC_transporter	0.999999777	37	CTOTU49569
MACB	NODE_54_length_127205_cov_19.047645	MLS	gi:976150171:ref:WP_059308384.1:|FEATURES|macB|MLS|macB	1	100	CTOTU50608
MEXE	NODE_10_length_292370_cov_19.256768	multidrug	gi:749018243:ref:WP_040076872.1:|FEATURES|mexE|multidrug|mexE	1	81.8	CTOTU50608
NMCR	NODE_87_length_83760_cov_19.554997	beta-lactam	CAA79966.1|FEATURES|NmcR|beta-lactam|NmcR	0.996336872	32.9	CTOTU50608
SMER	NODE_1_length_658910_cov_36.756308	multidrug	AAD51348.1|FEATURES|smeR|multidrug|smeR	0.999999999	99.6	CTOTU50608
BACA	NODE_8_length_329176_cov_20.145828	bacitracin	YP_001178170|FEATURES|bacA|bacitracin|bacA	1	94.9	CTOTU50608
KASUGAMYCIN_RESISTANCE_PROTEIN_KSGA	NODE_16_length_235410_cov_19.711500	aminoglycoside	YP_001454848|FEATURES|kasugamycin_resistance_protein_ksgA|aminoglycoside|kasugamycin_resistance_protein_ksgA	0.995644528	93.4	CTOTU50608
CAMP-REGULATORY_PROTEIN	NODE_93_length_78496_cov_19.329866	unclassified	gi:446164903:ref:WP_000242758.1:|FEATURES|cAMP-regulatory_protein|unclassified|cAMP-regulatory_protein	0.985429777	53	CTOTU50608
EMRB-QACA_FAMILY_MAJOR_FACILITATOR_TRANSPORTER	NODE_103_length_70855_cov_19.387232	multidrug	CP001918.1.gene4071.p01|FEATURES|EmrB-QacA_family_major_facilitator_transporter|multidrug|EmrB-QacA_family_major_facilitator_transporter	0.999847755	93.8	CTOTU50608
EMRD	NODE_80_length_89638_cov_20.225757	multidrug	YP_001174764|FEATURES|emrD|multidrug|emrD	0.999999991	89.8	CTOTU50608
BCRA	NODE_2_length_462117_cov_19.565472	bacitracin	gi:895808656:emb:COR83787.1:|FEATURES|bcrA|bacitracin|bcrA	0.935660613	88.4	CTOTU50608
FARA	NODE_141_length_48043_cov_19.294594	antibacterial_free_fatty_acids	NP_273367.1|FEATURES|farA|antibacterial_free_fatty_acids|farA	0.999923205	35	CTOTU50608
CLBB	NODE_37_length_156785_cov_19.330709	phenicol	WP_015892743.1|FEATURES|clbB|phenicol|clbB	0.999723747	34.1	CTOTU50608
TETD	NODE_125_length_57153_cov_18.745403	tetracycline	gi:135617:sp:P28816.1:TETD_ECOLX|FEATURES|tetD|tetracycline|tetD	0.996120591	46.2	CTOTU50608
VANR	NODE_43_length_144569_cov_19.689539	glycopeptide	gi:953999146:ref:WP_058083598.1:|FEATURES|vanR|glycopeptide|vanR	0.999999962	42.5	CTOTU50608
ADEB	NODE_67_length_105689_cov_20.424721	multidrug	gi:972299077:ref:WP_058971575.1:|FEATURES|adeB|multidrug|adeB	0.999999963	62.1	CTOTU50608
BCRA	NODE_184_length_20744_cov_3.148630	bacitracin	gi:445996732:ref:WP_000074587.1:|FEATURES|bcrA|bacitracin|bcrA	0.999999959	38.6	CTOTU50339
TRUNCATED_PUTATIVE_RESPONSE_REGULATOR_ARLR	NODE_218_length_15135_cov_3.139125	unclassified	NC_002951.3238224.p01|FEATURES|truncated_putative_response_regulator_ArlR|unclassified|truncated_putative_response_regulator_ArlR	0.960182568	33.2	CTOTU50339
MECA	NODE_190_length_19865_cov_3.182433	beta-lactam	gi:446643958:ref:WP_000721304.1:|FEATURES|mecA|beta-lactam|mecA	1	33.4	CTOTU50339
MULTIDRUG_ABC_TRANSPORTER	NODE_162_length_23676_cov_2.927861	multidrug	gi:1031783885:ref:WP_064130087.1:|FEATURES|multidrug_ABC_transporter|multidrug|multidrug_ABC_transporter	0.999990534	41.3	CTOTU50339
MULTIDRUG_ABC_TRANSPORTER	NODE_53_length_73842_cov_3.128044	multidrug	gi:537465895:ref:WP_020977391.1:|FEATURES|multidrug_ABC_transporter|multidrug|multidrug_ABC_transporter	0.999994456	33.3	CTOTU50339
MTRA	NODE_63_length_65710_cov_3.050050	multidrug	CCP46065.1|FEATURES|mtrA|multidrug|mtrA	0.999909047	34.6	CTOTU50339
VANR	NODE_124_length_33937_cov_3.170681	glycopeptide	gi:506987090:ref:WP_016078505.1:|FEATURES|vanR|glycopeptide|vanR	0.999979326	39.6	CTOTU50339
DFRK	NODE_206_length_17356_cov_2.858679	diaminopyrimidine	CBL80435.1|FEATURES|dfrK|diaminopyrimidine|dfrK	0.99999434	30.5	CTOTU50339
MULTIDRUG_ABC_TRANSPORTER	NODE_69_length_58946_cov_2.970912	multidrug	gi:757611971:ref:WP_042856953.1:|FEATURES|multidrug_ABC_transporter|multidrug|multidrug_ABC_transporter	0.99999968	33.1	CTOTU50339
TETD	NODE_84_length_50943_cov_3.271734	tetracycline	gi:135617:sp:P28816.1:TETD_ECOLX|FEATURES|tetD|tetracycline|tetD	0.828680129	31.6	CTOTU50339
TRUNCATED_PUTATIVE_RESPONSE_REGULATOR_ARLR	NODE_125_length_33766_cov_2.729584	unclassified	HE999704.1.gene1528.p01|FEATURES|truncated_putative_response_regulator_ArlR|unclassified|truncated_putative_response_regulator_ArlR	0.999765335	37.4	CTOTU50339
MTRA	NODE_99_length_44899_cov_2.939211	multidrug	CCP46065.1|FEATURES|mtrA|multidrug|mtrA	0.99952744	38.4	CTOTU50339
MULTIDRUG_ABC_TRANSPORTER	NODE_134_length_31784_cov_2.867724	multidrug	gi:686372381:ref:WP_031896424.1:|FEATURES|multidrug_ABC_transporter|multidrug|multidrug_ABC_transporter	0.999995166	35	CTOTU50339
OMPR	NODE_141_length_29862_cov_3.338914	multidrug	gi:446603231:ref:WP_000680577.1:|FEATURES|ompR|multidrug|ompR	0.999433059	35.4	CTOTU50339
BAER	NODE_46_length_79491_cov_3.190581	multidrug	YP_490321.1|FEATURES|baeR|multidrug|baeR	0.93210322	37.7	CTOTU50339
VANRI	NODE_35_length_88318_cov_2.836103	glycopeptide	WP_011461303.1|FEATURES|vanRI|glycopeptide|vanRI	0.930740621	45.7	CTOTU50339
BCRA	NODE_72_length_57128_cov_2.820423	bacitracin	gi:445996722:ref:WP_000074577.1:|FEATURES|bcrA|bacitracin|bcrA	0.947546653	49	CTOTU50339
VANTRL	NODE_103_length_42040_cov_2.816720	glycopeptide	ABX54690.1|FEATURES|vanTrL|glycopeptide|vanTrL	0.935086793	31.9	CTOTU50339
MAJOR_FACILITATOR_SUPERFAMILY_TRANSPORTER	NODE_430_length_12813_cov_4.682239	multidrug	NC_010410.6002639.p01|FEATURES|major_facilitator_superfamily_transporter|multidrug|major_facilitator_superfamily_transporter	0.999999739	35.4	CTOTU47672
GOLS	NODE_497_length_11551_cov_5.589596	multidrug	NP_459349.1|FEATURES|golS|multidrug|golS	0.991355188	35.8	CTOTU47672
FLOR	NODE_887_length_6868_cov_6.030970	phenicol	gi:695688999:ref:WP_032634100.1:|FEATURES|floR|phenicol|floR	0.999747763	30.1	CTOTU47672
GOLS	NODE_1395_length_4284_cov_4.637030	multidrug	NP_459349.1|FEATURES|golS|multidrug|golS	0.997775616	37.9	CTOTU47672
PATA	NODE_1281_length_4705_cov_5.471613	fluoroquinolone	NP_417544.5|FEATURES|patA|fluoroquinolone|patA	0.961854886	32.6	CTOTU47672
BICYCLOMYCIN-MULTIDRUG_EFFLUX_PROTEIN_BCR	NODE_1347_length_4496_cov_4.814907	multidrug	YP_001177494|FEATURES|bicyclomycin-multidrug_efflux_protein_bcr|multidrug|bicyclomycin-multidrug_efflux_protein_bcr	0.99926935	88.1	CTOTU47672
MDTL	NODE_154_length_25070_cov_5.095503	multidrug	YP_001451669|FEATURES|mdtL|multidrug|mdtL	0.999999931	74.8	CTOTU47672
VGAC	NODE_363_length_14907_cov_5.080730	MLS	AMP35312.1|FEATURES|vgaC|MLS|vgaC	0.999696741	89.3	CTOTU47672
VANR	NODE_1407_length_4242_cov_4.965608	glycopeptide	ABB53349|FEATURES|vanR|glycopeptide|vanR	0.999998001	36.8	CTOTU47672
OMPR	NODE_156_length_24694_cov_5.246560	multidrug	gi:909830386:gb:AKU13184.1:|FEATURES|ompR|multidrug|ompR	0.991067735	47.8	CTOTU47672
OMPF	NODE_100_length_33698_cov_5.426448	multidrug	gi:823296122:ref:WP_047051707.1:|FEATURES|ompF|multidrug|ompF	0.990020531	61.2	CTOTU47672
MACA	NODE_640_length_9290_cov_4.376069	MLS	gi:365748673:gb:AEW72900.1:|FEATURES|macA|MLS|macA	1	88.9	CTOTU47672
VAND	NODE_543_length_10812_cov_4.803663	glycopeptide	AAD41881|FEATURES|vanD|glycopeptide|vanD	0.999999999	34.4	CTOTU47672
MAJOR_FACILITATOR_SUPERFAMILY_TRANSPORTER	NODE_486_length_11799_cov_5.280399	multidrug	YP_001419960|FEATURES|major_facilitator_superfamily_transporter|multidrug|major_facilitator_superfamily_transporter	0.999237542	34.7	CTOTU47672
ACRB	NODE_62_length_45965_cov_5.129993	multidrug	ZP_02346647|FEATURES|acrB|multidrug|acrB	0.999999968	86.6	CTOTU47672
MARA	NODE_958_length_6291_cov_4.419660	multidrug	YP_489794.1|FEATURES|marA|multidrug|marA	0.999442819	93.7	CTOTU47672
FARA	NODE_143_length_25787_cov_5.266244	antibacterial_free_fatty_acids	NP_273367.1|FEATURES|farA|antibacterial_free_fatty_acids|farA	0.998566778	34.6	CTOTU47672
ESCHERICHIA_COLI_MIPA	NODE_708_length_8562_cov_4.708593	multidrug	NP_310518|FEATURES|Escherichia_coli_mipA|multidrug|Escherichia_coli_mipA	0.995013156	71	CTOTU47672
BCRA	NODE_210_length_20479_cov_4.954025	bacitracin	gi:542061059:gb:ERI11611.1:|FEATURES|bcrA|bacitracin|bcrA	0.999999962	30.9	CTOTU47672
QEPA	NODE_2300_length_2637_cov_3.629357	fluoroquinolone	gi:1039004533:ref:WP_064760451.1:|FEATURES|qepA|fluoroquinolone|qepA	0.983883585	37.5	CTOTU47672
MDTK	NODE_247_length_18529_cov_4.555104	multidrug	YP_001176513|FEATURES|mdtK|multidrug|mdtK	1	92.2	CTOTU47672
MAJOR_FACILITATOR_SUPERFAMILY_TRANSPORTER	NODE_150_length_15858_cov_5.044991	multidrug	CP001918.1.gene2931.p01|FEATURES|major_facilitator_superfamily_transporter|multidrug|major_facilitator_superfamily_transporter	0.949304567	93.7	CTOTU47691
MDTD	NODE_156_length_14980_cov_5.179095	multidrug	gi:545277213:ref:WP_021564462.1:|FEATURES|mdtD|multidrug|mdtD	0.999998999	45.1	CTOTU47691
VANRI	NODE_113_length_20446_cov_5.363052	glycopeptide	WP_011461303.1|FEATURES|vanRI|glycopeptide|vanRI	0.999985458	82.5	CTOTU47691
BCRA	NODE_186_length_12268_cov_3.654712	bacitracin	gi:445996708:ref:WP_000074563.1:|FEATURES|bcrA|bacitracin|bcrA	0.999680958	31.5	CTOTU47691
CAMP-REGULATORY_PROTEIN	NODE_133_length_17943_cov_5.087377	unclassified	gi:446164903:ref:WP_000242758.1:|FEATURES|cAMP-regulatory_protein|unclassified|cAMP-regulatory_protein	0.995420394	100	CTOTU47691
EMRB-QACA_FAMILY_MAJOR_FACILITATOR_TRANSPORTER	NODE_277_length_8681_cov_5.350916	multidrug	CP001918.1.gene4071.p01|FEATURES|EmrB-QacA_family_major_facilitator_transporter|multidrug|EmrB-QacA_family_major_facilitator_transporter	0.99978609	94	CTOTU47691
ADEB	NODE_25_length_56549_cov_4.580876	multidrug	gi:972299077:ref:WP_058971575.1:|FEATURES|adeB|multidrug|adeB	0.999999963	62.2	CTOTU47691
BCRA	NODE_103_length_23256_cov_4.933925	bacitracin	gi:542061059:gb:ERI11611.1:|FEATURES|bcrA|bacitracin|bcrA	0.999999975	30.9	CTOTU47691
COB(I)ALAMIN_ADENOLSYLTRANSFERASE	NODE_18_length_101324_cov_4.908590	unclassified	gi:447201638:ref:WP_001278894.1:|FEATURES|cob(I)alamin_adenolsyltransferase|unclassified|cob(I)alamin_adenolsyltransferase	0.999999989	87.8	CTOTU47691
VANC	NODE_27_length_55852_cov_5.006470	glycopeptide	gi:257803688:gb:EEV32510.1:|FEATURES|vanC|glycopeptide|vanC	0.994633114	32	CTOTU47691
KASUGAMYCIN_RESISTANCE_PROTEIN_KSGA	NODE_70_length_31030_cov_5.030186	aminoglycoside	YP_001454848|FEATURES|kasugamycin_resistance_protein_ksgA|aminoglycoside|kasugamycin_resistance_protein_ksgA	0.999999993	93.4	CTOTU47691
MULTIDRUG_ABC_TRANSPORTER	NODE_37_length_48751_cov_5.098304	multidrug	gi:928785626:ref:WP_053865454.1:|FEATURES|multidrug_ABC_transporter|multidrug|multidrug_ABC_transporter	0.999972605	94.5	CTOTU47691
GOLS	NODE_218_length_10780_cov_4.408392	multidrug	NP_459349.1|FEATURES|golS|multidrug|golS	0.997775616	37.9	CTOTU47691
OMPR	NODE_573_length_4752_cov_6.600383	multidrug	NC_008702.1.4607594.p01|FEATURES|ompR|multidrug|ompR	0.997152405	36.8	CTOTU47691
BCRA	NODE_87_length_26857_cov_4.832848	bacitracin	ZP_04081918|FEATURES|bcrA|bacitracin|bcrA	0.982756583	30.3	CTOTU47691
UGD	NODE_19_length_84388_cov_5.140301	peptide	AAC75089.1|FEATURES|ugd|peptide|ugd	0.915861636	83	CTOTU47691
SMEF	NODE_68_length_31956_cov_4.866148	multidrug	YP_002706078|FEATURES|smeF|multidrug|smeF	1	40	CTOTU47691
TETR	NODE_62_length_34124_cov_4.895565	tetracycline	gi:504416866:ref:WP_014603968.1:|FEATURES|tetR|tetracycline|tetR	0.955220365	36.5	CTOTU47691
MDTL	NODE_20_length_76463_cov_5.426670	multidrug	YP_001451669|FEATURES|mdtL|multidrug|mdtL	0.999999931	75.1	CTOTU47691
GOLS	NODE_298_length_8007_cov_5.689386	multidrug	NP_459349.1|FEATURES|golS|multidrug|golS	0.99109298	35.8	CTOTU47691
VANRI	NODE_55_length_32457_cov_19.554132	glycopeptide	WP_011461303.1|FEATURES|vanRI|glycopeptide|vanRI	0.99999991	42.2	CTOTU50482
SUL4	NODE_52_length_36104_cov_19.093650	sulfonamide	WP_102607457.1|FEATURES|sul4|sulfonamide|sul4	0.99999986	44.1	CTOTU50482
ADEC	NODE_12_length_205942_cov_19.584529	multidrug	gi:284066974:gb:ADB77769.1:|FEATURES|adeC|multidrug|adeC	1	100	CTOTU50482
ROSA	NODE_32_length_93376_cov_19.194265	fosmidomycin	ZP_04612558|FEATURES|rosA|fosmidomycin|rosA	0.999274644	55.9	CTOTU50482
CAMP-REGULATORY_PROTEIN	NODE_20_length_144413_cov_19.838187	unclassified	gi:498913343:ref:WP_010848517.1:|FEATURES|cAMP-regulatory_protein|unclassified|cAMP-regulatory_protein	0.995420394	47.3	CTOTU50482
OMPR	NODE_22_length_133866_cov_19.795510	multidrug	gi:446603231:ref:WP_000680577.1:|FEATURES|ompR|multidrug|ompR	0.999992972	99.6	CTOTU50482
ADEK	NODE_23_length_131853_cov_19.472170	multidrug	NC_011586.7045445.p01|FEATURES|adeK|multidrug|adeK	1	97.5	CTOTU50482
EMRE	NODE_30_length_96333_cov_19.852583	multidrug	CP001138.1.gene1489.p01|FEATURES|emrE|multidrug|emrE	0.999523209	34.7	CTOTU50482
TETR	NODE_46_length_52118_cov_19.885850	tetracycline	gi:515967661:ref:WP_017398244.1:|FEATURES|tetR|tetracycline|tetR	1	99.5	CTOTU50482
MACA	NODE_11_length_222092_cov_19.746448	MLS	gi:487980711:ref:WP_002053440.1:|FEATURES|macA|MLS|macA	1	96.2	CTOTU50482
TAEA	NODE_36_length_70526_cov_20.200295	pleuromutilin	APB03219.1|FEATURES|TaeA|pleuromutilin|TaeA	0.984759118	37.4	CTOTU50482
PATA	NODE_24_length_130040_cov_19.933762	fluoroquinolone	NP_417544.5|FEATURES|patA|fluoroquinolone|patA	0.961854886	34.8	CTOTU50482
CHLORAMPHENICOL_EXPORTER	NODE_40_length_55866_cov_20.071957	phenicol	U09991.1.gene2.p01|FEATURES|chloramphenicol_exporter|phenicol|chloramphenicol_exporter	0.99938701	31.9	CTOTU50482
MEXB	NODE_58_length_30842_cov_20.902881	multidrug	NC_011595.7057907.p01|FEATURES|mexB|multidrug|mexB	0.999999962	96.3	CTOTU50482
CHLORAMPHENICOL_EXPORTER	NODE_10_length_224970_cov_19.731294	phenicol	U09991.1.gene2.p01|FEATURES|chloramphenicol_exporter|phenicol|chloramphenicol_exporter	0.999804833	33.8	CTOTU50482
LLMA_23S_RIBOSOMAL_RNA_METHYLTRANSFERASE	NODE_1289_length_7081_cov_4.423000	MLS	APB03216.1|FEATURES|LlmA_23S_ribosomal_RNA_methyltransferase|MLS|LlmA_23S_ribosomal_RNA_methyltransferase	0.999722109	58.4	CTOTU29354
VANH	NODE_1888_length_5779_cov_3.684836	glycopeptide	FJ349556.1.gene5.p01|FEATURES|vanH|glycopeptide|vanH	0.999999042	31.9	CTOTU29354
VANR	NODE_8217_length_2484_cov_4.110745	glycopeptide	AF155139.2.gene2.p01|FEATURES|vanR|glycopeptide|vanR	0.999817707	43.8	CTOTU29354
PATA	NODE_250_length_17792_cov_5.072166	fluoroquinolone	NP_417544.5|FEATURES|patA|fluoroquinolone|patA	0.961854886	31	CTOTU29354
PENA	NODE_76_length_45876_cov_4.089893	beta-lactam	U58210.1.gene4.p01|FEATURES|penA|beta-lactam|penA	0.995344442	35.2	CTOTU50297
LMRB	NODE_141_length_21002_cov_4.738387	MLS	gi:695815041:ref:WP_032728901.1:|FEATURES|lmrB|MLS|lmrB	0.99999038	54.7	CTOTU50297
MULTIDRUG_ABC_TRANSPORTER	NODE_216_length_10885_cov_4.075623	multidrug	gi:686372381:ref:WP_031896424.1:|FEATURES|multidrug_ABC_transporter|multidrug|multidrug_ABC_transporter	0.999999992	39.3	CTOTU50297
NORA	NODE_87_length_38202_cov_4.664587	multidrug	gi:686115864:ref:WP_031765718.1:|FEATURES|norA|multidrug|norA	0.999984303	55.4	CTOTU50297
MTRA	NODE_71_length_48073_cov_4.632034	multidrug	CCP46065.1|FEATURES|mtrA|multidrug|mtrA	0.995121934	42	CTOTU50297
PBP-2X	NODE_123_length_24104_cov_4.376440	beta-lactam	AAL77081|FEATURES|PBP-2X|beta-lactam|PBP-2X	0.999999999	35.2	CTOTU50297
MECA	NODE_366_length_4353_cov_4.567008	beta-lactam	AAX35723|FEATURES|mecA|beta-lactam|mecA	1	99.5	CTOTU50297
EMRB-QACA_FAMILY_MAJOR_FACILITATOR_TRANSPORTER	NODE_103_length_29422_cov_4.874894	multidrug	NC_002951.3237948.p01|FEATURES|EmrB-QacA_family_major_facilitator_transporter|multidrug|EmrB-QacA_family_major_facilitator_transporter	0.999907391	61.2	CTOTU50297
BACA	NODE_10015_length_2853_cov_2.733381	bacitracin	B2VGJ3|FEATURES|bacA|bacitracin|bacA	1	34.9	CTOTU14272
GOLS	NODE_11951_length_2506_cov_1.960832	multidrug	NP_459349.1|FEATURES|golS|multidrug|golS	0.997775616	42.7	CTOTU14272
TRUNCATED_PUTATIVE_RESPONSE_REGULATOR_ARLR	NODE_3434_length_6237_cov_2.774830	unclassified	NC_002951.3238224.p01|FEATURES|truncated_putative_response_regulator_ArlR|unclassified|truncated_putative_response_regulator_ArlR	0.988600133	50.7	CTOTU14272
CHRB	NODE_7_length_102439_cov_19.108259	MLS	AAS79458.1|FEATURES|chrB|MLS|chrB	0.999999285	35.5	CTOTU47842
HERA-1	NODE_11_length_95090_cov_18.598222	beta-lactam	AAL26797.1|FEATURES|HERA-1|beta-lactam|HERA-1	1	97.9	CTOTU47842
MACB	NODE_172_length_18776_cov_19.824315	MLS	gi:896325272:ref:WP_049294291.1:|FEATURES|macB|MLS|macB	1	85.6	CTOTU47842
MDTA	NODE_3_length_114934_cov_19.334021	multidrug	gi:921521471:emb:CTU50105.1:|FEATURES|mdtA|multidrug|mdtA	1	77.3	CTOTU47842
EPTA	NODE_10_length_98074_cov_18.532213	peptide	BAE78116.1|FEATURES|eptA|peptide|eptA	0.998186892	69.3	CTOTU47842
ESCHERICHIA_COLI_MIPA	NODE_70_length_30250_cov_20.371287	multidrug	NP_310518|FEATURES|Escherichia_coli_mipA|multidrug|Escherichia_coli_mipA	0.995013156	33.3	CTOTU47842
MEXT	NODE_16_length_77720_cov_18.162480	multidrug	gi:489246765:ref:WP_003154928.1:|FEATURES|mexT|multidrug|mexT	0.999997771	40.9	CTOTU47842
OMP36	NODE_39_length_41207_cov_19.017812	multidrug	gi:505808389:ref:WP_015706141.1:|FEATURES|omp36|multidrug|omp36	0.988473973	83.9	CTOTU47842
ADEC	NODE_142_length_20624_cov_19.427585	multidrug	CP003583.1.gene2512.p01|FEATURES|adeC|multidrug|adeC	0.997532065	34.2	CTOTU47842
MULTIDRUG_ABC_TRANSPORTER	NODE_36_length_41349_cov_21.093936	multidrug	gi:920549847:ref:WP_052999080.1:|FEATURES|multidrug_ABC_transporter|multidrug|multidrug_ABC_transporter	0.999972605	91	CTOTU47842
ROSB	NODE_109_length_24088_cov_20.637665	fosmidomycin	YP_001401994|FEATURES|rosB|fosmidomycin|rosB	0.999900361	31.2	CTOTU47842
ACRB	NODE_28_length_44869_cov_20.167604	multidrug	gi:754968546:ref:WP_042324453.1:|FEATURES|acrB|multidrug|acrB	0.999999964	92	CTOTU47842
VANA	NODE_1_length_154828_cov_21.155731	glycopeptide	DQ018711.1.gene5.p01|FEATURES|vanA|glycopeptide|vanA	0.999998062	32	CTOTU47842
TETR	NODE_251_length_15308_cov_18.054481	tetracycline	gi:763407621:ref:WP_044264215.1:|FEATURES|tetR|tetracycline|tetR	1	43.6	CTOTU47842
PBP-1A	NODE_30_length_42637_cov_20.689540	beta-lactam	YP_001290033|FEATURES|PBP-1A|beta-lactam|PBP-1A	0.999995645	52.3	CTOTU47842
RAMA	NODE_49_length_36258_cov_20.002900	multidrug	AFK13828.1|FEATURES|ramA|multidrug|ramA	0.998527676	66.9	CTOTU47842
TET34	NODE_53_length_34728_cov_20.892366	tetracycline	ZP_02197344|FEATURES|tet34|tetracycline|tet34	0.999999498	65.4	CTOTU47842
SERRATIA_MARCESCENS_OMP1	NODE_223_length_16104_cov_17.920120	multidrug	AIA49384.1|FEATURES|Serratia_marcescens_Omp1|multidrug|Serratia_marcescens_Omp1	0.986624687	67.9	CTOTU47842
MDTH	NODE_15_length_78134_cov_19.856671	multidrug	gi:673533043:emb:CDZ83746.1:|FEATURES|mdtH|multidrug|mdtH	1	86	CTOTU47842
VANRI	NODE_145_length_22719_cov_35.797917	glycopeptide	WP_011461303.1|FEATURES|vanRI|glycopeptide|vanRI	0.999850984	41.3	CTOTU48344
VANR	NODE_1738_length_2121_cov_25.954017	glycopeptide	gi:948051271:ref:WP_056710274.1:|FEATURES|vanR|glycopeptide|vanR	0.99832884	40.6	CTOTU48344
MULTIDRUG_ABC_TRANSPORTER	NODE_38_length_51674_cov_35.479339	multidrug	gi:664556405:ref:WP_031071225.1:|FEATURES|multidrug_ABC_transporter|multidrug|multidrug_ABC_transporter	0.999997797	33	CTOTU48344
CHLORAMPHENICOL_AND_FLORFENICOL_RESISTANCE	NODE_6_length_104053_cov_69.559261	phenicol	CP001581.1.gene3143.p01|FEATURES|chloramphenicol_and_florfenicol_resistance|phenicol|chloramphenicol_and_florfenicol_resistance	0.993996469	33.6	CTOTU48344
TETR	NODE_365_length_8633_cov_24.597459	tetracycline	gi:501022077:ref:WP_012074742.1:|FEATURES|tetR|tetracycline|tetR	1	56.9	CTOTU48344
MAJOR_FACILITATOR_SUPERFAMILY_TRANSPORTER	NODE_313_length_10030_cov_41.398596	multidrug	NC_010410.6002639.p01|FEATURES|major_facilitator_superfamily_transporter|multidrug|major_facilitator_superfamily_transporter	0.999997933	40.4	CTOTU48344
TETA(48)	NODE_170_length_19749_cov_44.683254	tetracycline	APB03214.1|FEATURES|tetA(48)|tetracycline|tetA(48)	0.9974507	32.6	CTOTU48344
BURKHOLDERIA_PSEUDOMALLEI_OMP38	NODE_179_length_19151_cov_47.989212	beta-lactam	AAP82271|FEATURES|Burkholderia_pseudomallei_Omp38|beta-lactam|Burkholderia_pseudomallei_Omp38	0.994486514	31.7	CTOTU48344
AAC(6')-IAK	NODE_571_length_5028_cov_53.434345	aminoglycoside	BAO21229.1|FEATURES|AAC(6')-Iak|aminoglycoside|AAC(6')-Iak	0.999999981	54.1	CTOTU48344
TETA(48)	NODE_178_length_19171_cov_45.002877	tetracycline	APB03214.1|FEATURES|tetA(48)|tetracycline|tetA(48)	0.944112913	32.5	CTOTU48344
NMCR	NODE_452_length_6996_cov_16.512462	beta-lactam	CAA79966.1|FEATURES|NmcR|beta-lactam|NmcR	0.99476743	30.4	CTOTU48344
MDSC	NODE_40_length_49530_cov_60.216392	multidrug	NP_459345.3|FEATURES|mdsC|multidrug|mdsC	1	65.8	CTOTU48344
OPMB	NODE_138_length_23918_cov_38.638562	multidrug	NP_251215.1|FEATURES|OpmB|multidrug|OpmB	1	56.6	CTOTU48344
TAEA	NODE_325_length_9656_cov_25.478596	pleuromutilin	APB03219.1|FEATURES|TaeA|pleuromutilin|TaeA	0.934484	30.9	CTOTU48344
LRFA	NODE_79_length_35446_cov_34.547003	fluoroquinolone	AAC43550.1|FEATURES|lrfA|fluoroquinolone|lrfA	0.998585223	40.1	CTOTU48344
MEXW	NODE_146_length_22351_cov_36.315797	multidrug	YP_792720|FEATURES|mexW|multidrug|mexW	1	42.8	CTOTU48344
MULTIDRUG_ABC_TRANSPORTER	NODE_74_length_37182_cov_42.125461	multidrug	gi:919568551:ref:WP_052871170.1:|FEATURES|multidrug_ABC_transporter|multidrug|multidrug_ABC_transporter	0.99999997	30.2	CTOTU48344
SUL4	NODE_58_length_43822_cov_83.574337	sulfonamide	WP_102607457.1|FEATURES|sul4|sulfonamide|sul4	1	40.8	CTOTU48344
VANB	NODE_961_length_3184_cov_12.925535	glycopeptide	ZP_02848503|FEATURES|vanB|glycopeptide|vanB	0.999994005	38	CTOTU48344
YKKC	NODE_147_length_22112_cov_56.636261	multidrug	gi:740643397:ref:WP_038428846.1:|FEATURES|ykkC|multidrug|ykkC	0.957810375	38.8	CTOTU48344
MDTA	NODE_215_length_15874_cov_32.782350	multidrug	gi:555070833:gb:ESM14988.1:|FEATURES|mdtA|multidrug|mdtA	0.999969798	42	CTOTU48344
VANR	NODE_11_length_95459_cov_47.429961	glycopeptide	gi:747653988:emb:CEL19270.1:|FEATURES|vanR|glycopeptide|vanR	0.999999996	39	CTOTU48344
MEXE	NODE_237_length_14463_cov_53.872571	multidrug	ZP_02371790|FEATURES|mexE|multidrug|mexE	1	64.8	CTOTU48344
MACA	NODE_103_length_30286_cov_42.032119	MLS	gi:983189459:ref:WP_060465283.1:|FEATURES|macA|MLS|macA	1	43.7	CTOTU48344
TRIC	NODE_792_length_3694_cov_36.078318	triclosan	NP_248848.1|FEATURES|TriC|triclosan|TriC	0.999626149	55.7	CTOTU48344
MAJOR_FACILITATOR_SUPERFAMILY_TRANSPORTER	NODE_413_length_10622_cov_4.289486	multidrug	YP_001419960|FEATURES|major_facilitator_superfamily_transporter|multidrug|major_facilitator_superfamily_transporter	0.996673671	39.2	CTOTU50514
ERM(38)	NODE_1118_length_5793_cov_3.843674	MLS	DQ144639.1.orf1.gene.p01|FEATURES|erm(38)|MLS|erm(38)	0.999999945	42.5	CTOTU50514
MULTIDRUG_ABC_TRANSPORTER	NODE_4268_length_1618_cov_3.565579	multidrug	gi:827013130:ref:WP_047175495.1:|FEATURES|multidrug_ABC_transporter|multidrug|multidrug_ABC_transporter	0.999797282	30.2	CTOTU50514
BCRA	NODE_141_length_48164_cov_5.513314	bacitracin	gi:510143239:gb:AGN36970.1:|FEATURES|bcrA|bacitracin|bcrA	0.999157803	32.9	CTOTU49466
PATA	NODE_65_length_110658_cov_5.568095	fluoroquinolone	NP_417544.5|FEATURES|patA|fluoroquinolone|patA	0.961854886	94.1	CTOTU49466
OMPF	NODE_1_length_945283_cov_5.510641	multidrug	gi:447175109:ref:WP_001252365.1:|FEATURES|ompF|multidrug|ompF	0.999999992	89.9	CTOTU49466
EMRE	NODE_101_length_81302_cov_7.566359	multidrug	CP001138.1.gene1489.p01|FEATURES|emrE|multidrug|emrE	0.995789599	63.6	CTOTU49466
EMRD	NODE_77_length_96839_cov_5.812448	multidrug	YP_001174764|FEATURES|emrD|multidrug|emrD	0.999999991	89.6	CTOTU49466
MEXE	NODE_24_length_214847_cov_5.433075	multidrug	gi:749018243:ref:WP_040076872.1:|FEATURES|mexE|multidrug|mexE	1	81.6	CTOTU49466
OMPR	NODE_16_length_227873_cov_5.345003	multidrug	NC_008702.1.4607594.p01|FEATURES|ompR|multidrug|ompR	0.844470166	64.7	CTOTU49466
FOSA	NODE_144_length_46742_cov_5.990811	fosfomycin	gi:851997245:ref:WP_048247864.1:|FEATURES|fosA|fosfomycin|fosA	1	80.1	CTOTU49466
OMPF	NODE_91_length_86780_cov_5.604797	multidrug	gi:514076957:ref:WP_016529535.1:|FEATURES|ompF|multidrug|ompF	0.997475424	74.9	CTOTU49466
NMCR	NODE_96_length_84019_cov_5.628710	beta-lactam	CAA79966.1|FEATURES|NmcR|beta-lactam|NmcR	0.996336872	32.9	CTOTU49466
STAPHYLOCOCCUS_MUPA_CONFERRING_RESISTANCE_TO_MUPIROCIN	NODE_1144_length_9991_cov_12.915660	mupirocin	CAA53189|FEATURES|Staphylococcus_mupA_conferring_resistance_to_mupirocin|mupirocin|Staphylococcus_mupA_conferring_resistance_to_mupirocin	0.996795115	37.2	CTOTU50590
VANRI	NODE_199_length_68011_cov_12.952793	glycopeptide	WP_011461303.1|FEATURES|vanRI|glycopeptide|vanRI	0.999980285	40.3	CTOTU50590
RPSD_(RAMA_OR_SUD2)	NODE_200_length_67785_cov_12.988410	unclassified	AB158573.gene.p01|FEATURES|rpsD_(ramA_or_sud2)|unclassified|rpsD_(ramA_or_sud2)	0.989964039	33	CTOTU50590
TETB	NODE_627_length_19523_cov_11.291709	tetracycline	gi:499592337:ref:WP_011273071.1:|FEATURES|tetB|tetracycline|tetB	0.99449804	35.5	CTOTU50590
MARR	NODE_308_length_45217_cov_13.124751	multidrug	gi:499622949:ref:WP_011303683.1:|FEATURES|marR|multidrug|marR	0.998952915	32.8	CTOTU50590
EDEQ	NODE_903_length_12835_cov_14.412050	polyamine:peptide	AHH86051.1|FEATURES|EdeQ|polyamine:peptide|EdeQ	0.995147758	31.9	CTOTU50590
DFRA3	NODE_504_length_24937_cov_12.185516	diaminopyrimidine	AAA25550.1|FEATURES|dfrA3|diaminopyrimidine|dfrA3	0.999999997	40.5	CTOTU50590
UGD	NODE_194_length_69842_cov_14.537708	peptide	AAC75089.1|FEATURES|ugd|peptide|ugd	0.915861636	65.2	CTOTU50590
LRFA	NODE_707_length_17099_cov_11.717965	fluoroquinolone	AAC43550.1|FEATURES|lrfA|fluoroquinolone|lrfA	0.994686697	30.9	CTOTU50590
MULTIDRUG_ABC_TRANSPORTER	NODE_628_length_19510_cov_11.224518	multidrug	AF170880.4.gene1.p01|FEATURES|multidrug_ABC_transporter|multidrug|multidrug_ABC_transporter	0.999999997	52.8	CTOTU50590
LMRB	NODE_70_length_136419_cov_14.695917	MLS	gi:504288593:ref:WP_014475695.1:|FEATURES|lmrB|MLS|lmrB	0.952093475	39.5	CTOTU50590
VANRI	NODE_124_length_94481_cov_12.954102	glycopeptide	WP_011461303.1|FEATURES|vanRI|glycopeptide|vanRI	0.999715559	49.3	CTOTU50590
MULTIDRUG_ABC_TRANSPORTER	NODE_9_length_213441_cov_59.962444	multidrug	gi:1006145113:ref:WP_061731520.1:|FEATURES|multidrug_ABC_transporter|multidrug|multidrug_ABC_transporter	0.999975691	38.5	CTOTU46897
ADEK	NODE_14_length_203644_cov_61.288984	multidrug	NC_011586.7045445.p01|FEATURES|adeK|multidrug|adeK	0.999999727	97.1	CTOTU46897
TRIC	NODE_15_length_200825_cov_66.221721	triclosan	NP_248848.1|FEATURES|TriC|triclosan|TriC	0.974505143	66.1	CTOTU46897
TETR	NODE_10_length_212740_cov_61.249345	tetracycline	gi:1016093334:ref:WP_062936877.1:|FEATURES|tetR|tetracycline|tetR	1	99.7	CTOTU46897
TETR	NODE_289_length_14815_cov_67.228320	tetracycline	gi:691154604:ref:WP_032065245.1:|FEATURES|tetR|tetracycline|tetR	0.999995842	34	CTOTU46897
TETR	NODE_7_length_272873_cov_62.272416	tetracycline	gi:734870089:ref:WP_034119807.1:|FEATURES|tetR|tetracycline|tetR	0.999884926	30.7	CTOTU46897
FARB	NODE_126_length_46951_cov_61.520599	antibacterial_free_fatty_acids	NP_273368.1|FEATURES|farB|antibacterial_free_fatty_acids|farB	0.997734957	98.8	CTOTU46897
MEXB	NODE_81_length_69413_cov_69.506402	multidrug	gi:487969243:ref:WP_002042236.1:|FEATURES|mexB|multidrug|mexB	0.999999983	57.8	CTOTU46897
STAPHYLOCOCCUS_MUPA_CONFERRING_RESISTANCE_TO_MUPIROCIN	NODE_33_length_121754_cov_65.880196	mupirocin	CAA53189|FEATURES|Staphylococcus_mupA_conferring_resistance_to_mupirocin|mupirocin|Staphylococcus_mupA_conferring_resistance_to_mupirocin	0.996795115	30	CTOTU46897
MARR	NODE_360_length_11361_cov_59.108350	multidrug	gi:739718954:ref:WP_037572629.1:|FEATURES|marR|multidrug|marR	0.999907793	32.4	CTOTU46897
MDFA	NODE_47_length_101788_cov_63.801539	multidrug	gi:260409568:gb:EEX02869.1:|FEATURES|mdfA|multidrug|mdfA	1	97.6	CTOTU46897
QNRB27	NODE_1_length_842421_cov_19.423477	fluoroquinolone	ADM52186.1|FEATURES|QnrB27|fluoroquinolone|QnrB27	1	65.2	CTOTU48246
MUXA	NODE_27_length_145186_cov_19.309651	multidrug	NP_251218.1|FEATURES|MuxA|multidrug|MuxA	1	38.2	CTOTU48246
BACA	NODE_16_length_194744_cov_20.058093	bacitracin	ZP_02884769|FEATURES|bacA|bacitracin|bacA	1	46.6	CTOTU48246
VANR	NODE_4_length_478333_cov_16.891281	glycopeptide	gi:943675889:ref:WP_055502070.1:|FEATURES|vanR|glycopeptide|vanR	0.999991508	34.2	CTOTU48246
TRIC	NODE_7_length_289597_cov_18.450349	triclosan	NP_248848.1|FEATURES|TriC|triclosan|TriC	0.999751927	69.4	CTOTU48246
VANR	NODE_591_length_4812_cov_3.539836	glycopeptide	gi:1028850587:ref:WP_064019550.1:|FEATURES|vanR|glycopeptide|vanR	0.986359855	35.7	CTOTU50274
VANRI	NODE_56_length_28738_cov_3.266674	glycopeptide	WP_011461303.1|FEATURES|vanRI|glycopeptide|vanRI	0.999934926	66.7	CTOTU50274
VANRI	NODE_1935_length_1666_cov_3.772812	glycopeptide	WP_011461303.1|FEATURES|vanRI|glycopeptide|vanRI	0.999655163	47.1	CTOTU50274
TAEA	NODE_172_length_9295_cov_3.536580	pleuromutilin	APB03219.1|FEATURES|TaeA|pleuromutilin|TaeA	0.808887029	34.3	CTOTU50274
EFRA	NODE_90_length_13711_cov_3.599077	multidrug	CDO61513.1|FEATURES|efrA|multidrug|efrA	0.999999703	42.9	CTOTU50274
TETA(48)	NODE_252_length_7795_cov_2.812403	tetracycline	APB03214.1|FEATURES|tetA(48)|tetracycline|tetA(48)	0.999819885	35.2	CTOTU50274
CLBB	NODE_114_length_11962_cov_3.758293	phenicol	WP_015892743.1|FEATURES|clbB|phenicol|clbB	0.999723747	37.1	CTOTU50274
DFRA3	NODE_8_length_254623_cov_54.404996	diaminopyrimidine	AAA25550.1|FEATURES|dfrA3|diaminopyrimidine|dfrA3	0.999999904	53.1	CTOTU48429
VANRI	NODE_28_length_114042_cov_52.761587	glycopeptide	WP_011461303.1|FEATURES|vanRI|glycopeptide|vanRI	0.999628164	36.1	CTOTU48429
MDTE	NODE_1_length_777111_cov_51.807697	multidrug	CP001918.1.gene3442.p01|FEATURES|mdtE|multidrug|mdtE	0.99999971	88.8	CTOTU48429
EMRD	NODE_7_length_261788_cov_58.335647	multidrug	YP_001174764|FEATURES|emrD|multidrug|emrD	0.999999994	89.6	CTOTU48429
MEXX	NODE_5_length_325647_cov_55.706255	multidrug	gi:740423377:ref:WP_038256086.1:|FEATURES|mexX|multidrug|mexX	1	93.9	CTOTU48429
MEXF	NODE_4_length_328092_cov_52.946677	multidrug	gi:950580033:ref:WP_057445338.1:|FEATURES|mexF|multidrug|mexF	1	41.2	CTOTU48429
EMRA	NODE_42_length_69781_cov_52.428391	multidrug	gi:498120214:ref:WP_010434370.1:|FEATURES|emrA|multidrug|emrA	0.999674664	92.3	CTOTU48429
VANH	NODE_24_length_123653_cov_54.979660	glycopeptide	YP_002333394|FEATURES|vanH|glycopeptide|vanH	0.997600609	34.4	CTOTU48429
NMCR	NODE_35_length_93656_cov_54.872405	beta-lactam	CAA79966.1|FEATURES|NmcR|beta-lactam|NmcR	0.996336872	32.9	CTOTU48429
MAJOR_FACILITATOR_SUPERFAMILY_TRANSPORTER	NODE_50_length_54062_cov_51.998000	multidrug	CP001918.1.gene2931.p01|FEATURES|major_facilitator_superfamily_transporter|multidrug|major_facilitator_superfamily_transporter	0.999937525	93.7	CTOTU48429
TETD	NODE_47_length_56872_cov_53.844554	tetracycline	gi:135617:sp:P28816.1:TETD_ECOLX|FEATURES|tetD|tetracycline|tetD	0.999177391	46.2	CTOTU48429
PENA	NODE_61_length_44947_cov_54.431547	beta-lactam	YP_002045964|FEATURES|penA|beta-lactam|penA	0.999995817	58.4	CTOTU48429
OMPR	NODE_6_length_262364_cov_50.459672	multidrug	NC_008702.1.4607594.p01|FEATURES|ompR|multidrug|ompR	0.999656358	38.6	CTOTU48429
VANZ	NODE_226_length_8285_cov_3.484204	glycopeptide	AF155139.2.gene5.p01|FEATURES|vanZ|glycopeptide|vanZ	0.996045456	31.4	CTOTU50275
BCRA	NODE_1889_length_1714_cov_2.512960	bacitracin	gi:446110087:ref:WP_000187942.1:|FEATURES|bcrA|bacitracin|bcrA	0.825398335	30.3	CTOTU50275
VANR	NODE_249_length_7841_cov_3.397251	glycopeptide	gi:950233763:ref:WP_057277726.1:|FEATURES|vanR|glycopeptide|vanR	0.997849512	43.8	CTOTU50275
CATB	NODE_656_length_4391_cov_3.696033	phenicol	AY232670.1.gene3.p01|FEATURES|catB|phenicol|catB	0.999983708	30.5	CTOTU50275
EFRA	NODE_164_length_9760_cov_3.557651	multidrug	CDO61513.1|FEATURES|efrA|multidrug|efrA	0.992617857	38.9	CTOTU50275
BCRA	NODE_1168_length_2728_cov_3.986532	bacitracin	gi:447057509:ref:WP_001134765.1:|FEATURES|bcrA|bacitracin|bcrA	0.999999852	31.2	CTOTU50275
PATA	NODE_1392_length_2285_cov_3.168610	fluoroquinolone	NP_417544.5|FEATURES|patA|fluoroquinolone|patA	0.961854886	31.4	CTOTU50275
VANRI	NODE_462_length_5572_cov_2.991481	glycopeptide	WP_011461303.1|FEATURES|vanRI|glycopeptide|vanRI	0.999918333	42.3	CTOTU50275
VANS	NODE_155_length_9973_cov_3.410163	glycopeptide	FJ349556.1.gene3.p01|FEATURES|vanS|glycopeptide|vanS	1	35.6	CTOTU50275
BICYCLOMYCIN-MULTIDRUG_EFFLUX_PROTEIN_BCR	NODE_803_length_2968_cov_3.849983	multidrug	YP_001569731|FEATURES|bicyclomycin-multidrug_efflux_protein_bcr|multidrug|bicyclomycin-multidrug_efflux_protein_bcr	0.999999327	33.4	CTOTU47762
MEXL	NODE_802_length_2970_cov_5.114237	multidrug	NP_252368.1|FEATURES|MexL|multidrug|MexL	0.994769086	31.4	CTOTU47762
MULTIDRUG_ABC_TRANSPORTER	NODE_315_length_6652_cov_4.381992	multidrug	gi:1006145113:ref:WP_061731520.1:|FEATURES|multidrug_ABC_transporter|multidrug|multidrug_ABC_transporter	0.999998425	41.2	CTOTU47762
PVRR	NODE_454_length_4722_cov_4.953718	aminoglycoside	AAM15533.1|FEATURES|PvrR|aminoglycoside|PvrR	0.996450515	48.9	CTOTU47762
OMPR	NODE_855_length_2798_cov_4.503828	multidrug	gi:507097545:ref:WP_016168184.1:|FEATURES|ompR|multidrug|ompR	0.983115384	40.3	CTOTU47762
QEPA	NODE_386_length_5514_cov_4.544056	fluoroquinolone	gi:1039004533:ref:WP_064760451.1:|FEATURES|qepA|fluoroquinolone|qepA	0.994938301	31.4	CTOTU47762
BACTERIAL_REGULATORY_PROTEIN_LUXR	NODE_244_length_9026_cov_4.619775	unclassified	CP000647.1.gene3517.p01|FEATURES|bacterial_regulatory_protein_LuxR|unclassified|bacterial_regulatory_protein_LuxR	0.947375487	31.8	CTOTU47762
VANR	NODE_405_length_5249_cov_4.803812	glycopeptide	gi:943675889:ref:WP_055502070.1:|FEATURES|vanR|glycopeptide|vanR	0.999969126	35.3	CTOTU47762
MEXT	NODE_1200_length_2130_cov_4.535904	multidrug	gi:1011730119:ref:WP_062573757.1:|FEATURES|mexT|multidrug|mexT	0.999996487	39.2	CTOTU47762
VANL	NODE_660_length_3454_cov_4.620771	glycopeptide	ABX54687.1|FEATURES|vanL|glycopeptide|vanL	1	40.8	CTOTU47762
YKKD	NODE_199_length_12285_cov_4.074652	multidrug	gi:489421661:ref:WP_003327389.1:|FEATURES|ykkD|multidrug|ykkD	0.999998108	47.6	CTOTU47762
APH(9)-IA	NODE_823_length_2899_cov_4.484177	aminoglycoside	AAB58447.1|FEATURES|APH(9)-Ia|aminoglycoside|APH(9)-Ia	0.99851819	31.1	CTOTU47762
MACB	NODE_440_length_4813_cov_4.350988	MLS	gi:446048048:ref:WP_000125903.1:|FEATURES|macB|MLS|macB	1	53.8	CTOTU47762
ADES	NODE_898_length_2677_cov_4.583143	multidrug	ADM92606.1|FEATURES|adeS|multidrug|adeS	0.995820019	37.9	CTOTU47762
TRIC	NODE_323_length_6419_cov_5.314582	triclosan	NP_248848.1|FEATURES|TriC|triclosan|TriC	0.999706141	68.2	CTOTU47762
EMRA	NODE_827_length_2896_cov_4.123196	multidrug	gi:896217236:ref:WP_049220241.1:|FEATURES|emrA|multidrug|emrA	0.988085655	37.1	CTOTU47762
MEXC	NODE_1179_length_2159_cov_3.650190	multidrug	ZP_00946143|FEATURES|mexC|multidrug|mexC	1	57.7	CTOTU47762
VANTRL	NODE_348_length_6052_cov_4.705853	glycopeptide	ABX54690.1|FEATURES|vanTrL|glycopeptide|vanTrL	0.935086793	31.2	CTOTU47762
CLBB	NODE_722_length_3235_cov_4.397799	phenicol	WP_015892743.1|FEATURES|clbB|phenicol|clbB	0.999723747	34.6	CTOTU47762
QNRB71	NODE_450_length_4743_cov_4.679608	fluoroquinolone	AGL43632.1|FEATURES|QnrB71|fluoroquinolone|QnrB71	1	62	CTOTU47762
MDTK	NODE_755_length_3116_cov_4.686704	multidrug	gi:780027477:ref:WP_045442423.1:|FEATURES|mdtK|multidrug|mdtK	1	37.4	CTOTU47762
ABES	NODE_15_length_99281_cov_16.683581	multidrug	NC_010410.6003348.p01|FEATURES|abeS|multidrug|abeS	0.993569881	70.6	CTOTU47488
PENA	NODE_7_length_247132_cov_16.270005	beta-lactam	ZP_02659083|FEATURES|penA|beta-lactam|penA	0.999995817	39.1	CTOTU47488
MULTIDRUG_ABC_TRANSPORTER	NODE_20_length_85234_cov_16.403116	multidrug	gi:446519901:ref:WP_000597247.1:|FEATURES|multidrug_ABC_transporter|multidrug|multidrug_ABC_transporter	0.999999859	37.7	CTOTU47488
PENA	NODE_27_length_72941_cov_17.040131	beta-lactam	gi:32345906:gb:AAM97247.1:|FEATURES|penA|beta-lactam|penA	1	37.9	CTOTU47488
MARR	NODE_19_length_85691_cov_15.596373	multidrug	gi:490834801:ref:WP_004696885.1:|FEATURES|marR|multidrug|marR	0.999999496	86.4	CTOTU47488
VANR	NODE_29_length_67720_cov_16.502756	glycopeptide	AAK58492|FEATURES|vanR|glycopeptide|vanR	0.912203161	47.9	CTOTU47488
CAMP-REGULATORY_PROTEIN	NODE_33_length_61366_cov_15.726966	unclassified	gi:498913343:ref:WP_010848517.1:|FEATURES|cAMP-regulatory_protein|unclassified|cAMP-regulatory_protein	0.995420394	46.8	CTOTU47488
ADEK	NODE_14_length_103205_cov_16.139729	multidrug	NC_011586.7045445.p01|FEATURES|adeK|multidrug|adeK	1	79.7	CTOTU47488
TOLC	NODE_23_length_83579_cov_18.180487	multidrug	gi:1016093449:ref:WP_062936992.1:|FEATURES|TolC|multidrug|TolC	0.999999645	68.8	CTOTU47488
MACB	NODE_8_length_227191_cov_16.456911	MLS	gi:639209604:ref:WP_024547784.1:|FEATURES|macB|MLS|macB	1	55.3	CTOTU47488
MECA	NODE_432_length_14145_cov_2.537899	beta-lactam	gi:686392085:ref:WP_031906491.1:|FEATURES|mecA|beta-lactam|mecA	1	35.4	CTOTU50703
TETA(60)	NODE_28_length_120363_cov_2.918110	tetracycline	ANZ79240.1|FEATURES|tetA(60)|tetracycline|tetA(60)	0.976950578	44.4	CTOTU50703
LMRB	NODE_69_length_57535_cov_3.095181	MLS	gi:498485855:ref:WP_010787543.1:|FEATURES|lmrB|MLS|lmrB	0.999999994	63.3	CTOTU50703
OMPR	NODE_29_length_116194_cov_2.912260	multidrug	NC_008702.1.4607594.p01|FEATURES|ompR|multidrug|ompR	0.948425871	39.8	CTOTU50703
MULTIDRUG_ABC_TRANSPORTER	NODE_74_length_54765_cov_3.026394	multidrug	gi:686447435:ref:WP_031927672.1:|FEATURES|multidrug_ABC_transporter|multidrug|multidrug_ABC_transporter	0.99998541	35.3	CTOTU50703
MAJOR_FACILITATOR_SUPERFAMILY_TRANSPORTER	NODE_43_length_82945_cov_2.950090	multidrug	AE016830.1.gene1357.p01|FEATURES|major_facilitator_superfamily_transporter|multidrug|major_facilitator_superfamily_transporter	0.999077434	69.9	CTOTU50703
BCRA	NODE_149_length_34689_cov_2.647716	bacitracin	gi:445996708:ref:WP_000074563.1:|FEATURES|bcrA|bacitracin|bcrA	0.912879686	39.5	CTOTU50703
MULTIDRUG_ABC_TRANSPORTER	NODE_55_length_70459_cov_2.916255	multidrug	gi:657833983:ref:WP_029550132.1:|FEATURES|multidrug_ABC_transporter|multidrug|multidrug_ABC_transporter	0.999978357	31.7	CTOTU50703
BCRA	NODE_125_length_38851_cov_2.736261	bacitracin	gi:510143239:gb:AGN36970.1:|FEATURES|bcrA|bacitracin|bcrA	0.999999983	35.6	CTOTU50703
MULTIDRUG_ABC_TRANSPORTER	NODE_134_length_36694_cov_2.716723	multidrug	gi:686138432:ref:WP_031775762.1:|FEATURES|multidrug_ABC_transporter|multidrug|multidrug_ABC_transporter	0.998601097	36.2	CTOTU50703
STAPHYLOCOCCUS_MUPA_CONFERRING_RESISTANCE_TO_MUPIROCIN	NODE_215_length_25174_cov_3.000677	mupirocin	CAA53189|FEATURES|Staphylococcus_mupA_conferring_resistance_to_mupirocin|mupirocin|Staphylococcus_mupA_conferring_resistance_to_mupirocin	0.996795115	31.1	CTOTU50703
LSA	NODE_191_length_27706_cov_2.884055	MLS	gi:514904648:ref:WP_016630030.1:|FEATURES|lsa|MLS|lsa	1	61.9	CTOTU50703
BCRA	NODE_18_length_196147_cov_6.204169	bacitracin	gi:446026113:ref:WP_000103968.1:|FEATURES|bcrA|bacitracin|bcrA	0.999999432	36.6	CTOTU49894
BCRA	NODE_14_length_260186_cov_6.261361	bacitracin	gi:447057509:ref:WP_001134765.1:|FEATURES|bcrA|bacitracin|bcrA	0.868509009	30.4	CTOTU49894
CYSTATHIONINE_BETA-LYASE_PATB	NODE_1_length_857566_cov_5.834820	unclassified	gi:489865503:ref:WP_003769095.1:|FEATURES|cystathionine_beta-lyase_patB|unclassified|cystathionine_beta-lyase_patB	0.999899166	37.3	CTOTU49894
VANR	NODE_4_length_489644_cov_6.589521	glycopeptide	gi:950233763:ref:WP_057277726.1:|FEATURES|vanR|glycopeptide|vanR	0.999999957	43.2	CTOTU49894
TETX	NODE_3_length_720362_cov_6.130190	tetracycline	gi:1004708433:gb:AMP54221.1:|FEATURES|tetX|tetracycline|tetX	0.999999999	37	CTOTU49894
MULTIDRUG_ABC_TRANSPORTER	NODE_32_length_129499_cov_6.618654	multidrug	gi:930426663:ref:WP_054189647.1:|FEATURES|multidrug_ABC_transporter|multidrug|multidrug_ABC_transporter	0.999998156	30.3	CTOTU49894
SMER	NODE_28_length_152797_cov_6.756779	multidrug	AAD51348.1|FEATURES|smeR|multidrug|smeR	0.998292474	38.5	CTOTU49894
PENA	NODE_13_length_206328_cov_27.942057	beta-lactam	ZP_02659083|FEATURES|penA|beta-lactam|penA	0.999995817	39.6	CTOTU50807
VANR	NODE_6_length_336118_cov_26.503682	glycopeptide	gi:950233763:ref:WP_057277726.1:|FEATURES|vanR|glycopeptide|vanR	0.999999967	45.8	CTOTU50807
STAPHYLOCOCCUS_MUPA_CONFERRING_RESISTANCE_TO_MUPIROCIN	NODE_62_length_67388_cov_29.644617	mupirocin	CAA53189|FEATURES|Staphylococcus_mupA_conferring_resistance_to_mupirocin|mupirocin|Staphylococcus_mupA_conferring_resistance_to_mupirocin	0.996795115	30.2	CTOTU50807
TETR	NODE_39_length_94743_cov_25.529539	tetracycline	gi:487977151:ref:WP_002049962.1:|FEATURES|tetR|tetracycline|tetR	1	32.8	CTOTU50807
OMPR	NODE_27_length_136101_cov_28.753157	multidrug	gi:446603231:ref:WP_000680577.1:|FEATURES|ompR|multidrug|ompR	0.99999313	99.6	CTOTU50807
LSA	NODE_85_length_31663_cov_25.268761	MLS	gi:657210059:ref:WP_029324453.1:|FEATURES|lsa|MLS|lsa	0.970118686	30.7	CTOTU50807
EPTA	NODE_31_length_120619_cov_28.222007	peptide	BAE78116.1|FEATURES|eptA|peptide|eptA	0.980508531	40.2	CTOTU50807
ABEM	NODE_30_length_126607_cov_29.604186	multidrug	BAD89844.2|FEATURES|abeM|multidrug|abeM	1	96.9	CTOTU50807
CLBB	NODE_19_length_180087_cov_29.818443	phenicol	WP_015892743.1|FEATURES|clbB|phenicol|clbB	0.999278296	33.8	CTOTU50807
RLMA(II)	NODE_29_length_130243_cov_29.665169	MLS	AJD73064.1|FEATURES|RlmA(II)|MLS|RlmA(II)	0.999999866	33.5	CTOTU50807
CHLORAMPHENICOL_EXPORTER	NODE_53_length_77208_cov_30.372403	phenicol	U09991.1.gene2.p01|FEATURES|chloramphenicol_exporter|phenicol|chloramphenicol_exporter	0.997031906	32.8	CTOTU50807
VANR	NODE_34_length_117881_cov_28.571130	glycopeptide	gi:983429529:ref:WP_060593182.1:|FEATURES|vanR|glycopeptide|vanR	0.99999997	41.8	CTOTU50807
MARR	NODE_60_length_69921_cov_24.005625	multidrug	gi:487977840:ref:WP_002050629.1:|FEATURES|marR|multidrug|marR	0.999999496	100	CTOTU50807
TOLC	NODE_94_length_68072_cov_4.842451	multidrug	gi:693581505:dbj:BAP68286.1:|FEATURES|TolC|multidrug|TolC	0.999999995	70	CTOTU47606
CHLORAMPHENICOL_EXPORTER	NODE_82_length_73317_cov_4.816003	phenicol	U09991.1.gene2.p01|FEATURES|chloramphenicol_exporter|phenicol|chloramphenicol_exporter	0.99942089	32.7	CTOTU47606
DFRA3	NODE_270_length_29070_cov_4.881199	diaminopyrimidine	AAA25550.1|FEATURES|dfrA3|diaminopyrimidine|dfrA3	1	39.6	CTOTU47606
ADEK	NODE_181_length_38330_cov_4.629784	multidrug	NC_011586.7045445.p01|FEATURES|adeK|multidrug|adeK	1	75.5	CTOTU47606
MDFA	NODE_278_length_27983_cov_4.498568	multidrug	NC_010400.5984123.p01|FEATURES|mdfA|multidrug|mdfA	1	77	CTOTU47606
OMPR	NODE_155_length_44740_cov_4.687524	multidrug	gi:507097545:ref:WP_016168184.1:|FEATURES|ompR|multidrug|ompR	0.999986331	93	CTOTU47606
PATA	NODE_92_length_69584_cov_4.543298	fluoroquinolone	NP_417544.5|FEATURES|patA|fluoroquinolone|patA	0.961854886	35.5	CTOTU47606
BACA	NODE_54_length_101912_cov_4.897857	bacitracin	YP_581244|FEATURES|bacA|bacitracin|bacA	1	60.3	CTOTU47606
VANR	NODE_69_length_83826_cov_4.494897	glycopeptide	JF802084.2.gene4.p01|FEATURES|vanR|glycopeptide|vanR	0.999999878	35.5	CTOTU47606
MULTIDRUG_ABC_TRANSPORTER	NODE_250_length_31306_cov_4.198458	multidrug	gi:686372381:ref:WP_031896424.1:|FEATURES|multidrug_ABC_transporter|multidrug|multidrug_ABC_transporter	0.99999864	34.1	CTOTU47606
MACA	NODE_223_length_33627_cov_4.986775	MLS	gi:949737715:ref:WP_057075721.1:|FEATURES|macA|MLS|macA	1	70.7	CTOTU47606
OPRM	NODE_6_length_397679_cov_29.883146	multidrug	NC_008702.1.4608931.p01|FEATURES|oprM|multidrug|oprM	1	37.8	CTOTU50333
VANR	NODE_11_length_235326_cov_25.610487	glycopeptide	gi:944468330:ref:WP_055698749.1:|FEATURES|vanR|glycopeptide|vanR	0.999939392	62.9	CTOTU50333
VANN	NODE_7_length_324889_cov_28.195451	glycopeptide	JF802084.2.gene1.p01|FEATURES|vanN|glycopeptide|vanN	0.999999998	32.4	CTOTU50333
CRP	NODE_3_length_578858_cov_28.906350	multidrug	BAE77933.1|FEATURES|CRP|multidrug|CRP	0.995098532	66.3	CTOTU50333
MULTIDRUG_ABC_TRANSPORTER	NODE_17_length_188293_cov_31.164218	multidrug	gi:686127900:ref:WP_031771561.1:|FEATURES|multidrug_ABC_transporter|multidrug|multidrug_ABC_transporter	0.999998144	30.5	CTOTU50333
OPRN	NODE_16_length_192293_cov_25.827375	multidrug	gi:553795209:ref:WP_023125875.1:|FEATURES|oprN|multidrug|oprN	1	75.2	CTOTU50333
ADES	NODE_1300_length_1632_cov_3.298668	multidrug	ADM92606.1|FEATURES|adeS|multidrug|adeS	0.995820019	88.6	CTOTU50815
TETR	NODE_1010_length_1831_cov_2.003378	tetracycline	gi:691154604:ref:WP_032065245.1:|FEATURES|tetR|tetracycline|tetR	1	30.7	CTOTU50815
ABES	NODE_754_length_2073_cov_3.979683	multidrug	NC_010410.6003348.p01|FEATURES|abeS|multidrug|abeS	0.993569881	99.1	CTOTU50815
TRUNCATED_PUTATIVE_RESPONSE_REGULATOR_ARLR	NODE_1456_length_1545_cov_3.260403	unclassified	NC_002951.3238224.p01|FEATURES|truncated_putative_response_regulator_ArlR|unclassified|truncated_putative_response_regulator_ArlR	0.999992378	46.6	CTOTU50815
DFRA3	NODE_946_length_1887_cov_5.022380	diaminopyrimidine	AAA25550.1|FEATURES|dfrA3|diaminopyrimidine|dfrA3	1	40.2	CTOTU50815
MULTIDRUG_ABC_TRANSPORTER	NODE_32_length_183134_cov_4.758574	multidrug	gi:446519901:ref:WP_000597247.1:|FEATURES|multidrug_ABC_transporter|multidrug|multidrug_ABC_transporter	0.999999007	36	CTOTU48849
MULTIDRUG_ABC_TRANSPORTER	NODE_4_length_377502_cov_5.858385	multidrug	gi:640499891:ref:WP_024937220.1:|FEATURES|multidrug_ABC_transporter|multidrug|multidrug_ABC_transporter	0.999996552	34.6	CTOTU48849
TRUNCATED_PUTATIVE_RESPONSE_REGULATOR_ARLR	NODE_75_length_104620_cov_4.936958	unclassified	HE999704.1.gene1528.p01|FEATURES|truncated_putative_response_regulator_ArlR|unclassified|truncated_putative_response_regulator_ArlR	0.981573958	40	CTOTU48849
LMRB	NODE_112_length_72969_cov_5.499877	MLS	gi:631799622:gb:AHZ14287.1:|FEATURES|lmrB|MLS|lmrB	0.998760328	35.5	CTOTU48849
VANY	NODE_34_length_177138_cov_5.196829	glycopeptide	ABX79421|FEATURES|vanY|glycopeptide|vanY	0.999990765	99.5	CTOTU48849
MULTIDRUG_ABC_TRANSPORTER	NODE_14_length_282041_cov_4.830137	multidrug	gi:446519899:ref:WP_000597245.1:|FEATURES|multidrug_ABC_transporter|multidrug|multidrug_ABC_transporter	0.999988983	52.2	CTOTU48849
LSA	NODE_46_length_145304_cov_5.584541	MLS	gi:514904648:ref:WP_016630030.1:|FEATURES|lsa|MLS|lsa	1	62.1	CTOTU48849
EFRA	NODE_53_length_133879_cov_5.511642	multidrug	CDO61513.1|FEATURES|efrA|multidrug|efrA	0.997281485	54	CTOTU48849
TETA(48)	NODE_16_length_246295_cov_5.614384	tetracycline	APB03214.1|FEATURES|tetA(48)|tetracycline|tetA(48)	0.999908954	38.8	CTOTU48849
BACA	NODE_167_length_50042_cov_4.830876	bacitracin	ZP_04433866|FEATURES|bacA|bacitracin|bacA	1	75.5	CTOTU48849
EFRA	NODE_74_length_105740_cov_5.475138	multidrug	CDO61513.1|FEATURES|efrA|multidrug|efrA	0.99999999	80.4	CTOTU48849
PATA	NODE_195_length_11143_cov_5.836851	fluoroquinolone	NP_417544.5|FEATURES|patA|fluoroquinolone|patA	0.961854886	31.8	CTOTU49830
MEXH	NODE_292_length_8338_cov_5.418689	multidrug	gi:959851615:ref:WP_058135529.1:|FEATURES|mexH|multidrug|mexH	0.999999999	31.1	CTOTU49830
MEPA	NODE_59_length_98731_cov_5.545361	multidrug	gi:313614636:gb:EFR88215.1:|FEATURES|mepA|multidrug|mepA	1	45.8	CTOTU48222
ARLS	NODE_123_length_36859_cov_5.734159	multidrug	YP_499945.1|FEATURES|arlS|multidrug|arlS	0.99650958	31.4	CTOTU48222
MACB	NODE_60_length_97226_cov_5.682724	MLS	gi:746253210:ref:WP_039301529.1:|FEATURES|macB|MLS|macB	1	30.5	CTOTU48222
MULTIDRUG_ABC_TRANSPORTER	NODE_91_length_47132_cov_5.140366	multidrug	gi:537465895:ref:WP_020977391.1:|FEATURES|multidrug_ABC_transporter|multidrug|multidrug_ABC_transporter	0.999999463	34.9	CTOTU48222
MULTIDRUG_ABC_TRANSPORTER	NODE_18_length_237204_cov_5.783145	multidrug	gi:754608317:ref:WP_041998010.1:|FEATURES|multidrug_ABC_transporter|multidrug|multidrug_ABC_transporter	0.957674732	100	CTOTU48222
MUXB	NODE_502_length_9312_cov_5.077455	multidrug	NP_251217.1|FEATURES|MuxB|multidrug|MuxB	0.950679929	70.1	CTOTU49263
CHLORAMPHENICOL_AND_FLORFENICOL_RESISTANCE	NODE_261_length_16614_cov_5.449484	phenicol	CP001581.1.gene3143.p01|FEATURES|chloramphenicol_and_florfenicol_resistance|phenicol|chloramphenicol_and_florfenicol_resistance	0.999723747	35.9	CTOTU49263
LCR-1	NODE_363_length_12394_cov_5.340708	beta-lactam	Q00983|FEATURES|LCR-1|beta-lactam|LCR-1	1	63.2	CTOTU49263
MULTIDRUG_ABC_TRANSPORTER	NODE_359_length_12532_cov_5.707943	multidrug	gi:948137056:ref:WP_056795395.1:|FEATURES|multidrug_ABC_transporter|multidrug|multidrug_ABC_transporter	0.99979968	30.1	CTOTU49263
MULTIDRUG_ABC_TRANSPORTER	NODE_668_length_7380_cov_8.310580	multidrug	gi:1005528765:ref:WP_061650059.1:|FEATURES|multidrug_ABC_transporter|multidrug|multidrug_ABC_transporter	0.999999995	32.8	CTOTU49263
TOLC	NODE_1508_length_3417_cov_5.488697	multidrug	gi:487822211:ref:WP_001895677.1:|FEATURES|TolC|multidrug|TolC	0.885767974	41.1	CTOTU49263
PENA	NODE_349_length_12939_cov_5.294551	beta-lactam	P74872|FEATURES|penA|beta-lactam|penA	0.999995817	39.1	CTOTU49263
OMPR	NODE_120_length_27889_cov_5.071926	multidrug	gi:909830386:gb:AKU13184.1:|FEATURES|ompR|multidrug|ompR	0.999158534	49.6	CTOTU49263
SUL4	NODE_1315_length_3914_cov_4.989375	sulfonamide	WP_102607457.1|FEATURES|sul4|sulfonamide|sul4	1	39.7	CTOTU49263
BACA	NODE_283_length_15607_cov_5.148920	bacitracin	A4VLM0|FEATURES|bacA|bacitracin|bacA	1	93.5	CTOTU49263
GOLS	NODE_3619_length_1290_cov_4.842915	multidrug	NP_459349.1|FEATURES|golS|multidrug|golS	0.997775616	52.5	CTOTU49263
PATA	NODE_82_length_37238_cov_6.080063	fluoroquinolone	NP_417544.5|FEATURES|patA|fluoroquinolone|patA	0.961854886	30.9	CTOTU49263
MEXE	NODE_216_length_17053_cov_5.902636	multidrug	gi:746192777:ref:WP_039250898.1:|FEATURES|mexE|multidrug|mexE	0.999999989	31.3	CTOTU47706
PATA	NODE_288_length_13263_cov_5.605921	fluoroquinolone	NP_417544.5|FEATURES|patA|fluoroquinolone|patA	0.8994168	33.5	CTOTU47706
CARA	NODE_94_length_37277_cov_5.457794	MLS	M80346.gene.p01|FEATURES|carA|MLS|carA	0.998449853	30.9	CTOTU47706
PATA	NODE_125_length_27868_cov_6.461511	fluoroquinolone	NP_417544.5|FEATURES|patA|fluoroquinolone|patA	0.87653503	32.6	CTOTU47706
MEXE	NODE_465_length_7565_cov_5.035819	multidrug	gi:691068127:ref:WP_032010222.1:|FEATURES|mexE|multidrug|mexE	1	31.1	CTOTU47706
CMEB	NODE_280_length_13544_cov_5.576915	multidrug	gi:740615507:ref:WP_038401021.1:|FEATURES|cmeB|multidrug|cmeB	0.999999962	37.5	CTOTU47706
VANR	NODE_112_length_31360_cov_6.063153	glycopeptide	ABB53349|FEATURES|vanR|glycopeptide|vanR	0.999999993	32	CTOTU47706
MAJOR_FACILITATOR_SUPERFAMILY_TRANSPORTER	NODE_260_length_14571_cov_4.853610	multidrug	NC_010410.6002639.p01|FEATURES|major_facilitator_superfamily_transporter|multidrug|major_facilitator_superfamily_transporter	0.999999739	32.1	CTOTU47706
CYSTATHIONINE_BETA-LYASE_PATB	NODE_711_length_4999_cov_4.946197	unclassified	gi:489865503:ref:WP_003769095.1:|FEATURES|cystathionine_beta-lyase_patB|unclassified|cystathionine_beta-lyase_patB	0.999756356	37.4	CTOTU47706
PATA	NODE_539_length_6512_cov_5.723401	fluoroquinolone	NP_417544.5|FEATURES|patA|fluoroquinolone|patA	0.961854886	39.1	CTOTU47706
MTRC	NODE_184_length_19616_cov_4.760186	multidrug	NP_274719.1|FEATURES|mtrC|multidrug|mtrC	1	32.5	CTOTU47706
MULTIDRUG_ABC_TRANSPORTER	NODE_65_length_55027_cov_6.055410	multidrug	gi:640499891:ref:WP_024937220.1:|FEATURES|multidrug_ABC_transporter|multidrug|multidrug_ABC_transporter	0.999999994	36.4	CTOTU47706
EMRD	NODE_27_length_185219_cov_19.754612	multidrug	CP001138.1.gene3995.p01|FEATURES|emrD|multidrug|emrD	0.999999988	84.2	CTOTU47972
RAMA	NODE_12_length_294300_cov_19.245564	multidrug	AFK13828.1|FEATURES|ramA|multidrug|ramA	0.994770179	43.4	CTOTU47972
TETR	NODE_44_length_138761_cov_18.880084	tetracycline	gi:510932763:ref:WP_016253089.1:|FEATURES|tetR|tetracycline|tetR	0.980740307	37.9	CTOTU47972
MEXT	NODE_76_length_95213_cov_19.132107	multidrug	gi:490841007:ref:WP_004703082.1:|FEATURES|mexT|multidrug|mexT	0.999994279	35.3	CTOTU47972
VAND	NODE_18_length_259359_cov_18.323936	glycopeptide	AAD41881|FEATURES|vanD|glycopeptide|vanD	0.999999998	34.2	CTOTU47972
MDTM	NODE_55_length_125697_cov_19.904252	multidrug	gi:554963100:ref:WP_023207486.1:|FEATURES|mdtM|multidrug|mdtM	1	78.4	CTOTU47972
PMRF	NODE_188_length_48298_cov_18.661153	peptide	AAC75314.1|FEATURES|PmrF|peptide|PmrF	0.923324141	77.5	CTOTU47972
HERA-1	NODE_30_length_171149_cov_19.137094	beta-lactam	AAL26797.1|FEATURES|HERA-1|beta-lactam|HERA-1	1	97.9	CTOTU47972
PENA	NODE_21_length_253379_cov_18.942891	beta-lactam	YP_002045964|FEATURES|penA|beta-lactam|penA	0.999995871	57.8	CTOTU47972
ADEB	NODE_92_length_85485_cov_18.089957	multidrug	gi:972299077:ref:WP_058971575.1:|FEATURES|adeB|multidrug|adeB	1	62.1	CTOTU47972
VANR	NODE_54_length_127442_cov_19.911930	glycopeptide	AF155139.2.gene2.p01|FEATURES|vanR|glycopeptide|vanR	0.999175644	96.6	CTOTU47972
OMPR	NODE_13_length_276310_cov_20.008184	multidrug	CP000034.1.gene3672.p01|FEATURES|ompR|multidrug|ompR	1	92.7	CTOTU47972
VANR	NODE_14_length_271263_cov_17.978559	glycopeptide	ABB53349|FEATURES|vanR|glycopeptide|vanR	0.999809368	76.8	CTOTU47972
GOLS	NODE_551_length_13188_cov_20.461357	multidrug	NP_459349.1|FEATURES|golS|multidrug|golS	0.997775616	32.6	CTOTU47972
BACA	NODE_33_length_163668_cov_19.671799	bacitracin	YP_001436495|FEATURES|bacA|bacitracin|bacA	1	93	CTOTU47972
CLBC	NODE_34_length_30018_cov_5.566399	phenicol	BAD63613.1|FEATURES|clbC|phenicol|clbC	0.999723747	34.3	CTOTU47025
TAEA	NODE_145_length_15504_cov_5.770341	pleuromutilin	APB03219.1|FEATURES|TaeA|pleuromutilin|TaeA	0.978199095	38.1	CTOTU47025
EMRE	NODE_371_length_11020_cov_4.684998	multidrug	gi:643599925:ref:WP_025237077.1:|FEATURES|emrE|multidrug|emrE	0.995789599	55.3	CTOTU47025
MDFA	NODE_914_length_6884_cov_4.989457	multidrug	gi:489749743:ref:WP_003653752.1:|FEATURES|mdfA|multidrug|mdfA	1	68.8	CTOTU47025
VANRI	NODE_1155_length_6062_cov_5.712502	glycopeptide	WP_011461303.1|FEATURES|vanRI|glycopeptide|vanRI	0.999997658	41.9	CTOTU47025
MULTIDRUG_ABC_TRANSPORTER	NODE_2093_length_4218_cov_4.643286	multidrug	gi:686225163:ref:WP_031824335.1:|FEATURES|multidrug_ABC_transporter|multidrug|multidrug_ABC_transporter	0.999998317	38.9	CTOTU47025
ADEK	NODE_234_length_13134_cov_6.250325	multidrug	NC_011586.7045445.p01|FEATURES|adeK|multidrug|adeK	1	77.9	CTOTU47025
COB(I)ALAMIN_ADENOLSYLTRANSFERASE	NODE_4_length_291235_cov_7.159750	unclassified	gi:447201637:ref:WP_001278893.1:|FEATURES|cob(I)alamin_adenolsyltransferase|unclassified|cob(I)alamin_adenolsyltransferase	0.999999994	49.5	CTOTU49013
KASUGAMYCIN_RESISTANCE_PROTEIN_KSGA	NODE_21_length_62601_cov_7.563857	aminoglycoside	A7FMC1|FEATURES|kasugamycin_resistance_protein_ksgA|aminoglycoside|kasugamycin_resistance_protein_ksgA	0.999999993	51.5	CTOTU49013
TAEA	NODE_3_length_300584_cov_7.447358	pleuromutilin	APB03219.1|FEATURES|TaeA|pleuromutilin|TaeA	0.955603924	38	CTOTU49013
MEXT	NODE_19_length_68462_cov_6.894952	multidrug	gi:1011730119:ref:WP_062573757.1:|FEATURES|mexT|multidrug|mexT	0.999996487	35	CTOTU49013
MEXF	NODE_6_length_237272_cov_6.822854	multidrug	gi:852275723:ref:WP_048329135.1:|FEATURES|mexF|multidrug|mexF	1	99.6	CTOTU49013
OMPR	NODE_9_length_200217_cov_7.965298	multidrug	gi:909830386:gb:AKU13184.1:|FEATURES|ompR|multidrug|ompR	0.999941732	44.9	CTOTU49013
VANR	NODE_25_length_45625_cov_7.097586	glycopeptide	gi:948051271:ref:WP_056710274.1:|FEATURES|vanR|glycopeptide|vanR	0.999977966	40.8	CTOTU49013
TETR	NODE_12_length_153558_cov_6.958691	tetracycline	gi:518288732:ref:WP_019458940.1:|FEATURES|tetR|tetracycline|tetR	1	36.7	CTOTU49013
QEPA	NODE_24_length_52236_cov_6.694103	fluoroquinolone	gi:1039004533:ref:WP_064760451.1:|FEATURES|qepA|fluoroquinolone|qepA	0.998774835	44.5	CTOTU49013
YKKC	NODE_5_length_286462_cov_7.674585	multidrug	ABS73653|FEATURES|ykkC|multidrug|ykkC	0.999999468	39.8	CTOTU49013
OPRM	NODE_1_length_486873_cov_8.033744	multidrug	YP_001345922|FEATURES|oprM|multidrug|oprM	1	68	CTOTU49013
MULTIDRUG_ABC_TRANSPORTER	NODE_15_length_128945_cov_8.233432	multidrug	gi:686127900:ref:WP_031771561.1:|FEATURES|multidrug_ABC_transporter|multidrug|multidrug_ABC_transporter	0.999999881	30.7	CTOTU49013
KASUGAMYCIN_RESISTANCE_PROTEIN_KSGA	NODE_19_length_121601_cov_56.620580	aminoglycoside	A7FMC1|FEATURES|kasugamycin_resistance_protein_ksgA|aminoglycoside|kasugamycin_resistance_protein_ksgA	0.999999993	52	CTOTU50678
ADEL	NODE_2_length_609670_cov_54.937766	multidrug	ALH22601.1|FEATURES|adeL|multidrug|adeL	0.982656082	42.3	CTOTU50678
QNRB71	NODE_9_length_207851_cov_53.343139	fluoroquinolone	AGL43632.1|FEATURES|QnrB71|fluoroquinolone|QnrB71	1	61.5	CTOTU50678
ADEL	NODE_6_length_395424_cov_57.932863	multidrug	ALH22601.1|FEATURES|adeL|multidrug|adeL	0.961313279	39	CTOTU50678
MACB	NODE_3_length_561211_cov_50.602048	MLS	AAV85982.1|FEATURES|macB|MLS|macB	1	56.7	CTOTU50678
ADES	NODE_8_length_210078_cov_45.921399	multidrug	ADM92606.1|FEATURES|adeS|multidrug|adeS	0.995820019	37.7	CTOTU50678
CAMP-REGULATORY_PROTEIN	NODE_4_length_500497_cov_60.907861	unclassified	gi:446164903:ref:WP_000242758.1:|FEATURES|cAMP-regulatory_protein|unclassified|cAMP-regulatory_protein	0.920555117	45.4	CTOTU50678
ACRB	NODE_5_length_401441_cov_47.557638	multidrug	ABW72062|FEATURES|acrB|multidrug|acrB	1	52.5	CTOTU50678
MACA	NODE_1_length_740896_cov_44.910662	MLS	gi:496866281:ref:WP_009390736.1:|FEATURES|macA|MLS|macA	1	34.6	CTOTU50678
MEXF	NODE_2_length_556971_cov_30.360354	multidrug	gi:852275723:ref:WP_048329135.1:|FEATURES|mexF|multidrug|mexF	0.999999997	95.9	CTOTU49729
LCR-1	NODE_8_length_294348_cov_31.199611	beta-lactam	Q00983|FEATURES|LCR-1|beta-lactam|LCR-1	1	63.6	CTOTU49729
OMPR	NODE_1_length_706534_cov_31.382277	multidrug	NC_008702.1.4607594.p01|FEATURES|ompR|multidrug|ompR	0.999991064	46.4	CTOTU49729
MEXB	NODE_5_length_351760_cov_34.896152	multidrug	YP_001345921|FEATURES|mexB|multidrug|mexB	0.999999927	78	CTOTU49729
OMPR	NODE_3_length_497674_cov_34.935342	multidrug	CP000034.1.gene3672.p01|FEATURES|ompR|multidrug|ompR	0.996723089	35.5	CTOTU49729
TETR	NODE_11_length_251155_cov_32.629673	tetracycline	gi:730382847:ref:WP_034002332.1:|FEATURES|tetR|tetracycline|tetR	1	30.4	CTOTU49729
TAEA	NODE_21_length_132731_cov_33.760771	pleuromutilin	APB03219.1|FEATURES|TaeA|pleuromutilin|TaeA	0.837369212	30	CTOTU49729
MDTD	NODE_11_length_250458_cov_17.348989	multidrug	gi:545277213:ref:WP_021564462.1:|FEATURES|mdtD|multidrug|mdtD	0.999990272	45.1	CTOTU48393
CAMP-REGULATORY_PROTEIN	NODE_36_length_105607_cov_17.218698	unclassified	gi:446164903:ref:WP_000242758.1:|FEATURES|cAMP-regulatory_protein|unclassified|cAMP-regulatory_protein	0.98776109	53.2	CTOTU48393
OMPF	NODE_8_length_295940_cov_16.623093	multidrug	gi:514076957:ref:WP_016529535.1:|FEATURES|ompF|multidrug|ompF	0.988088384	75.2	CTOTU48393
DNA-BINDING_PROTEIN_H-NS	NODE_146_length_21829_cov_16.498898	unclassified	CP001918.1.gene1661.p01|FEATURES|DNA-binding_protein_H-NS|unclassified|DNA-binding_protein_H-NS	0.999867323	48.5	CTOTU48393
PATA	NODE_26_length_128720_cov_16.754720	fluoroquinolone	NP_417544.5|FEATURES|patA|fluoroquinolone|patA	0.944994623	93.9	CTOTU48393
VANR	NODE_31_length_123847_cov_17.111025	glycopeptide	AF162694.1.gene5.p01|FEATURES|vanR|glycopeptide|vanR	0.999999123	95.3	CTOTU48393
MEXE	NODE_5_length_440670_cov_16.523296	multidrug	gi:749018243:ref:WP_040076872.1:|FEATURES|mexE|multidrug|mexE	1	81.8	CTOTU48393
MDTC	NODE_1_length_960252_cov_16.132151	multidrug	CP001918.1.gene3441.p01|FEATURES|mdtC|multidrug|mdtC	0.999981089	94.5	CTOTU48393
EMRA	NODE_89_length_35264_cov_16.046891	multidrug	gi:498120214:ref:WP_010434370.1:|FEATURES|emrA|multidrug|emrA	0.999674664	92.3	CTOTU48393
FOSA	NODE_15_length_216691_cov_17.079119	fosfomycin	gi:1027683834:ref:WP_063622660.1:|FEATURES|fosA|fosfomycin|fosA	1	79.4	CTOTU48393
ACRB	NODE_42_length_87491_cov_16.175122	multidrug	gi:447055218:ref:WP_001132474.1:|FEATURES|acrB|multidrug|acrB	0.999999964	93	CTOTU48393
TCMA	NODE_109_length_19033_cov_4.504637	tetracenomycin_C	YP_002193132|FEATURES|tcmA|tetracenomycin_C|tcmA	0.856845847	36.4	CTOTU49113
AAC(6')-I	NODE_191_length_13785_cov_4.697815	aminoglycoside	AF140221.1.gene1.p1|FEATURES|aac(6')-I|aminoglycoside|aac(6')-I	0.999999981	77.9	CTOTU49113
GOLS	NODE_464_length_7286_cov_4.925183	multidrug	NP_459349.1|FEATURES|golS|multidrug|golS	0.985709523	37.3	CTOTU49113
PENA	NODE_413_length_8055_cov_4.615750	beta-lactam	YP_002215174|FEATURES|penA|beta-lactam|penA	0.999995817	41.4	CTOTU49113
KASUGAMYCIN_RESISTANCE_PROTEIN_KSGA	NODE_82_length_22751_cov_4.447920	aminoglycoside	ZP_02902942|FEATURES|kasugamycin_resistance_protein_ksgA|aminoglycoside|kasugamycin_resistance_protein_ksgA	0.999999993	49.6	CTOTU49113
EMRA	NODE_62_length_28753_cov_4.871036	multidrug	gi:740320274:ref:WP_038157440.1:|FEATURES|emrA|multidrug|emrA	0.981062251	45.5	CTOTU49113
MEXC	NODE_41_length_38788_cov_4.486639	multidrug	gi:942503284:ref:WP_055335444.1:|FEATURES|mexC|multidrug|mexC	1	56.6	CTOTU49113
TAEA	NODE_230_length_11880_cov_5.194672	pleuromutilin	APB03219.1|FEATURES|TaeA|pleuromutilin|TaeA	0.973184721	38.3	CTOTU49113
OPRN	NODE_111_length_18967_cov_5.072705	multidrug	gi:727761884:ref:WP_033867230.1:|FEATURES|oprN|multidrug|oprN	1	35.1	CTOTU49113
EMRA	NODE_849_length_3586_cov_4.731238	multidrug	gi:896186420:ref:WP_049196554.1:|FEATURES|emrA|multidrug|emrA	0.961060235	35.3	CTOTU49113
MULTIDRUG_ABC_TRANSPORTER	NODE_166_length_14978_cov_4.601220	multidrug	gi:664556405:ref:WP_031071225.1:|FEATURES|multidrug_ABC_transporter|multidrug|multidrug_ABC_transporter	0.999920065	32.4	CTOTU49113
TETA(48)	NODE_65_length_28271_cov_5.033917	tetracycline	APB03214.1|FEATURES|tetA(48)|tetracycline|tetA(48)	0.998739063	36.3	CTOTU49113
TRIB	NODE_643_length_5143_cov_4.390527	triclosan	NP_248847.1|FEATURES|TriB|triclosan|TriB	0.999209164	47.9	CTOTU49113
MUXA	NODE_68_length_27776_cov_4.940550	multidrug	NP_251218.1|FEATURES|MuxA|multidrug|MuxA	1	40	CTOTU49113
VANR	NODE_420_length_7989_cov_5.354298	glycopeptide	gi:974603856:ref:WP_059193686.1:|FEATURES|vanR|glycopeptide|vanR	0.999999927	43.1	CTOTU49113
TCMA	NODE_76_length_24238_cov_4.288095	tetracenomycin_C	YP_002193132|FEATURES|tcmA|tetracenomycin_C|tcmA	0.996110484	32.8	CTOTU49113
ROSB	NODE_127_length_17788_cov_4.519596	fosmidomycin	YP_001007250|FEATURES|rosB|fosmidomycin|rosB	0.999941688	58.4	CTOTU49113
MEXZ	NODE_146_length_15944_cov_4.772925	multidrug	NP_250710.1|FEATURES|MexZ|multidrug|MexZ	0.9924952	30.7	CTOTU49113
MDTK	NODE_144_length_29636_cov_4.317028	multidrug	gi:364568766:gb:EHM46406.1:|FEATURES|mdtK|multidrug|mdtK	1	31	CTOTU47483
CYSTATHIONINE_BETA-LYASE_PATB	NODE_302_length_16130_cov_3.977232	unclassified	gi:489865503:ref:WP_003769095.1:|FEATURES|cystathionine_beta-lyase_patB|unclassified|cystathionine_beta-lyase_patB	0.999756356	31.4	CTOTU47483
PATA	NODE_274_length_17887_cov_4.328903	fluoroquinolone	NP_417544.5|FEATURES|patA|fluoroquinolone|patA	0.924552817	30.2	CTOTU47483
MARR	NODE_1240_length_4693_cov_4.127641	multidrug	gi:686225509:ref:WP_031824502.1:|FEATURES|marR|multidrug|marR	0.999999998	33.9	CTOTU47483
TRIA	NODE_961_length_6161_cov_3.691287	triclosan	NP_248846.1|FEATURES|TriA|triclosan|TriA	0.999932621	35.2	CTOTU47483
BICYCLOMYCIN-MULTIDRUG_EFFLUX_PROTEIN_BCR	NODE_607_length_9169_cov_4.127935	multidrug	BAH64410|FEATURES|bicyclomycin-multidrug_efflux_protein_bcr|multidrug|bicyclomycin-multidrug_efflux_protein_bcr	0.999991732	42.3	CTOTU47483
EMRA	NODE_797_length_7279_cov_3.974252	multidrug	gi:1036665295:ref:WP_064719275.1:|FEATURES|emrA|multidrug|emrA	0.999674664	35.6	CTOTU47483
COB(I)ALAMIN_ADENOLSYLTRANSFERASE	NODE_521_length_10473_cov_4.178441	unclassified	gi:447201652:ref:WP_001278908.1:|FEATURES|cob(I)alamin_adenolsyltransferase|unclassified|cob(I)alamin_adenolsyltransferase	0.999999993	46.7	CTOTU47483
MACB	NODE_1574_length_3605_cov_3.472394	MLS	gi:671541568:ref:WP_031525212.1:|FEATURES|macB|MLS|macB	1	48.9	CTOTU47483
VANR	NODE_599_length_9279_cov_3.855811	glycopeptide	ZP_03099548|FEATURES|vanR|glycopeptide|vanR	0.980946888	35.3	CTOTU47483
VANR	NODE_753_length_7751_cov_3.773259	glycopeptide	gi:507059692:ref:WP_016130597.1:|FEATURES|vanR|glycopeptide|vanR	0.999969887	40.6	CTOTU47483
BACTERIAL_REGULATORY_PROTEIN_LUXR	NODE_468_length_11167_cov_4.008369	unclassified	CP000034.1.gene4477.p01|FEATURES|bacterial_regulatory_protein_LuxR|unclassified|bacterial_regulatory_protein_LuxR	0.99846585	38.2	CTOTU47483
ARNA	NODE_1104_length_5322_cov_4.350104	polymyxin	gi:851917461:ref:WP_048217311.1:|FEATURES|arnA|polymyxin|arnA	0.999711476	78.5	CTOTU47483
YOJI	NODE_1582_length_3588_cov_3.981319	peptide	NP_416715.1|FEATURES|YojI|peptide|YojI	0.828310899	33.3	CTOTU47483
CHLORAMPHENICOL_EXPORTER	NODE_845_length_6946_cov_3.667247	phenicol	X59968.1.gene1.p01|FEATURES|chloramphenicol_exporter|phenicol|chloramphenicol_exporter	0.822184559	30.8	CTOTU47483
OPMB	NODE_1051_length_5640_cov_3.627932	multidrug	NP_251215.1|FEATURES|OpmB|multidrug|OpmB	0.999999974	62.6	CTOTU47483
OPRM	NODE_1548_length_3670_cov_3.299308	multidrug	gi:553749675:ref:WP_023082630.1:|FEATURES|oprM|multidrug|oprM	1	66.9	CTOTU47483
PATA	NODE_589_length_9414_cov_4.006304	fluoroquinolone	NP_417544.5|FEATURES|patA|fluoroquinolone|patA	0.943420715	30.7	CTOTU47483
PATA	NODE_466_length_11201_cov_4.250763	fluoroquinolone	NP_417544.5|FEATURES|patA|fluoroquinolone|patA	0.944994623	33.3	CTOTU47483
TAEA	NODE_672_length_8465_cov_4.017479	pleuromutilin	APB03219.1|FEATURES|TaeA|pleuromutilin|TaeA	0.949845004	30	CTOTU47483
MDTD	NODE_1626_length_3459_cov_3.761751	multidrug	gi:693109153:ref:WP_032261825.1:|FEATURES|mdtD|multidrug|mdtD	0.999999739	47.7	CTOTU47483
VANR	NODE_1906_length_1607_cov_3.030284	glycopeptide	AF155139.2.gene2.p01|FEATURES|vanR|glycopeptide|vanR	0.99999951	33	CTOTU49512
VANR	NODE_621_length_3168_cov_2.787022	glycopeptide	gi:950233763:ref:WP_057277726.1:|FEATURES|vanR|glycopeptide|vanR	0.961272045	38.8	CTOTU49512
MULTIDRUG_ABC_TRANSPORTER	NODE_1346_length_2037_cov_2.193744	multidrug	gi:686372381:ref:WP_031896424.1:|FEATURES|multidrug_ABC_transporter|multidrug|multidrug_ABC_transporter	0.999972605	36.1	CTOTU49512
MTRA	NODE_546_length_3359_cov_3.658596	multidrug	CCP46065.1|FEATURES|mtrA|multidrug|mtrA	0.999239542	35.6	CTOTU49512
VANR	NODE_703_length_2941_cov_2.160430	glycopeptide	gi:950233763:ref:WP_057277726.1:|FEATURES|vanR|glycopeptide|vanR	0.999581888	36.9	CTOTU49512
VANH	NODE_317_length_12624_cov_6.260800	glycopeptide	AAR37059|FEATURES|vanH|glycopeptide|vanH	0.952523472	31.1	CTOTU50681
VANR	NODE_583_length_7859_cov_5.611353	glycopeptide	gi:950233763:ref:WP_057277726.1:|FEATURES|vanR|glycopeptide|vanR	0.999999997	44.2	CTOTU50681
HERA-1	NODE_354_length_11716_cov_6.089272	beta-lactam	AAL26797.1|FEATURES|HERA-1|beta-lactam|HERA-1	1	68	CTOTU50681
OMPR	NODE_93_length_39661_cov_6.200702	multidrug	gi:909830386:gb:AKU13184.1:|FEATURES|ompR|multidrug|ompR	0.99982526	47.8	CTOTU50681
EMRB	NODE_461_length_9433_cov_5.749094	multidrug	gi:917770481:ref:WP_052284485.1:|FEATURES|emrB|multidrug|emrB	0.999725713	92.3	CTOTU50681
VANR	NODE_127_length_26584_cov_6.368276	glycopeptide	AF162694.1.gene5.p01|FEATURES|vanR|glycopeptide|vanR	0.944577787	97	CTOTU50681
OMPR	NODE_1098_length_4345_cov_5.904196	multidrug	gi:909830386:gb:AKU13184.1:|FEATURES|ompR|multidrug|ompR	0.999997656	41.8	CTOTU50681
OMPF	NODE_242_length_15450_cov_5.855927	multidrug	gi:823296122:ref:WP_047051707.1:|FEATURES|ompF|multidrug|ompF	0.985791538	59.7	CTOTU50681
SUL4	NODE_508_length_8770_cov_7.147332	sulfonamide	WP_102607457.1|FEATURES|sul4|sulfonamide|sul4	1	40.1	CTOTU50681
PATA	NODE_397_length_10704_cov_5.684571	fluoroquinolone	NP_417544.5|FEATURES|patA|fluoroquinolone|patA	0.961854886	92.4	CTOTU50681
BAES	NODE_1122_length_4253_cov_5.018580	multidrug	BAA15934.1|FEATURES|baeS|multidrug|baeS	0.999157921	85.4	CTOTU50681
MDTA	NODE_793_length_6018_cov_5.020795	multidrug	gi:535144324:gb:EQS89262.1:|FEATURES|mdtA|multidrug|mdtA	1	83.1	CTOTU50681
NMCR	NODE_1887_length_2459_cov_5.966306	beta-lactam	CAA79966.1|FEATURES|NmcR|beta-lactam|NmcR	0.996336872	34	CTOTU50681
OMPF	NODE_579_length_7903_cov_5.867864	multidrug	gi:496081365:ref:WP_008805872.1:|FEATURES|ompF|multidrug|ompF	0.988923042	57.9	CTOTU50681
MARA	NODE_46_length_110480_cov_5.472791	multidrug	YP_489794.1|FEATURES|marA|multidrug|marA	0.803738022	48.2	CTOTU50269
PATA	NODE_148_length_41087_cov_5.261113	fluoroquinolone	NP_417544.5|FEATURES|patA|fluoroquinolone|patA	0.961854886	34.4	CTOTU50269
EFRB	NODE_144_length_41671_cov_5.538519	multidrug	CDO61516.1|FEATURES|efrB|multidrug|efrB	0.858829418	31.5	CTOTU50269
OMPF	NODE_72_length_76984_cov_5.571514	multidrug	gi:447175109:ref:WP_001252365.1:|FEATURES|ompF|multidrug|ompF	0.999983655	45.6	CTOTU50269
MDTH	NODE_14_length_251034_cov_5.413947	multidrug	gi:746205644:ref:WP_039261870.1:|FEATURES|mdtH|multidrug|mdtH	1	80.3	CTOTU50269
MACA	NODE_295_length_18881_cov_5.708435	MLS	gi:518102918:ref:WP_019273126.1:|FEATURES|macA|MLS|macA	1	41	CTOTU50269
MDTK	NODE_81_length_66852_cov_5.490905	fluoroquinolone	AML99881.1|FEATURES|MdtK|fluoroquinolone|MdtK	0.957775577	73.7	CTOTU50269
MDTK	NODE_69_length_80854_cov_5.205386	multidrug	gi:636831956:ref:WP_024357964.1:|FEATURES|mdtK|multidrug|mdtK	1	80.3	CTOTU50269
TRUNCATED_PUTATIVE_RESPONSE_REGULATOR_ARLR	NODE_1552_length_1762_cov_1.557118	unclassified	NC_002745.3251084.p01|FEATURES|truncated_putative_response_regulator_ArlR|unclassified|truncated_putative_response_regulator_ArlR	0.907569824	45.5	CTOTU50269
VANR	NODE_64_length_88540_cov_5.473933	glycopeptide	gi:447203848:ref:WP_001281104.1:|FEATURES|vanR|glycopeptide|vanR	0.998225044	76.3	CTOTU50269
BACTERIAL_REGULATORY_PROTEIN_LUXR	NODE_80_length_69009_cov_5.469864	unclassified	CP000034.1.gene4477.p01|FEATURES|bacterial_regulatory_protein_LuxR|unclassified|bacterial_regulatory_protein_LuxR	0.99846585	32.5	CTOTU50269
MEXT	NODE_113_length_51095_cov_5.228860	multidrug	gi:1011730119:ref:WP_062573757.1:|FEATURES|mexT|multidrug|mexT	0.999996487	37.6	CTOTU50269
VANH	NODE_61_length_89601_cov_5.737085	glycopeptide	gi:552942232:ref:WP_023043160.1:|FEATURES|vanH|glycopeptide|vanH	0.999999661	32.9	CTOTU50269
SAT-3	NODE_39_length_113204_cov_5.426243	nucleoside	CAA88265.1|FEATURES|SAT-3|nucleoside|SAT-3	0.996148389	42.9	CTOTU50269
CYSTATHIONINE_BETA-LYASE_PATB	NODE_54_length_100073_cov_5.160701	unclassified	gi:497610921:ref:WP_009925105.1:|FEATURES|cystathionine_beta-lyase_patB|unclassified|cystathionine_beta-lyase_patB	0.999756356	32.8	CTOTU50269
TETR	NODE_243_length_33098_cov_3.088733	tetracycline	gi:691154604:ref:WP_032065245.1:|FEATURES|tetR|tetracycline|tetR	0.968664837	30.6	CTOTU49714
TETR	NODE_35_length_149018_cov_3.094701	tetracycline	gi:690986884:ref:WP_031958439.1:|FEATURES|tetR|tetracycline|tetR	0.85676047	35.5	CTOTU49714
ADEB	NODE_335_length_22309_cov_3.113418	multidrug	gi:490846690:ref:WP_004708753.1:|FEATURES|adeB|multidrug|adeB	0.999999965	99.2	CTOTU49714
TETR	NODE_76_length_89073_cov_3.071603	tetracycline	gi:445959306:ref:WP_000037161.1:|FEATURES|tetR|tetracycline|tetR	0.999998995	34	CTOTU49714
CHLORAMPHENICOL_EXPORTER	NODE_109_length_68955_cov_3.141698	phenicol	U09991.1.gene2.p01|FEATURES|chloramphenicol_exporter|phenicol|chloramphenicol_exporter	0.9993824	32.8	CTOTU49714
CHLORAMPHENICOL_EXPORTER	NODE_53_length_116231_cov_2.985126	phenicol	U09991.1.gene2.p01|FEATURES|chloramphenicol_exporter|phenicol|chloramphenicol_exporter	0.99980304	33.8	CTOTU49714
CARO	NODE_135_length_59125_cov_3.088658	beta-lactam	AKL79742.1|FEATURES|carO|beta-lactam|carO	0.995767926	78.3	CTOTU49714
ADEN	NODE_66_length_100931_cov_2.957036	multidrug	AGV28567.1|FEATURES|adeN|multidrug|adeN	0.99585007	90.8	CTOTU49714
PATA	NODE_126_length_62985_cov_3.186572	fluoroquinolone	NP_417544.5|FEATURES|patA|fluoroquinolone|patA	0.961854886	31.5	CTOTU49714
TETR	NODE_303_length_25264_cov_2.994248	tetracycline	gi:515967661:ref:WP_017398244.1:|FEATURES|tetR|tetracycline|tetR	1	99.5	CTOTU49714
MDTL	NODE_218_length_37417_cov_3.146566	multidrug	gi:446988854:ref:WP_001066110.1:|FEATURES|mdtL|multidrug|mdtL	0.999701893	96.5	CTOTU49714
ABES	NODE_347_length_21504_cov_3.142105	multidrug	NC_010410.6003348.p01|FEATURES|abeS|multidrug|abeS	0.993569881	99.1	CTOTU49714
TETR	NODE_365_length_19949_cov_3.206897	tetracycline	gi:734870089:ref:WP_034119807.1:|FEATURES|tetR|tetracycline|tetR	0.999977291	34.3	CTOTU49714
VAND	NODE_1528_length_3829_cov_1.706147	glycopeptide	AAD41881|FEATURES|vanD|glycopeptide|vanD	0.902791696	33.3	CTOTU48252
MEXF	NODE_1325_length_4455_cov_1.740682	multidrug	gi:966476691:ref:WP_058507424.1:|FEATURES|mexF|multidrug|mexF	0.999999962	40.1	CTOTU48252
VANRI	NODE_1928_length_3586_cov_1.873124	glycopeptide	WP_011461303.1|FEATURES|vanRI|glycopeptide|vanRI	0.997484741	51.8	CTOTU49542
EFRB	NODE_1115_length_6679_cov_1.733696	multidrug	CDO61516.1|FEATURES|efrB|multidrug|efrB	0.991883753	50.4	CTOTU49542
VANB	NODE_2174_length_3037_cov_1.660966	glycopeptide	Q06893|FEATURES|vanB|glycopeptide|vanB	0.997072528	36.9	CTOTU49542
MEXF	NODE_1754_length_3922_cov_3.049651	multidrug	CP000675.2.gene2298.p01|FEATURES|mexF|multidrug|mexF	0.999999964	49.8	CTOTU47745
YKKD	NODE_2718_length_2405_cov_2.298298	multidrug	gi:489421661:ref:WP_003327389.1:|FEATURES|ykkD|multidrug|ykkD	0.99998438	44.4	CTOTU47745
TETA(48)	NODE_75_length_32185_cov_19.822409	tetracycline	APB03214.1|FEATURES|tetA(48)|tetracycline|tetA(48)	0.810063325	31.7	CTOTU49167
TCMA	NODE_100_length_23348_cov_28.681793	tetracenomycin_C	YP_002203876|FEATURES|tcmA|tetracenomycin_C|tcmA	0.999874673	38	CTOTU49167
MEXF	NODE_393_length_4203_cov_22.590164	multidrug	CP000675.2.gene2298.p01|FEATURES|mexF|multidrug|mexF	0.999999964	49.8	CTOTU49167
CLASS_A	NODE_189_length_10334_cov_19.908649	beta-lactam	gi:951144970:ref:WP_057625744.1:|FEATURES|class_A|beta-lactam|class_A	1	40.5	CTOTU49167
PATA	NODE_146_length_14478_cov_19.279068	fluoroquinolone	NP_417544.5|FEATURES|patA|fluoroquinolone|patA	0.961854886	32.2	CTOTU49167
NMCR	NODE_134_length_16250_cov_25.160914	beta-lactam	CAA79966.1|FEATURES|NmcR|beta-lactam|NmcR	0.996336872	31.4	CTOTU49167
COB(I)ALAMIN_ADENOLSYLTRANSFERASE	NODE_753_length_1325_cov_9.611811	unclassified	gi:447201652:ref:WP_001278908.1:|FEATURES|cob(I)alamin_adenolsyltransferase|unclassified|cob(I)alamin_adenolsyltransferase	0.999999993	45.1	CTOTU49167
VANR	NODE_159_length_13037_cov_16.646511	glycopeptide	FJ349556.1.gene2.p01|FEATURES|vanR|glycopeptide|vanR	0.999754124	33.4	CTOTU49167
OLEB	NODE_143_length_14732_cov_17.963685	MLS	AAA50325|FEATURES|oleB|MLS|oleB	0.957969899	31	CTOTU49167
TETA	NODE_217_length_8258_cov_17.218213	tetracycline	gi:960294978:ref:WP_058214444.1:|FEATURES|tetA|tetracycline|tetA	1	40.4	CTOTU49167
TRANSCRIPTIONAL_REGULATORY_PROTEIN_CPXR_CPXR	NODE_645_length_1755_cov_13.398235	unclassified	CP000675.2.gene1535.p01|FEATURES|transcriptional_regulatory_protein_CpxR_cpxR|unclassified|transcriptional_regulatory_protein_CpxR_cpxR	0.996878665	35.6	CTOTU49167
KASUGAMYCIN_RESISTANCE_PROTEIN_KSGA	NODE_49_length_179053_cov_34.058224	aminoglycoside	Q57TH0|FEATURES|kasugamycin_resistance_protein_ksgA|aminoglycoside|kasugamycin_resistance_protein_ksgA	0.999999993	52	CTOTU50094
MACB	NODE_10_length_373118_cov_35.383922	MLS	AAV85982.1|FEATURES|macB|MLS|macB	1	56.9	CTOTU50094
MACB	NODE_43_length_189028_cov_37.167908	MLS	YP_001571041|FEATURES|macB|MLS|macB	1	52.5	CTOTU50094
VANR	NODE_7_length_432962_cov_37.715110	glycopeptide	FJ349556.1.gene2.p01|FEATURES|vanR|glycopeptide|vanR	0.957040127	46.9	CTOTU50094
BRUCELLA_SUIS_MPRF	NODE_77_length_117598_cov_34.726900	peptide	Q8FW76|FEATURES|Brucella_suis_mprF|peptide|Brucella_suis_mprF	0.911711262	35.9	CTOTU50094
MDTK	NODE_60_length_153172_cov_35.736979	multidrug	gi:780027477:ref:WP_045442423.1:|FEATURES|mdtK|multidrug|mdtK	1	36.9	CTOTU50094
MEXV	NODE_52_length_172895_cov_35.102094	multidrug	AAG07762.1|FEATURES|MexV|multidrug|MexV	0.999999999	32.4	CTOTU50094
VANR	NODE_175_length_44243_cov_33.927469	glycopeptide	FJ872411.1.gene44.p01|FEATURES|vanR|glycopeptide|vanR	0.999345835	53.8	CTOTU50094
MULTIDRUG_ABC_TRANSPORTER	NODE_58_length_161366_cov_36.337169	multidrug	gi:1007098619:ref:WP_061843746.1:|FEATURES|multidrug_ABC_transporter|multidrug|multidrug_ABC_transporter	0.999999989	39.8	CTOTU50094
LRA	NODE_30_length_218006_cov_36.160105	beta-lactam	EU408346.1.gene6.p01|FEATURES|LRA-1|beta-lactam|LRA	1	50.2	CTOTU50094
TOLC	NODE_96_length_89708_cov_36.949494	multidrug	gi:1032821315:ref:WP_064327449.1:|FEATURES|TolC|multidrug|TolC	1	34.4	CTOTU50094
SUL4	NODE_161_length_48983_cov_36.044003	sulfonamide	WP_102607457.1|FEATURES|sul4|sulfonamide|sul4	1	39.4	CTOTU50094
OPRN	NODE_67_length_134566_cov_35.392250	multidrug	YP_001348103|FEATURES|oprN|multidrug|oprN	0.999999987	34.6	CTOTU50094
BACA	NODE_45_length_186884_cov_34.698409	bacitracin	ZP_02884769|FEATURES|bacA|bacitracin|bacA	1	43.8	CTOTU50094
APH(3')-IIB	NODE_46_length_185693_cov_36.698241	aminoglycoside	HQ424460.1.gene1.p01|FEATURES|aph(3')-IIb|aminoglycoside|aph(3')-IIb	0.999999936	84.8	CTOTU50094
VANR	NODE_17_length_202829_cov_30.648372	glycopeptide	gi:944468330:ref:WP_055698749.1:|FEATURES|vanR|glycopeptide|vanR	0.999999958	33.1	CTOTU47238
BACA	NODE_19_length_173940_cov_25.262633	bacitracin	A4VLM0|FEATURES|bacA|bacitracin|bacA	1	93.5	CTOTU47238
OMPR	NODE_3_length_344364_cov_25.021748	multidrug	NC_008702.1.4607594.p01|FEATURES|ompR|multidrug|ompR	0.975119956	41.4	CTOTU47238
OPRN	NODE_53_length_106346_cov_27.136474	multidrug	EU408352.1.gene1.p01|FEATURES|oprN|multidrug|oprN	0.999999828	33.4	CTOTU47238
VANH	NODE_2_length_389200_cov_25.827342	glycopeptide	gi:552942232:ref:WP_023043160.1:|FEATURES|vanH|glycopeptide|vanH	0.999999939	82.5	CTOTU47238
OMPR	NODE_40_length_117214_cov_27.451498	multidrug	gi:909830386:gb:AKU13184.1:|FEATURES|ompR|multidrug|ompR	0.997526465	44.6	CTOTU47238
TETR	NODE_1_length_406200_cov_25.403738	tetracycline	gi:518288732:ref:WP_019458940.1:|FEATURES|tetR|tetracycline|tetR	0.999999981	55.9	CTOTU47238
MDTK	NODE_167_length_45464_cov_24.905393	multidrug	gi:694065902:ref:WP_032412384.1:|FEATURES|mdtK|multidrug|mdtK	1	47.3	CTOTU47238
MEXE	NODE_6_length_270219_cov_24.181960	multidrug	gi:759552006:ref:WP_043271822.1:|FEATURES|mexE|multidrug|mexE	1	71.5	CTOTU47238
MULTIDRUG_ABC_TRANSPORTER	NODE_68_length_94002_cov_3.235154	multidrug	gi:686138432:ref:WP_031775762.1:|FEATURES|multidrug_ABC_transporter|multidrug|multidrug_ABC_transporter	0.941376702	32.5	CTOTU49995
VANW	NODE_513_length_14240_cov_2.821220	glycopeptide	gi:488665084:ref:WP_002593939.1:|FEATURES|vanW|glycopeptide|vanW	0.999999526	32.8	CTOTU49995
BACA	NODE_63_length_108312_cov_3.120759	bacitracin	ZP_02846059|FEATURES|bacA|bacitracin|bacA	1	39	CTOTU49995
OMPR	NODE_183_length_46793_cov_3.015940	multidrug	NC_010400.5986590.p01|FEATURES|ompR|multidrug|ompR	0.999752777	41.1	CTOTU49995
EDEQ	NODE_131_length_61137_cov_2.718264	polyamine:peptide	AHH86051.1|FEATURES|EdeQ|polyamine:peptide|EdeQ	0.995147758	44.9	CTOTU49995
VANR	NODE_737_length_8250_cov_2.825991	glycopeptide	gi:947806628:ref:WP_056468082.1:|FEATURES|vanR|glycopeptide|vanR	0.999999099	73.7	CTOTU49995
TETB	NODE_56_length_117431_cov_3.029998	tetracycline	ZP_03561873|FEATURES|tetB|tetracycline|tetB	0.999728481	50.1	CTOTU49995
LLMA_23S_RIBOSOMAL_RNA_METHYLTRANSFERASE	NODE_755_length_7999_cov_3.011455	MLS	APB03216.1|FEATURES|LlmA_23S_ribosomal_RNA_methyltransferase|MLS|LlmA_23S_ribosomal_RNA_methyltransferase	0.999722109	82.6	CTOTU49995
SALA	NODE_253_length_33294_cov_3.116189	MLS	AGN74946|FEATURES|salA|MLS|salA	0.997218018	32.8	CTOTU49995
MDTG	NODE_118_length_66238_cov_3.042896	multidrug	YP_001570871|FEATURES|mdtG|multidrug|mdtG	1	35	CTOTU49995
MEF(B)	NODE_485_length_14959_cov_2.442968	MLS	ACJ63262.1|FEATURES|mef(B)|MLS|mef(B)	0.999996519	30.6	CTOTU49995
MULTIDRUG_ABC_TRANSPORTER	NODE_83_length_83186_cov_2.883930	multidrug	gi:686302687:ref:WP_031866869.1:|FEATURES|multidrug_ABC_transporter|multidrug|multidrug_ABC_transporter	0.999992233	55.7	CTOTU49995
THIOSTREPTON_RESISTANCE_METHYLASE_TSNR	NODE_691_length_8922_cov_2.955340	unclassified	P52393|FEATURES|thiostrepton_resistance_methylase_tsnR|unclassified|thiostrepton_resistance_methylase_tsnR	0.875078768	30.5	CTOTU49995
SUL4	NODE_323_length_25254_cov_3.080281	sulfonamide	WP_102607457.1|FEATURES|sul4|sulfonamide|sul4	0.999987028	51.6	CTOTU49995
MULTIDRUG_ABC_TRANSPORTER	NODE_217_length_38650_cov_2.963700	multidrug	gi:948137056:ref:WP_056795395.1:|FEATURES|multidrug_ABC_transporter|multidrug|multidrug_ABC_transporter	0.999999353	34.7	CTOTU49995
BCRA	NODE_155_length_53546_cov_3.065132	bacitracin	ZP_04081918|FEATURES|bcrA|bacitracin|bcrA	0.999999758	32.5	CTOTU49995
VANR	NODE_260_length_32187_cov_2.988143	glycopeptide	gi:507059692:ref:WP_016130597.1:|FEATURES|vanR|glycopeptide|vanR	0.9585696	35.6	CTOTU49995
BCRA	NODE_979_length_5971_cov_3.336038	bacitracin	gi:445996710:ref:WP_000074565.1:|FEATURES|bcrA|bacitracin|bcrA	0.966530642	31.5	CTOTU49995
VANR	NODE_129_length_30642_cov_12.170138	glycopeptide	AAK58492|FEATURES|vanR|glycopeptide|vanR	0.999988129	37.6	CTOTU46799
TCMA	NODE_20_length_121233_cov_13.757291	tetracenomycin_C	YP_002193132|FEATURES|tcmA|tetracenomycin_C|tcmA	0.911234057	38.7	CTOTU46799
TETR	NODE_17_length_146713_cov_12.606649	tetracycline	gi:518288732:ref:WP_019458940.1:|FEATURES|tetR|tetracycline|tetR	1	36.7	CTOTU46799
YKKC	NODE_59_length_59075_cov_13.898441	multidrug	ABS73653|FEATURES|ykkC|multidrug|ykkC	0.995092971	39	CTOTU46799
BCRA	NODE_278_length_13285_cov_11.279592	bacitracin	gi:445996719:ref:WP_000074574.1:|FEATURES|bcrA|bacitracin|bcrA	0.963657003	30.4	CTOTU46799
MEXT	NODE_124_length_31706_cov_14.308395	multidrug	gi:960295466:ref:WP_058214460.1:|FEATURES|mexT|multidrug|mexT	0.999996487	34.9	CTOTU46799
OPRN	NODE_11_length_200556_cov_13.630595	multidrug	gi:553795209:ref:WP_023125875.1:|FEATURES|oprN|multidrug|oprN	1	75.4	CTOTU46799
VANR	NODE_116_length_33910_cov_12.541633	glycopeptide	AF155139.2.gene2.p01|FEATURES|vanR|glycopeptide|vanR	0.999809604	39.5	CTOTU46799
GOLS	NODE_79_length_47209_cov_12.723714	multidrug	NP_459349.1|FEATURES|golS|multidrug|golS	0.997775616	52	CTOTU46799
CHLORAMPHENICOL_EXPORTER	NODE_33_length_94164_cov_12.960354	phenicol	U09991.1.gene2.p01|FEATURES|chloramphenicol_exporter|phenicol|chloramphenicol_exporter	0.99942089	37.8	CTOTU46799
MDTK	NODE_31_length_98216_cov_14.331700	multidrug	gi:694065902:ref:WP_032412384.1:|FEATURES|mdtK|multidrug|mdtK	1	46.8	CTOTU46799
VANR	NODE_200_length_19602_cov_10.767228	glycopeptide	gi:970977909:ref:WP_058846640.1:|FEATURES|vanR|glycopeptide|vanR	0.999979513	36.2	CTOTU46799
MULTIDRUG_ABC_TRANSPORTER	NODE_5_length_359716_cov_9.470807	multidrug	gi:1031799645:ref:WP_064138838.1:|FEATURES|multidrug_ABC_transporter|multidrug|multidrug_ABC_transporter	0.99999941	33.6	CTOTU49282
MULTIDRUG_ABC_TRANSPORTER	NODE_47_length_115211_cov_9.632472	multidrug	gi:926376632:ref:WP_053705806.1:|FEATURES|multidrug_ABC_transporter|multidrug|multidrug_ABC_transporter	0.99999974	32.5	CTOTU49282
EMRA	NODE_121_length_28155_cov_9.648363	multidrug	gi:654549100:ref:WP_028016802.1:|FEATURES|emrA|multidrug|emrA	0.992784224	45.2	CTOTU49282
EMRA	NODE_65_length_77171_cov_9.026856	multidrug	gi:1035701600:ref:WP_064543230.1:|FEATURES|emrA|multidrug|emrA	0.980838341	37.5	CTOTU49282
CLASS_A	NODE_60_length_90604_cov_10.341340	beta-lactam	gi:910877934:ref:WP_050125352.1:|FEATURES|class_A|beta-lactam|class_A	1	52.3	CTOTU49282
MEXT	NODE_38_length_135249_cov_9.659615	multidrug	gi:751314291:ref:WP_041021175.1:|FEATURES|mexT|multidrug|mexT	0.999996487	38	CTOTU49282
MEXD	NODE_4_length_365677_cov_9.751678	multidrug	gi:1011729993:ref:WP_062573631.1:|FEATURES|mexD|multidrug|mexD	1	99.2	CTOTU49282
VANR	NODE_28_length_173560_cov_9.583724	glycopeptide	gi:747653988:emb:CEL19270.1:|FEATURES|vanR|glycopeptide|vanR	0.999943869	41.2	CTOTU49282
MARR	NODE_15_length_265606_cov_9.253213	multidrug	gi:504427471:ref:WP_014614573.1:|FEATURES|marR|multidrug|marR	0.999999938	35.2	CTOTU49282
TYPE_A_NFXB	NODE_85_length_56955_cov_9.271090	multidrug	NP_253290.1|FEATURES|Type_A_NfxB|multidrug|Type_A_NfxB	0.996693404	72.6	CTOTU49282
OPRN	NODE_14_length_272503_cov_10.062959	multidrug	gi:727761884:ref:WP_033867230.1:|FEATURES|oprN|multidrug|oprN	0.999999692	32.7	CTOTU49282
CHLORAMPHENICOL_EXPORTER	NODE_58_length_93382_cov_9.186323	phenicol	AF034958.gene.p01|FEATURES|chloramphenicol_exporter|phenicol|chloramphenicol_exporter	0.999735591	32.5	CTOTU49282
KASUGAMYCIN_RESISTANCE_PROTEIN_KSGA	NODE_83_length_60769_cov_9.710199	aminoglycoside	YP_002396141|FEATURES|kasugamycin_resistance_protein_ksgA|aminoglycoside|kasugamycin_resistance_protein_ksgA	0.999999993	52.3	CTOTU49282
MUXC	NODE_116_length_33863_cov_9.239411	multidrug	NP_251216.1|FEATURES|MuxC|multidrug|MuxC	0.999999663	59.3	CTOTU49282
VANR	NODE_11_length_294757_cov_9.647542	glycopeptide	gi:976142370:ref:WP_059301720.1:|FEATURES|vanR|glycopeptide|vanR	0.998215839	38.9	CTOTU49282
MEXI	NODE_88_length_54727_cov_9.436293	multidrug	NC_002516.2.880346.p01|FEATURES|mexI|multidrug|mexI	0.999999999	80.3	CTOTU49282
TRIC	NODE_73_length_68668_cov_9.334047	triclosan	NP_248848.1|FEATURES|TriC|triclosan|TriC	0.999983389	83.2	CTOTU49282
MACA	NODE_105_length_41188_cov_9.358739	MLS	gi:506488663:ref:WP_015965124.1:|FEATURES|macA|MLS|macA	1	45.2	CTOTU49282
TRIB	NODE_16_length_262851_cov_10.102205	triclosan	NP_248847.1|FEATURES|TriB|triclosan|TriB	0.999740254	60.9	CTOTU49282
GOLS	NODE_48_length_114092_cov_9.704201	multidrug	NP_459349.1|FEATURES|golS|multidrug|golS	0.997775616	54.8	CTOTU49282
MEXL	NODE_41_length_53547_cov_22.230726	multidrug	NP_252368.1|FEATURES|MexL|multidrug|MexL	0.994769086	57.4	CTOTU49595
OPRM	NODE_14_length_112320_cov_25.797711	multidrug	NC_008702.1.4608931.p01|FEATURES|oprM|multidrug|oprM	0.999999951	37.8	CTOTU49595
BCRA	NODE_17_length_103000_cov_27.458361	bacitracin	gi:447057509:ref:WP_001134765.1:|FEATURES|bcrA|bacitracin|bcrA	0.999999927	35	CTOTU49595
MAJOR_FACILITATOR_SUPERFAMILY_TRANSPORTER	NODE_29_length_67394_cov_25.224892	multidrug	NC_010410.6002639.p01|FEATURES|major_facilitator_superfamily_transporter|multidrug|major_facilitator_superfamily_transporter	0.999999333	49.7	CTOTU49595
HP1181	NODE_40_length_56061_cov_27.809217	multidrug	NP_207972.1|FEATURES|hp1181|multidrug|hp1181	0.99655272	32.4	CTOTU49595
OPRM	NODE_24_length_75560_cov_28.355712	multidrug	YP_001345922|FEATURES|oprM|multidrug|oprM	1	70.2	CTOTU49595
TETA(48)	NODE_43_length_49202_cov_26.004944	tetracycline	APB03214.1|FEATURES|tetA(48)|tetracycline|tetA(48)	0.996003916	30.3	CTOTU49595
MEXE	NODE_6_length_267509_cov_26.273789	multidrug	gi:730727091:ref:WP_034083588.1:|FEATURES|mexE|multidrug|mexE	1	74.1	CTOTU49595
OMPR	NODE_3_length_319122_cov_26.248098	multidrug	gi:909830386:gb:AKU13184.1:|FEATURES|ompR|multidrug|ompR	0.999749126	44.9	CTOTU49595
MULTIDRUG_ABC_TRANSPORTER	NODE_15_length_109384_cov_27.231924	multidrug	gi:686372381:ref:WP_031896424.1:|FEATURES|multidrug_ABC_transporter|multidrug|multidrug_ABC_transporter	0.999999615	39.8	CTOTU49595
YKKC	NODE_60_length_15633_cov_19.859738	multidrug	ABS73653|FEATURES|ykkC|multidrug|ykkC	0.999997567	39.8	CTOTU49595
TRIC	NODE_53_length_25428_cov_22.826587	triclosan	NP_248848.1|FEATURES|TriC|triclosan|TriC	0.999626149	32.7	CTOTU49595
VANR	NODE_55_length_23072_cov_16.680758	glycopeptide	KF478993.1.gene8.p01|FEATURES|vanR|glycopeptide|vanR	0.999998442	37.4	CTOTU49595
PATA	NODE_31_length_65826_cov_26.025558	fluoroquinolone	NP_417544.5|FEATURES|patA|fluoroquinolone|patA	0.946172267	34.1	CTOTU49595
VANRI	NODE_99_length_30027_cov_2.218771	glycopeptide	WP_011461303.1|FEATURES|vanRI|glycopeptide|vanRI	0.999860744	41.2	CTOTU49728
TCMA	NODE_540_length_6872_cov_2.236468	tetracenomycin_C	YP_002203876|FEATURES|tcmA|tetracenomycin_C|tcmA	0.976423243	50.5	CTOTU49728
VANR	NODE_162_length_17349_cov_2.149936	glycopeptide	gi:506987090:ref:WP_016078505.1:|FEATURES|vanR|glycopeptide|vanR	0.999684296	48.5	CTOTU49728
VANR	NODE_424_length_8468_cov_2.343635	glycopeptide	FJ349556.1.gene2.p01|FEATURES|vanR|glycopeptide|vanR	0.999411222	42	CTOTU49728
DFRA1	NODE_306_length_10924_cov_1.999356	diaminopyrimidine	CAL48457|FEATURES|dfrA1|diaminopyrimidine|dfrA1	0.999999982	39.1	CTOTU49728
VANR	NODE_257_length_12501_cov_2.262815	glycopeptide	FJ349556.1.gene2.p01|FEATURES|vanR|glycopeptide|vanR	0.987314675	43.3	CTOTU49728
VANRI	NODE_231_length_13532_cov_2.050753	glycopeptide	WP_011461303.1|FEATURES|vanRI|glycopeptide|vanRI	0.999955415	70.9	CTOTU49728
MEPA	NODE_4953_length_1783_cov_2.127894	multidrug	HE999704.1.gene3064.p01|FEATURES|mepA|multidrug|mepA	0.999230325	34.3	CTOTU50216
PMRF	NODE_965_length_10649_cov_2.115443	peptide	AAC75314.1|FEATURES|PmrF|peptide|PmrF	0.923324141	30.3	CTOTU50216
MULTIDRUG_ABC_TRANSPORTER	NODE_2818_length_3200_cov_1.755485	multidrug	gi:1005528765:ref:WP_061650059.1:|FEATURES|multidrug_ABC_transporter|multidrug|multidrug_ABC_transporter	0.999998374	35.6	CTOTU50216
EFRB	NODE_1694_length_5646_cov_2.131282	multidrug	CDO61516.1|FEATURES|efrB|multidrug|efrB	0.858829418	38.2	CTOTU50216
EFRA	NODE_1125_length_8958_cov_2.076828	multidrug	CDO61513.1|FEATURES|efrA|multidrug|efrA	1	41.2	CTOTU50216
HP1181	NODE_317_length_14711_cov_4.510371	multidrug	NP_207972.1|FEATURES|hp1181|multidrug|hp1181	0.99655272	35.4	CTOTU29322
MEXT	NODE_1118_length_6290_cov_4.426624	multidrug	gi:490841007:ref:WP_004703082.1:|FEATURES|mexT|multidrug|mexT	0.999996487	32.2	CTOTU29322
UGD	NODE_1344_length_5656_cov_3.315479	peptide	AAC75089.1|FEATURES|ugd|peptide|ugd	0.915861636	70.3	CTOTU29322
TETA(48)	NODE_2625_length_3817_cov_5.952153	tetracycline	APB03214.1|FEATURES|tetA(48)|tetracycline|tetA(48)	0.999819885	36.5	CTOTU29322
AXYX	NODE_733_length_8024_cov_4.635839	multidrug	EGP45232.2|FEATURES|AxyX|multidrug|AxyX	1	37.4	CTOTU29322
SUL4	NODE_4726_length_2626_cov_4.502917	sulfonamide	WP_102607457.1|FEATURES|sul4|sulfonamide|sul4	1	40.5	CTOTU29322
FMTC	NODE_820_length_3189_cov_5.246969	beta-lactam	gi:537465722:ref:WP_020977229.1:|FEATURES|fmtC|beta-lactam|fmtC	0.999999993	70	CTOTU47601
TAEA	NODE_905_length_2883_cov_5.747878	pleuromutilin	APB03219.1|FEATURES|TaeA|pleuromutilin|TaeA	0.983262106	37.4	CTOTU47601
BICYCLOMYCIN-MULTIDRUG_EFFLUX_PROTEIN_BCR	NODE_590_length_4411_cov_6.310376	multidrug	YP_402564|FEATURES|bicyclomycin-multidrug_efflux_protein_bcr|multidrug|bicyclomycin-multidrug_efflux_protein_bcr	0.982972746	30.1	CTOTU47601
MULTIDRUG_ABC_TRANSPORTER	NODE_1002_length_2590_cov_5.493491	multidrug	gi:953521994:ref:WP_058008139.1:|FEATURES|multidrug_ABC_transporter|multidrug|multidrug_ABC_transporter	0.999993894	87.2	CTOTU47601
VANL	NODE_1487_length_1756_cov_5.830688	glycopeptide	ABX54687.1|FEATURES|vanL|glycopeptide|vanL	1	36.8	CTOTU47601
VANR	NODE_616_length_4251_cov_6.481649	glycopeptide	AF155139.2.gene2.p01|FEATURES|vanR|glycopeptide|vanR	0.999999497	37	CTOTU47601
SDIA	NODE_1_length_599532_cov_34.843097	unclassified	gi:1015264133:emb:CZV39326.1:|FEATURES|sdiA|unclassified|sdiA	1	89.9	CTOTU47482
EMRA	NODE_10_length_246515_cov_33.447034	multidrug	gi:490366423:ref:WP_004246087.1:|FEATURES|emrA|multidrug|emrA	0.969805132	32.6	CTOTU47482
EMRB-QACA_FAMILY_MAJOR_FACILITATOR_TRANSPORTER	NODE_35_length_100746_cov_35.238144	multidrug	CP001918.1.gene4071.p01|FEATURES|EmrB-QacA_family_major_facilitator_transporter|multidrug|EmrB-QacA_family_major_facilitator_transporter	0.999847755	93.8	CTOTU47482
EMRD	NODE_12_length_229972_cov_37.359612	multidrug	YP_001174764|FEATURES|emrD|multidrug|emrD	1	89.6	CTOTU47482
BACA	NODE_42_length_82066_cov_35.951799	bacitracin	YP_001178170|FEATURES|bacA|bacitracin|bacA	1	95.2	CTOTU47482
CHLORAMPHENICOL_EXPORTER	NODE_7_length_289944_cov_36.011032	phenicol	U09991.1.gene2.p01|FEATURES|chloramphenicol_exporter|phenicol|chloramphenicol_exporter	0.986980535	36.7	CTOTU47482
NMCR	NODE_33_length_107219_cov_36.512859	beta-lactam	CAA79966.1|FEATURES|NmcR|beta-lactam|NmcR	0.996336872	32.9	CTOTU47482
VANR	NODE_23_length_138149_cov_36.637291	glycopeptide	AF162694.1.gene5.p01|FEATURES|vanR|glycopeptide|vanR	0.999817707	95.3	CTOTU47482
DFRA3	NODE_9_length_254723_cov_36.746281	diaminopyrimidine	AAA25550.1|FEATURES|dfrA3|diaminopyrimidine|dfrA3	1	38.1	CTOTU47482
CAMP-REGULATORY_PROTEIN	NODE_34_length_105609_cov_39.018853	unclassified	gi:446164903:ref:WP_000242758.1:|FEATURES|cAMP-regulatory_protein|unclassified|cAMP-regulatory_protein	0.98776109	53.2	CTOTU47482
OMPF	NODE_39_length_86812_cov_35.638023	multidrug	gi:514076957:ref:WP_016529535.1:|FEATURES|ompF|multidrug|ompF	0.997573046	74.9	CTOTU47482
OPRN	NODE_38_length_89735_cov_36.000000	multidrug	gi:730611402:ref:WP_034052379.1:|FEATURES|oprN|multidrug|oprN	1	34.1	CTOTU47482
MAJOR_FACILITATOR_SUPERFAMILY_TRANSPORTER	NODE_18_length_254204_cov_15.670056	multidrug	NC_010410.6002639.p01|FEATURES|major_facilitator_superfamily_transporter|multidrug|major_facilitator_superfamily_transporter	0.999998867	36.8	CTOTU48046
VANRI	NODE_40_length_108120_cov_15.923565	glycopeptide	WP_011461303.1|FEATURES|vanRI|glycopeptide|vanRI	0.999971957	48.6	CTOTU48046
VANTRL	NODE_56_length_49072_cov_16.333558	glycopeptide	ABX54690.1|FEATURES|vanTrL|glycopeptide|vanTrL	0.935086793	31.2	CTOTU48046
MACB	NODE_23_length_238655_cov_15.610331	MLS	AAV85982.1|FEATURES|macB|MLS|macB	1	57.7	CTOTU48046
ADEB	NODE_44_length_81388_cov_15.299854	multidrug	gi:820799228:ref:WP_046760544.1:|FEATURES|adeB|multidrug|adeB	1	60.4	CTOTU48046
QEPA	NODE_27_length_211974_cov_15.938873	fluoroquinolone	gi:1039004533:ref:WP_064760451.1:|FEATURES|qepA|fluoroquinolone|qepA	0.991697324	31.8	CTOTU48046
YKKC	NODE_8_length_499305_cov_16.364407	multidrug	ABS73653|FEATURES|ykkC|multidrug|ykkC	0.999703399	34.6	CTOTU48046
BACA	NODE_32_length_144360_cov_16.654121	bacitracin	ZP_02884769|FEATURES|bacA|bacitracin|bacA	1	43	CTOTU48046
VANX	NODE_36_length_116798_cov_16.423537	glycopeptide	gi:40713145:emb:CAE53345.1:|FEATURES|vanX|glycopeptide|vanX	1	40.4	CTOTU48046
TAEA	NODE_47_length_76152_cov_15.208300	pleuromutilin	APB03219.1|FEATURES|TaeA|pleuromutilin|TaeA	0.934484	31.8	CTOTU48046
TETX	NODE_83_length_27721_cov_15.743982	tetracycline	gi:1039805178:ref:WP_064971494.1:|FEATURES|tetX|tetracycline|tetX	1	34.5	CTOTU48046
MCR-3	NODE_11_length_477171_cov_15.243132	peptide	ASF81896.1|FEATURES|MCR-3|peptide|MCR-3	0.998427155	43.9	CTOTU48046
BACTERIAL_REGULATORY_PROTEIN_LUXR	NODE_39_length_111802_cov_16.166546	unclassified	CP000647.1.gene3517.p01|FEATURES|bacterial_regulatory_protein_LuxR|unclassified|bacterial_regulatory_protein_LuxR	0.947375487	31.8	CTOTU48046
ACRB	NODE_38_length_112604_cov_15.923029	multidrug	gi:446414955:ref:WP_000492810.1:|FEATURES|acrB|multidrug|acrB	0.999999995	57.4	CTOTU48046
MULTIDRUG_ABC_TRANSPORTER	NODE_16_length_271448_cov_15.853287	multidrug	gi:664556405:ref:WP_031071225.1:|FEATURES|multidrug_ABC_transporter|multidrug|multidrug_ABC_transporter	0.999999935	32.7	CTOTU48046
VANH	NODE_70_length_34254_cov_15.350420	glycopeptide	KF478993.1.gene2.p01|FEATURES|vanH|glycopeptide|vanH	0.999999999	38.5	CTOTU48046
PBP-1A	NODE_28_length_209603_cov_15.893141	beta-lactam	EDK10390|FEATURES|PBP-1A|beta-lactam|PBP-1A	0.999999341	41	CTOTU48046
TRANSCRIPTIONAL_REGULATORY_PROTEIN_CPXR_CPXR	NODE_49_length_84569_cov_13.172291	unclassified	CP001138.1.gene4273.p01|FEATURES|transcriptional_regulatory_protein_CpxR_cpxR|unclassified|transcriptional_regulatory_protein_CpxR_cpxR	0.878426742	33.7	CTOTU48899
TLCC	NODE_312_length_18719_cov_12.652272	MLS	M57437.gene.p01|FEATURES|tlcC|MLS|tlcC	0.982176025	32.5	CTOTU48899
DFRA1	NODE_59_length_70106_cov_13.516367	diaminopyrimidine	CAL48457|FEATURES|dfrA1|diaminopyrimidine|dfrA1	1	44.7	CTOTU48899
SUL4	NODE_671_length_10841_cov_12.045429	sulfonamide	WP_102607457.1|FEATURES|sul4|sulfonamide|sul4	0.999999995	40.4	CTOTU48899
BACA	NODE_349_length_17303_cov_11.998840	bacitracin	ZP_01438526|FEATURES|bacA|bacitracin|bacA	1	66.3	CTOTU48899
VANR	NODE_339_length_17928_cov_13.412298	glycopeptide	AF155139.2.gene2.p01|FEATURES|vanR|glycopeptide|vanR	0.95384183	39	CTOTU48899
VANR	NODE_909_length_8546_cov_11.511836	glycopeptide	AAZ98835|FEATURES|vanR|glycopeptide|vanR	0.99999998	37.9	CTOTU48899
MEXF	NODE_365_length_16711_cov_14.356208	multidrug	CP000675.2.gene2298.p01|FEATURES|mexF|multidrug|mexF	1	49.9	CTOTU48899
EMRE	NODE_427_length_14986_cov_10.962561	multidrug	gi:643599925:ref:WP_025237077.1:|FEATURES|emrE|multidrug|emrE	0.992656301	53.6	CTOTU48899
GOLS	NODE_1255_length_6538_cov_12.309270	multidrug	NP_459349.1|FEATURES|golS|multidrug|golS	0.997775616	51.9	CTOTU48899
ACRB	NODE_92_length_49453_cov_9.774384	multidrug	gi:754968546:ref:WP_042324453.1:|FEATURES|acrB|multidrug|acrB	0.999999971	92.9	CTOTU48581
OPRM	NODE_22_length_132713_cov_12.145630	multidrug	gi:475005571:emb:CCP13702.1:|FEATURES|oprM|multidrug|oprM	1	45.2	CTOTU48581
MTRA	NODE_114_length_38371_cov_8.491753	multidrug	CCP46065.1|FEATURES|mtrA|multidrug|mtrA	0.949323575	37.5	CTOTU48581
MACB	NODE_100_length_45444_cov_8.742162	MLS	gi:968563772:ref:WP_058587854.1:|FEATURES|macB|MLS|macB	1	89	CTOTU48581
SDIA	NODE_60_length_63847_cov_8.956499	unclassified	gi:757781720:ref:WP_043000304.1:|FEATURES|sdiA|unclassified|sdiA	1	78.8	CTOTU48581
MARA	NODE_432_length_5857_cov_8.113237	multidrug	YP_489794.1|FEATURES|marA|multidrug|marA	0.999442819	92.7	CTOTU48581
MDTD	NODE_30_length_104544_cov_9.106183	multidrug	gi:693109153:ref:WP_032261825.1:|FEATURES|mdtD|multidrug|mdtD	0.999999739	82.9	CTOTU48581
VANRI	NODE_144_length_28992_cov_9.589211	glycopeptide	WP_011461303.1|FEATURES|vanRI|glycopeptide|vanRI	0.999955405	84.3	CTOTU48581
ARNA	NODE_8_length_234673_cov_12.951930	polymyxin	gi:757781454:ref:WP_043000038.1:|FEATURES|arnA|polymyxin|arnA	0.999668321	79.9	CTOTU48581
ADES	NODE_24_length_117303_cov_9.657674	multidrug	ADM92606.1|FEATURES|adeS|multidrug|adeS	0.995820019	35.3	CTOTU48581
MULTIDRUG_ABC_TRANSPORTER	NODE_134_length_31251_cov_8.423676	multidrug	gi:928785626:ref:WP_053865454.1:|FEATURES|multidrug_ABC_transporter|multidrug|multidrug_ABC_transporter	0.999972605	92.4	CTOTU48581
EMRA	NODE_63_length_62796_cov_8.100413	multidrug	gi:554966495:ref:WP_023210458.1:|FEATURES|emrA|multidrug|emrA	0.999216797	34.9	CTOTU48581
EMRB	NODE_149_length_27712_cov_8.375312	multidrug	gi:822037175:ref:WP_046893653.1:|FEATURES|emrB|multidrug|emrB	0.996689836	50.6	CTOTU48581
BCRA	NODE_44_length_79579_cov_8.160518	bacitracin	gi:445996696:ref:WP_000074551.1:|FEATURES|bcrA|bacitracin|bcrA	0.869361433	34.4	CTOTU48581
VANH	NODE_146_length_28493_cov_11.242914	glycopeptide	YP_002333394|FEATURES|vanH|glycopeptide|vanH	0.980476991	33.2	CTOTU48581
TETR	NODE_283_length_11901_cov_9.831504	tetracycline	gi:959839646:ref:WP_058128275.1:|FEATURES|tetR|tetracycline|tetR	0.955220365	38.6	CTOTU48581
GOLS	NODE_285_length_11847_cov_10.243470	multidrug	NP_459349.1|FEATURES|golS|multidrug|golS	0.997775616	36.4	CTOTU48581
BCRA	NODE_228_length_26796_cov_8.879062	bacitracin	gi:542061059:gb:ERI11611.1:|FEATURES|bcrA|bacitracin|bcrA	0.999999975	30.9	CTOTU48205
MDTD	NODE_442_length_14194_cov_9.920716	multidrug	gi:545277213:ref:WP_021564462.1:|FEATURES|mdtD|multidrug|mdtD	0.999998999	45.1	CTOTU48205
COB(I)ALAMIN_ADENOLSYLTRANSFERASE	NODE_185_length_31426_cov_9.547098	unclassified	gi:447201638:ref:WP_001278894.1:|FEATURES|cob(I)alamin_adenolsyltransferase|unclassified|cob(I)alamin_adenolsyltransferase	0.999999993	87.8	CTOTU48205
MACB	NODE_65_length_59650_cov_9.232251	MLS	gi:976150171:ref:WP_059308384.1:|FEATURES|macB|MLS|macB	1	100	CTOTU48205
CATA	NODE_172_length_32608_cov_9.751943	phenicol	YP_002150494|FEATURES|catA|phenicol|catA	1	65.1	CTOTU48205
PENA	NODE_26_length_96506_cov_9.692974	beta-lactam	gi:32345844:gb:AAM97216.1:|FEATURES|penA|beta-lactam|penA	1	38.1	CTOTU48205
CLBB	NODE_98_length_46452_cov_9.349010	phenicol	WP_015892743.1|FEATURES|clbB|phenicol|clbB	0.999723747	34.1	CTOTU48205
CPXA	NODE_118_length_41978_cov_9.324547	aminoglycoside:aminocoumarin	NP_312864.1|FEATURES|cpxA|aminoglycoside:aminocoumarin|cpxA	0.990189412	94.3	CTOTU48205
EMRB-QACA_FAMILY_MAJOR_FACILITATOR_TRANSPORTER	NODE_307_length_19977_cov_9.457735	multidrug	CP001918.1.gene4071.p01|FEATURES|EmrB-QacA_family_major_facilitator_transporter|multidrug|EmrB-QacA_family_major_facilitator_transporter	0.99978609	94	CTOTU48205
TETD	NODE_71_length_55785_cov_9.026521	tetracycline	gi:135617:sp:P28816.1:TETD_ECOLX|FEATURES|tetD|tetracycline|tetD	0.996120591	46.2	CTOTU48205
BAES	NODE_8_length_177496_cov_10.304484	multidrug	BAA15934.1|FEATURES|baeS|multidrug|baeS	1	85.7	CTOTU48205
PATA	NODE_51_length_67760_cov_9.039687	fluoroquinolone	NP_417544.5|FEATURES|patA|fluoroquinolone|patA	0.961854886	93.9	CTOTU48205
MAJOR_FACILITATOR_SUPERFAMILY_TRANSPORTER	NODE_179_length_32390_cov_9.342323	multidrug	CP001918.1.gene2931.p01|FEATURES|major_facilitator_superfamily_transporter|multidrug|major_facilitator_superfamily_transporter	0.949304567	93.7	CTOTU48205
MDTG	NODE_85_length_51550_cov_8.979882	multidrug	gi:556279993:ref:WP_023289120.1:|FEATURES|mdtG|multidrug|mdtG	1	62.1	CTOTU48205
YKKD	NODE_53_length_67011_cov_10.052288	multidrug	gi:489421661:ref:WP_003327389.1:|FEATURES|ykkD|multidrug|ykkD	0.999999101	42.6	CTOTU48205
TETR	NODE_103_length_45032_cov_8.862908	tetracycline	gi:504416866:ref:WP_014603968.1:|FEATURES|tetR|tetracycline|tetR	0.992531257	36.5	CTOTU48205
POXTA	NODE_83_length_51797_cov_9.264601	multidrug	AVI44920.1|FEATURES|poxtA|multidrug|poxtA	0.983034279	31.3	CTOTU48205
MULTIDRUG_ABC_TRANSPORTER	NODE_66_length_11327_cov_3.427963	multidrug	gi:1033217078:gb:OAR27197.1:|FEATURES|multidrug_ABC_transporter|multidrug|multidrug_ABC_transporter	0.999995762	35.6	CTOTU50449
LMRB	NODE_160_length_7980_cov_3.699306	MLS	gi:631799622:gb:AHZ14287.1:|FEATURES|lmrB|MLS|lmrB	0.952093475	46.1	CTOTU50449
MDTK	NODE_1283_length_2466_cov_3.367482	multidrug	gi:1004039946:ref:WP_061495278.1:|FEATURES|mdtK|multidrug|mdtK	1	35.7	CTOTU50449
MTRA	NODE_803_length_3319_cov_3.768995	multidrug	CCP46065.1|FEATURES|mtrA|multidrug|mtrA	0.999898327	37.4	CTOTU50449
VANR	NODE_1533_length_2192_cov_3.985494	glycopeptide	ZP_03105209|FEATURES|vanR|glycopeptide|vanR	0.999651367	41.9	CTOTU50449
CLBC	NODE_59_length_11703_cov_3.738839	phenicol	BAD63613.1|FEATURES|clbC|phenicol|clbC	0.999723747	35.2	CTOTU50449
MARR	NODE_152_length_31279_cov_21.234691	multidrug	gi:1007440705:ref:WP_061855296.1:|FEATURES|marR|multidrug|marR	0.999999992	34.9	CTOTU48557
MEXB	NODE_179_length_27683_cov_23.456204	multidrug	gi:505288054:ref:WP_015475156.1:|FEATURES|mexB|multidrug|mexB	0.999999992	78.2	CTOTU48557
PBP-1B	NODE_235_length_21516_cov_20.685243	beta-lactam	YP_002467958|FEATURES|PBP-1B|beta-lactam|PBP-1B	0.999185823	38.2	CTOTU48557
MEXV	NODE_185_length_26825_cov_20.682966	multidrug	AAG07762.1|FEATURES|MexV|multidrug|MexV	1	61.8	CTOTU48557
KASUGAMYCIN_RESISTANCE_PROTEIN_KSGA	NODE_352_length_14523_cov_22.732513	aminoglycoside	A7FMC1|FEATURES|kasugamycin_resistance_protein_ksgA|aminoglycoside|kasugamycin_resistance_protein_ksgA	0.999999991	51.5	CTOTU48557
NMCR	NODE_719_length_7782_cov_26.139640	beta-lactam	CAA79966.1|FEATURES|NmcR|beta-lactam|NmcR	0.996336872	30.1	CTOTU48557
LCR-1	NODE_1510_length_4544_cov_22.133215	beta-lactam	Q00983|FEATURES|LCR-1|beta-lactam|LCR-1	1	63	CTOTU48557
GOLS	NODE_37_length_99999_cov_24.858211	multidrug	NP_459349.1|FEATURES|golS|multidrug|golS	0.997775616	33.9	CTOTU48557
TRUNCATED_PUTATIVE_RESPONSE_REGULATOR_ARLR	NODE_3897_length_2087_cov_3.301673	unclassified	NC_002745.3251084.p01|FEATURES|truncated_putative_response_regulator_ArlR|unclassified|truncated_putative_response_regulator_ArlR	0.907569824	43.1	CTOTU48892
SUL4	NODE_1660_length_3974_cov_4.257464	sulfonamide	WP_102607457.1|FEATURES|sul4|sulfonamide|sul4	1	44.4	CTOTU48892
EFRA	NODE_625_length_9389_cov_3.507499	multidrug	CDO61513.1|FEATURES|efrA|multidrug|efrA	0.999945905	43.6	CTOTU48892
MULTIDRUG_ABC_TRANSPORTER	NODE_1756_length_3813_cov_3.703034	multidrug	gi:953808775:ref:WP_058042812.1:|FEATURES|multidrug_ABC_transporter|multidrug|multidrug_ABC_transporter	0.999998425	37.2	CTOTU48892
VANH	NODE_18_length_95032_cov_4.853080	glycopeptide	gi:737310392:ref:WP_035293250.1:|FEATURES|vanH|glycopeptide|vanH	0.999472153	32.4	CTOTU47527
TETA(48)	NODE_2_length_169965_cov_4.900930	tetracycline	APB03214.1|FEATURES|tetA(48)|tetracycline|tetA(48)	0.916954796	31.2	CTOTU47527
VANC	NODE_32_length_69267_cov_4.732633	glycopeptide	AAY67968|FEATURES|vanC|glycopeptide|vanC	1	68.7	CTOTU47527
LMRB	NODE_132_length_27404_cov_4.174303	MLS	gi:631799622:gb:AHZ14287.1:|FEATURES|lmrB|MLS|lmrB	0.999991902	35.5	CTOTU47527
MULTIDRUG_ABC_TRANSPORTER	NODE_54_length_55236_cov_4.858792	multidrug	gi:686364868:ref:WP_031893738.1:|FEATURES|multidrug_ABC_transporter|multidrug|multidrug_ABC_transporter	0.998513095	36.2	CTOTU47527
MULTIDRUG_ABC_TRANSPORTER	NODE_5_length_146826_cov_4.779125	multidrug	gi:446519901:ref:WP_000597247.1:|FEATURES|multidrug_ABC_transporter|multidrug|multidrug_ABC_transporter	0.999999287	36	CTOTU47527
EFRA	NODE_69_length_49006_cov_4.680946	multidrug	CDO61513.1|FEATURES|efrA|multidrug|efrA	0.988482764	34	CTOTU47527
CYSTATHIONINE_BETA-LYASE_PATB	NODE_99_length_36375_cov_4.813656	unclassified	gi:489865503:ref:WP_003769095.1:|FEATURES|cystathionine_beta-lyase_patB|unclassified|cystathionine_beta-lyase_patB	0.999756356	32.6	CTOTU47527
MDTN	NODE_1058_length_4519_cov_2.202061	multidrug	gi:803562607:ref:WP_046076420.1:|FEATURES|mdtN|multidrug|mdtN	1	32.5	CTOTU49496
METALLO-BETA-LACTAMASE	NODE_1573_length_3028_cov_3.162799	beta-lactam	gi:950755830:ref:WP_057502804.1:|FEATURES|metallo-beta-lactamase|beta-lactam|metallo-beta-lactamase	1	100	CTOTU49496
TYPE_A_NFXB	NODE_669_length_7891_cov_3.684533	multidrug	NP_253290.1|FEATURES|Type_A_NfxB|multidrug|Type_A_NfxB	0.996693404	34.9	CTOTU49496
ACRB	NODE_525_length_9965_cov_4.736831	multidrug	ABW72062|FEATURES|acrB|multidrug|acrB	0.999999964	52.5	CTOTU49496
VANB	NODE_516_length_10071_cov_3.788039	glycopeptide	ZP_02848503|FEATURES|vanB|glycopeptide|vanB	0.999996457	41.8	CTOTU49496
OMPR	NODE_1734_length_2759_cov_2.166420	multidrug	NC_008702.1.4607594.p01|FEATURES|ompR|multidrug|ompR	0.991081388	39.1	CTOTU49496
MACB	NODE_250_length_19002_cov_4.856653	MLS	YP_001571041|FEATURES|macB|MLS|macB	1	54.8	CTOTU49496
ADP-RIBOSYLATING_TRANSFERASE_ARR	NODE_257_length_18670_cov_4.403814	rifamycin	AL939114.1.orf1.gene.p01|FEATURES|ADP-ribosylating_transferase_arr|rifamycin|ADP-ribosylating_transferase_arr	0.99946131	63.6	CTOTU49496
PATA	NODE_110_length_36054_cov_3.807078	fluoroquinolone	NP_417544.5|FEATURES|patA|fluoroquinolone|patA	0.961854886	32.6	CTOTU47928
CARA	NODE_139_length_23048_cov_3.336668	MLS	M80346.gene.p01|FEATURES|carA|MLS|carA	0.998816156	30.9	CTOTU47928
KASUGAMYCIN_RESISTANCE_PROTEIN_KSGA	NODE_11_length_177622_cov_3.638035	aminoglycoside	YP_002240485|FEATURES|kasugamycin_resistance_protein_ksgA|aminoglycoside|kasugamycin_resistance_protein_ksgA	0.999999954	34.1	CTOTU47928
MEXF	NODE_66_length_61065_cov_3.099262	multidrug	gi:489294780:ref:WP_003202298.1:|FEATURES|mexF|multidrug|mexF	0.999999999	43.6	CTOTU47928
MEXW	NODE_71_length_60100_cov_3.080956	multidrug	YP_001350280|FEATURES|mexW|multidrug|mexW	1	36.5	CTOTU47928
ADEB	NODE_34_length_100477_cov_2.978521	multidrug	gi:835267813:ref:WP_047428207.1:|FEATURES|adeB|multidrug|adeB	0.977322498	33.7	CTOTU47928
VANW	NODE_47_length_80542_cov_3.237144	glycopeptide	gi:672937864:gb:AIK22068.1:|FEATURES|vanW|glycopeptide|vanW	0.99975383	33.8	CTOTU47928
VANR	NODE_8_length_221269_cov_3.327651	glycopeptide	AF155139.2.gene2.p01|FEATURES|vanR|glycopeptide|vanR	0.835550942	39.3	CTOTU47928
BACA	NODE_60_length_64439_cov_3.334012	bacitracin	ZP_04055725|FEATURES|bacA|bacitracin|bacA	1	47.8	CTOTU47928
MTRA	NODE_91_length_46898_cov_3.419764	multidrug	CCP46065.1|FEATURES|mtrA|multidrug|mtrA	0.879937199	40.7	CTOTU47928
MULTIDRUG_ABC_TRANSPORTER	NODE_88_length_48348_cov_3.160292	multidrug	gi:686225163:ref:WP_031824335.1:|FEATURES|multidrug_ABC_transporter|multidrug|multidrug_ABC_transporter	0.99993944	34.8	CTOTU47928
VANR	NODE_76_length_55618_cov_3.754279	glycopeptide	AF155139.2.gene2.p01|FEATURES|vanR|glycopeptide|vanR	0.999999912	33	CTOTU47928
EMRA	NODE_140_length_22921_cov_3.506647	multidrug	gi:857775939:emb:CRL64640.1:|FEATURES|emrA|multidrug|emrA	0.998681588	34.4	CTOTU47928
CHLORAMPHENICOL_EXPORTER	NODE_58_length_68390_cov_2.897344	phenicol	U09991.1.gene2.p01|FEATURES|chloramphenicol_exporter|phenicol|chloramphenicol_exporter	0.989449678	33.8	CTOTU47928
MARR	NODE_123_length_29530_cov_3.630195	multidrug	gi:496844370:ref:WP_009383154.1:|FEATURES|marR|multidrug|marR	0.999999998	35.3	CTOTU47928
STAPHYLOCOCCUS_MUPA_CONFERRING_RESISTANCE_TO_MUPIROCIN	NODE_172_length_27087_cov_2.776672	mupirocin	CAA53189|FEATURES|Staphylococcus_mupA_conferring_resistance_to_mupirocin|mupirocin|Staphylococcus_mupA_conferring_resistance_to_mupirocin	0.996795115	44.2	CTOTU47833
AADE	NODE_401_length_13028_cov_2.525784	aminoglycoside	JQ861959.1.gene5.p01|FEATURES|aadE|aminoglycoside|aadE	1	38.8	CTOTU47833
VANW	NODE_46_length_73664_cov_2.635194	glycopeptide	gi:1036489672:emb:SAM46405.1:|FEATURES|vanW|glycopeptide|vanW	0.999999914	32.6	CTOTU47833
VANRI	NODE_136_length_31704_cov_2.678442	glycopeptide	WP_011461303.1|FEATURES|vanRI|glycopeptide|vanRI	0.999920807	46	CTOTU47833
MULTIDRUG_ABC_TRANSPORTER	NODE_352_length_14690_cov_2.420499	multidrug	gi:446519906:ref:WP_000597252.1:|FEATURES|multidrug_ABC_transporter|multidrug|multidrug_ABC_transporter	0.999747463	35.7	CTOTU47833
VAND	NODE_155_length_28702_cov_2.766538	glycopeptide	AAD51059|FEATURES|vanD|glycopeptide|vanD	0.952523472	30.9	CTOTU47833
ARLS	NODE_440_length_12193_cov_2.558824	multidrug	YP_499945.1|FEATURES|arlS|multidrug|arlS	0.99650958	32.7	CTOTU47833
RPSD_(RAMA_OR_SUD2)	NODE_207_length_23648_cov_2.573729	unclassified	AB158573.gene.p01|FEATURES|rpsD_(ramA_or_sud2)|unclassified|rpsD_(ramA_or_sud2)	0.990679303	34.9	CTOTU47833
VANA	NODE_186_length_25926_cov_2.739129	glycopeptide	AAM77886|FEATURES|vanA|glycopeptide|vanA	1	34.8	CTOTU47833
BCRA	NODE_68_length_51977_cov_2.625438	bacitracin	gi:447057509:ref:WP_001134765.1:|FEATURES|bcrA|bacitracin|bcrA	0.999878493	35.1	CTOTU47833
CFRC	NODE_64_length_55181_cov_2.651471	phenicol	YP_001255356.1|FEATURES|cfrC|phenicol|cfrC	0.999723747	34.6	CTOTU47833
VANR	NODE_213_length_22970_cov_2.731006	glycopeptide	gi:1028850587:ref:WP_064019550.1:|FEATURES|vanR|glycopeptide|vanR	0.999468526	35.1	CTOTU47833
ESCHERICHIA_COLI_LAMB	NODE_37_length_134784_cov_18.005351	multidrug	BAB38442|FEATURES|Escherichia_coli_LamB|multidrug|Escherichia_coli_LamB	0.999999859	89.9	CTOTU48015
MACB	NODE_2_length_1135768_cov_16.816235	MLS	gi:1031833294:ref:WP_064159420.1:|FEATURES|macB|MLS|macB	1	88.7	CTOTU48015
MEXX	NODE_210_length_14300_cov_19.177255	multidrug	gi:740423377:ref:WP_038256086.1:|FEATURES|mexX|multidrug|mexX	1	99.7	CTOTU48015
KASUGAMYCIN_RESISTANCE_PROTEIN_KSGA	NODE_8_length_488761_cov_17.891833	aminoglycoside	YP_001454848|FEATURES|kasugamycin_resistance_protein_ksgA|aminoglycoside|kasugamycin_resistance_protein_ksgA	0.999999993	91.6	CTOTU48015
EMRB	NODE_63_length_84200_cov_17.258637	multidrug	gi:493870778:ref:WP_006817302.1:|FEATURES|emrB|multidrug|emrB	0.99999081	100	CTOTU48015
SDIA	NODE_3_length_837123_cov_16.968877	unclassified	gi:556286392:ref:WP_023290280.1:|FEATURES|sdiA|unclassified|sdiA	0.999973318	86.1	CTOTU48015
TOLC	NODE_8_length_256260_cov_20.398927	multidrug	gi:295097552:emb:CBK86642.1:|FEATURES|TolC|multidrug|TolC	1	100	CTOTU49694
ACRB	NODE_12_length_193887_cov_20.794466	multidrug	ZP_02346647|FEATURES|acrB|multidrug|acrB	0.999999966	87.8	CTOTU49694
MEXF	NODE_4_length_394865_cov_20.093435	multidrug	gi:514421161:ref:WP_016568324.1:|FEATURES|mexF|multidrug|mexF	1	41.5	CTOTU49694
YKKD	NODE_100_length_37533_cov_37.447009	multidrug	gi:489421661:ref:WP_003327389.1:|FEATURES|ykkD|multidrug|ykkD	0.999996736	43.6	CTOTU49694
DFRA3	NODE_3_length_465350_cov_20.418904	diaminopyrimidine	AAA25550.1|FEATURES|dfrA3|diaminopyrimidine|dfrA3	0.999999896	53.1	CTOTU49694
OMPF	NODE_1_length_1130112_cov_19.486194	multidrug	gi:515954236:ref:WP_017384819.1:|FEATURES|ompF|multidrug|ompF	0.999999215	100	CTOTU49694
MDTL	NODE_9_length_244384_cov_21.537783	multidrug	YP_001451669|FEATURES|mdtL|multidrug|mdtL	1	76.9	CTOTU49694
EMRR	NODE_18_length_162040_cov_20.564083	fluoroquinolone	NP_417169.1|FEATURES|emrR|fluoroquinolone|emrR	0.959829056	94.9	CTOTU49694
VANR	NODE_15_length_180490_cov_20.218466	glycopeptide	KF478993.1.gene8.p01|FEATURES|vanR|glycopeptide|vanR	0.999847979	36.5	CTOTU49694
BAES	NODE_2_length_688200_cov_19.913597	multidrug	BAA15934.1|FEATURES|baeS|multidrug|baeS	0.999829907	86.5	CTOTU49694
VANR	NODE_6_length_460601_cov_23.606780	glycopeptide	CAB61229|FEATURES|vanR|glycopeptide|vanR	0.99951307	37.4	CTOTU50278
MEXE	NODE_4_length_585521_cov_21.571261	multidrug	gi:691074807:ref:WP_032014727.1:|FEATURES|mexE|multidrug|mexE	1	31	CTOTU50278
TETA	NODE_2_length_673756_cov_22.221793	tetracycline	gi:1004697845:gb:AMP48040.1:|FEATURES|tetA|tetracycline|tetA	1	41.1	CTOTU50278
ROSA	NODE_29_length_108307_cov_23.042438	fosmidomycin	YP_001401993|FEATURES|rosA|fosmidomycin|rosA	0.998830191	55.9	CTOTU50278
VGAE	NODE_16_length_230089_cov_21.703796	MLS	FR772051.1.gene9.p01|FEATURES|vgaE|MLS|vgaE	1	33.8	CTOTU50278
POXTA	NODE_7_length_423185_cov_22.755380	multidrug	AVI44920.1|FEATURES|poxtA|multidrug|poxtA	0.99995422	30.9	CTOTU50278
SUL4	NODE_11_length_370515_cov_23.314118	sulfonamide	WP_102607457.1|FEATURES|sul4|sulfonamide|sul4	0.999935608	42.6	CTOTU50278
MULTIDRUG_ABC_TRANSPORTER	NODE_3_length_663041_cov_22.113372	multidrug	gi:686225163:ref:WP_031824335.1:|FEATURES|multidrug_ABC_transporter|multidrug|multidrug_ABC_transporter	0.999976181	34.8	CTOTU50278
MAJOR_FACILITATOR_SUPERFAMILY_TRANSPORTER	NODE_66_length_50879_cov_21.222001	multidrug	CP001918.1.gene2931.p01|FEATURES|major_facilitator_superfamily_transporter|multidrug|major_facilitator_superfamily_transporter	0.998160848	33.7	CTOTU50278
ROSA	NODE_19_length_176943_cov_20.559823	fosmidomycin	YP_001401993|FEATURES|rosA|fosmidomycin|rosA	0.999274644	60	CTOTU50278
MAJOR_FACILITATOR_SUPERFAMILY_TRANSPORTER	NODE_10_length_188581_cov_44.075618	multidrug	NC_010410.6002639.p01|FEATURES|major_facilitator_superfamily_transporter|multidrug|major_facilitator_superfamily_transporter	0.999998759	49.7	CTOTU47685
VANH	NODE_2_length_546784_cov_43.923609	glycopeptide	AF155139.2.gene6.p01|FEATURES|vanH|glycopeptide|vanH	0.999999998	36.3	CTOTU47685
PATA	NODE_28_length_76280_cov_44.411309	fluoroquinolone	NP_417544.5|FEATURES|patA|fluoroquinolone|patA	0.945491174	33.6	CTOTU47685
BCRA	NODE_8_length_260923_cov_44.636839	bacitracin	gi:445996719:ref:WP_000074574.1:|FEATURES|bcrA|bacitracin|bcrA	0.813571905	30.3	CTOTU47685
MUXC	NODE_1_length_709563_cov_41.142168	multidrug	NP_251216.1|FEATURES|MuxC|multidrug|MuxC	1	58.9	CTOTU47685
MEXW	NODE_4_length_411700_cov_43.112315	multidrug	YP_001186705|FEATURES|mexW|multidrug|mexW	1	83.5	CTOTU47685
TETR	NODE_7_length_321093_cov_42.662953	tetracycline	gi:518288732:ref:WP_019458940.1:|FEATURES|tetR|tetracycline|tetR	1	41.1	CTOTU47685
COB(I)ALAMIN_ADENOLSYLTRANSFERASE	NODE_3_length_444633_cov_42.011127	unclassified	gi:447201637:ref:WP_001278893.1:|FEATURES|cob(I)alamin_adenolsyltransferase|unclassified|cob(I)alamin_adenolsyltransferase	0.999999987	50	CTOTU47685
BCRA	NODE_31_length_70613_cov_40.664673	bacitracin	gi:447057509:ref:WP_001134765.1:|FEATURES|bcrA|bacitracin|bcrA	0.999999927	35	CTOTU47685
MEXA	NODE_11_length_151681_cov_45.492580	multidrug	gi:310884242:gb:EFQ42836.1:|FEATURES|mexA|multidrug|mexA	1	64.1	CTOTU47685
OMPR	NODE_6_length_354964_cov_44.925572	multidrug	gi:909830386:gb:AKU13184.1:|FEATURES|ompR|multidrug|ompR	0.996828964	44.9	CTOTU47685
MTRA	NODE_488_length_11719_cov_2.297497	multidrug	CCP46065.1|FEATURES|mtrA|multidrug|mtrA	0.999390198	47.2	CTOTU47681
BCRA	NODE_2613_length_2335_cov_2.197368	bacitracin	gi:542061059:gb:ERI11611.1:|FEATURES|bcrA|bacitracin|bcrA	0.999999983	37	CTOTU47681
SMER	NODE_661_length_8726_cov_2.457848	multidrug	AAD51348.1|FEATURES|smeR|multidrug|smeR	0.998272644	33.9	CTOTU47681
BACA	NODE_824_length_7236_cov_2.274474	bacitracin	ZP_02635322|FEATURES|bacA|bacitracin|bacA	1	59.4	CTOTU47681
BCRA	NODE_1225_length_5206_cov_2.431761	bacitracin	YP_001373621|FEATURES|bcrA|bacitracin|bcrA	0.845156157	38.8	CTOTU47681
TETP	NODE_878_length_6863_cov_2.170975	tetracycline	NP_348076|FEATURES|tetP|tetracycline|tetP	1	37.6	CTOTU47681
TETA(48)	NODE_1142_length_5558_cov_2.062875	tetracycline	APB03214.1|FEATURES|tetA(48)|tetracycline|tetA(48)	0.941693434	32.2	CTOTU47681
MACB	NODE_973_length_3507_cov_6.016802	MLS	AAV85982.1|FEATURES|macB|MLS|macB	1	56.6	CTOTU47189
VAND	NODE_1317_length_2085_cov_3.798030	glycopeptide	gi:1002798395:gb:AMN85478.1:|FEATURES|vanD|glycopeptide|vanD	1	39.3	CTOTU47189
BICYCLOMYCIN-MULTIDRUG_EFFLUX_PROTEIN_BCR	NODE_223_length_12266_cov_6.407829	multidrug	YP_002147194|FEATURES|bicyclomycin-multidrug_efflux_protein_bcr|multidrug|bicyclomycin-multidrug_efflux_protein_bcr	0.999999983	33.2	CTOTU47189
OQXB	NODE_247_length_11501_cov_5.778962	multidrug	YP_001693238|FEATURES|oqxB|multidrug|oqxB	0.999999996	78.6	CTOTU47189
EMRB	NODE_98_length_19253_cov_5.452599	multidrug	gi:928870254:ref:WP_053909077.1:|FEATURES|emrB|multidrug|emrB	0.999990207	31.6	CTOTU47189
MEXH	NODE_825_length_4344_cov_5.596876	multidrug	gi:685983188:ref:WP_031690361.1:|FEATURES|mexH|multidrug|mexH	0.999999985	32.3	CTOTU47189
MULTIDRUG_ABC_TRANSPORTER	NODE_236_length_11865_cov_6.471211	multidrug	gi:664556405:ref:WP_031071225.1:|FEATURES|multidrug_ABC_transporter|multidrug|multidrug_ABC_transporter	0.99999069	32.1	CTOTU47189
VANR	NODE_1258_length_2316_cov_4.735958	glycopeptide	ABB53349|FEATURES|vanR|glycopeptide|vanR	0.997900435	40	CTOTU47189
MDTA	NODE_313_length_9933_cov_5.972059	multidrug	CP001918.1.gene3439.p01|FEATURES|mdtA|multidrug|mdtA	0.999157807	49.6	CTOTU47189
SMEE	NODE_453_length_7519_cov_6.415729	multidrug	CAG34257|FEATURES|smeE|multidrug|smeE	1	87.6	CTOTU47189
GOLS	NODE_41_length_33609_cov_5.894618	multidrug	NP_459349.1|FEATURES|golS|multidrug|golS	0.997775616	37.3	CTOTU47189
VANR	NODE_462_length_7433_cov_5.598807	glycopeptide	AF155139.2.gene2.p01|FEATURES|vanR|glycopeptide|vanR	0.995169217	42.9	CTOTU47189
ROSA	NODE_739_length_4979_cov_5.935621	fosmidomycin	ZP_04621517|FEATURES|rosA|fosmidomycin|rosA	0.999274644	64	CTOTU47189
CHLORAMPHENICOL_EXPORTER	NODE_221_length_12307_cov_6.097617	phenicol	U09991.1.gene2.p01|FEATURES|chloramphenicol_exporter|phenicol|chloramphenicol_exporter	0.999990393	37.5	CTOTU47189
EMRA	NODE_535_length_6558_cov_6.410734	multidrug	gi:930176935:ref:WP_054177683.1:|FEATURES|emrA|multidrug|emrA	0.999164271	36.9	CTOTU47189
TLCC	NODE_4_length_292367_cov_10.392167	MLS	M57437.gene.p01|FEATURES|tlcC|MLS|tlcC	0.999676198	33.2	CTOTU48745
PATA	NODE_2_length_329757_cov_11.028407	fluoroquinolone	NP_417544.5|FEATURES|patA|fluoroquinolone|patA	0.961854886	31.2	CTOTU48745
VANR	NODE_34_length_97117_cov_10.622149	glycopeptide	gi:950233763:ref:WP_057277726.1:|FEATURES|vanR|glycopeptide|vanR	0.999979483	68.3	CTOTU48745
MULTIDRUG_ABC_TRANSPORTER	NODE_68_length_39897_cov_11.064128	multidrug	gi:764446018:ref:WP_044369325.1:|FEATURES|multidrug_ABC_transporter|multidrug|multidrug_ABC_transporter	0.999999989	37.1	CTOTU48745
EFRA	NODE_24_length_127521_cov_11.162530	multidrug	CDO61513.1|FEATURES|efrA|multidrug|efrA	0.999996835	40.7	CTOTU48745
MUXC	NODE_310_length_14015_cov_4.431734	multidrug	NP_251216.1|FEATURES|MuxC|multidrug|MuxC	0.999999978	59	CTOTU48161
OPRN	NODE_292_length_14937_cov_4.102338	multidrug	gi:553765230:ref:WP_023097551.1:|FEATURES|oprN|multidrug|oprN	1	34.4	CTOTU48161
MDTN	NODE_704_length_6928_cov_4.548232	multidrug	gi:754653900:ref:WP_042037551.1:|FEATURES|mdtN|multidrug|mdtN	1	30.9	CTOTU48161
VANH	NODE_385_length_11724_cov_4.157169	glycopeptide	gi:746609237:ref:WP_039635344.1:|FEATURES|vanH|glycopeptide|vanH	0.999975026	31.5	CTOTU48161
BACTERIAL_REGULATORY_PROTEIN_LUXR	NODE_150_length_26585_cov_4.649416	unclassified	CP000034.1.gene4477.p01|FEATURES|bacterial_regulatory_protein_LuxR|unclassified|bacterial_regulatory_protein_LuxR	0.99846585	35.9	CTOTU48161
EPTA	NODE_170_length_22567_cov_4.197406	peptide	BAE78116.1|FEATURES|eptA|peptide|eptA	0.998186892	41.6	CTOTU48161
VANRI	NODE_363_length_12370_cov_4.367519	glycopeptide	WP_011461303.1|FEATURES|vanRI|glycopeptide|vanRI	0.980307215	42.1	CTOTU48161
TRIA	NODE_1812_length_2276_cov_3.737055	triclosan	NP_248846.1|FEATURES|TriA|triclosan|TriA	0.999932621	56.7	CTOTU48161
MDTK	NODE_576_length_8386_cov_4.402713	multidrug	gi:558088995:ref:WP_023481339.1:|FEATURES|mdtK|multidrug|mdtK	1	33.5	CTOTU48161
MULTIDRUG_ABC_TRANSPORTER	NODE_636_length_7675_cov_5.014173	multidrug	gi:446519883:ref:WP_000597229.1:|FEATURES|multidrug_ABC_transporter|multidrug|multidrug_ABC_transporter	0.999999987	30.6	CTOTU48161
SMER	NODE_998_length_4954_cov_4.348234	multidrug	AAD51348.1|FEATURES|smeR|multidrug|smeR	0.999465921	45.4	CTOTU48161
RPSD_(RAMA_OR_SUD2)	NODE_1624_length_2679_cov_4.060976	unclassified	AB158573.gene.p01|FEATURES|rpsD_(ramA_or_sud2)|unclassified|rpsD_(ramA_or_sud2)	0.990679303	65.7	CTOTU48161
OPRM	NODE_808_length_6141_cov_4.444791	multidrug	NC_002516.2.877851.p01|FEATURES|oprM|multidrug|oprM	1	67.9	CTOTU48161
VANR	NODE_1287_length_3758_cov_4.804753	glycopeptide	gi:506987090:ref:WP_016078505.1:|FEATURES|vanR|glycopeptide|vanR	0.99784063	49.4	CTOTU48161
BCRA	NODE_729_length_6742_cov_4.313594	bacitracin	gi:447057509:ref:WP_001134765.1:|FEATURES|bcrA|bacitracin|bcrA	0.999999975	32	CTOTU48161
VANR	NODE_1465_length_3129_cov_4.114834	glycopeptide	gi:953999146:ref:WP_058083598.1:|FEATURES|vanR|glycopeptide|vanR	0.999999885	39.6	CTOTU48161
MEXA	NODE_1149_length_4289_cov_4.692962	multidrug	gi:730328506:ref:WP_033986417.1:|FEATURES|mexA|multidrug|mexA	0.9999928	31.1	CTOTU48161
VAND	NODE_627_length_7719_cov_4.914144	glycopeptide	AAD41881|FEATURES|vanD|glycopeptide|vanD	0.89178751	31.9	CTOTU48161
EMRB	NODE_290_length_15060_cov_4.292236	multidrug	gi:661298237:ref:WP_029991091.1:|FEATURES|emrB|multidrug|emrB	0.998586513	51.5	CTOTU48161
SDIA	NODE_1173_length_4175_cov_4.093689	unclassified	gi:493864421:ref:WP_006811138.1:|FEATURES|sdiA|unclassified|sdiA	1	31.5	CTOTU48161
VANRI	NODE_39_length_118468_cov_67.835846	glycopeptide	WP_011461303.1|FEATURES|vanRI|glycopeptide|vanRI	0.999999996	50.9	CTOTU50023
VANR	NODE_3_length_561739_cov_73.967202	glycopeptide	ABB53349|FEATURES|vanR|glycopeptide|vanR	0.969515745	82.5	CTOTU50023
KASUGAMYCIN_RESISTANCE_PROTEIN_KSGA	NODE_67_length_78099_cov_76.982856	aminoglycoside	A7FMC1|FEATURES|kasugamycin_resistance_protein_ksgA|aminoglycoside|kasugamycin_resistance_protein_ksgA	0.999999993	51.5	CTOTU50023
TAEA	NODE_1_length_607581_cov_77.166849	pleuromutilin	APB03219.1|FEATURES|TaeA|pleuromutilin|TaeA	0.918721069	30.1	CTOTU50023
VANR	NODE_221_length_20998_cov_75.240510	glycopeptide	KF478993.1.gene8.p01|FEATURES|vanR|glycopeptide|vanR	0.999957905	42	CTOTU50023
BCRA	NODE_136_length_34516_cov_72.008299	bacitracin	gi:447057509:ref:WP_001134765.1:|FEATURES|bcrA|bacitracin|bcrA	0.999999921	35	CTOTU50023
MULTIDRUG_ABC_TRANSPORTER	NODE_5_length_521728_cov_75.701495	multidrug	gi:686372381:ref:WP_031896424.1:|FEATURES|multidrug_ABC_transporter|multidrug|multidrug_ABC_transporter	0.999997198	41.1	CTOTU50023
TRIC	NODE_38_length_127923_cov_71.475897	triclosan	NP_248848.1|FEATURES|TriC|triclosan|TriC	0.999626149	79.3	CTOTU50023
MULTIDRUG_ABC_TRANSPORTER	NODE_16_length_209921_cov_72.127882	multidrug	gi:943909899:ref:WP_055545300.1:|FEATURES|multidrug_ABC_transporter|multidrug|multidrug_ABC_transporter	0.999992207	33.6	CTOTU50023
BAER	NODE_37_length_129293_cov_71.215300	multidrug	YP_490321.1|FEATURES|baeR|multidrug|baeR	0.977875965	30.5	CTOTU50023
MEXW	NODE_115_length_39342_cov_75.888869	multidrug	YP_001186705|FEATURES|mexW|multidrug|mexW	1	83.7	CTOTU50023
MEXE	NODE_20_length_184606_cov_73.492536	multidrug	gi:959900679:ref:WP_058167630.1:|FEATURES|mexE|multidrug|mexE	1	73.4	CTOTU50023
MULTIDRUG_ABC_TRANSPORTER	NODE_53_length_101704_cov_80.545150	multidrug	gi:686127900:ref:WP_031771561.1:|FEATURES|multidrug_ABC_transporter|multidrug|multidrug_ABC_transporter	0.999986618	30.3	CTOTU50023
VANB	NODE_575_length_15495_cov_16.985751	glycopeptide	gi:498515088:ref:WP_010815295.1:|FEATURES|vanB|glycopeptide|vanB	0.99999948	31.7	CTOTU47305
BURKHOLDERIA_PSEUDOMALLEI_OMP38	NODE_104_length_52477_cov_20.476041	beta-lactam	AAP82271|FEATURES|Burkholderia_pseudomallei_Omp38|beta-lactam|Burkholderia_pseudomallei_Omp38	0.994486514	31.5	CTOTU47305
MCR-5	NODE_588_length_15125_cov_14.179098	peptide	ATU90148.1|FEATURES|MCR-5|peptide|MCR-5	0.998186892	37.5	CTOTU47305
PENA	NODE_1085_length_7659_cov_18.669253	beta-lactam	gi:32345914:gb:AAM97251.1:|FEATURES|penA|beta-lactam|penA	1	44.4	CTOTU47305
MARR	NODE_488_length_18248_cov_13.449404	multidrug	gi:496844370:ref:WP_009383154.1:|FEATURES|marR|multidrug|marR	0.999999458	34.6	CTOTU47305
ABES	NODE_175_length_38722_cov_16.949931	multidrug	NC_010410.6003348.p01|FEATURES|abeS|multidrug|abeS	0.995789599	61.8	CTOTU47305
YKKD	NODE_2046_length_3457_cov_11.685773	multidrug	gi:489421661:ref:WP_003327389.1:|FEATURES|ykkD|multidrug|ykkD	0.999943789	45.5	CTOTU47305
VANRI	NODE_509_length_17448_cov_14.118266	glycopeptide	WP_011461303.1|FEATURES|vanRI|glycopeptide|vanRI	0.999817707	46.6	CTOTU47305
TETA(48)	NODE_134_length_45676_cov_18.623397	tetracycline	APB03214.1|FEATURES|tetA(48)|tetracycline|tetA(48)	0.935223968	35.5	CTOTU47305
TAEA	NODE_58_length_79358_cov_5.663392	pleuromutilin	APB03219.1|FEATURES|TaeA|pleuromutilin|TaeA	0.930815282	31	CTOTU49693
VAND	NODE_16_length_180225_cov_5.714020	glycopeptide	AAD41881|FEATURES|vanD|glycopeptide|vanD	0.999999966	94.2	CTOTU49693
NMCR	NODE_42_length_112249_cov_6.317165	beta-lactam	CAA79966.1|FEATURES|NmcR|beta-lactam|NmcR	0.996336872	33.6	CTOTU49693
TAEA	NODE_263_length_11150_cov_5.465255	pleuromutilin	APB03219.1|FEATURES|TaeA|pleuromutilin|TaeA	0.987119217	30.4	CTOTU49693
TETR	NODE_28_length_137935_cov_5.688809	tetracycline	gi:510932763:ref:WP_016253089.1:|FEATURES|tetR|tetracycline|tetR	0.980740307	37.9	CTOTU49693
ESCHERICHIA_COLI_MIPA	NODE_57_length_79913_cov_5.596283	multidrug	NP_310518|FEATURES|Escherichia_coli_mipA|multidrug|Escherichia_coli_mipA	0.995013156	40.7	CTOTU49693
PATA	NODE_55_length_81568_cov_6.138800	fluoroquinolone	NP_417544.5|FEATURES|patA|fluoroquinolone|patA	0.961854886	32.8	CTOTU49693
EMRA	NODE_52_length_90937_cov_5.775489	multidrug	gi:495778000:ref:WP_008502579.1:|FEATURES|emrA|multidrug|emrA	0.999674664	88.9	CTOTU49693
VANR	NODE_14_length_188288_cov_5.429303	glycopeptide	ABB53349|FEATURES|vanR|glycopeptide|vanR	0.999976659	36.3	CTOTU49693
VANG	NODE_38_length_116693_cov_5.611996	glycopeptide	gi:752682279:ref:WP_041330231.1:|FEATURES|vanG|glycopeptide|vanG	1	61.3	CTOTU49693
BCRA	NODE_50_length_95028_cov_6.453761	bacitracin	gi:507035724:ref:WP_016107411.1:|FEATURES|bcrA|bacitracin|bcrA	0.999999975	32.1	CTOTU49693
BACA	NODE_69_length_59388_cov_5.694858	bacitracin	YP_001436495|FEATURES|bacA|bacitracin|bacA	1	93	CTOTU49693
MDTH	NODE_54_length_81797_cov_6.126275	multidrug	gi:673533043:emb:CDZ83746.1:|FEATURES|mdtH|multidrug|mdtH	1	86.3	CTOTU49693
VGAC	NODE_22_length_145759_cov_5.663139	MLS	AMP35312.1|FEATURES|vgaC|MLS|vgaC	0.999696741	93.3	CTOTU49693
MDTM	NODE_85_length_43620_cov_5.827820	multidrug	gi:554963100:ref:WP_023207486.1:|FEATURES|mdtM|multidrug|mdtM	1	78.2	CTOTU49693
CYSTATHIONINE_BETA-LYASE_PATB	NODE_32_length_133235_cov_5.559911	unclassified	gi:489865503:ref:WP_003769095.1:|FEATURES|cystathionine_beta-lyase_patB|unclassified|cystathionine_beta-lyase_patB	0.999998508	33.4	CTOTU49693
MULTIDRUG_ABC_TRANSPORTER	NODE_520_length_15365_cov_7.210189	multidrug	gi:640499891:ref:WP_024937220.1:|FEATURES|multidrug_ABC_transporter|multidrug|multidrug_ABC_transporter	0.999998675	37.4	CTOTU50877
EFRB	NODE_1129_length_7400_cov_8.711096	multidrug	CDO61516.1|FEATURES|efrB|multidrug|efrB	0.999921644	97.6	CTOTU50877
TAEA	NODE_1125_length_7436_cov_9.235063	pleuromutilin	APB03219.1|FEATURES|TaeA|pleuromutilin|TaeA	0.973965201	36.3	CTOTU50877
EFRA	NODE_656_length_12480_cov_7.958793	multidrug	CDO61513.1|FEATURES|efrA|multidrug|efrA	0.944944477	34.3	CTOTU50877
EMRB-QACA_FAMILY_MAJOR_FACILITATOR_TRANSPORTER	NODE_1541_length_5308_cov_8.723206	multidrug	AE016830.1.gene768.p01|FEATURES|EmrB-QacA_family_major_facilitator_transporter|multidrug|EmrB-QacA_family_major_facilitator_transporter	0.99999941	99.6	CTOTU50877
VANRI	NODE_2493_length_3025_cov_7.146128	glycopeptide	WP_011461303.1|FEATURES|vanRI|glycopeptide|vanRI	0.999986126	47.6	CTOTU50877
MDTG	NODE_833_length_9732_cov_8.618787	multidrug	YP_002740275|FEATURES|mdtG|multidrug|mdtG	1	52.5	CTOTU50877
EFRA	NODE_1763_length_4605_cov_8.634725	multidrug	CDO61513.1|FEATURES|efrA|multidrug|efrA	0.960789735	42.8	CTOTU50877
VANL	NODE_1158_length_7212_cov_8.792092	glycopeptide	ABX54687.1|FEATURES|vanL|glycopeptide|vanL	1	35.9	CTOTU50877
MULTIDRUG_ABC_TRANSPORTER	NODE_3541_length_1945_cov_6.212698	multidrug	gi:686372381:ref:WP_031896424.1:|FEATURES|multidrug_ABC_transporter|multidrug|multidrug_ABC_transporter	1	35.1	CTOTU50877
PENA	NODE_56_length_64974_cov_5.094472	beta-lactam	gi:32345902:gb:AAM97245.1:|FEATURES|penA|beta-lactam|penA	1	41.5	CTOTU49959
OPRN	NODE_66_length_58302_cov_4.599739	multidrug	gi:553795209:ref:WP_023125875.1:|FEATURES|oprN|multidrug|oprN	1	35.9	CTOTU49959
VANR	NODE_100_length_36634_cov_4.415922	glycopeptide	gi:950233763:ref:WP_057277726.1:|FEATURES|vanR|glycopeptide|vanR	0.964138115	36.2	CTOTU49959
VANH	NODE_85_length_46504_cov_4.558139	glycopeptide	DQ018711.1.gene4.p01|FEATURES|vanH|glycopeptide|vanH	0.999988196	30.9	CTOTU49959
TRIC	NODE_175_length_19409_cov_4.993231	triclosan	NP_248848.1|FEATURES|TriC|triclosan|TriC	0.999626149	69.4	CTOTU49959
VANR	NODE_119_length_31000_cov_4.554661	glycopeptide	FJ349556.1.gene2.p01|FEATURES|vanR|glycopeptide|vanR	0.998251	42.1	CTOTU49959
MACA	NODE_88_length_43341_cov_4.851453	MLS	gi:1016518362:ref:WP_063098100.1:|FEATURES|macA|MLS|macA	1	50.3	CTOTU49959
APH(6)-I	NODE_52_length_66457_cov_4.521731	aminoglycoside	X01702.1.gene3.p1|FEATURES|aph(6)-I|aminoglycoside|aph(6)-I	0.999984982	49.2	CTOTU49959
BACTERIAL_REGULATORY_PROTEIN_LUXR	NODE_142_length_25487_cov_4.511285	unclassified	CP000034.1.gene4477.p01|FEATURES|bacterial_regulatory_protein_LuxR|unclassified|bacterial_regulatory_protein_LuxR	0.958236803	30.8	CTOTU49959
EMRB	NODE_223_length_12538_cov_4.541617	multidrug	gi:496192662:ref:WP_008914998.1:|FEATURES|emrB|multidrug|emrB	0.99278245	33.1	CTOTU49959
SMES	NODE_114_length_32047_cov_4.953488	multidrug	AAD51347.1|FEATURES|smeS|multidrug|smeS	0.999662382	94.6	CTOTU49959
YKKC	NODE_42_length_80323_cov_4.803471	multidrug	gi:307606148:emb:CBI42519.1:|FEATURES|ykkC|multidrug|ykkC	0.999999422	34.5	CTOTU49959
BLAI	NODE_44_length_79055_cov_4.895557	beta-lactam	EF540343.1.gene2.p01|FEATURES|blaI|beta-lactam|blaI	0.999934547	36.9	CTOTU49959
SMEE	NODE_101_length_36342_cov_4.709180	multidrug	CAG34257|FEATURES|smeE|multidrug|smeE	1	98.9	CTOTU49959
TLCC	NODE_191_length_17009_cov_4.823463	MLS	M57437.gene.p01|FEATURES|tlcC|MLS|tlcC	0.999907385	31.3	CTOTU49959
TAEA	NODE_12_length_268240_cov_27.123206	pleuromutilin	APB03219.1|FEATURES|TaeA|pleuromutilin|TaeA	0.976899821	31.5	CTOTU49472
VANG	NODE_64_length_81307_cov_26.659368	glycopeptide	gi:752682279:ref:WP_041330231.1:|FEATURES|vanG|glycopeptide|vanG	1	41	CTOTU49472
CPXA	NODE_28_length_156104_cov_27.391922	aminoglycoside:aminocoumarin	NP_312864.1|FEATURES|cpxA|aminoglycoside:aminocoumarin|cpxA	0.990189412	93.9	CTOTU49472
OMPF	NODE_14_length_250408_cov_26.219027	multidrug	gi:447175109:ref:WP_001252365.1:|FEATURES|ompF|multidrug|ompF	1	62.4	CTOTU49472
ACRB	NODE_7_length_421753_cov_27.159427	multidrug	ZP_03222019|FEATURES|acrB|multidrug|acrB	0.999999996	81.6	CTOTU49472
CHRB	NODE_63_length_82392_cov_26.415694	MLS	AAS79458.1|FEATURES|chrB|MLS|chrB	0.999999866	36.8	CTOTU49472
BACA	NODE_20_length_195291_cov_26.944780	bacitracin	YP_001178170|FEATURES|bacA|bacitracin|bacA	1	53.9	CTOTU49472
VANR	NODE_107_length_41963_cov_27.089673	glycopeptide	FJ872411.1.gene44.p01|FEATURES|vanR|glycopeptide|vanR	0.998475914	78.7	CTOTU49472
CHLORAMPHENICOL_EXPORTER	NODE_83_length_60094_cov_26.216409	phenicol	U09991.1.gene2.p01|FEATURES|chloramphenicol_exporter|phenicol|chloramphenicol_exporter	0.999990393	36.1	CTOTU49472
ROSA	NODE_23_length_181385_cov_27.230535	fosmidomycin	YP_001477378|FEATURES|rosA|fosmidomycin|rosA	0.999274644	75.4	CTOTU49472
VANR	NODE_19_length_215276_cov_25.347118	glycopeptide	ABB53349|FEATURES|vanR|glycopeptide|vanR	0.999999974	38.6	CTOTU49472
MULTIDRUG_ABC_TRANSPORTER	NODE_35_length_118057_cov_26.537821	multidrug	gi:686372381:ref:WP_031896424.1:|FEATURES|multidrug_ABC_transporter|multidrug|multidrug_ABC_transporter	0.999998417	34.2	CTOTU49472
OMPR	NODE_32_length_142381_cov_27.034983	multidrug	NC_008702.1.4607594.p01|FEATURES|ompR|multidrug|ompR	0.999999768	40.7	CTOTU49472
CAMP-REGULATORY_PROTEIN	NODE_9_length_373017_cov_27.480786	unclassified	gi:446164903:ref:WP_000242758.1:|FEATURES|cAMP-regulatory_protein|unclassified|cAMP-regulatory_protein	0.998216936	100	CTOTU49472
TRANSCRIPTIONAL_REGULATORY_PROTEIN_CPXR_CPXR	NODE_33_length_61289_cov_8.716546	unclassified	CP001138.1.gene4273.p01|FEATURES|transcriptional_regulatory_protein_CpxR_cpxR|unclassified|transcriptional_regulatory_protein_CpxR_cpxR	0.849438396	34.2	CTOTU47120
MUXA	NODE_54_length_47970_cov_7.252551	multidrug	NP_251218.1|FEATURES|MuxA|multidrug|MuxA	0.999999031	43.2	CTOTU47120
TOLC	NODE_610_length_7752_cov_7.730025	multidrug	gi:890454542:ref:WP_048887938.1:|FEATURES|TolC|multidrug|TolC	1	34.3	CTOTU47120
AADA	NODE_40_length_54463_cov_7.609782	aminoglycoside	NC_010558.1.6275994.p01|FEATURES|aadA|aminoglycoside|aadA	0.999999999	56.4	CTOTU47120
MEXT	NODE_473_length_10653_cov_7.640215	multidrug	gi:489246765:ref:WP_003154928.1:|FEATURES|mexT|multidrug|mexT	0.99998943	33.6	CTOTU47120
YKKC	NODE_32_length_62784_cov_7.965518	multidrug	gi:740643397:ref:WP_038428846.1:|FEATURES|ykkC|multidrug|ykkC	0.989499849	36.9	CTOTU47120
TETA(48)	NODE_99_length_35915_cov_6.879643	tetracycline	APB03214.1|FEATURES|tetA(48)|tetracycline|tetA(48)	0.993323121	31.1	CTOTU47120
ROSA	NODE_168_length_26392_cov_7.531913	fosmidomycin	ZP_04638972|FEATURES|rosA|fosmidomycin|rosA	0.999274644	66.6	CTOTU47120
MEXG	NODE_69_length_41459_cov_7.650469	multidrug	NP_252894.1|FEATURES|MexG|multidrug|MexG	0.993864883	57.4	CTOTU47120
MACB	NODE_3_length_108607_cov_7.717094	MLS	gi:835233765:ref:WP_047410073.1:|FEATURES|macB|MLS|macB	1	57.9	CTOTU47120
MEXI	NODE_1041_length_4550_cov_7.379310	multidrug	YP_001346277|FEATURES|mexI|multidrug|mexI	0.999999817	69.8	CTOTU47120
ACRB	NODE_291_length_17110_cov_7.479332	multidrug	CP002695.1.gene992.p01|FEATURES|acrB|multidrug|acrB	0.999999979	84.5	CTOTU47120
OQXA	NODE_127_length_30377_cov_7.758921	multidrug	YP_001693237.1|FEATURES|oqxA|multidrug|oqxA	0.999996813	46.2	CTOTU47120
OPMB	NODE_407_length_12924_cov_7.562903	multidrug	NP_251215.1|FEATURES|OpmB|multidrug|OpmB	1	56	CTOTU47120
MULTIDRUG_ABC_TRANSPORTER	NODE_14_length_79638_cov_7.855723	multidrug	gi:664556405:ref:WP_031071225.1:|FEATURES|multidrug_ABC_transporter|multidrug|multidrug_ABC_transporter	0.999990048	31.2	CTOTU47120
PVRR	NODE_316_length_16121_cov_6.793166	aminoglycoside	AAM15533.1|FEATURES|PvrR|aminoglycoside|PvrR	0.996450515	32	CTOTU47120
AAC(6')-IAK	NODE_15_length_78665_cov_7.405076	aminoglycoside	BAO21229.1|FEATURES|AAC(6')-Iak|aminoglycoside|AAC(6')-Iak	0.999999981	50	CTOTU47120
NMCR	NODE_86_length_38812_cov_7.380989	beta-lactam	CAA79966.1|FEATURES|NmcR|beta-lactam|NmcR	0.996336872	32	CTOTU47120
OMPR	NODE_720_length_6487_cov_7.093595	multidrug	NC_008702.1.4607594.p01|FEATURES|ompR|multidrug|ompR	0.932793343	50.4	CTOTU47120
VANR	NODE_70_length_41380_cov_7.637120	glycopeptide	gi:953999146:ref:WP_058083598.1:|FEATURES|vanR|glycopeptide|vanR	0.93823033	39.3	CTOTU47120
CHLORAMPHENICOL_EXPORTER	NODE_279_length_17823_cov_7.921432	phenicol	U09991.1.gene2.p01|FEATURES|chloramphenicol_exporter|phenicol|chloramphenicol_exporter	0.999990393	38.5	CTOTU47120
TETR	NODE_413_length_12692_cov_7.419245	tetracycline	gi:501022077:ref:WP_012074742.1:|FEATURES|tetR|tetracycline|tetR	0.999999998	56.9	CTOTU47120
MEXK	NODE_27_length_139808_cov_33.200819	multidrug	AAG07064.1|FEATURES|MexK|multidrug|MexK	0.999790852	32.6	CTOTU47513
OMPR	NODE_8_length_374035_cov_35.658436	multidrug	gi:909830386:gb:AKU13184.1:|FEATURES|ompR|multidrug|ompR	0.996954853	30.1	CTOTU47513
ROSB	NODE_49_length_92947_cov_38.873552	fosmidomycin	YP_001401994|FEATURES|rosB|fosmidomycin|rosB	0.9999419	32.2	CTOTU47513
MEXW	NODE_4_length_429653_cov_34.145334	multidrug	YP_001186705|FEATURES|mexW|multidrug|mexW	0.999998722	83.6	CTOTU47513
MEXA	NODE_5_length_398971_cov_36.115939	multidrug	gi:310884242:gb:EFQ42836.1:|FEATURES|mexA|multidrug|mexA	1	62.6	CTOTU47513
PENA	NODE_204_length_26976_cov_37.111029	beta-lactam	AAP46584|FEATURES|penA|beta-lactam|penA	1	39.3	CTOTU47513
PBP-1B	NODE_42_length_101762_cov_36.389078	beta-lactam	YP_002467958|FEATURES|PBP-1B|beta-lactam|PBP-1B	0.999185823	38.5	CTOTU47513
MEXF	NODE_16_length_233149_cov_33.491518	multidrug	gi:489544697:ref:WP_003449357.1:|FEATURES|mexF|multidrug|mexF	0.999999976	90.1	CTOTU47513
PATA	NODE_95_length_53593_cov_36.172532	fluoroquinolone	NP_417544.5|FEATURES|patA|fluoroquinolone|patA	0.961854886	33.8	CTOTU47513
MACA	NODE_10_length_312465_cov_10.941253	MLS	gi:949727148:ref:WP_057069973.1:|FEATURES|macA|MLS|macA	1	44	CTOTU47946
PATA	NODE_35_length_92057_cov_9.691615	fluoroquinolone	NP_417544.5|FEATURES|patA|fluoroquinolone|patA	0.961854886	38.1	CTOTU47946
SUL4	NODE_44_length_80038_cov_10.151757	sulfonamide	WP_102607457.1|FEATURES|sul4|sulfonamide|sul4	1	42.3	CTOTU47946
AXYY	NODE_4_length_630231_cov_10.434696	multidrug	EGP45231.1|FEATURES|AxyY|multidrug|AxyY	1	92.9	CTOTU47946
MDSC	NODE_8_length_386088_cov_9.512552	multidrug	NP_459345.3|FEATURES|mdsC|multidrug|mdsC	1	57.9	CTOTU47946
ADEF	NODE_1_length_814273_cov_11.642981	multidrug	CAJ77856.1|FEATURES|adeF|multidrug|adeF	1	81.9	CTOTU47946
TRUNCATED_PUTATIVE_RESPONSE_REGULATOR_ARLR	NODE_28_length_112033_cov_10.657513	unclassified	HE999704.1.gene1528.p01|FEATURES|truncated_putative_response_regulator_ArlR|unclassified|truncated_putative_response_regulator_ArlR	0.990933339	31.6	CTOTU47946
MUXB	NODE_12_length_304956_cov_11.441976	multidrug	NP_251217.1|FEATURES|MuxB|multidrug|MuxB	0.976392928	68.9	CTOTU47946
BICYCLOMYCIN-MULTIDRUG_EFFLUX_PROTEIN_BCR	NODE_117_length_28309_cov_9.915269	multidrug	YP_002850162|FEATURES|bicyclomycin-multidrug_efflux_protein_bcr|multidrug|bicyclomycin-multidrug_efflux_protein_bcr	0.999999888	40.9	CTOTU47946
MTRA	NODE_3_length_785365_cov_9.260207	multidrug	CCP46065.1|FEATURES|mtrA|multidrug|mtrA	0.999999948	45.7	CTOTU47946
PATA	NODE_1792_length_2260_cov_3.424943	fluoroquinolone	NP_417544.5|FEATURES|patA|fluoroquinolone|patA	0.961854886	32.1	CTOTU48937
DFRF	NODE_4617_length_1236_cov_3.686706	diaminopyrimidine	AAD01868.1|FEATURES|dfrF|diaminopyrimidine|dfrF	0.999998734	34.2	CTOTU48937
MCR-1	NODE_1280_length_2700_cov_3.635917	peptide	AKF16168|FEATURES|MCR-1|peptide|MCR-1	0.998186892	46.9	CTOTU48937
SMER	NODE_2878_length_1723_cov_2.648082	multidrug	AAD51348.1|FEATURES|smeR|multidrug|smeR	0.999322366	36	CTOTU48937
VANKI	NODE_553_length_6950_cov_4.016099	glycopeptide	WP_011461306.1|FEATURES|vanKI|glycopeptide|vanKI	0.997376248	31.9	CTOTU50634
VANRI	NODE_1078_length_3804_cov_3.362230	glycopeptide	WP_011461303.1|FEATURES|vanRI|glycopeptide|vanRI	0.994630748	44	CTOTU50634
CAMP-REGULATORY_PROTEIN	NODE_53_length_24286_cov_4.760348	unclassified	gi:499731375:ref:WP_011412109.1:|FEATURES|cAMP-regulatory_protein|unclassified|cAMP-regulatory_protein	0.995420394	30.1	CTOTU50634
MULTIDRUG_ABC_TRANSPORTER	NODE_680_length_5970_cov_4.096365	multidrug	gi:772774655:ref:WP_045322518.1:|FEATURES|multidrug_ABC_transporter|multidrug|multidrug_ABC_transporter	0.99999776	37.4	CTOTU50634
CARA	NODE_460_length_7828_cov_3.531069	MLS	M80346.gene.p01|FEATURES|carA|MLS|carA	0.999676198	32.2	CTOTU50634
CHLORAMPHENICOL_EXPORTER	NODE_819_length_5060_cov_4.222977	phenicol	U09991.1.gene2.p01|FEATURES|chloramphenicol_exporter|phenicol|chloramphenicol_exporter	0.99994923	32.2	CTOTU50634
TCMA	NODE_223_length_12195_cov_3.649259	tetracenomycin_C	YP_002203876|FEATURES|tcmA|tetracenomycin_C|tcmA	0.999884639	34	CTOTU50634
VANR	NODE_302_length_10332_cov_4.344264	glycopeptide	FJ349556.1.gene2.p01|FEATURES|vanR|glycopeptide|vanR	0.999881842	37.9	CTOTU50634
MARR	NODE_2358_length_1393_cov_3.213004	multidrug	gi:515409313:ref:WP_016898353.1:|FEATURES|marR|multidrug|marR	0.999999998	35.8	CTOTU50634
TCMA	NODE_574_length_6718_cov_4.349242	tetracenomycin_C	YP_002193132|FEATURES|tcmA|tetracenomycin_C|tcmA	0.989036883	30.5	CTOTU50634
CHLORAMPHENICOL_EXPORTER	NODE_978_length_4218_cov_3.796541	phenicol	U09991.1.gene2.p01|FEATURES|chloramphenicol_exporter|phenicol|chloramphenicol_exporter	0.999990393	42.1	CTOTU50634
MEXX	NODE_60_length_76022_cov_19.246331	multidrug	gi:766632533:ref:WP_044805600.1:|FEATURES|mexX|multidrug|mexX	1	69.6	CTOTU50187
VANRI	NODE_35_length_150569_cov_18.486294	glycopeptide	WP_011461303.1|FEATURES|vanRI|glycopeptide|vanRI	0.844250243	84.8	CTOTU50187
OMPF	NODE_7_length_468843_cov_18.452010	multidrug	gi:496081365:ref:WP_008805872.1:|FEATURES|ompF|multidrug|ompF	0.990020531	58.8	CTOTU50187
MAJOR_FACILITATOR_SUPERFAMILY_TRANSPORTER	NODE_12_length_303902_cov_18.345950	multidrug	CP001918.1.gene2931.p01|FEATURES|major_facilitator_superfamily_transporter|multidrug|major_facilitator_superfamily_transporter	0.999910289	91.8	CTOTU50187
LRFA	NODE_10_length_351298_cov_18.284114	fluoroquinolone	AAC43550.1|FEATURES|lrfA|fluoroquinolone|lrfA	0.97795792	32.3	CTOTU50187
QEPA	NODE_3_length_673962_cov_18.101882	fluoroquinolone	gi:1039004533:ref:WP_064760451.1:|FEATURES|qepA|fluoroquinolone|qepA	0.988691127	38.1	CTOTU50187
VANTRL	NODE_2_length_729030_cov_19.020703	glycopeptide	ABX54690.1|FEATURES|vanTrL|glycopeptide|vanTrL	0.935086793	31.5	CTOTU50187
MEXE	NODE_20_length_221736_cov_18.474565	multidrug	YP_002848373|FEATURES|mexE|multidrug|mexE	1	83.8	CTOTU50187
EMRA	NODE_44_length_124365_cov_18.921672	multidrug	gi:556483549:ref:WP_023333175.1:|FEATURES|emrA|multidrug|emrA	0.999674664	90	CTOTU50187
VANC	NODE_9_length_383022_cov_18.896884	glycopeptide	gi:1028100552:ref:WP_063856687.1:|FEATURES|vanC|glycopeptide|vanC	0.99917665	34	CTOTU50187
EDEQ	NODE_1176_length_4767_cov_4.129669	polyamine:peptide	AHH86051.1|FEATURES|EdeQ|polyamine:peptide|EdeQ	0.995147758	34	CTOTU50116
MTRA	NODE_4364_length_2305_cov_2.789333	multidrug	CCP46065.1|FEATURES|mtrA|multidrug|mtrA	0.997812416	47.3	CTOTU50116
CYSTATHIONINE_BETA-LYASE_PATB	NODE_4602_length_2236_cov_4.406694	unclassified	gi:489865503:ref:WP_003769095.1:|FEATURES|cystathionine_beta-lyase_patB|unclassified|cystathionine_beta-lyase_patB	0.999756356	36.5	CTOTU50116
VANRI	NODE_1257_length_4555_cov_3.759111	glycopeptide	WP_011461303.1|FEATURES|vanRI|glycopeptide|vanRI	0.999961049	69.8	CTOTU50116
VATB	NODE_7506_length_1661_cov_2.622042	MLS	U19459.gene.p01|FEATURES|vatB|MLS|vatB	1	66.9	CTOTU50116
SUL4	NODE_40_length_182746_cov_18.939346	sulfonamide	WP_102607457.1|FEATURES|sul4|sulfonamide|sul4	1	39.8	CTOTU49016
KASUGAMYCIN_RESISTANCE_PROTEIN_KSGA	NODE_29_length_242593_cov_19.050359	aminoglycoside	YP_001454848|FEATURES|kasugamycin_resistance_protein_ksgA|aminoglycoside|kasugamycin_resistance_protein_ksgA	0.999445714	93	CTOTU49016
MEXE	NODE_12_length_405042_cov_18.646453	multidrug	gi:749018243:ref:WP_040076872.1:|FEATURES|mexE|multidrug|mexE	1	94	CTOTU49016
VANR	NODE_59_length_123262_cov_18.976568	glycopeptide	AF162694.1.gene5.p01|FEATURES|vanR|glycopeptide|vanR	0.999014467	95.7	CTOTU49016
EMRB-QACA_FAMILY_MAJOR_FACILITATOR_TRANSPORTER	NODE_61_length_117957_cov_18.956421	multidrug	CP001918.1.gene4071.p01|FEATURES|EmrB-QacA_family_major_facilitator_transporter|multidrug|EmrB-QacA_family_major_facilitator_transporter	0.999160856	94.6	CTOTU49016
CLBB	NODE_38_length_195975_cov_18.527971	phenicol	WP_015892743.1|FEATURES|clbB|phenicol|clbB	0.999723747	34.1	CTOTU49016
EFRA	NODE_17_length_350005_cov_18.419837	multidrug	CDO61513.1|FEATURES|efrA|multidrug|efrA	0.923415952	30.3	CTOTU49016
CHLORAMPHENICOL_EXPORTER	NODE_14_length_383855_cov_18.301847	phenicol	U09991.1.gene2.p01|FEATURES|chloramphenicol_exporter|phenicol|chloramphenicol_exporter	0.999967757	34.8	CTOTU49016
OMPF	NODE_55_length_137531_cov_18.605706	multidrug	gi:490243556:ref:WP_004141771.1:|FEATURES|ompF|multidrug|ompF	0.990020531	70.8	CTOTU49016
MAJOR_FACILITATOR_SUPERFAMILY_TRANSPORTER	NODE_53_length_141026_cov_18.719680	multidrug	CP001918.1.gene2931.p01|FEATURES|major_facilitator_superfamily_transporter|multidrug|major_facilitator_superfamily_transporter	0.999946326	93.5	CTOTU49016
MARR	NODE_27_length_253212_cov_18.091007	multidrug	gi:490930056:ref:WP_004791909.1:|FEATURES|marR|multidrug|marR	0.999999195	46.2	CTOTU49016
MAJOR_FACILITATOR_SUPERFAMILY_TRANSPORTER	NODE_74_length_91369_cov_18.745439	multidrug	NC_010410.6002639.p01|FEATURES|major_facilitator_superfamily_transporter|multidrug|major_facilitator_superfamily_transporter	0.999999739	35.4	CTOTU49016
VANH	NODE_56_length_136959_cov_19.022198	glycopeptide	AAY52004|FEATURES|vanH|glycopeptide|vanH	0.996831988	30	CTOTU49016
MECA	NODE_296_length_14496_cov_2.646631	beta-lactam	gi:446643957:ref:WP_000721303.1:|FEATURES|mecA|beta-lactam|mecA	1	37.2	CTOTU47765
EFRB	NODE_1631_length_3935_cov_2.163660	multidrug	CDO61516.1|FEATURES|efrB|multidrug|efrB	0.858829418	38.6	CTOTU47765
VANR	NODE_648_length_8062_cov_2.367803	glycopeptide	FJ872411.1.gene44.p01|FEATURES|vanR|glycopeptide|vanR	0.930420289	44.9	CTOTU47765
VANRI	NODE_211_length_19568_cov_2.586993	glycopeptide	WP_011461303.1|FEATURES|vanRI|glycopeptide|vanRI	0.997625731	42.8	CTOTU47765
VANS	NODE_160_length_28149_cov_3.677226	glycopeptide	FJ349556.1.gene3.p01|FEATURES|vanS|glycopeptide|vanS	0.999999998	35.9	CTOTU47765
DFRF	NODE_434_length_11124_cov_2.404102	diaminopyrimidine	AAD01868.1|FEATURES|dfrF|diaminopyrimidine|dfrF	1	39.8	CTOTU47765
TETD	NODE_385_length_11990_cov_2.379388	tetracycline	AF326777.3.gene22.p01|FEATURES|tetD|tetracycline|tetD	0.995796493	34.9	CTOTU47765
BACA	NODE_341_length_13022_cov_2.457700	bacitracin	YP_001089504|FEATURES|bacA|bacitracin|bacA	1	77.5	CTOTU47765
MEPA	NODE_921_length_6280_cov_2.495743	multidrug	HE999704.1.gene3064.p01|FEATURES|mepA|multidrug|mepA	0.9725126	37.2	CTOTU47765
VANR	NODE_392_length_11831_cov_2.272418	glycopeptide	gi:1045412091:ref:WP_065484665.1:|FEATURES|vanR|glycopeptide|vanR	0.999690814	38.7	CTOTU47765
STAPHYLOCOCCUS_MUPA_CONFERRING_RESISTANCE_TO_MUPIROCIN	NODE_2_length_735455_cov_13.538716	mupirocin	CAA53189|FEATURES|Staphylococcus_mupA_conferring_resistance_to_mupirocin|mupirocin|Staphylococcus_mupA_conferring_resistance_to_mupirocin	0.996795115	36.1	CTOTU50279
MEXF	NODE_5_length_664187_cov_12.199224	multidrug	gi:940169821:gb:KPX83830.1:|FEATURES|mexF|multidrug|mexF	0.99999994	42.7	CTOTU50279
CHLORAMPHENICOL_EXPORTER	NODE_19_length_161991_cov_11.370227	phenicol	U09991.1.gene2.p01|FEATURES|chloramphenicol_exporter|phenicol|chloramphenicol_exporter	0.861163038	33.9	CTOTU50279
MULTIDRUG_ABC_TRANSPORTER	NODE_8_length_412640_cov_12.732545	multidrug	gi:446519901:ref:WP_000597247.1:|FEATURES|multidrug_ABC_transporter|multidrug|multidrug_ABC_transporter	0.999999998	31.5	CTOTU50279
DFRA3	NODE_23_length_147928_cov_11.481521	diaminopyrimidine	AAA25550.1|FEATURES|dfrA3|diaminopyrimidine|dfrA3	1	42.5	CTOTU50279
LLMA_23S_RIBOSOMAL_RNA_METHYLTRANSFERASE	NODE_523_length_4586_cov_3.284705	MLS	APB03216.1|FEATURES|LlmA_23S_ribosomal_RNA_methyltransferase|MLS|LlmA_23S_ribosomal_RNA_methyltransferase	0.999722109	44.1	CTOTU50632
SMED	NODE_316_length_7291_cov_3.731481	multidrug	YP_002029850|FEATURES|smeD|multidrug|smeD	0.82138357	31.8	CTOTU50632
MULTIDRUG_ABC_TRANSPORTER	NODE_598_length_4034_cov_3.543855	multidrug	gi:953521994:ref:WP_058008139.1:|FEATURES|multidrug_ABC_transporter|multidrug|multidrug_ABC_transporter	0.999995762	38	CTOTU50632
TETA(48)	NODE_577_length_4148_cov_3.215246	tetracycline	APB03214.1|FEATURES|tetA(48)|tetracycline|tetA(48)	0.999251537	36	CTOTU50632
YKKD	NODE_704_length_3457_cov_3.958260	multidrug	gi:489421661:ref:WP_003327389.1:|FEATURES|ykkD|multidrug|ykkD	0.999998034	45.2	CTOTU50632
TET41	NODE_81_length_23097_cov_3.729928	tetracycline	AY264780.2.gene3.p01|FEATURES|tet41|tetracycline|tet41	1	33.3	CTOTU50632
MULTIDRUG_ABC_TRANSPORTER	NODE_443_length_5262_cov_3.345496	multidrug	gi:657833983:ref:WP_029550132.1:|FEATURES|multidrug_ABC_transporter|multidrug|multidrug_ABC_transporter	0.999994068	32.9	CTOTU50632
VANR	NODE_280_length_7881_cov_3.865832	glycopeptide	gi:938897327:ref:WP_054681472.1:|FEATURES|vanR|glycopeptide|vanR	0.994567018	40.7	CTOTU50632
MEXW	NODE_278_length_7927_cov_3.755335	multidrug	YP_001186705|FEATURES|mexW|multidrug|mexW	1	32.7	CTOTU50632
LLMA_23S_RIBOSOMAL_RNA_METHYLTRANSFERASE	NODE_112_length_49088_cov_5.796953	MLS	APB03216.1|FEATURES|LlmA_23S_ribosomal_RNA_methyltransferase|MLS|LlmA_23S_ribosomal_RNA_methyltransferase	0.999722109	43.3	CTOTU14249
MULTIDRUG_ABC_TRANSPORTER	NODE_225_length_32725_cov_6.137466	multidrug	gi:686338456:ref:WP_031883325.1:|FEATURES|multidrug_ABC_transporter|multidrug|multidrug_ABC_transporter	0.999999997	33.2	CTOTU14249
DFRD	NODE_49_length_74633_cov_6.000201	diaminopyrimidine	AAA85213.1|FEATURES|dfrD|diaminopyrimidine|dfrD	0.999999997	49.1	CTOTU14249
MTRA	NODE_556_length_5089_cov_4.403456	multidrug	CCP46065.1|FEATURES|mtrA|multidrug|mtrA	0.998637312	35.6	CTOTU48831
MCR-3	NODE_533_length_5338_cov_3.458830	peptide	ASF81896.1|FEATURES|MCR-3|peptide|MCR-3	0.95905521	31.7	CTOTU48831
ROSA	NODE_404_length_7635_cov_4.000923	fosmidomycin	YP_001401993|FEATURES|rosA|fosmidomycin|rosA	0.999274644	59.7	CTOTU48831
VANR	NODE_649_length_4264_cov_4.179615	glycopeptide	AF155139.2.gene2.p01|FEATURES|vanR|glycopeptide|vanR	0.999999979	33	CTOTU48831
MDTK	NODE_310_length_9566_cov_3.846809	multidrug	gi:838647861:gb:KLW31786.1:|FEATURES|mdtK|multidrug|mdtK	0.885698356	30.4	CTOTU48831
MEXF	NODE_214_length_13556_cov_4.271091	multidrug	gi:966407319:ref:WP_058450725.1:|FEATURES|mexF|multidrug|mexF	0.999999761	38.3	CTOTU48831
VANH	NODE_284_length_10454_cov_4.041254	glycopeptide	YP_002333394|FEATURES|vanH|glycopeptide|vanH	0.933548134	30.8	CTOTU48831
CHLORAMPHENICOL_EXPORTER	NODE_679_length_3940_cov_4.093951	phenicol	U09991.1.gene2.p01|FEATURES|chloramphenicol_exporter|phenicol|chloramphenicol_exporter	0.989449678	34	CTOTU48831
ROSA	NODE_923_length_2485_cov_4.504527	fosmidomycin	YP_001401993|FEATURES|rosA|fosmidomycin|rosA	0.998847546	55	CTOTU48831
BPEF	NODE_462_length_6585_cov_4.759418	multidrug	ZP_02357857|FEATURES|bpeF|multidrug|bpeF	0.999999947	39.7	CTOTU48831
PMRF	NODE_1211_length_1813_cov_3.283276	peptide	AAC75314.1|FEATURES|PmrF|peptide|PmrF	0.923324141	30.1	CTOTU48831
KASUGAMYCIN_RESISTANCE_PROTEIN_KSGA	NODE_142_length_19433_cov_4.721850	aminoglycoside	YP_002240485|FEATURES|kasugamycin_resistance_protein_ksgA|aminoglycoside|kasugamycin_resistance_protein_ksgA	0.99999997	34.5	CTOTU48831
TRANSCRIPTIONAL_REGULATORY_PROTEIN_CPXR_CPXR	NODE_127_length_23176_cov_4.043121	unclassified	CP004022.1.gene3215.p01|FEATURES|transcriptional_regulatory_protein_CpxR_cpxR|unclassified|transcriptional_regulatory_protein_CpxR_cpxR	0.92093479	33	CTOTU48831
MULTIDRUG_ABC_TRANSPORTER	NODE_250_length_12084_cov_4.167512	multidrug	gi:446519901:ref:WP_000597247.1:|FEATURES|multidrug_ABC_transporter|multidrug|multidrug_ABC_transporter	1	31.8	CTOTU48831
ADES	NODE_33_length_76658_cov_51.169040	multidrug	ADM92606.1|FEATURES|adeS|multidrug|adeS	0.995820019	38.7	CTOTU48622
VANX	NODE_32_length_77573_cov_55.560154	glycopeptide	gi:40713145:emb:CAE53345.1:|FEATURES|vanX|glycopeptide|vanX	1	39.9	CTOTU48622
MACB	NODE_5_length_574406_cov_50.848655	MLS	AAV85982.1|FEATURES|macB|MLS|macB	1	56.7	CTOTU48622
BACTERIAL_REGULATORY_PROTEIN_LUXR	NODE_14_length_168128_cov_49.412850	unclassified	CP000647.1.gene3517.p01|FEATURES|bacterial_regulatory_protein_LuxR|unclassified|bacterial_regulatory_protein_LuxR	0.947375487	31.3	CTOTU48622
BRUCELLA_SUIS_MPRF	NODE_88_length_20740_cov_47.637708	peptide	Q8FW76|FEATURES|Brucella_suis_mprF|peptide|Brucella_suis_mprF	0.911711262	35.4	CTOTU48622
VANRI	NODE_36_length_63224_cov_56.852190	glycopeptide	WP_011461303.1|FEATURES|vanRI|glycopeptide|vanRI	0.999779549	48.6	CTOTU48622
VANTRL	NODE_10_length_219828_cov_51.226556	glycopeptide	ABX54690.1|FEATURES|vanTrL|glycopeptide|vanTrL	0.935086793	32.1	CTOTU48622
TETA(48)	NODE_29_length_89104_cov_50.068131	tetracycline	APB03214.1|FEATURES|tetA(48)|tetracycline|tetA(48)	0.917990929	95.5	CTOTU48622
RIFAMPIN_MONOOXYGENASE	NODE_18_length_148719_cov_53.812678	rifamycin	gi:702654850:ref:WP_033232517.1:|FEATURES|rifampin_monooxygenase|rifamycin|rifampin_monooxygenase	0.999949469	33.9	CTOTU48622
PATA	NODE_24_length_124614_cov_52.045593	fluoroquinolone	NP_417544.5|FEATURES|patA|fluoroquinolone|patA	0.961854886	36	CTOTU48622
NMCR	NODE_25_length_120033_cov_52.861008	beta-lactam	CAA79966.1|FEATURES|NmcR|beta-lactam|NmcR	0.996336872	47.9	CTOTU48622
UGD	NODE_149_length_98486_cov_11.418029	peptide	AAC75089.1|FEATURES|ugd|peptide|ugd	0.915861636	69.6	CTOTU50470
MDFA	NODE_295_length_49421_cov_11.276324	multidrug	YP_215847|FEATURES|mdfA|multidrug|mdfA	1	45.6	CTOTU50470
VANR	NODE_108_length_134135_cov_11.064916	glycopeptide	gi:943670402:ref:WP_055497228.1:|FEATURES|vanR|glycopeptide|vanR	0.999992975	46.9	CTOTU50470
COB(I)ALAMIN_ADENOLSYLTRANSFERASE	NODE_1310_length_8092_cov_9.494836	unclassified	gi:447201652:ref:WP_001278908.1:|FEATURES|cob(I)alamin_adenolsyltransferase|unclassified|cob(I)alamin_adenolsyltransferase	0.999999993	47.2	CTOTU50470
OPRN	NODE_395_length_36057_cov_11.873563	multidrug	gi:727761884:ref:WP_033867230.1:|FEATURES|oprN|multidrug|oprN	0.999999958	33.5	CTOTU50470
MDTB	NODE_87_length_152479_cov_10.387327	multidrug	gi:585233793:ref:WP_024169438.1:|FEATURES|mdtB|multidrug|mdtB	1	66	CTOTU50470
MULTIDRUG_ABC_TRANSPORTER	NODE_174_length_86114_cov_10.802903	multidrug	gi:1006181758:ref:WP_061740625.1:|FEATURES|multidrug_ABC_transporter|multidrug|multidrug_ABC_transporter	0.999999909	35.8	CTOTU50470
SDIA	NODE_91_length_146996_cov_10.904574	unclassified	gi:554957264:ref:WP_023202351.1:|FEATURES|sdiA|unclassified|sdiA	1	37.6	CTOTU50470
BACA	NODE_45_length_241071_cov_10.518663	bacitracin	YP_608499|FEATURES|bacA|bacitracin|bacA	1	87.7	CTOTU50470
VANRI	NODE_590_length_20958_cov_10.128594	glycopeptide	WP_011461303.1|FEATURES|vanRI|glycopeptide|vanRI	0.999614521	39.4	CTOTU50470
PATA	NODE_942_length_11895_cov_10.195693	fluoroquinolone	NP_417544.5|FEATURES|patA|fluoroquinolone|patA	0.961854886	35.3	CTOTU50470
VANH	NODE_156_length_95442_cov_11.471741	glycopeptide	AY082011.1.gene6.p01|FEATURES|vanH|glycopeptide|vanH	0.89178751	30.4	CTOTU50470
MACB	NODE_343_length_41431_cov_11.284368	MLS	gi:740633514:ref:WP_038419019.1:|FEATURES|macB|MLS|macB	1	48	CTOTU50470
MAJOR_FACILITATOR_SUPERFAMILY_TRANSPORTER	NODE_102_length_136567_cov_10.780334	multidrug	NC_010410.6002639.p01|FEATURES|major_facilitator_superfamily_transporter|multidrug|major_facilitator_superfamily_transporter	0.999999725	46.2	CTOTU50470
MEXF	NODE_385_length_36959_cov_9.398846	multidrug	YP_001668745|FEATURES|mexF|multidrug|mexF	0.999999971	94.4	CTOTU50470
MEXF	NODE_1_length_560091_cov_23.005989	multidrug	gi:553795210:ref:WP_023125876.1:|FEATURES|mexF|multidrug|mexF	0.999999954	87	CTOTU50008
OMPR	NODE_49_length_47163_cov_22.316761	multidrug	NC_008702.1.4607594.p01|FEATURES|ompR|multidrug|ompR	0.999966746	49.2	CTOTU50008
ROSA	NODE_11_length_310172_cov_19.223803	fosmidomycin	YP_001477378|FEATURES|rosA|fosmidomycin|rosA	0.999172436	57	CTOTU50008
ABES	NODE_3_length_458176_cov_23.877593	multidrug	NC_010410.6003348.p01|FEATURES|abeS|multidrug|abeS	0.870335733	61.8	CTOTU50008
VANR	NODE_38_length_80465_cov_27.600149	glycopeptide	gi:938897327:ref:WP_054681472.1:|FEATURES|vanR|glycopeptide|vanR	0.999999831	42.9	CTOTU50008
SUL4	NODE_7_length_381100_cov_24.471265	sulfonamide	WP_102607457.1|FEATURES|sul4|sulfonamide|sul4	1	77.2	CTOTU50008
OMPR	NODE_18_length_208448_cov_24.201619	multidrug	NC_008702.1.4607594.p01|FEATURES|ompR|multidrug|ompR	0.816236804	52.5	CTOTU50008
KASUGAMYCIN_RESISTANCE_PROTEIN_KSGA	NODE_10_length_310965_cov_25.807877	aminoglycoside	ZP_02902942|FEATURES|kasugamycin_resistance_protein_ksgA|aminoglycoside|kasugamycin_resistance_protein_ksgA	0.999871646	53.5	CTOTU50008
OXA	NODE_76_length_9564_cov_30.076664	beta-lactam	AJ488302.1.gene1.p01|FEATURES|OXA-42|beta-lactam|OXA	0.999999993	53.4	CTOTU50008
OPRM	NODE_14_length_282441_cov_24.115349	multidrug	gi:553749675:ref:WP_023082630.1:|FEATURES|oprM|multidrug|oprM	1	64.9	CTOTU50008
OPRM	NODE_17_length_222429_cov_23.062417	multidrug	gi:553749675:ref:WP_023082630.1:|FEATURES|oprM|multidrug|oprM	0.999999779	34.1	CTOTU50008
CPXA	NODE_22_length_115124_cov_41.308215	aminoglycoside:aminocoumarin	NP_312864.1|FEATURES|cpxA|aminoglycoside:aminocoumarin|cpxA	0.990189412	94.5	CTOTU48834
UGD	NODE_32_length_86496_cov_34.427147	peptide	AAC75089.1|FEATURES|ugd|peptide|ugd	0.915861636	82.7	CTOTU48834
MEXT	NODE_16_length_139941_cov_31.877979	multidrug	gi:490841007:ref:WP_004703082.1:|FEATURES|mexT|multidrug|mexT	0.999924055	33.7	CTOTU48834
ACRB	NODE_10_length_186379_cov_35.564050	multidrug	CP000647.1.gene443.p01|FEATURES|acrB|multidrug|acrB	0.99999996	92	CTOTU48834
TET34	NODE_3_length_469380_cov_35.373777	tetracycline	YP_001444376|FEATURES|tet34|tetracycline|tet34	0.933227774	65.4	CTOTU48834
EMRR	NODE_15_length_142996_cov_35.529267	fluoroquinolone	NP_417169.1|FEATURES|emrR|fluoroquinolone|emrR	0.959829056	94.9	CTOTU48834
KASUGAMYCIN_RESISTANCE_PROTEIN_KSGA	NODE_4_length_468133_cov_37.571918	aminoglycoside	YP_001454848|FEATURES|kasugamycin_resistance_protein_ksgA|aminoglycoside|kasugamycin_resistance_protein_ksgA	0.997641192	94.1	CTOTU48834
OMPF	NODE_1_length_880481_cov_32.891965	multidrug	gi:505383854:ref:WP_015570956.1:|FEATURES|ompF|multidrug|ompF	1	100	CTOTU48834
SUL4	NODE_2_length_505054_cov_37.508211	sulfonamide	WP_102607457.1|FEATURES|sul4|sulfonamide|sul4	0.999999999	50	CTOTU48834
ACRB	NODE_7_length_300962_cov_40.265946	multidrug	gi:446414955:ref:WP_000492810.1:|FEATURES|acrB|multidrug|acrB	1	87.8	CTOTU48834
MEXF	NODE_42_length_110504_cov_12.652192	multidrug	gi:512735233:ref:WP_016493075.1:|FEATURES|mexF|multidrug|mexF	1	40.8	CTOTU48259
MDTD	NODE_69_length_40620_cov_12.624307	multidrug	gi:693109153:ref:WP_032261825.1:|FEATURES|mdtD|multidrug|mdtD	0.999999877	40.4	CTOTU48259
VANH	NODE_65_length_45041_cov_12.531143	glycopeptide	CAB61228|FEATURES|vanH|glycopeptide|vanH	0.999999999	38.4	CTOTU48259
YKKD	NODE_75_length_35138_cov_11.651512	multidrug	gi:489311091:ref:WP_003218500.1:|FEATURES|ykkD|multidrug|ykkD	0.999999729	42.6	CTOTU48259
MARR	NODE_94_length_18240_cov_11.416167	multidrug	gi:686303374:ref:WP_031867231.1:|FEATURES|marR|multidrug|marR	0.999999998	34.5	CTOTU48259
PATA	NODE_22_length_223088_cov_11.106087	fluoroquinolone	NP_417544.5|FEATURES|patA|fluoroquinolone|patA	0.961854886	31.8	CTOTU48259
TRUNCATED_PUTATIVE_RESPONSE_REGULATOR_ARLR	NODE_27_length_187657_cov_12.640729	unclassified	NC_002951.3238224.p01|FEATURES|truncated_putative_response_regulator_ArlR|unclassified|truncated_putative_response_regulator_ArlR	0.813214254	34.7	CTOTU48259
DFRA1	NODE_51_length_76799_cov_12.096307	diaminopyrimidine	CAL48457|FEATURES|dfrA1|diaminopyrimidine|dfrA1	1	48.2	CTOTU48259
PENA	NODE_956_length_5878_cov_2.494762	beta-lactam	YP_002045964|FEATURES|penA|beta-lactam|penA	0.999995817	39.3	CTOTU48038
SDIA	NODE_1243_length_4572_cov_2.537525	unclassified	gi:493864421:ref:WP_006811138.1:|FEATURES|sdiA|unclassified|sdiA	0.99999999	30.5	CTOTU48038
MULTIDRUG_ABC_TRANSPORTER	NODE_1165_length_4838_cov_2.656701	multidrug	gi:686372381:ref:WP_031896424.1:|FEATURES|multidrug_ABC_transporter|multidrug|multidrug_ABC_transporter	0.999998348	40.8	CTOTU48038
EPTA	NODE_583_length_9561_cov_2.597517	peptide	BAE78116.1|FEATURES|eptA|peptide|eptA	0.998186892	41.6	CTOTU48038
TETR	NODE_688_length_8236_cov_2.750153	tetracycline	gi:501022077:ref:WP_012074742.1:|FEATURES|tetR|tetracycline|tetR	0.955220365	34	CTOTU48038
MUXC	NODE_2096_length_2732_cov_2.518864	multidrug	NP_251216.1|FEATURES|MuxC|multidrug|MuxC	0.99979419	57.9	CTOTU48038
TRIA	NODE_1878_length_3057_cov_2.275816	triclosan	NP_248846.1|FEATURES|TriA|triclosan|TriA	0.999932621	56.6	CTOTU48038
OMPR	NODE_1057_length_5325_cov_2.722011	multidrug	gi:909830386:gb:AKU13184.1:|FEATURES|ompR|multidrug|ompR	0.988738186	32.9	CTOTU48038
CLASS_C	NODE_1210_length_4670_cov_2.936728	beta-lactam	gi:640702936:ref:WP_025126369.1:|FEATURES|class_C|beta-lactam|class_C	1	56	CTOTU48038
BICYCLOMYCIN-MULTIDRUG_EFFLUX_PROTEIN_BCR	NODE_2297_length_2634_cov_4.652579	multidrug	YP_001437159|FEATURES|bicyclomycin-multidrug_efflux_protein_bcr|multidrug|bicyclomycin-multidrug_efflux_protein_bcr	0.999995456	34.1	CTOTU49908
VANRI	NODE_2534_length_2462_cov_4.878687	glycopeptide	WP_011461303.1|FEATURES|vanRI|glycopeptide|vanRI	0.999997658	41.9	CTOTU49908
MDFA	NODE_2447_length_2523_cov_3.575365	multidrug	NC_010400.5984123.p01|FEATURES|mdfA|multidrug|mdfA	1	68.5	CTOTU49908
VANR	NODE_1514_length_3600_cov_2.901551	glycopeptide	gi:950233763:ref:WP_057277726.1:|FEATURES|vanR|glycopeptide|vanR	0.908673608	33.3	CTOTU49908
RLMA(II)	NODE_5090_length_1331_cov_2.554075	MLS	AJD73064.1|FEATURES|RlmA(II)|MLS|RlmA(II)	0.999999866	35.4	CTOTU49908
PATA	NODE_471_length_8108_cov_5.257295	fluoroquinolone	NP_417544.5|FEATURES|patA|fluoroquinolone|patA	0.961854886	34.9	CTOTU49908
MARR	NODE_1097_length_4479_cov_5.191682	multidrug	gi:490834801:ref:WP_004696885.1:|FEATURES|marR|multidrug|marR	0.999999496	86.4	CTOTU49908
ADEI	NODE_298_length_13283_cov_12.482159	multidrug	YP_002320475.1|FEATURES|adeI|multidrug|adeI	1	71.9	CTOTU46695
PATA	NODE_165_length_22108_cov_8.151907	fluoroquinolone	NP_417544.5|FEATURES|patA|fluoroquinolone|patA	0.961854886	30.1	CTOTU46695
MDFA	NODE_268_length_14568_cov_11.597878	multidrug	NC_010400.5984123.p01|FEATURES|mdfA|multidrug|mdfA	1	69.1	CTOTU46695
SUL4	NODE_278_length_14189_cov_11.916089	sulfonamide	WP_102607457.1|FEATURES|sul4|sulfonamide|sul4	0.999999998	41	CTOTU46695
VANRI	NODE_90_length_37452_cov_12.035858	glycopeptide	WP_011461303.1|FEATURES|vanRI|glycopeptide|vanRI	0.999999985	41.9	CTOTU46695
CLBC	NODE_371_length_10724_cov_12.203955	phenicol	BAD63613.1|FEATURES|clbC|phenicol|clbC	0.999723747	34.3	CTOTU46695
OMPR	NODE_237_length_16271_cov_11.915824	multidrug	gi:495580926:ref:WP_008305505.1:|FEATURES|ompR|multidrug|ompR	0.999947817	97.4	CTOTU46695
PENA	NODE_77_length_41449_cov_11.854399	beta-lactam	ZP_02659083|FEATURES|penA|beta-lactam|penA	0.999995817	38.4	CTOTU46695
VANR	NODE_407_length_9520_cov_11.124142	glycopeptide	gi:950233763:ref:WP_057277726.1:|FEATURES|vanR|glycopeptide|vanR	0.999999941	38.7	CTOTU46695
VANR	NODE_552_length_6629_cov_10.303620	glycopeptide	gi:950233763:ref:WP_057277726.1:|FEATURES|vanR|glycopeptide|vanR	0.880054094	33.8	CTOTU46695
VANR	NODE_251_length_15489_cov_7.532072	glycopeptide	ABB53349|FEATURES|vanR|glycopeptide|vanR	0.99911504	34.1	CTOTU46695
ADEN	NODE_547_length_6752_cov_10.784381	multidrug	AGV28567.1|FEATURES|adeN|multidrug|adeN	0.999564249	55.3	CTOTU46695
VANR	NODE_158_length_23157_cov_12.668514	glycopeptide	AAK58492|FEATURES|vanR|glycopeptide|vanR	0.99998842	48.3	CTOTU46695
SMED	NODE_40_length_32635_cov_9.782934	multidrug	YP_002029850|FEATURES|smeD|multidrug|smeD	1	43	CTOTU47306
TRIB	NODE_57_length_24840_cov_9.861529	triclosan	NP_248847.1|FEATURES|TriB|triclosan|TriB	0.999932621	51.6	CTOTU47306
TRUNCATED_PUTATIVE_RESPONSE_REGULATOR_ARLR	NODE_114_length_14608_cov_9.285783	unclassified	HE999704.1.gene1528.p01|FEATURES|truncated_putative_response_regulator_ArlR|unclassified|truncated_putative_response_regulator_ArlR	0.999080145	39.9	CTOTU47306
PATA	NODE_20_length_53597_cov_9.426824	fluoroquinolone	NP_417544.5|FEATURES|patA|fluoroquinolone|patA	0.961854886	36.2	CTOTU47306
BACTERIAL_REGULATORY_PROTEIN_LUXR	NODE_26_length_37880_cov_8.426861	unclassified	CP000034.1.gene4477.p01|FEATURES|bacterial_regulatory_protein_LuxR|unclassified|bacterial_regulatory_protein_LuxR	0.958236803	30.8	CTOTU47306
AAC(6')-I	NODE_22_length_49127_cov_8.590724	aminoglycoside	AF140221.1.gene1.p1|FEATURES|aac(6')-I|aminoglycoside|aac(6')-I	0.999999981	89.7	CTOTU47306
OQXB	NODE_143_length_11719_cov_10.191701	multidrug	YP_001693238|FEATURES|oqxB|multidrug|oqxB	1	78.6	CTOTU47306
ACRB	NODE_120_length_13899_cov_10.918665	multidrug	ABW72062|FEATURES|acrB|multidrug|acrB	0.999998567	52.5	CTOTU47306
TETR	NODE_68_length_21584_cov_9.598727	tetracycline	gi:730515606:ref:WP_034033846.1:|FEATURES|tetR|tetracycline|tetR	1	34.5	CTOTU47306
NMCR	NODE_83_length_18486_cov_8.049970	beta-lactam	CAA79966.1|FEATURES|NmcR|beta-lactam|NmcR	0.996336872	48.2	CTOTU47306
DFRA3	NODE_217_length_5825_cov_9.344021	diaminopyrimidine	AAA25550.1|FEATURES|dfrA3|diaminopyrimidine|dfrA3	1	46.6	CTOTU47306
CHLORAMPHENICOL_EXPORTER	NODE_9_length_218813_cov_11.980686	phenicol	NP_631702|FEATURES|chloramphenicol_exporter|phenicol|chloramphenicol_exporter	0.822184559	30.2	CTOTU47306
MULTIDRUG_ABC_TRANSPORTER	NODE_79_length_19182_cov_10.477388	multidrug	gi:657833983:ref:WP_029550132.1:|FEATURES|multidrug_ABC_transporter|multidrug|multidrug_ABC_transporter	0.999998425	40	CTOTU47306
PBP-1A	NODE_172_length_8835_cov_8.218223	beta-lactam	YP_001290033|FEATURES|PBP-1A|beta-lactam|PBP-1A	0.999995645	41.1	CTOTU47306
MACB	NODE_1029_length_9490_cov_3.254690	MLS	AAV85982.1|FEATURES|macB|MLS|macB	1	37.5	CTOTU48593
TRUNCATED_PUTATIVE_RESPONSE_REGULATOR_ARLR	NODE_730_length_12708_cov_3.212124	unclassified	NC_002951.3238224.p01|FEATURES|truncated_putative_response_regulator_ArlR|unclassified|truncated_putative_response_regulator_ArlR	0.999994577	37.4	CTOTU48593
MULTIDRUG_ABC_TRANSPORTER	NODE_1725_length_5862_cov_3.166868	multidrug	gi:1007098619:ref:WP_061843746.1:|FEATURES|multidrug_ABC_transporter|multidrug|multidrug_ABC_transporter	0.999999513	35.6	CTOTU48593
PENA	NODE_458_length_18118_cov_3.063832	beta-lactam	U58210.1.gene4.p01|FEATURES|penA|beta-lactam|penA	0.995344442	48	CTOTU48593
EFRB	NODE_459_length_18109_cov_3.184004	multidrug	CDO61516.1|FEATURES|efrB|multidrug|efrB	0.999996422	60.4	CTOTU48593
TAEA	NODE_648_length_14035_cov_2.990200	pleuromutilin	APB03219.1|FEATURES|TaeA|pleuromutilin|TaeA	0.987741397	35.6	CTOTU48593
VANE	NODE_137_length_33010_cov_3.960097	glycopeptide	FJ872411.1.gene41.p01|FEATURES|vanE|glycopeptide|vanE	0.999997748	31.1	CTOTU49885
MEFC	NODE_69_length_80023_cov_3.764081	MLS	BAL43360.1|FEATURES|mefC|MLS|mefC	0.999999963	43.7	CTOTU49885
RPSD_(RAMA_OR_SUD2)	NODE_84_length_62535_cov_3.664613	unclassified	AB158573.gene.p01|FEATURES|rpsD_(ramA_or_sud2)|unclassified|rpsD_(ramA_or_sud2)	0.990679303	30.8	CTOTU49885
MEPA	NODE_78_length_70301_cov_3.695712	multidrug	HE999704.1.gene3064.p01|FEATURES|mepA|multidrug|mepA	0.9725126	33.3	CTOTU49885
ADEF	NODE_112_length_46551_cov_3.499484	multidrug	CAJ77856.1|FEATURES|adeF|multidrug|adeF	0.99999994	38.8	CTOTU49885
MULTIDRUG_ABC_TRANSPORTER	NODE_130_length_35608_cov_3.243552	multidrug	gi:686390277:ref:WP_031905440.1:|FEATURES|multidrug_ABC_transporter|multidrug|multidrug_ABC_transporter	0.999998262	35.1	CTOTU49885
TRUNCATED_PUTATIVE_RESPONSE_REGULATOR_ARLR	NODE_125_length_39714_cov_3.708666	unclassified	HE999704.1.gene1528.p01|FEATURES|truncated_putative_response_regulator_ArlR|unclassified|truncated_putative_response_regulator_ArlR	0.972163054	33.9	CTOTU49885
MDTA	NODE_2196_length_2438_cov_1.501469	multidrug	CP001918.1.gene3439.p01|FEATURES|mdtA|multidrug|mdtA	1	32.8	CTOTU49208
PATA	NODE_456_length_9402_cov_7.593452	fluoroquinolone	NP_417544.5|FEATURES|patA|fluoroquinolone|patA	0.961854886	37.6	CTOTU49208
PMRF	NODE_192_length_29610_cov_9.266723	peptide	AAC75314.1|FEATURES|PmrF|peptide|PmrF	0.923324141	34.8	CTOTU49208
VANR	NODE_157_length_35742_cov_9.378121	glycopeptide	AF155139.2.gene2.p01|FEATURES|vanR|glycopeptide|vanR	0.999817707	43.8	CTOTU49208
LCR-1	NODE_2470_length_2236_cov_5.526823	beta-lactam	Q00983|FEATURES|LCR-1|beta-lactam|LCR-1	1	63.8	CTOTU49208
DNA-BINDING_PROTEIN_H-NS	NODE_890_length_5220_cov_4.837754	unclassified	NC_002695.1.913113.p01|FEATURES|DNA-binding_protein_H-NS|unclassified|DNA-binding_protein_H-NS	0.999867323	75.9	CTOTU47005
SERRATIA_MARCESCENS_OMP1	NODE_245_length_15430_cov_4.752976	multidrug	AIA49384.1|FEATURES|Serratia_marcescens_Omp1|multidrug|Serratia_marcescens_Omp1	0.990020531	60.5	CTOTU47005
MDFA	NODE_675_length_6514_cov_4.343397	multidrug	gi:526125939:gb:AGR58012.1:|FEATURES|mdfA|multidrug|mdfA	1	56.4	CTOTU47005
EPTA	NODE_817_length_5671_cov_4.973291	peptide	BAE78116.1|FEATURES|eptA|peptide|eptA	0.997942102	65.8	CTOTU47005
RAMA	NODE_112_length_25264_cov_5.244437	multidrug	AFK13828.1|FEATURES|ramA|multidrug|ramA	0.994770179	45.5	CTOTU47005
ACRB	NODE_62_length_37322_cov_5.981861	multidrug	gi:446414948:ref:WP_000492803.1:|FEATURES|acrB|multidrug|acrB	0.99999999	74.5	CTOTU47005
OMPR	NODE_435_length_9730_cov_4.381085	multidrug	CP000034.1.gene3672.p01|FEATURES|ompR|multidrug|ompR	0.996723089	88	CTOTU47005
MDTK	NODE_283_length_13919_cov_4.377380	fluoroquinolone	AML99881.1|FEATURES|MdtK|fluoroquinolone|MdtK	0.957775577	72.2	CTOTU47005
MAJOR_FACILITATOR_SUPERFAMILY_TRANSPORTER	NODE_174_length_19218_cov_4.859469	multidrug	CP001918.1.gene2931.p01|FEATURES|major_facilitator_superfamily_transporter|multidrug|major_facilitator_superfamily_transporter	0.998443139	83	CTOTU47005
CHRB	NODE_161_length_20619_cov_4.232640	MLS	AAS79458.1|FEATURES|chrB|MLS|chrB	0.999999866	36.3	CTOTU47005
CLBB	NODE_1346_length_3559_cov_3.784247	phenicol	WP_015892743.1|FEATURES|clbB|phenicol|clbB	0.997826201	35.2	CTOTU47005
EPTA	NODE_193_length_18325_cov_4.736727	peptide	BAE78116.1|FEATURES|eptA|peptide|eptA	0.998135533	69.9	CTOTU47005
PATA	NODE_139_length_21803_cov_5.271243	fluoroquinolone	NP_417544.5|FEATURES|patA|fluoroquinolone|patA	0.961854886	31.6	CTOTU47005
MDTD	NODE_214_length_17386_cov_4.692459	multidrug	gi:545277213:ref:WP_021564462.1:|FEATURES|mdtD|multidrug|mdtD	0.999999851	45.4	CTOTU47005
APH(3'')-I	NODE_224_length_16619_cov_5.902198	aminoglycoside	AF313472.2.gene15.p01|FEATURES|aph(3'')-I|aminoglycoside|aph(3'')-I	0.999999917	99.3	CTOTU47005
MULTIDRUG_ABC_TRANSPORTER	NODE_134_length_22384_cov_5.687268	multidrug	gi:640499891:ref:WP_024937220.1:|FEATURES|multidrug_ABC_transporter|multidrug|multidrug_ABC_transporter	0.999999989	32.1	CTOTU47005
EMRB-QACA_FAMILY_MAJOR_FACILITATOR_TRANSPORTER	NODE_747_length_6044_cov_4.284355	multidrug	AE016830.1.gene768.p01|FEATURES|EmrB-QacA_family_major_facilitator_transporter|multidrug|EmrB-QacA_family_major_facilitator_transporter	0.999650734	35.6	CTOTU47005
TETQ	NODE_6_length_226994_cov_12.091553	tetracycline	Z21523.gene.p01|FEATURES|tetQ|tetracycline|tetQ	0.897617748	30.1	CTOTU48961
MEXD	NODE_2_length_567672_cov_11.621157	multidrug	YP_348488|FEATURES|mexD|multidrug|mexD	0.999999999	56.9	CTOTU48961
TET34	NODE_25_length_99501_cov_11.550349	tetracycline	YP_002666586|FEATURES|tet34|tetracycline|tet34	0.999999498	47.4	CTOTU48961
MULTIDRUG_ABC_TRANSPORTER	NODE_82_length_26421_cov_12.417356	multidrug	gi:686159434:ref:WP_031789645.1:|FEATURES|multidrug_ABC_transporter|multidrug|multidrug_ABC_transporter	0.999997862	37.6	CTOTU48961
EMRA	NODE_7_length_223826_cov_11.824043	multidrug	gi:739067214:ref:WP_036938621.1:|FEATURES|emrA|multidrug|emrA	0.99220655	33	CTOTU48961
VANR	NODE_4_length_332920_cov_12.017710	glycopeptide	gi:947806628:ref:WP_056468082.1:|FEATURES|vanR|glycopeptide|vanR	0.999960189	39.8	CTOTU48961
TETA	NODE_24_length_104221_cov_12.081274	tetracycline	gi:521255818:ref:WP_020442383.1:|FEATURES|tetA|tetracycline|tetA	0.999999934	30.5	CTOTU48961
YKKC	NODE_13_length_144471_cov_11.423076	multidrug	gi:489311090:ref:WP_003218499.1:|FEATURES|ykkC|multidrug|ykkC	0.99999666	41.9	CTOTU48961
TETA(48)	NODE_5_length_230812_cov_12.056596	tetracycline	APB03214.1|FEATURES|tetA(48)|tetracycline|tetA(48)	0.916954796	33	CTOTU48961
TAEA	NODE_38_length_58926_cov_12.102444	pleuromutilin	APB03219.1|FEATURES|TaeA|pleuromutilin|TaeA	0.827835022	33.1	CTOTU48961
NMCR	NODE_1_length_836258_cov_12.120556	beta-lactam	CAA79966.1|FEATURES|NmcR|beta-lactam|NmcR	0.93691505	34.9	CTOTU48961
LLMA_23S_RIBOSOMAL_RNA_METHYLTRANSFERASE	NODE_17_length_135246_cov_12.396202	MLS	APB03216.1|FEATURES|LlmA_23S_ribosomal_RNA_methyltransferase|MLS|LlmA_23S_ribosomal_RNA_methyltransferase	0.999722109	40.9	CTOTU48961
VANR	NODE_1475_length_4316_cov_1.724478	glycopeptide	AF155139.2.gene2.p01|FEATURES|vanR|glycopeptide|vanR	0.951899358	43.3	CTOTU49776
MECR1	NODE_3697_length_1454_cov_1.674053	beta-lactam	gi:1029692679:emb:SAO56984.1:|FEATURES|mecR1|beta-lactam|mecR1	1	36.4	CTOTU49776
OMPR	NODE_1193_length_5500_cov_1.506703	multidrug	gi:358234663:dbj:GAB02427.1:|FEATURES|ompR|multidrug|ompR	0.999914923	47.2	CTOTU49776
VANR	NODE_3504_length_1555_cov_1.383333	glycopeptide	ZP_03099548|FEATURES|vanR|glycopeptide|vanR	0.997607251	36	CTOTU49776
VANH	NODE_3515_length_1551_cov_1.417781	glycopeptide	DQ018711.1.gene4.p01|FEATURES|vanH|glycopeptide|vanH	0.999126225	39.2	CTOTU49776
BCRA	NODE_2829_length_1992_cov_1.288074	bacitracin	gi:510143239:gb:AGN36970.1:|FEATURES|bcrA|bacitracin|bcrA	0.999999983	31.1	CTOTU49776
SMEF	NODE_303_length_19644_cov_2.330134	multidrug	YP_002706078|FEATURES|smeF|multidrug|smeF	1	40.6	CTOTU49876
MARA	NODE_477_length_11885_cov_2.474556	multidrug	YP_489794.1|FEATURES|marA|multidrug|marA	0.994468594	36.8	CTOTU49876
VANR	NODE_378_length_14954_cov_2.844083	glycopeptide	ABB53349|FEATURES|vanR|glycopeptide|vanR	0.999817707	36.8	CTOTU49876
YKKC	NODE_284_length_20932_cov_2.787038	multidrug	gi:489246603:ref:WP_003154767.1:|FEATURES|ykkC|multidrug|ykkC	0.999998236	43.4	CTOTU49876
BACA	NODE_362_length_15931_cov_2.897392	bacitracin	YP_001178170|FEATURES|bacA|bacitracin|bacA	1	95.2	CTOTU49876
ESCHERICHIA_COLI_LAMB	NODE_600_length_9565_cov_2.643638	multidrug	BAB38442|FEATURES|Escherichia_coli_LamB|multidrug|Escherichia_coli_LamB	0.996089909	77.1	CTOTU49876
CYSTATHIONINE_BETA-LYASE_PATB	NODE_1135_length_4455_cov_2.727727	unclassified	gi:489865503:ref:WP_003769095.1:|FEATURES|cystathionine_beta-lyase_patB|unclassified|cystathionine_beta-lyase_patB	0.999756356	34	CTOTU49876
RAMA	NODE_232_length_25615_cov_2.456495	multidrug	AFK13828.1|FEATURES|ramA|multidrug|ramA	0.994770179	37.1	CTOTU49876
EMRD	NODE_281_length_21109_cov_2.400921	multidrug	YP_001174764|FEATURES|emrD|multidrug|emrD	0.999999991	88.5	CTOTU49876
QEPA	NODE_221_length_26418_cov_2.274134	fluoroquinolone	gi:1039004533:ref:WP_064760451.1:|FEATURES|qepA|fluoroquinolone|qepA	0.960142944	37.3	CTOTU49876
EMRA	NODE_185_length_30666_cov_2.488615	multidrug	gi:857587973:emb:CRL59872.1:|FEATURES|emrA|multidrug|emrA	0.999980431	35.1	CTOTU49876
FARA	NODE_493_length_11549_cov_2.518792	antibacterial_free_fatty_acids	NP_273367.1|FEATURES|farA|antibacterial_free_fatty_acids|farA	0.980958057	31.9	CTOTU49876
MDTL	NODE_370_length_15238_cov_2.598103	multidrug	YP_001451669|FEATURES|mdtL|multidrug|mdtL	0.999999931	74.8	CTOTU49876
VANE	NODE_1153_length_4350_cov_2.476834	glycopeptide	FJ872411.1.gene41.p01|FEATURES|vanE|glycopeptide|vanE	0.99979959	30	CTOTU49876
EMRA	NODE_655_length_8598_cov_2.667915	multidrug	gi:498120214:ref:WP_010434370.1:|FEATURES|emrA|multidrug|emrA	0.999674664	92.3	CTOTU49876
SERRATIA_MARCESCENS_OMP1	NODE_882_length_6119_cov_2.791227	multidrug	AIA49384.1|FEATURES|Serratia_marcescens_Omp1|multidrug|Serratia_marcescens_Omp1	0.990020531	79.5	CTOTU49876
ACRS	NODE_538_length_10626_cov_2.604673	multidrug	AAC76296.1|FEATURES|AcrS|multidrug|AcrS	0.999984351	53.5	CTOTU49876
ROSB	NODE_1017_length_5169_cov_2.672468	fosmidomycin	gi:896190680:ref:WP_049199932.1:|FEATURES|rosB|fosmidomycin|rosB	0.9999419	81.8	CTOTU49876
VANRI	NODE_762_length_7663_cov_5.081756	glycopeptide	WP_011461303.1|FEATURES|vanRI|glycopeptide|vanRI	0.998916469	39.2	CTOTU47235
KASUGAMYCIN_RESISTANCE_PROTEIN_KSGA	NODE_430_length_13766_cov_5.267377	aminoglycoside	Q57TH0|FEATURES|kasugamycin_resistance_protein_ksgA|aminoglycoside|kasugamycin_resistance_protein_ksgA	0.999999993	46.9	CTOTU47235
BICYCLOMYCIN-MULTIDRUG_EFFLUX_PROTEIN_BCR	NODE_461_length_12755_cov_5.530000	multidrug	BAH64410|FEATURES|bicyclomycin-multidrug_efflux_protein_bcr|multidrug|bicyclomycin-multidrug_efflux_protein_bcr	0.999995456	33	CTOTU47235
MEXV	NODE_364_length_17047_cov_4.637241	multidrug	AAG07762.1|FEATURES|MexV|multidrug|MexV	1	34.4	CTOTU47235
ACRA	NODE_991_length_5941_cov_6.012232	multidrug	gi:857586340:emb:CRL61725.1:|FEATURES|acrA|multidrug|acrA	1	45.2	CTOTU47235
ADEH	NODE_532_length_11145_cov_5.167268	multidrug	CAJ77855.1|FEATURES|adeH|multidrug|adeH	1	33.6	CTOTU47235
TRIB	NODE_406_length_14945_cov_5.742915	triclosan	NP_248847.1|FEATURES|TriB|triclosan|TriB	0.997643677	50.3	CTOTU47235
TRANSCRIPTIONAL_REGULATORY_PROTEIN_CPXR_CPXR	NODE_367_length_16859_cov_6.160081	unclassified	CP000675.2.gene1535.p01|FEATURES|transcriptional_regulatory_protein_CpxR_cpxR|unclassified|transcriptional_regulatory_protein_CpxR_cpxR	0.88454445	37.3	CTOTU47235
YKKD	NODE_369_length_16798_cov_5.845607	multidrug	ABS73654|FEATURES|ykkD|multidrug|ykkD	0.999968631	41.3	CTOTU47235
CHLORAMPHENICOL_EXPORTER	NODE_522_length_11501_cov_6.189411	phenicol	U09991.1.gene2.p01|FEATURES|chloramphenicol_exporter|phenicol|chloramphenicol_exporter	0.999990393	37.9	CTOTU47235
PATA	NODE_50_length_75231_cov_37.121142	fluoroquinolone	NP_417544.5|FEATURES|patA|fluoroquinolone|patA	0.961854886	41.1	CTOTU48807
MULTIDRUG_ABC_TRANSPORTER	NODE_2_length_499520_cov_40.820816	multidrug	gi:943909899:ref:WP_055545300.1:|FEATURES|multidrug_ABC_transporter|multidrug|multidrug_ABC_transporter	0.999999858	33.6	CTOTU48807
OMPR	NODE_7_length_238340_cov_44.607369	multidrug	gi:909830386:gb:AKU13184.1:|FEATURES|ompR|multidrug|ompR	0.999959478	44.9	CTOTU48807
VANR	NODE_5_length_290517_cov_43.420217	glycopeptide	KF478993.1.gene8.p01|FEATURES|vanR|glycopeptide|vanR	0.999356	36.9	CTOTU48807
VAND	NODE_12_length_193792_cov_46.021570	glycopeptide	AAD51059|FEATURES|vanD|glycopeptide|vanD	0.999999999	39.7	CTOTU48807
OPRN	NODE_8_length_233580_cov_38.867406	multidrug	gi:553795209:ref:WP_023125875.1:|FEATURES|oprN|multidrug|oprN	1	75.2	CTOTU48807
OPRM	NODE_1_length_994420_cov_44.925296	multidrug	YP_001345922|FEATURES|oprM|multidrug|oprM	1	68.2	CTOTU48807
VANH	NODE_25_length_128515_cov_41.767445	glycopeptide	AF155139.2.gene6.p01|FEATURES|vanH|glycopeptide|vanH	0.99999953	82.5	CTOTU48807
ESCHERICHIA_COLI_LAMB	NODE_44_length_60647_cov_21.838015	multidrug	BAB38442|FEATURES|Escherichia_coli_LamB|multidrug|Escherichia_coli_LamB	0.996089909	47.5	CTOTU47675
MEXB	NODE_2_length_308282_cov_22.855710	multidrug	YP_001345921|FEATURES|mexB|multidrug|mexB	0.999981579	78.1	CTOTU47675
BCRA	NODE_115_length_29177_cov_22.859762	bacitracin	gi:445996719:ref:WP_000074574.1:|FEATURES|bcrA|bacitracin|bcrA	0.997743692	30.4	CTOTU47675
PATA	NODE_11_length_117648_cov_24.221935	fluoroquinolone	NP_417544.5|FEATURES|patA|fluoroquinolone|patA	0.955374508	33.1	CTOTU47675
MEXT	NODE_42_length_63249_cov_21.344147	multidrug	gi:490841007:ref:WP_004703082.1:|FEATURES|mexT|multidrug|mexT	0.999996487	34.6	CTOTU47675
MEXW	NODE_10_length_129229_cov_21.151950	multidrug	YP_001186705|FEATURES|mexW|multidrug|mexW	0.999979719	83.5	CTOTU47675
VANR	NODE_16_length_99771_cov_23.741506	glycopeptide	gi:970977909:ref:WP_058846640.1:|FEATURES|vanR|glycopeptide|vanR	0.996974097	39.5	CTOTU47675
OMPR	NODE_12_length_110785_cov_23.140937	multidrug	CP000034.1.gene3672.p01|FEATURES|ompR|multidrug|ompR	0.996723089	35.8	CTOTU47675
MEXF	NODE_396_length_9796_cov_21.699723	multidrug	gi:852275723:ref:WP_048329135.1:|FEATURES|mexF|multidrug|mexF	0.99999999	95.9	CTOTU47675
VANR	NODE_3_length_279966_cov_20.495890	glycopeptide	gi:943675889:ref:WP_055502070.1:|FEATURES|vanR|glycopeptide|vanR	0.924729806	40.1	CTOTU47675
HP1181	NODE_456_length_8550_cov_20.755739	multidrug	NP_207972.1|FEATURES|hp1181|multidrug|hp1181	0.99655272	32.6	CTOTU47675
TAEA	NODE_8_length_157511_cov_22.151306	pleuromutilin	APB03219.1|FEATURES|TaeA|pleuromutilin|TaeA	0.837369212	30	CTOTU47675
OPME	NODE_8_length_401948_cov_12.166691	multidrug	BAE06009.1|FEATURES|opmE|multidrug|opmE	1	61	CTOTU48243
LMRC	NODE_4_length_728384_cov_11.393100	MLS	ABF66011.1|FEATURES|lmrC|MLS|lmrC	1	34.5	CTOTU48243
KASUGAMYCIN_RESISTANCE_PROTEIN_KSGA	NODE_19_length_177985_cov_11.913724	aminoglycoside	Q57TH0|FEATURES|kasugamycin_resistance_protein_ksgA|aminoglycoside|kasugamycin_resistance_protein_ksgA	0.999999993	51.2	CTOTU48243
MACB	NODE_5_length_664977_cov_11.673509	MLS	AAV85982.1|FEATURES|macB|MLS|macB	1	56.7	CTOTU48243
ROSB	NODE_3_length_729204_cov_11.710291	fosmidomycin	gi:1001786599:ref:WP_061324791.1:|FEATURES|rosB|fosmidomycin|rosB	0.999862912	57.7	CTOTU48243
ADEL	NODE_10_length_370752_cov_12.080176	multidrug	ALH22601.1|FEATURES|adeL|multidrug|adeL	0.96739232	39.1	CTOTU48243
MDTA	NODE_29_length_115119_cov_12.006718	multidrug	gi:554917940:ref:WP_023194008.1:|FEATURES|mdtA|multidrug|mdtA	1	45	CTOTU48243
TRUNCATED_PUTATIVE_RESPONSE_REGULATOR_ARLR	NODE_48_length_83031_cov_11.376265	unclassified	AE015929.1.gene1106.p01|FEATURES|truncated_putative_response_regulator_ArlR|unclassified|truncated_putative_response_regulator_ArlR	0.998908526	32.4	CTOTU48243
TET39	NODE_31_length_125111_cov_5.677289	tetracycline	AY743590.gene.p01|FEATURES|tet39|tetracycline|tet39	0.999998988	35.4	CTOTU47873
PBP-2X	NODE_9_length_194714_cov_5.084455	beta-lactam	YP_002741884|FEATURES|PBP-2X|beta-lactam|PBP-2X	1	32.8	CTOTU47873
BCRA	NODE_69_length_65559_cov_5.733222	bacitracin	gi:542061059:gb:ERI11611.1:|FEATURES|bcrA|bacitracin|bcrA	0.999999976	34.5	CTOTU47873
TRUNCATED_PUTATIVE_RESPONSE_REGULATOR_ARLR	NODE_73_length_63910_cov_5.614564	unclassified	HE999704.1.gene1528.p01|FEATURES|truncated_putative_response_regulator_ArlR|unclassified|truncated_putative_response_regulator_ArlR	0.964835041	31.2	CTOTU47873
VANRI	NODE_64_length_68740_cov_5.998762	glycopeptide	WP_011461303.1|FEATURES|vanRI|glycopeptide|vanRI	0.999989378	49.1	CTOTU47873
BCRA	NODE_39_length_96405_cov_5.327940	bacitracin	gi:542061059:gb:ERI11611.1:|FEATURES|bcrA|bacitracin|bcrA	0.999999806	35.1	CTOTU47873
VGAB	NODE_52_length_82149_cov_4.813385	MLS	U82085.gene.p01|FEATURES|vgaB|MLS|vgaB	1	32.3	CTOTU47873
MULTIDRUG_ABC_TRANSPORTER	NODE_37_length_98085_cov_5.365256	multidrug	gi:686264028:ref:WP_031845286.1:|FEATURES|multidrug_ABC_transporter|multidrug|multidrug_ABC_transporter	0.999883458	47.3	CTOTU47873
ROSA	NODE_41_length_93631_cov_5.212180	fosmidomycin	ZP_04612558|FEATURES|rosA|fosmidomycin|rosA	0.999274644	43.8	CTOTU47873
VANS	NODE_138_length_26175_cov_5.598009	glycopeptide	DQ212986.1.gene5.p01|FEATURES|vanS|glycopeptide|vanS	0.999999998	31.1	CTOTU47873
MULTIDRUG_ABC_TRANSPORTER	NODE_51_length_82819_cov_4.977925	multidrug	gi:1007098619:ref:WP_061843746.1:|FEATURES|multidrug_ABC_transporter|multidrug|multidrug_ABC_transporter	0.993968591	36.7	CTOTU47873
ARLS	NODE_128_length_30281_cov_5.644478	multidrug	YP_499945.1|FEATURES|arlS|multidrug|arlS	0.99650958	30.1	CTOTU47873
MTRA	NODE_57_length_77492_cov_5.453194	multidrug	CCP46065.1|FEATURES|mtrA|multidrug|mtrA	0.999870698	44.9	CTOTU47873
PENA	NODE_68_length_66095_cov_5.109419	beta-lactam	U58210.1.gene4.p01|FEATURES|penA|beta-lactam|penA	0.995344442	32.5	CTOTU47873
VANH	NODE_21_length_142000_cov_5.738279	glycopeptide	AY082011.1.gene6.p01|FEATURES|vanH|glycopeptide|vanH	0.824621261	30.1	CTOTU47873
VANH	NODE_78_length_59884_cov_5.228351	glycopeptide	YP_002333394|FEATURES|vanH|glycopeptide|vanH	0.999464067	31.7	CTOTU47873
NMCR	NODE_407_length_11252_cov_11.808788	beta-lactam	CAA79966.1|FEATURES|NmcR|beta-lactam|NmcR	0.996336872	32.3	CTOTU50245
OMPR	NODE_156_length_46106_cov_12.906256	multidrug	gi:909830386:gb:AKU13184.1:|FEATURES|ompR|multidrug|ompR	0.998963351	33.3	CTOTU50245
MDTK	NODE_349_length_13909_cov_13.222679	multidrug	BAA31456|FEATURES|mdtK|multidrug|mdtK	1	35.1	CTOTU50245
ROSB	NODE_728_length_5078_cov_7.673701	fosmidomycin	YP_001401994|FEATURES|rosB|fosmidomycin|rosB	0.921874221	30.4	CTOTU50245
MEXT	NODE_220_length_27573_cov_13.337961	multidrug	gi:1011730119:ref:WP_062573757.1:|FEATURES|mexT|multidrug|mexT	0.99998943	36.5	CTOTU50245
ROSB	NODE_287_length_18137_cov_10.484183	fosmidomycin	gi:896190680:ref:WP_049199932.1:|FEATURES|rosB|fosmidomycin|rosB	0.9999419	54	CTOTU50245
MULTIDRUG_ABC_TRANSPORTER	NODE_218_length_27945_cov_12.586698	multidrug	gi:640499891:ref:WP_024937220.1:|FEATURES|multidrug_ABC_transporter|multidrug|multidrug_ABC_transporter	0.999950773	34.9	CTOTU50245
MULTIDRUG_ABC_TRANSPORTER	NODE_602_length_6608_cov_8.537159	multidrug	gi:754608317:ref:WP_041998010.1:|FEATURES|multidrug_ABC_transporter|multidrug|multidrug_ABC_transporter	0.99996443	31.1	CTOTU50245
PATA	NODE_376_length_12570_cov_9.853376	fluoroquinolone	NP_417544.5|FEATURES|patA|fluoroquinolone|patA	0.961854886	37.1	CTOTU50245
TRANSCRIPTIONAL_REGULATORY_PROTEIN_CPXR_CPXR	NODE_630_length_6228_cov_12.023651	unclassified	CP000647.1.gene4257.p01|FEATURES|transcriptional_regulatory_protein_CpxR_cpxR|unclassified|transcriptional_regulatory_protein_CpxR_cpxR	0.870506147	31.1	CTOTU50245
ADEJ	NODE_239_length_19816_cov_4.211831	multidrug	NC_011586.7045444.p01|FEATURES|adeJ|multidrug|adeJ	1	85.1	CTOTU49770
CLBB	NODE_360_length_12468_cov_3.905986	phenicol	WP_015892743.1|FEATURES|clbB|phenicol|clbB	0.999723747	33.5	CTOTU49770
MULTIDRUG_ABC_TRANSPORTER	NODE_361_length_12433_cov_3.773631	multidrug	gi:686225163:ref:WP_031824335.1:|FEATURES|multidrug_ABC_transporter|multidrug|multidrug_ABC_transporter	0.999998317	38.9	CTOTU49770
MAJOR_FACILITATOR_SUPERFAMILY_TRANSPORTER	NODE_510_length_7927_cov_3.725737	multidrug	NC_010410.6002639.p01|FEATURES|major_facilitator_superfamily_transporter|multidrug|major_facilitator_superfamily_transporter	0.999999739	76.7	CTOTU49770
SUL4	NODE_873_length_2321_cov_3.720212	sulfonamide	WP_102607457.1|FEATURES|sul4|sulfonamide|sul4	0.999999556	42.8	CTOTU49770
BACA	NODE_549_length_7128_cov_4.073095	bacitracin	YP_581244|FEATURES|bacA|bacitracin|bacA	1	59.6	CTOTU49770
EPTA	NODE_344_length_13103_cov_4.435852	peptide	BAE78116.1|FEATURES|eptA|peptide|eptA	0.998186892	41.9	CTOTU49770
PENA	NODE_480_length_8567_cov_4.483670	beta-lactam	ZP_03164918|FEATURES|penA|beta-lactam|penA	0.999995817	38.9	CTOTU49770
CHLORAMPHENICOL_EXPORTER	NODE_492_length_8286_cov_4.131697	phenicol	U09991.1.gene2.p01|FEATURES|chloramphenicol_exporter|phenicol|chloramphenicol_exporter	0.99942089	31	CTOTU49770
MULTIDRUG_ABC_TRANSPORTER	NODE_433_length_10086_cov_4.019739	multidrug	gi:686296447:ref:WP_031863594.1:|FEATURES|multidrug_ABC_transporter|multidrug|multidrug_ABC_transporter	0.99999602	36	CTOTU49770
VANH	NODE_573_length_6647_cov_4.320237	glycopeptide	NP_878015|FEATURES|vanH|glycopeptide|vanH	0.999998808	31.6	CTOTU49770
APH(3')-I	NODE_290_length_15938_cov_4.077189	aminoglycoside	YP_001844878|FEATURES|aph(3')-I|aminoglycoside|aph(3')-I	0.977777006	66.3	CTOTU49770
PATA	NODE_393_length_11355_cov_3.706903	fluoroquinolone	NP_417544.5|FEATURES|patA|fluoroquinolone|patA	0.961854886	31.2	CTOTU49770
DFRA1	NODE_78_length_57600_cov_6.060040	diaminopyrimidine	CAL48457|FEATURES|dfrA1|diaminopyrimidine|dfrA1	1	47.2	CTOTU48320
MULTIDRUG_ABC_TRANSPORTER	NODE_103_length_46287_cov_5.891223	multidrug	gi:640499891:ref:WP_024937220.1:|FEATURES|multidrug_ABC_transporter|multidrug|multidrug_ABC_transporter	0.999999788	35.3	CTOTU48320
MAJOR_FACILITATOR_SUPERFAMILY_TRANSPORTER	NODE_9_length_182167_cov_6.037988	multidrug	CP001918.1.gene2931.p01|FEATURES|major_facilitator_superfamily_transporter|multidrug|major_facilitator_superfamily_transporter	0.999419188	31.2	CTOTU48320
PENA	NODE_348_length_16117_cov_5.657950	beta-lactam	AAP46606|FEATURES|penA|beta-lactam|penA	0.997697385	31.6	CTOTU48320
VANR	NODE_136_length_35877_cov_5.754145	glycopeptide	gi:938897327:ref:WP_054681472.1:|FEATURES|vanR|glycopeptide|vanR	0.89664971	39.3	CTOTU48320
MARR	NODE_636_length_7680_cov_5.245377	multidrug	gi:488380192:ref:WP_002449577.1:|FEATURES|marR|multidrug|marR	0.999999825	31.9	CTOTU48320
TRUNCATED_PUTATIVE_RESPONSE_REGULATOR_ARLR	NODE_243_length_22685_cov_5.470703	unclassified	AE015929.1.gene1106.p01|FEATURES|truncated_putative_response_regulator_ArlR|unclassified|truncated_putative_response_regulator_ArlR	0.930576834	38.5	CTOTU48320
MCR-3	NODE_52_length_82522_cov_5.495350	peptide	ASF81896.1|FEATURES|MCR-3|peptide|MCR-3	0.998186892	40.4	CTOTU48320
VANR	NODE_246_length_22407_cov_5.201056	glycopeptide	FJ872411.1.gene44.p01|FEATURES|vanR|glycopeptide|vanR	0.999993629	52.2	CTOTU48320
CHLORAMPHENICOL_AND_FLORFENICOL_RESISTANCE	NODE_121_length_40432_cov_6.163484	phenicol	CP001581.1.gene3143.p01|FEATURES|chloramphenicol_and_florfenicol_resistance|phenicol|chloramphenicol_and_florfenicol_resistance	0.999723747	32.9	CTOTU48320
MULTIDRUG_ABC_TRANSPORTER	NODE_29_length_121143_cov_5.791135	multidrug	gi:1006145113:ref:WP_061731520.1:|FEATURES|multidrug_ABC_transporter|multidrug|multidrug_ABC_transporter	0.999998919	35.7	CTOTU48320
MEXE	NODE_109_length_43744_cov_5.121312	multidrug	gi:691099377:ref:WP_032025664.1:|FEATURES|mexE|multidrug|mexE	1	44.6	CTOTU48320
UGD	NODE_396_length_13953_cov_4.699957	peptide	AAC75089.1|FEATURES|ugd|peptide|ugd	0.915861636	31.2	CTOTU48320
MULTIDRUG_ABC_TRANSPORTER	NODE_479_length_10774_cov_6.079672	multidrug	gi:446519899:ref:WP_000597245.1:|FEATURES|multidrug_ABC_transporter|multidrug|multidrug_ABC_transporter	0.999999469	35.4	CTOTU48320
RAMA	NODE_106_length_57426_cov_9.492705	multidrug	AFK13828.1|FEATURES|ramA|multidrug|ramA	0.999442819	89.5	CTOTU49657
PENA	NODE_14_length_156734_cov_10.323802	beta-lactam	gi:32345844:gb:AAM97216.1:|FEATURES|penA|beta-lactam|penA	1	38.1	CTOTU49657
MDTD	NODE_123_length_52373_cov_11.150426	multidrug	gi:545277213:ref:WP_021564462.1:|FEATURES|mdtD|multidrug|mdtD	0.99986836	45.1	CTOTU49657
SUL4	NODE_6_length_208607_cov_10.143758	sulfonamide	WP_102607457.1|FEATURES|sul4|sulfonamide|sul4	1	39.8	CTOTU49657
VANH	NODE_38_length_98983_cov_10.139425	glycopeptide	YP_002333394|FEATURES|vanH|glycopeptide|vanH	0.975916518	34.4	CTOTU49657
ROSB	NODE_66_length_77943_cov_9.887338	fosmidomycin	gi:740410309:ref:WP_038243756.1:|FEATURES|rosB|fosmidomycin|rosB	0.999403439	31.5	CTOTU49657
YKKD	NODE_259_length_29447_cov_10.340909	multidrug	gi:489421661:ref:WP_003327389.1:|FEATURES|ykkD|multidrug|ykkD	0.999999101	42.6	CTOTU49657
SDIA	NODE_1_length_526201_cov_9.869285	unclassified	gi:1015264133:emb:CZV39326.1:|FEATURES|sdiA|unclassified|sdiA	1	83	CTOTU49657
GOLS	NODE_669_length_10652_cov_10.944701	multidrug	NP_459349.1|FEATURES|golS|multidrug|golS	0.997775616	35.8	CTOTU49657
HP1181	NODE_512_length_15441_cov_10.841349	multidrug	NP_207972.1|FEATURES|hp1181|multidrug|hp1181	0.99655272	31.2	CTOTU49657
VANR	NODE_477_length_8205_cov_77.944663	glycopeptide	gi:953999146:ref:WP_058083598.1:|FEATURES|vanR|glycopeptide|vanR	0.998364868	36.9	CTOTU48497
MEXT	NODE_272_length_12144_cov_72.701216	multidrug	gi:960295466:ref:WP_058214460.1:|FEATURES|mexT|multidrug|mexT	0.999996487	34.9	CTOTU48497
VANRI	NODE_40_length_69791_cov_69.966201	glycopeptide	WP_011461303.1|FEATURES|vanRI|glycopeptide|vanRI	0.999999972	52.3	CTOTU48497
CHLORAMPHENICOL_EXPORTER	NODE_109_length_27656_cov_73.837977	phenicol	U09991.1.gene2.p01|FEATURES|chloramphenicol_exporter|phenicol|chloramphenicol_exporter	0.99942089	37.8	CTOTU48497
TETA(48)	NODE_259_length_12460_cov_75.164772	tetracycline	APB03214.1|FEATURES|tetA(48)|tetracycline|tetA(48)	0.9974507	30	CTOTU48497
BICYCLOMYCIN-MULTIDRUG_EFFLUX_PROTEIN_BCR	NODE_1634_length_3723_cov_78.304798	multidrug	YP_001437159|FEATURES|bicyclomycin-multidrug_efflux_protein_bcr|multidrug|bicyclomycin-multidrug_efflux_protein_bcr	0.999998215	44.5	CTOTU48497
VANR	NODE_110_length_27506_cov_71.356854	glycopeptide	gi:747653988:emb:CEL19270.1:|FEATURES|vanR|glycopeptide|vanR	0.999997781	39.9	CTOTU48497
VANR	NODE_286_length_11766_cov_73.655879	glycopeptide	gi:938897327:ref:WP_054681472.1:|FEATURES|vanR|glycopeptide|vanR	0.956102217	42.3	CTOTU48497
YKKC	NODE_65_length_43973_cov_76.750216	multidrug	ABS73653|FEATURES|ykkC|multidrug|ykkC	0.999999259	39	CTOTU48497
PENA	NODE_29_length_70835_cov_7.006146	beta-lactam	AAP46601|FEATURES|penA|beta-lactam|penA	1	44.3	CTOTU48442
VANR	NODE_78_length_37271_cov_7.499382	glycopeptide	NP_815956|FEATURES|vanR|glycopeptide|vanR	0.849752277	39.3	CTOTU48442
MDTK	NODE_238_length_11147_cov_6.218806	multidrug	gi:447097695:ref:WP_001174951.1:|FEATURES|mdtK|multidrug|mdtK	1	30.5	CTOTU48442
GOLS	NODE_426_length_5216_cov_4.824646	multidrug	NP_459349.1|FEATURES|golS|multidrug|golS	0.997775616	33.6	CTOTU48442
BICYCLOMYCIN-MULTIDRUG_EFFLUX_PROTEIN_BCR	NODE_126_length_24029_cov_6.730041	multidrug	YP_002147194|FEATURES|bicyclomycin-multidrug_efflux_protein_bcr|multidrug|bicyclomycin-multidrug_efflux_protein_bcr	0.999995561	36.9	CTOTU48442
BACTERIAL_REGULATORY_PROTEIN_LUXR	NODE_112_length_26967_cov_7.320043	unclassified	CP000034.1.gene4477.p01|FEATURES|bacterial_regulatory_protein_LuxR|unclassified|bacterial_regulatory_protein_LuxR	0.958236803	30	CTOTU48442
BICYCLOMYCIN-MULTIDRUG_EFFLUX_PROTEIN_BCR	NODE_164_length_17205_cov_6.674052	multidrug	NP_461165|FEATURES|bicyclomycin-multidrug_efflux_protein_bcr|multidrug|bicyclomycin-multidrug_efflux_protein_bcr	0.999995456	35.7	CTOTU48442
NMCR	NODE_72_length_39015_cov_6.560703	beta-lactam	CAA79966.1|FEATURES|NmcR|beta-lactam|NmcR	0.996336872	30.8	CTOTU48442
TRIA	NODE_120_length_25604_cov_6.569964	triclosan	NP_248846.1|FEATURES|TriA|triclosan|TriA	0.999932621	37.5	CTOTU48442
CHLORAMPHENICOL_AND_FLORFENICOL_RESISTANCE	NODE_170_length_16235_cov_6.471384	phenicol	CP001581.1.gene3143.p01|FEATURES|chloramphenicol_and_florfenicol_resistance|phenicol|chloramphenicol_and_florfenicol_resistance	0.999723747	35.4	CTOTU48442
VANR	NODE_93_length_31628_cov_7.649416	glycopeptide	gi:974603856:ref:WP_059193686.1:|FEATURES|vanR|glycopeptide|vanR	0.999679124	38.5	CTOTU48442
LRA	NODE_764_length_3294_cov_6.841309	beta-lactam	EU408346.1.gene6.p01|FEATURES|LRA-1|beta-lactam|LRA	1	48.9	CTOTU48442
TETR	NODE_67_length_41315_cov_7.415463	tetracycline	gi:759433858:ref:WP_043156446.1:|FEATURES|tetR|tetracycline|tetR	0.990638872	35.8	CTOTU48442
MTRA	NODE_80_length_36522_cov_7.191543	multidrug	CCP46065.1|FEATURES|mtrA|multidrug|mtrA	0.996516553	45	CTOTU48442
SMES	NODE_145_length_20767_cov_6.550599	multidrug	AAD51347.1|FEATURES|smeS|multidrug|smeS	0.999157921	35.5	CTOTU48442
MDTP	NODE_157_length_18664_cov_7.363319	multidrug	ZP_02904358|FEATURES|mdtP|multidrug|mdtP	1	33.2	CTOTU48442
TRUNCATED_PUTATIVE_RESPONSE_REGULATOR_ARLR	NODE_275_length_9082_cov_5.670212	unclassified	AE015929.1.gene1106.p01|FEATURES|truncated_putative_response_regulator_ArlR|unclassified|truncated_putative_response_regulator_ArlR	0.993708606	38.5	CTOTU48442
TETA(48)	NODE_239_length_11122_cov_7.258065	tetracycline	APB03214.1|FEATURES|tetA(48)|tetracycline|tetA(48)	0.916954796	31.9	CTOTU48442
VANR	NODE_1_length_132506_cov_7.172207	glycopeptide	gi:530818241:gb:EQC77429.1:|FEATURES|vanR|glycopeptide|vanR	0.888438746	51.2	CTOTU48488
VANX	NODE_3_length_110694_cov_7.261653	glycopeptide	gi:40713145:emb:CAE53345.1:|FEATURES|vanX|glycopeptide|vanX	1	40.4	CTOTU48488
PATA	NODE_56_length_41424_cov_6.259881	fluoroquinolone	NP_417544.5|FEATURES|patA|fluoroquinolone|patA	0.961854886	34.4	CTOTU48488
OPRM	NODE_8_length_86682_cov_8.096840	multidrug	NC_008702.1.4607681.p01|FEATURES|oprM|multidrug|oprM	1	61.9	CTOTU48488
OPRN	NODE_2_length_118444_cov_6.148857	multidrug	gi:553765230:ref:WP_023097551.1:|FEATURES|oprN|multidrug|oprN	1	34.6	CTOTU48488
OPRN	NODE_9_length_85976_cov_17.256072	multidrug	gi:553755604:ref:WP_023088332.1:|FEATURES|oprN|multidrug|oprN	1	37.2	CTOTU48488
MAJOR_FACILITATOR_SUPERFAMILY_TRANSPORTER	NODE_111_length_27610_cov_5.342225	multidrug	NC_010410.6002639.p01|FEATURES|major_facilitator_superfamily_transporter|multidrug|major_facilitator_superfamily_transporter	0.999999919	47.7	CTOTU48488
[truncated: 41,942 more rows]
