# Supplementary material for: Metagenome-assembled genomes indicate that antimicrobial resistance genes are highly prevalent among urban bacteria and multidrug and glycopeptide resistances are ubiquitous in most taxa
Source: Front Microbiol. 2023 Jan 25;14:1037845. doi: 10.3389/fmicb.2023.1037845 (PMC9905122; doi:10.3389/fmicb.2023.1037845)
Supplement: Supplementary file 5 [file Table_5.csv]

Supplementary Table 6: Plasflow type identification of each contig/read in all MAGs.
mag	contig_name	read.type
CTOTU14201	NODE_107_length_54477_cov_7.620962	unclassified
CTOTU14201	NODE_135_length_48617_cov_5.476545	unclassified
CTOTU14201	NODE_152_length_45875_cov_6.924749	chromosome
CTOTU14201	NODE_193_length_39419_cov_7.314551	chromosome
CTOTU14201	NODE_216_length_37297_cov_6.520031	chromosome
CTOTU14201	NODE_247_length_34878_cov_6.162852	chromosome
CTOTU14201	NODE_318_length_30100_cov_5.641005	unclassified
CTOTU14201	NODE_319_length_30064_cov_6.102403	unclassified
CTOTU14201	NODE_433_length_24437_cov_5.772086	unclassified
CTOTU14201	NODE_453_length_23689_cov_5.605230	unclassified
CTOTU14201	NODE_486_length_22955_cov_6.027249	unclassified
CTOTU14201	NODE_493_length_22645_cov_6.544533	plasmid
CTOTU14201	NODE_505_length_22270_cov_6.310331	unclassified
CTOTU14201	NODE_509_length_22169_cov_6.042824	unclassified
CTOTU14201	NODE_599_length_19777_cov_6.171179	chromosome
CTOTU14201	NODE_628_length_19142_cov_6.207104	plasmid
CTOTU14201	NODE_674_length_18199_cov_6.369985	unclassified
CTOTU14201	NODE_675_length_18190_cov_6.328646	unclassified
CTOTU14201	NODE_715_length_17516_cov_6.423286	chromosome
CTOTU14201	NODE_823_length_15820_cov_5.928576	chromosome
CTOTU14201	NODE_855_length_15429_cov_6.476454	unclassified
CTOTU14201	NODE_1068_length_13314_cov_6.178671	unclassified
CTOTU14201	NODE_1232_length_12070_cov_6.639534	unclassified
CTOTU14201	NODE_1481_length_10834_cov_5.350496	chromosome
CTOTU14201	NODE_1509_length_10734_cov_6.443394	unclassified
CTOTU14201	NODE_1531_length_10606_cov_5.969292	unclassified
CTOTU14201	NODE_1660_length_10127_cov_7.261120	chromosome
CTOTU14201	NODE_1670_length_10088_cov_6.474534	unclassified
CTOTU14201	NODE_1764_length_9666_cov_6.369264	plasmid
CTOTU14201	NODE_1861_length_9361_cov_5.051365	plasmid
CTOTU14201	NODE_1894_length_9244_cov_5.802372	plasmid
CTOTU14201	NODE_1985_length_8961_cov_5.890411	plasmid
CTOTU14201	NODE_2220_length_8354_cov_7.274370	chromosome
CTOTU14201	NODE_2364_length_8032_cov_5.986963	chromosome
CTOTU14201	NODE_2391_length_7964_cov_7.800733	chromosome
CTOTU14201	NODE_2444_length_7801_cov_6.294216	unclassified
CTOTU14201	NODE_2478_length_7740_cov_6.692908	chromosome
CTOTU14201	NODE_2518_length_7669_cov_6.254400	chromosome
CTOTU14201	NODE_2552_length_7610_cov_5.762938	unclassified
CTOTU14201	NODE_2825_length_7144_cov_6.336296	chromosome
CTOTU14201	NODE_3056_length_6784_cov_6.159162	chromosome
CTOTU14201	NODE_3073_length_6751_cov_7.571983	chromosome
CTOTU14201	NODE_3350_length_6398_cov_5.651269	plasmid
CTOTU14201	NODE_3362_length_6372_cov_5.377078	unclassified
CTOTU14201	NODE_3403_length_6329_cov_6.182340	unclassified
CTOTU14201	NODE_3556_length_6152_cov_6.241430	unclassified
CTOTU14201	NODE_3565_length_6143_cov_6.001807	unclassified
CTOTU14201	NODE_3640_length_6046_cov_6.164079	unclassified
CTOTU14201	NODE_3964_length_5693_cov_5.594005	chromosome
CTOTU14201	NODE_4319_length_5378_cov_5.572234	unclassified
CTOTU14201	NODE_4380_length_5330_cov_5.350142	unclassified
CTOTU14201	NODE_4406_length_5310_cov_6.734348	plasmid
CTOTU14201	NODE_5875_length_4350_cov_5.715017	unclassified
CTOTU14201	NODE_6328_length_4114_cov_6.139443	unclassified
CTOTU14201	NODE_6471_length_4047_cov_7.521042	chromosome
CTOTU14201	NODE_7125_length_3787_cov_5.639603	unclassified
CTOTU14201	NODE_7346_length_3720_cov_5.660846	plasmid
CTOTU14201	NODE_7501_length_3676_cov_4.768296	unclassified
CTOTU14201	NODE_7603_length_3641_cov_5.968489	plasmid
CTOTU14201	NODE_7686_length_3614_cov_6.997471	unclassified
CTOTU14201	NODE_9557_length_3119_cov_5.785248	unclassified
CTOTU14201	NODE_9863_length_3050_cov_6.172287	unclassified
CTOTU14201	NODE_10020_length_3015_cov_5.804054	plasmid
CTOTU14201	NODE_10558_length_2909_cov_6.523125	unclassified
CTOTU14201	NODE_10802_length_2866_cov_7.514052	chromosome
CTOTU14201	NODE_11527_length_2746_cov_6.231141	unclassified
CTOTU14201	NODE_11934_length_2683_cov_6.901446	unclassified
CTOTU14201	NODE_12100_length_2660_cov_3.432246	unclassified
CTOTU14201	NODE_12807_length_2564_cov_6.963332	plasmid
CTOTU14201	NODE_13708_length_2450_cov_6.659708	chromosome
CTOTU14201	NODE_14602_length_2347_cov_7.394852	unclassified
CTOTU14201	NODE_15281_length_2277_cov_5.554455	plasmid
CTOTU14201	NODE_16829_length_2134_cov_6.017316	unclassified
CTOTU14201	NODE_22105_length_1791_cov_5.720622	chromosome
CTOTU14201	NODE_22480_length_1770_cov_5.360350	unclassified
CTOTU14201	NODE_26534_length_1599_cov_7.319301	unclassified
CTOTU14203	NODE_316_length_30317_cov_3.419007	chromosome
CTOTU14203	NODE_480_length_23072_cov_3.261285	chromosome
CTOTU14203	NODE_494_length_22630_cov_3.406113	chromosome
CTOTU14203	NODE_499_length_22468_cov_3.215366	chromosome
CTOTU14203	NODE_595_length_19847_cov_3.469331	unclassified
CTOTU14203	NODE_601_length_19713_cov_3.504375	chromosome
CTOTU14203	NODE_614_length_19503_cov_3.225062	chromosome
CTOTU14203	NODE_736_length_17169_cov_2.842936	chromosome
CTOTU14203	NODE_959_length_14354_cov_3.566823	chromosome
CTOTU14203	NODE_966_length_14313_cov_3.746528	chromosome
CTOTU14203	NODE_1025_length_13668_cov_3.375230	chromosome
CTOTU14203	NODE_1133_length_12731_cov_3.252840	chromosome
CTOTU14203	NODE_1313_length_11633_cov_3.161340	chromosome
CTOTU14203	NODE_1350_length_11442_cov_2.899886	chromosome
CTOTU14203	NODE_1404_length_11247_cov_2.648320	chromosome
CTOTU14203	NODE_1471_length_10877_cov_2.694696	chromosome
CTOTU14203	NODE_1506_length_10750_cov_3.113417	unclassified
CTOTU14203	NODE_1533_length_10604_cov_2.867002	chromosome
CTOTU14203	NODE_1559_length_10498_cov_3.539309	chromosome
CTOTU14203	NODE_1593_length_10370_cov_3.435773	chromosome
CTOTU14203	NODE_1638_length_10214_cov_3.398169	chromosome
CTOTU14203	NODE_1692_length_9985_cov_3.406244	unclassified
CTOTU14203	NODE_1716_length_9845_cov_3.591931	unclassified
CTOTU14203	NODE_1988_length_8959_cov_2.930256	unclassified
CTOTU14203	NODE_2060_length_8757_cov_3.380372	chromosome
CTOTU14203	NODE_2151_length_8522_cov_2.758946	chromosome
CTOTU14203	NODE_2224_length_8346_cov_2.736823	unclassified
CTOTU14203	NODE_2314_length_8132_cov_3.556766	chromosome
CTOTU14203	NODE_2387_length_7972_cov_3.299987	unclassified
CTOTU14203	NODE_2409_length_7899_cov_3.287098	unclassified
CTOTU14203	NODE_2412_length_7894_cov_2.986095	unclassified
CTOTU14203	NODE_2483_length_7733_cov_2.751628	chromosome
CTOTU14203	NODE_2756_length_7253_cov_3.289803	chromosome
CTOTU14203	NODE_3077_length_6747_cov_3.092349	unclassified
CTOTU14203	NODE_3221_length_6549_cov_2.995380	unclassified
CTOTU14203	NODE_3690_length_6000_cov_3.097056	unclassified
CTOTU14203	NODE_3766_length_5925_cov_2.977342	unclassified
CTOTU14203	NODE_3959_length_5701_cov_3.185441	unclassified
CTOTU14203	NODE_4221_length_5457_cov_3.113291	unclassified
CTOTU14203	NODE_4271_length_5423_cov_3.492548	chromosome
CTOTU14203	NODE_4648_length_5114_cov_2.852935	chromosome
CTOTU14203	NODE_4824_length_4992_cov_3.119506	plasmid
CTOTU14203	NODE_4833_length_4981_cov_3.607795	chromosome
CTOTU14203	NODE_4965_length_4892_cov_2.883192	chromosome
CTOTU14203	NODE_5686_length_4440_cov_2.618700	unclassified
CTOTU14203	NODE_5725_length_4421_cov_2.988548	plasmid
CTOTU14203	NODE_5738_length_4415_cov_2.279128	chromosome
CTOTU14203	NODE_5884_length_4346_cov_2.771615	unclassified
CTOTU14203	NODE_6836_length_3897_cov_3.455752	chromosome
CTOTU14203	NODE_6980_length_3839_cov_2.972516	unclassified
CTOTU14203	NODE_8334_length_3413_cov_2.534544	unclassified
CTOTU14203	NODE_9053_length_3237_cov_2.812068	plasmid
CTOTU14203	NODE_10820_length_2862_cov_4.018169	unclassified
CTOTU14206	NODE_8_length_162669_cov_6.141722	chromosome
CTOTU14206	NODE_11_length_138107_cov_6.526150	chromosome
CTOTU14206	NODE_53_length_76157_cov_6.526714	chromosome
CTOTU14206	NODE_57_length_74454_cov_6.786718	chromosome
CTOTU14206	NODE_59_length_73042_cov_6.267130	chromosome
CTOTU14206	NODE_61_length_72084_cov_6.572020	chromosome
CTOTU14206	NODE_76_length_67139_cov_5.903807	chromosome
CTOTU14206	NODE_92_length_59340_cov_6.685772	chromosome
CTOTU14206	NODE_103_length_55881_cov_6.179522	chromosome
CTOTU14206	NODE_108_length_54472_cov_6.493044	chromosome
CTOTU14206	NODE_140_length_47950_cov_5.965278	chromosome
CTOTU14206	NODE_161_length_43940_cov_6.439786	chromosome
CTOTU14206	NODE_167_length_42541_cov_6.135715	chromosome
CTOTU14206	NODE_171_length_41808_cov_6.172443	chromosome
CTOTU14206	NODE_187_length_39774_cov_6.518140	chromosome
CTOTU14206	NODE_188_length_39774_cov_6.333216	chromosome
CTOTU14206	NODE_198_length_38892_cov_6.283261	chromosome
CTOTU14206	NODE_244_length_35010_cov_6.250036	chromosome
CTOTU14206	NODE_246_length_34989_cov_6.236933	chromosome
CTOTU14206	NODE_258_length_33976_cov_6.503936	chromosome
CTOTU14206	NODE_264_length_33732_cov_6.131722	chromosome
CTOTU14206	NODE_265_length_33658_cov_6.135405	chromosome
CTOTU14206	NODE_274_length_32966_cov_6.092887	chromosome
CTOTU14206	NODE_285_length_32231_cov_6.225137	chromosome
CTOTU14206	NODE_289_length_32103_cov_6.057008	chromosome
CTOTU14206	NODE_323_length_29738_cov_5.803187	chromosome
CTOTU14206	NODE_327_length_29506_cov_6.344369	chromosome
CTOTU14206	NODE_341_length_28885_cov_6.402948	chromosome
CTOTU14206	NODE_371_length_27012_cov_6.451089	chromosome
CTOTU14206	NODE_373_length_26965_cov_5.929283	chromosome
CTOTU14206	NODE_384_length_26255_cov_6.044733	chromosome
CTOTU14206	NODE_420_length_24724_cov_5.750537	chromosome
CTOTU14206	NODE_442_length_24032_cov_6.707094	chromosome
CTOTU14206	NODE_454_length_23620_cov_6.491279	chromosome
CTOTU14206	NODE_474_length_23131_cov_6.072933	chromosome
CTOTU14206	NODE_507_length_22244_cov_6.540673	chromosome
CTOTU14206	NODE_528_length_21548_cov_6.129205	chromosome
CTOTU14206	NODE_530_length_21495_cov_6.113013	chromosome
CTOTU14206	NODE_546_length_21033_cov_6.090666	chromosome
CTOTU14206	NODE_549_length_21005_cov_6.127542	chromosome
CTOTU14206	NODE_558_length_20780_cov_5.995850	chromosome
CTOTU14206	NODE_578_length_20384_cov_6.141079	chromosome
CTOTU14206	NODE_603_length_19626_cov_5.947473	chromosome
CTOTU14206	NODE_616_length_19445_cov_6.134451	chromosome
CTOTU14206	NODE_658_length_18490_cov_6.236398	chromosome
CTOTU14206	NODE_845_length_15583_cov_6.255603	chromosome
CTOTU14206	NODE_848_length_15504_cov_6.352321	chromosome
CTOTU14206	NODE_875_length_15237_cov_6.668160	chromosome
CTOTU14206	NODE_980_length_14145_cov_6.418453	chromosome
CTOTU14206	NODE_1048_length_13490_cov_6.771716	chromosome
CTOTU14206	NODE_1090_length_13080_cov_4.412898	chromosome
CTOTU14206	NODE_1190_length_12331_cov_6.822988	chromosome
CTOTU14206	NODE_1241_length_12007_cov_5.742888	chromosome
CTOTU14206	NODE_1247_length_11994_cov_6.067594	chromosome
CTOTU14206	NODE_1249_length_11977_cov_6.446402	chromosome
CTOTU14206	NODE_1281_length_11803_cov_6.322523	chromosome
CTOTU14206	NODE_1309_length_11645_cov_6.408973	chromosome
CTOTU14206	NODE_1332_length_11513_cov_5.467970	chromosome
CTOTU14206	NODE_1367_length_11390_cov_5.842082	chromosome
CTOTU14206	NODE_1406_length_11236_cov_6.738664	chromosome
CTOTU14206	NODE_1676_length_10058_cov_6.811956	chromosome
CTOTU14206	NODE_2068_length_8736_cov_6.510195	chromosome
CTOTU14206	NODE_2124_length_8595_cov_6.621663	chromosome
CTOTU14206	NODE_2157_length_8515_cov_6.283452	chromosome
CTOTU14206	NODE_2204_length_8391_cov_6.313580	chromosome
CTOTU14206	NODE_2205_length_8390_cov_6.572286	chromosome
CTOTU14206	NODE_2223_length_8346_cov_6.272585	unclassified
CTOTU14206	NODE_2344_length_8058_cov_6.213420	chromosome
CTOTU14206	NODE_2408_length_7902_cov_6.168472	chromosome
CTOTU14206	NODE_2453_length_7779_cov_6.824832	chromosome
CTOTU14206	NODE_2487_length_7723_cov_5.611372	chromosome
CTOTU14206	NODE_2687_length_7355_cov_6.288082	chromosome
CTOTU14206	NODE_2882_length_7064_cov_5.529747	chromosome
CTOTU14206	NODE_2894_length_7046_cov_6.048634	chromosome
CTOTU14206	NODE_2945_length_6971_cov_5.915414	chromosome
CTOTU14206	NODE_3139_length_6665_cov_6.659002	unclassified
CTOTU14206	NODE_3153_length_6648_cov_7.308054	chromosome
CTOTU14206	NODE_3174_length_6604_cov_6.967781	chromosome
CTOTU14206	NODE_3246_length_6512_cov_5.749574	chromosome
CTOTU14206	NODE_3780_length_5909_cov_6.146396	chromosome
CTOTU14206	NODE_3828_length_5851_cov_5.877502	unclassified
CTOTU14206	NODE_4154_length_5515_cov_6.893407	chromosome
CTOTU14206	NODE_4315_length_5379_cov_6.304095	chromosome
CTOTU14206	NODE_4593_length_5154_cov_7.899213	unclassified
CTOTU14206	NODE_5059_length_4831_cov_5.957077	unclassified
CTOTU14206	NODE_5086_length_4816_cov_6.295526	chromosome
CTOTU14206	NODE_5216_length_4736_cov_5.677206	chromosome
CTOTU14206	NODE_5374_length_4631_cov_6.211976	chromosome
CTOTU14206	NODE_6986_length_3835_cov_6.184656	chromosome
CTOTU14206	NODE_7559_length_3654_cov_4.462906	unclassified
CTOTU14206	NODE_8074_length_3490_cov_6.559534	chromosome
CTOTU14206	NODE_8411_length_3393_cov_7.224386	unclassified
CTOTU14206	NODE_8446_length_3384_cov_5.493542	chromosome
CTOTU14206	NODE_8628_length_3337_cov_6.854052	chromosome
CTOTU14206	NODE_9512_length_3129_cov_7.769356	chromosome
CTOTU14206	NODE_9864_length_3050_cov_4.118531	chromosome
CTOTU14206	NODE_10198_length_2979_cov_5.967168	chromosome
CTOTU14206	NODE_11053_length_2820_cov_7.086799	unclassified
CTOTU14206	NODE_12350_length_2622_cov_6.287885	chromosome
CTOTU14206	NODE_13018_length_2534_cov_5.910044	chromosome
CTOTU14206	NODE_17056_length_2115_cov_6.008738	unclassified
CTOTU14206	NODE_17402_length_2085_cov_4.991626	unclassified
CTOTU14207	NODE_39_length_84238_cov_4.414597	chromosome
CTOTU14207	NODE_127_length_49437_cov_4.143068	chromosome
CTOTU14207	NODE_170_length_41830_cov_3.615488	chromosome
CTOTU14207	NODE_178_length_40330_cov_3.701726	chromosome
CTOTU14207	NODE_279_length_32598_cov_3.621977	chromosome
CTOTU14207	NODE_342_length_28781_cov_3.500453	chromosome
CTOTU14207	NODE_345_length_28586_cov_3.514808	chromosome
CTOTU14207	NODE_350_length_28320_cov_3.513568	chromosome
CTOTU14207	NODE_360_length_27639_cov_3.667597	unclassified
CTOTU14207	NODE_364_length_27500_cov_3.177737	chromosome
CTOTU14207	NODE_368_length_27168_cov_3.542323	chromosome
CTOTU14207	NODE_381_length_26445_cov_3.504244	chromosome
CTOTU14207	NODE_397_length_25883_cov_3.728125	chromosome
CTOTU14207	NODE_500_length_22459_cov_3.335253	chromosome
CTOTU14207	NODE_597_length_19818_cov_3.896321	chromosome
CTOTU14207	NODE_650_length_18783_cov_3.510199	chromosome
CTOTU14207	NODE_667_length_18360_cov_3.303469	chromosome
CTOTU14207	NODE_726_length_17382_cov_3.074046	chromosome
CTOTU14207	NODE_780_length_16427_cov_2.998656	chromosome
CTOTU14207	NODE_782_length_16402_cov_2.739096	chromosome
CTOTU14207	NODE_817_length_15873_cov_3.159375	chromosome
CTOTU14207	NODE_825_length_15813_cov_2.767800	chromosome
CTOTU14207	NODE_887_length_15173_cov_3.002580	chromosome
CTOTU14207	NODE_894_length_15108_cov_3.133130	chromosome
CTOTU14207	NODE_896_length_15061_cov_3.589964	chromosome
CTOTU14207	NODE_917_length_14827_cov_3.206472	chromosome
CTOTU14207	NODE_951_length_14436_cov_3.080592	chromosome
CTOTU14207	NODE_986_length_14068_cov_3.068008	chromosome
CTOTU14207	NODE_991_length_14005_cov_3.197634	chromosome
CTOTU14207	NODE_994_length_13996_cov_3.540851	chromosome
CTOTU14207	NODE_1056_length_13426_cov_3.957969	chromosome
CTOTU14207	NODE_1063_length_13369_cov_4.003230	chromosome
CTOTU14207	NODE_1114_length_12893_cov_3.790154	chromosome
CTOTU14207	NODE_1117_length_12876_cov_3.010998	chromosome
CTOTU14207	NODE_1124_length_12807_cov_3.299326	chromosome
CTOTU14207	NODE_1191_length_12328_cov_3.362259	chromosome
CTOTU14207	NODE_1213_length_12169_cov_3.187221	chromosome
CTOTU14207	NODE_1221_length_12125_cov_3.165949	chromosome
CTOTU14207	NODE_1259_length_11913_cov_2.934812	chromosome
CTOTU14207	NODE_1278_length_11817_cov_3.502211	chromosome
CTOTU14207	NODE_1400_length_11261_cov_3.155363	chromosome
CTOTU14207	NODE_1409_length_11222_cov_3.319244	chromosome
CTOTU14207	NODE_1415_length_11204_cov_3.396986	chromosome
CTOTU14207	NODE_1460_length_10963_cov_3.567290	chromosome
CTOTU14207	NODE_1473_length_10870_cov_3.239390	chromosome
CTOTU14207	NODE_1508_length_10741_cov_3.076455	chromosome
CTOTU14207	NODE_1528_length_10634_cov_3.240855	chromosome
CTOTU14207	NODE_1558_length_10507_cov_3.119690	chromosome
CTOTU14207	NODE_1596_length_10366_cov_3.430026	chromosome
CTOTU14207	NODE_1647_length_10185_cov_3.420731	chromosome
CTOTU14207	NODE_1654_length_10156_cov_4.598654	chromosome
CTOTU14207	NODE_1690_length_9999_cov_3.134252	chromosome
CTOTU14207	NODE_1787_length_9586_cov_3.135767	chromosome
CTOTU14207	NODE_1802_length_9539_cov_3.151624	chromosome
CTOTU14207	NODE_1806_length_9529_cov_3.143973	chromosome
CTOTU14207	NODE_1814_length_9511_cov_2.936548	chromosome
CTOTU14207	NODE_1853_length_9385_cov_2.977814	chromosome
CTOTU14207	NODE_1863_length_9354_cov_2.833961	chromosome
CTOTU14207	NODE_1905_length_9200_cov_2.725314	chromosome
CTOTU14207	NODE_1910_length_9177_cov_2.851239	chromosome
CTOTU14207	NODE_1929_length_9106_cov_2.404928	chromosome
CTOTU14207	NODE_1957_length_9028_cov_3.613619	chromosome
CTOTU14207	NODE_1964_length_9014_cov_3.445809	chromosome
CTOTU14207	NODE_2092_length_8681_cov_3.217250	chromosome
CTOTU14207	NODE_2123_length_8600_cov_3.265067	unclassified
CTOTU14207	NODE_2148_length_8524_cov_3.420829	chromosome
CTOTU14207	NODE_2158_length_8511_cov_2.841414	chromosome
CTOTU14207	NODE_2169_length_8480_cov_4.037626	chromosome
CTOTU14207	NODE_2232_length_8322_cov_2.635781	chromosome
CTOTU14207	NODE_2254_length_8266_cov_3.249787	chromosome
CTOTU14207	NODE_2266_length_8236_cov_3.294463	chromosome
CTOTU14207	NODE_2280_length_8182_cov_3.192445	unclassified
CTOTU14207	NODE_2288_length_8170_cov_3.097597	chromosome
CTOTU14207	NODE_2330_length_8088_cov_3.186605	chromosome
CTOTU14207	NODE_2352_length_8052_cov_2.809178	chromosome
CTOTU14207	NODE_2416_length_7877_cov_3.536180	chromosome
CTOTU14207	NODE_2426_length_7847_cov_3.800565	chromosome
CTOTU14207	NODE_2442_length_7808_cov_3.333806	chromosome
CTOTU14207	NODE_2458_length_7771_cov_4.391006	chromosome
CTOTU14207	NODE_2485_length_7729_cov_3.362783	chromosome
CTOTU14207	NODE_2498_length_7698_cov_2.897946	chromosome
CTOTU14207	NODE_2595_length_7514_cov_3.303124	chromosome
CTOTU14207	NODE_2596_length_7513_cov_3.227541	chromosome
CTOTU14207	NODE_2618_length_7488_cov_3.537334	chromosome
CTOTU14207	NODE_2748_length_7262_cov_3.717219	chromosome
CTOTU14207	NODE_2793_length_7195_cov_3.587535	chromosome
CTOTU14207	NODE_2798_length_7189_cov_2.731988	chromosome
CTOTU14207	NODE_2804_length_7182_cov_2.937702	chromosome
CTOTU14207	NODE_2828_length_7141_cov_2.915749	chromosome
CTOTU14207	NODE_2872_length_7076_cov_2.494516	chromosome
CTOTU14207	NODE_2884_length_7063_cov_2.451627	chromosome
CTOTU14207	NODE_3010_length_6853_cov_3.617976	chromosome
CTOTU14207	NODE_3020_length_6839_cov_3.154186	chromosome
CTOTU14207	NODE_3122_length_6685_cov_3.241026	unclassified
CTOTU14207	NODE_3209_length_6561_cov_3.129419	chromosome
CTOTU14207	NODE_3210_length_6561_cov_2.893176	chromosome
CTOTU14207	NODE_3279_length_6478_cov_3.000467	chromosome
CTOTU14207	NODE_3432_length_6280_cov_2.983293	chromosome
CTOTU14207	NODE_3578_length_6130_cov_3.517860	chromosome
CTOTU14207	NODE_3638_length_6052_cov_3.377522	chromosome
CTOTU14207	NODE_3708_length_5980_cov_2.740253	chromosome
CTOTU14207	NODE_3775_length_5914_cov_3.529101	chromosome
CTOTU14207	NODE_3853_length_5810_cov_3.238575	chromosome
CTOTU14207	NODE_3858_length_5796_cov_3.074203	chromosome
CTOTU14207	NODE_3866_length_5791_cov_3.717748	chromosome
CTOTU14207	NODE_3900_length_5758_cov_3.287217	chromosome
CTOTU14207	NODE_3955_length_5704_cov_3.066029	chromosome
CTOTU14207	NODE_3960_length_5700_cov_3.172365	chromosome
CTOTU14207	NODE_3989_length_5657_cov_2.689397	chromosome
CTOTU14207	NODE_4057_length_5600_cov_2.786835	chromosome
CTOTU14207	NODE_4176_length_5493_cov_3.000552	chromosome
CTOTU14207	NODE_4198_length_5479_cov_3.225295	chromosome
CTOTU14207	NODE_4288_length_5410_cov_3.245191	chromosome
CTOTU14207	NODE_4350_length_5350_cov_3.908971	unclassified
CTOTU14207	NODE_4383_length_5329_cov_3.015169	unclassified
CTOTU14207	NODE_4493_length_5237_cov_2.721536	unclassified
CTOTU14207	NODE_4563_length_5183_cov_3.207488	chromosome
CTOTU14207	NODE_4692_length_5084_cov_3.300259	unclassified
CTOTU14207	NODE_4769_length_5038_cov_3.397953	chromosome
CTOTU14207	NODE_4798_length_5008_cov_3.192812	chromosome
CTOTU14207	NODE_4809_length_5001_cov_3.512940	chromosome
CTOTU14207	NODE_4944_length_4907_cov_2.893858	chromosome
CTOTU14207	NODE_4987_length_4878_cov_2.535766	chromosome
CTOTU14207	NODE_5076_length_4821_cov_2.880822	chromosome
CTOTU14207	NODE_5160_length_4767_cov_2.364177	chromosome
CTOTU14207	NODE_5343_length_4643_cov_2.553618	chromosome
CTOTU14207	NODE_5394_length_4622_cov_3.086709	chromosome
CTOTU14207	NODE_5414_length_4612_cov_2.751152	chromosome
CTOTU14207	NODE_5490_length_4565_cov_3.040576	chromosome
CTOTU14207	NODE_5509_length_4553_cov_3.784793	unclassified
CTOTU14207	NODE_5571_length_4516_cov_2.987671	chromosome
CTOTU14207	NODE_5594_length_4503_cov_3.195594	chromosome
CTOTU14207	NODE_5839_length_4368_cov_2.623928	chromosome
CTOTU14207	NODE_5903_length_4331_cov_2.894294	chromosome
CTOTU14207	NODE_5921_length_4320_cov_2.978429	chromosome
CTOTU14207	NODE_5967_length_4284_cov_3.062663	unclassified
CTOTU14207	NODE_5999_length_4271_cov_2.790797	chromosome
CTOTU14207	NODE_6061_length_4242_cov_2.878433	chromosome
CTOTU14207	NODE_6095_length_4224_cov_3.262413	unclassified
CTOTU14207	NODE_6111_length_4219_cov_2.959654	chromosome
CTOTU14207	NODE_6188_length_4177_cov_3.378700	unclassified
CTOTU14207	NODE_6669_length_3973_cov_3.125319	unclassified
CTOTU14207	NODE_6960_length_3849_cov_2.455720	chromosome
CTOTU14207	NODE_6987_length_3835_cov_2.978571	chromosome
CTOTU14207	NODE_7009_length_3826_cov_3.265182	chromosome
CTOTU14207	NODE_7061_length_3808_cov_3.013056	unclassified
CTOTU14207	NODE_7194_length_3766_cov_3.227701	unclassified
CTOTU14207	NODE_7195_length_3766_cov_2.571005	chromosome
CTOTU14207	NODE_7209_length_3763_cov_2.420173	unclassified
CTOTU14207	NODE_7213_length_3761_cov_2.988937	chromosome
CTOTU14207	NODE_7267_length_3745_cov_3.536856	chromosome
CTOTU14207	NODE_7440_length_3692_cov_2.874347	unclassified
CTOTU14207	NODE_7487_length_3680_cov_2.478897	chromosome
CTOTU14207	NODE_7563_length_3653_cov_2.473319	chromosome
CTOTU14207	NODE_7696_length_3612_cov_3.901040	unclassified
CTOTU14207	NODE_7702_length_3610_cov_2.567932	unclassified
CTOTU14207	NODE_7844_length_3568_cov_3.127242	chromosome
CTOTU14207	NODE_7916_length_3541_cov_3.484223	chromosome
CTOTU14207	NODE_7983_length_3521_cov_2.545586	chromosome
CTOTU14207	NODE_8053_length_3496_cov_2.873874	chromosome
CTOTU14207	NODE_8381_length_3402_cov_2.985061	plasmid
CTOTU14207	NODE_8421_length_3391_cov_3.821942	chromosome
CTOTU14207	NODE_8459_length_3382_cov_3.031861	chromosome
CTOTU14207	NODE_8619_length_3340_cov_2.538813	chromosome
CTOTU14207	NODE_8644_length_3334_cov_4.356511	unclassified
CTOTU14207	NODE_8898_length_3277_cov_1.939479	unclassified
CTOTU14207	NODE_8913_length_3273_cov_2.866687	unclassified
CTOTU14207	NODE_9062_length_3233_cov_3.321271	unclassified
CTOTU14207	NODE_9076_length_3229_cov_2.924701	chromosome
CTOTU14207	NODE_9205_length_3201_cov_3.138907	unclassified
CTOTU14207	NODE_9324_length_3175_cov_2.967949	plasmid
CTOTU14207	NODE_9449_length_3145_cov_2.668608	chromosome
CTOTU14207	NODE_10155_length_2988_cov_2.990794	chromosome
CTOTU14207	NODE_10157_length_2988_cov_2.490624	chromosome
CTOTU14207	NODE_10188_length_2982_cov_3.234711	chromosome
CTOTU14207	NODE_10220_length_2975_cov_2.911301	unclassified
CTOTU14207	NODE_10401_length_2941_cov_2.569993	chromosome
CTOTU14207	NODE_11088_length_2813_cov_3.312908	unclassified
CTOTU14207	NODE_11276_length_2784_cov_2.514108	chromosome
CTOTU14207	NODE_11436_length_2761_cov_3.133038	unclassified
CTOTU14207	NODE_11785_length_2705_cov_2.800755	chromosome
CTOTU14207	NODE_11835_length_2696_cov_3.020068	unclassified
CTOTU14207	NODE_11974_length_2677_cov_3.348207	chromosome
CTOTU14207	NODE_11991_length_2675_cov_3.220229	chromosome
CTOTU14207	NODE_12237_length_2640_cov_3.552805	chromosome
CTOTU14207	NODE_12246_length_2639_cov_3.673762	chromosome
CTOTU14207	NODE_12691_length_2579_cov_2.507132	chromosome
CTOTU14207	NODE_12799_length_2565_cov_3.666135	unclassified
CTOTU14207	NODE_12914_length_2548_cov_4.365022	chromosome
CTOTU14207	NODE_12956_length_2542_cov_3.608766	chromosome
CTOTU14207	NODE_13284_length_2501_cov_3.208095	unclassified
CTOTU14207	NODE_13884_length_2431_cov_2.787458	chromosome
CTOTU14207	NODE_14378_length_2375_cov_2.855172	unclassified
CTOTU14207	NODE_14467_length_2364_cov_3.420528	chromosome
CTOTU14207	NODE_14629_length_2345_cov_3.251092	chromosome
CTOTU14207	NODE_14926_length_2316_cov_2.841663	chromosome
CTOTU14207	NODE_14990_length_2309_cov_3.511091	chromosome
CTOTU14207	NODE_15265_length_2278_cov_3.581197	chromosome
CTOTU14207	NODE_15325_length_2273_cov_3.408927	unclassified
CTOTU14207	NODE_15858_length_2222_cov_2.849100	unclassified
CTOTU14207	NODE_16392_length_2173_cov_2.437677	chromosome
CTOTU14207	NODE_17223_length_2101_cov_2.928641	chromosome
CTOTU14207	NODE_17547_length_2075_cov_1.903960	chromosome
CTOTU14207	NODE_17742_length_2062_cov_2.342800	chromosome
CTOTU14207	NODE_18220_length_2027_cov_3.244422	unclassified
CTOTU14207	NODE_18574_length_2003_cov_3.271561	chromosome
CTOTU14207	NODE_19101_length_1968_cov_2.877156	unclassified
CTOTU14207	NODE_19584_length_1936_cov_3.976077	chromosome
CTOTU14207	NODE_20126_length_1902_cov_3.175961	unclassified
CTOTU14207	NODE_20792_length_1862_cov_2.584394	chromosome
CTOTU14207	NODE_20834_length_1860_cov_3.685319	chromosome
CTOTU14207	NODE_21068_length_1845_cov_3.110056	chromosome
CTOTU14207	NODE_21394_length_1827_cov_2.739278	chromosome
CTOTU14207	NODE_21473_length_1823_cov_2.759615	unclassified
CTOTU14207	NODE_22172_length_1788_cov_2.525101	unclassified
CTOTU14207	NODE_22280_length_1781_cov_2.244496	chromosome
CTOTU14207	NODE_24436_length_1681_cov_2.508610	chromosome
CTOTU14207	NODE_24829_length_1665_cov_2.389441	plasmid
CTOTU14207	NODE_26560_length_1598_cov_2.853532	chromosome
CTOTU14207	NODE_27704_length_1555_cov_3.030000	plasmid
CTOTU14207	NODE_28179_length_1538_cov_2.741740	unclassified
CTOTU14207	NODE_28242_length_1536_cov_2.698852	unclassified
CTOTU14210	NODE_34_length_87888_cov_4.573338	chromosome
CTOTU14210	NODE_35_length_86829_cov_4.390843	chromosome
CTOTU14210	NODE_66_length_70108_cov_4.368093	chromosome
CTOTU14210	NODE_96_length_57778_cov_4.476985	chromosome
CTOTU14210	NODE_116_length_53061_cov_4.682602	chromosome
CTOTU14210	NODE_117_length_52673_cov_3.995173	chromosome
CTOTU14210	NODE_119_length_52455_cov_4.158130	chromosome
CTOTU14210	NODE_150_length_46057_cov_4.396744	chromosome
CTOTU14210	NODE_176_length_40686_cov_4.214664	chromosome
CTOTU14210	NODE_273_length_33039_cov_4.030348	chromosome
CTOTU14210	NODE_346_length_28582_cov_4.407929	chromosome
CTOTU14210	NODE_391_length_26086_cov_4.454650	chromosome
CTOTU14210	NODE_427_length_24520_cov_4.068097	chromosome
CTOTU14210	NODE_432_length_24451_cov_4.946303	chromosome
CTOTU14210	NODE_443_length_24019_cov_4.372183	chromosome
CTOTU14210	NODE_465_length_23370_cov_4.459532	chromosome
CTOTU14210	NODE_526_length_21575_cov_4.198652	chromosome
CTOTU14210	NODE_563_length_20679_cov_4.449331	chromosome
CTOTU14210	NODE_709_length_17606_cov_4.318272	chromosome
CTOTU14210	NODE_712_length_17554_cov_4.176582	chromosome
CTOTU14210	NODE_1153_length_12587_cov_4.272343	chromosome
CTOTU14210	NODE_1317_length_11600_cov_4.314335	chromosome
CTOTU14210	NODE_1591_length_10388_cov_4.293719	chromosome
CTOTU14210	NODE_2654_length_7408_cov_4.485652	chromosome
CTOTU14210	NODE_2836_length_7129_cov_4.533079	chromosome
CTOTU14210	NODE_2840_length_7127_cov_4.984870	chromosome
CTOTU14210	NODE_4192_length_5483_cov_4.359064	chromosome
CTOTU14210	NODE_4421_length_5301_cov_3.740564	chromosome
CTOTU14210	NODE_6178_length_4183_cov_3.831153	chromosome
CTOTU14210	NODE_6779_length_3917_cov_4.585189	chromosome
CTOTU14210	NODE_7001_length_3830_cov_3.920000	unclassified
CTOTU14210	NODE_7452_length_3688_cov_3.484723	unclassified
CTOTU14210	NODE_8533_length_3363_cov_4.313785	unclassified
CTOTU14210	NODE_17832_length_2055_cov_3.886500	chromosome
CTOTU14210	NODE_18537_length_2005_cov_3.770769	chromosome
CTOTU14211	NODE_104_length_55557_cov_8.049368	chromosome
CTOTU14211	NODE_110_length_53911_cov_7.019552	chromosome
CTOTU14211	NODE_121_length_52383_cov_7.908175	chromosome
CTOTU14211	NODE_129_length_49207_cov_7.985250	chromosome
CTOTU14211	NODE_143_length_47253_cov_8.094898	chromosome
CTOTU14211	NODE_203_length_38626_cov_7.317544	chromosome
CTOTU14211	NODE_206_length_38494_cov_8.082494	chromosome
CTOTU14211	NODE_238_length_35826_cov_7.617735	chromosome
CTOTU14211	NODE_256_length_34027_cov_7.576975	chromosome
CTOTU14211	NODE_259_length_33948_cov_6.952350	chromosome
CTOTU14211	NODE_378_length_26636_cov_6.618487	chromosome
CTOTU14211	NODE_487_length_22933_cov_7.366640	chromosome
CTOTU14211	NODE_625_length_19194_cov_7.627932	chromosome
CTOTU14211	NODE_695_length_17827_cov_7.970459	chromosome
CTOTU14211	NODE_996_length_13938_cov_7.296118	unclassified
CTOTU14211	NODE_1155_length_12572_cov_7.025405	chromosome
CTOTU14211	NODE_1253_length_11956_cov_7.431308	chromosome
CTOTU14211	NODE_2017_length_8893_cov_7.605001	chromosome
CTOTU14211	NODE_2229_length_8327_cov_7.931335	chromosome
CTOTU14211	NODE_3686_length_6002_cov_7.331091	chromosome
CTOTU14211	NODE_6985_length_3836_cov_6.510711	unclassified
CTOTU14211	NODE_9356_length_3168_cov_7.389335	unclassified
CTOTU14211	NODE_22666_length_1761_cov_7.766120	chromosome
CTOTU14215	NODE_50_length_78807_cov_4.995289	chromosome
CTOTU14215	NODE_54_length_76092_cov_4.633521	chromosome
CTOTU14215	NODE_113_length_53566_cov_5.021005	chromosome
CTOTU14215	NODE_186_length_39851_cov_4.588376	chromosome
CTOTU14215	NODE_205_length_38497_cov_4.716638	chromosome
CTOTU14215	NODE_218_length_37154_cov_4.804146	chromosome
CTOTU14215	NODE_251_length_34523_cov_5.426976	chromosome
CTOTU14215	NODE_359_length_27654_cov_4.451647	chromosome
CTOTU14215	NODE_379_length_26625_cov_4.706925	chromosome
CTOTU14215	NODE_440_length_24068_cov_4.895848	chromosome
CTOTU14215	NODE_519_length_21829_cov_4.427390	chromosome
CTOTU14215	NODE_539_length_21212_cov_4.712294	chromosome
CTOTU14215	NODE_540_length_21119_cov_4.373861	chromosome
CTOTU14215	NODE_542_length_21107_cov_5.968982	chromosome
CTOTU14215	NODE_580_length_20322_cov_4.979178	chromosome
CTOTU14215	NODE_583_length_20133_cov_4.724026	chromosome
CTOTU14215	NODE_820_length_15833_cov_4.966599	chromosome
CTOTU14215	NODE_913_length_14849_cov_5.183385	chromosome
CTOTU14215	NODE_1420_length_11184_cov_4.233534	chromosome
CTOTU14215	NODE_1634_length_10224_cov_4.293047	chromosome
CTOTU14215	NODE_1717_length_9837_cov_4.707524	chromosome
CTOTU14215	NODE_1761_length_9673_cov_5.002391	chromosome
CTOTU14215	NODE_2045_length_8814_cov_4.055600	chromosome
CTOTU14215	NODE_2150_length_8522_cov_6.177395	chromosome
CTOTU14215	NODE_2173_length_8457_cov_5.501190	chromosome
CTOTU14215	NODE_4621_length_5134_cov_5.311479	unclassified
CTOTU14215	NODE_6475_length_4046_cov_3.467051	chromosome
CTOTU14215	NODE_10314_length_2955_cov_6.479655	unclassified
CTOTU14219	NODE_9_length_153418_cov_3.929905	chromosome
CTOTU14219	NODE_45_length_81757_cov_3.959732	chromosome
CTOTU14219	NODE_70_length_68822_cov_3.996175	chromosome
CTOTU14219	NODE_93_length_58631_cov_4.074058	chromosome
CTOTU14219	NODE_145_length_46823_cov_4.328750	chromosome
CTOTU14219	NODE_214_length_37471_cov_3.736369	chromosome
CTOTU14219	NODE_296_length_31264_cov_4.310872	chromosome
CTOTU14219	NODE_310_length_30596_cov_4.050260	chromosome
CTOTU14219	NODE_408_length_25252_cov_4.146406	chromosome
CTOTU14219	NODE_535_length_21398_cov_3.901888	chromosome
CTOTU14219	NODE_559_length_20773_cov_3.705425	chromosome
CTOTU14219	NODE_573_length_20454_cov_3.947154	chromosome
CTOTU14219	NODE_693_length_17836_cov_4.164895	unclassified
CTOTU14219	NODE_700_length_17781_cov_4.013652	chromosome
CTOTU14219	NODE_757_length_16751_cov_4.063368	chromosome
CTOTU14219	NODE_791_length_16259_cov_4.255122	chromosome
CTOTU14219	NODE_915_length_14845_cov_3.640297	unclassified
CTOTU14219	NODE_923_length_14756_cov_4.231141	unclassified
CTOTU14219	NODE_929_length_14672_cov_3.352877	chromosome
CTOTU14219	NODE_1039_length_13583_cov_4.576064	chromosome
CTOTU14219	NODE_1385_length_11319_cov_4.190163	plasmid
CTOTU14219	NODE_1573_length_10450_cov_3.711688	chromosome
CTOTU14219	NODE_1612_length_10289_cov_4.122630	chromosome
CTOTU14219	NODE_1768_length_9648_cov_4.009799	chromosome
CTOTU14219	NODE_2037_length_8837_cov_3.789683	chromosome
CTOTU14219	NODE_2353_length_8051_cov_3.864682	chromosome
CTOTU14219	NODE_2734_length_7280_cov_4.154464	unclassified
CTOTU14219	NODE_3531_length_6193_cov_3.830890	unclassified
CTOTU14219	NODE_8012_length_3513_cov_4.407172	plasmid
CTOTU14219	NODE_9443_length_3146_cov_2.831446	chromosome
CTOTU14219	NODE_11887_length_2688_cov_4.094949	unclassified
CTOTU14219	NODE_12785_length_2567_cov_3.183519	plasmid
CTOTU14219	NODE_14636_length_2344_cov_4.383574	chromosome
CTOTU14219	NODE_20732_length_1865_cov_6.355249	unclassified
CTOTU14225	NODE_2_length_238722_cov_10.684192	chromosome
CTOTU14225	NODE_12_length_135209_cov_10.658360	chromosome
CTOTU14225	NODE_26_length_97373_cov_10.321225	chromosome
CTOTU14225	NODE_37_length_84969_cov_10.819288	chromosome
CTOTU14225	NODE_40_length_83930_cov_10.732256	chromosome
CTOTU14225	NODE_101_length_56361_cov_10.236156	chromosome
CTOTU14225	NODE_271_length_33167_cov_10.327374	chromosome
CTOTU14225	NODE_282_length_32414_cov_10.621929	chromosome
CTOTU14225	NODE_478_length_23081_cov_10.245114	chromosome
CTOTU14225	NODE_1014_length_13801_cov_9.262113	chromosome
CTOTU14225	NODE_2340_length_8067_cov_8.687469	unclassified
CTOTU14225	NODE_6122_length_4209_cov_8.219788	chromosome
CTOTU14225	NODE_11297_length_2781_cov_7.315114	unclassified
CTOTU14225	NODE_17473_length_2079_cov_11.302372	unclassified
CTOTU14227	NODE_33_length_88388_cov_5.438398	chromosome
CTOTU14227	NODE_111_length_53765_cov_5.452653	unclassified
CTOTU14227	NODE_115_length_53258_cov_5.200477	chromosome
CTOTU14227	NODE_204_length_38604_cov_5.394251	chromosome
CTOTU14227	NODE_212_length_37668_cov_4.930689	chromosome
CTOTU14227	NODE_222_length_36837_cov_5.256212	chromosome
CTOTU14227	NODE_314_length_30366_cov_5.066115	chromosome
CTOTU14227	NODE_348_length_28477_cov_5.250827	chromosome
CTOTU14227	NODE_369_length_27118_cov_5.459446	plasmid
CTOTU14227	NODE_483_length_23021_cov_5.062701	chromosome
CTOTU14227	NODE_640_length_18940_cov_4.577760	unclassified
CTOTU14227	NODE_643_length_18899_cov_5.553651	chromosome
CTOTU14227	NODE_714_length_17542_cov_5.327901	chromosome
CTOTU14227	NODE_899_length_15043_cov_5.385975	chromosome
CTOTU14227	NODE_919_length_14819_cov_4.894067	unclassified
CTOTU14227	NODE_998_length_13929_cov_5.405074	chromosome
CTOTU14227	NODE_1145_length_12643_cov_5.396409	chromosome
CTOTU14227	NODE_1154_length_12579_cov_4.799984	chromosome
CTOTU14227	NODE_1393_length_11293_cov_5.754494	chromosome
CTOTU14227	NODE_1496_length_10776_cov_5.586512	plasmid
CTOTU14227	NODE_1844_length_9408_cov_5.635090	unclassified
CTOTU14227	NODE_1916_length_9153_cov_5.160365	unclassified
CTOTU14227	NODE_1945_length_9065_cov_4.758602	unclassified
CTOTU14227	NODE_2287_length_8172_cov_5.217938	chromosome
CTOTU14227	NODE_2623_length_7482_cov_5.318433	unclassified
CTOTU14227	NODE_2913_length_7018_cov_5.359615	chromosome
CTOTU14227	NODE_5972_length_4281_cov_5.690487	unclassified
CTOTU14227	NODE_6518_length_4028_cov_5.223005	unclassified
CTOTU14227	NODE_6869_length_3886_cov_4.368311	plasmid
CTOTU14227	NODE_9226_length_3196_cov_4.207577	unclassified
CTOTU14227	NODE_15089_length_2297_cov_5.034344	plasmid
CTOTU14227	NODE_17598_length_2071_cov_4.579365	unclassified
CTOTU14227	NODE_19754_length_1925_cov_5.137968	unclassified
CTOTU14227	NODE_24926_length_1660_cov_4.160748	plasmid
CTOTU14228	NODE_5_length_176408_cov_13.510907	chromosome
CTOTU14228	NODE_13_length_131584_cov_13.900319	chromosome
CTOTU14228	NODE_78_length_66288_cov_13.026799	chromosome
CTOTU14228	NODE_84_length_63503_cov_13.316007	chromosome
CTOTU14228	NODE_253_length_34265_cov_13.134259	chromosome
CTOTU14228	NODE_263_length_33814_cov_16.260730	chromosome
CTOTU14228	NODE_475_length_23101_cov_13.286861	chromosome
CTOTU14228	NODE_1414_length_11206_cov_13.285894	chromosome
CTOTU14228	NODE_1656_length_10143_cov_7.447561	chromosome
CTOTU14228	NODE_8312_length_3420_cov_11.154532	unclassified
CTOTU14229	NODE_4_length_187410_cov_4.496224	chromosome
CTOTU14229	NODE_23_length_103172_cov_4.342979	chromosome
CTOTU14229	NODE_30_length_91557_cov_4.284945	chromosome
CTOTU14229	NODE_51_length_77321_cov_4.366241	chromosome
CTOTU14229	NODE_63_length_70573_cov_4.151167	chromosome
CTOTU14229	NODE_79_length_64949_cov_3.991124	unclassified
CTOTU14229	NODE_98_length_57550_cov_4.396156	unclassified
CTOTU14229	NODE_136_length_48550_cov_4.150737	chromosome
CTOTU14229	NODE_173_length_41480_cov_3.985999	chromosome
CTOTU14229	NODE_189_length_39701_cov_4.508172	chromosome
CTOTU14229	NODE_321_length_30025_cov_4.310777	chromosome
CTOTU14229	NODE_447_length_23792_cov_4.169524	chromosome
CTOTU14229	NODE_481_length_23056_cov_4.454980	unclassified
CTOTU14229	NODE_508_length_22216_cov_4.562655	chromosome
CTOTU14229	NODE_677_length_18131_cov_4.457623	chromosome
CTOTU14229	NODE_702_length_17733_cov_3.985349	chromosome
CTOTU14229	NODE_738_length_17145_cov_4.449386	unclassified
CTOTU14229	NODE_807_length_15999_cov_4.625251	chromosome
CTOTU14229	NODE_869_length_15258_cov_3.787081	plasmid
CTOTU14229	NODE_1105_length_12981_cov_4.589432	unclassified
CTOTU14229	NODE_1165_length_12496_cov_3.612812	unclassified
CTOTU14229	NODE_1274_length_11840_cov_3.769962	unclassified
CTOTU14229	NODE_1325_length_11536_cov_3.926139	chromosome
CTOTU14229	NODE_1492_length_10787_cov_4.410921	chromosome
CTOTU14229	NODE_1911_length_9176_cov_4.234185	unclassified
CTOTU14229	NODE_3272_length_6483_cov_3.828563	chromosome
CTOTU14229	NODE_3610_length_6080_cov_4.380581	unclassified
CTOTU14229	NODE_3633_length_6057_cov_4.019993	plasmid
CTOTU14229	NODE_4004_length_5638_cov_4.088304	chromosome
CTOTU14229	NODE_4308_length_5384_cov_4.030024	unclassified
CTOTU14229	NODE_6596_length_4000_cov_4.394170	unclassified
CTOTU14229	NODE_9899_length_3040_cov_3.764154	unclassified
CTOTU14230	NODE_126_length_50321_cov_33.267736	chromosome
CTOTU14230	NODE_160_length_44111_cov_45.061785	chromosome
CTOTU14230	NODE_201_length_38641_cov_41.424169	chromosome
CTOTU14230	NODE_229_length_36399_cov_44.513345	chromosome
CTOTU14230	NODE_387_length_26218_cov_47.422658	unclassified
CTOTU14230	NODE_388_length_26198_cov_42.762575	chromosome
CTOTU14230	NODE_405_length_25451_cov_43.697787	chromosome
CTOTU14230	NODE_431_length_24486_cov_44.586100	chromosome
CTOTU14230	NODE_449_length_23769_cov_45.177827	chromosome
CTOTU14230	NODE_469_length_23298_cov_44.591189	chromosome
CTOTU14230	NODE_488_length_22921_cov_41.045789	chromosome
CTOTU14230	NODE_544_length_21072_cov_38.004948	chromosome
CTOTU14230	NODE_639_length_18942_cov_45.301265	chromosome
CTOTU14230	NODE_666_length_18368_cov_45.361601	chromosome
CTOTU14230	NODE_678_length_18082_cov_46.186664	chromosome
CTOTU14230	NODE_701_length_17777_cov_46.779370	chromosome
CTOTU14230	NODE_719_length_17488_cov_43.896633	unclassified
CTOTU14230	NODE_881_length_15203_cov_46.288025	chromosome
CTOTU14230	NODE_1045_length_13537_cov_45.548880	chromosome
CTOTU14230	NODE_1147_length_12622_cov_42.433835	chromosome
CTOTU14230	NODE_1180_length_12374_cov_41.383716	unclassified
CTOTU14230	NODE_1184_length_12365_cov_46.744598	plasmid
CTOTU14230	NODE_1298_length_11703_cov_41.605512	chromosome
CTOTU14230	NODE_1372_length_11352_cov_45.828716	chromosome
CTOTU14230	NODE_1488_length_10802_cov_41.539220	chromosome
CTOTU14230	NODE_1501_length_10759_cov_42.402560	chromosome
CTOTU14230	NODE_1523_length_10655_cov_47.418491	chromosome
CTOTU14230	NODE_1554_length_10530_cov_45.067780	chromosome
CTOTU14230	NODE_1614_length_10282_cov_45.309768	chromosome
CTOTU14230	NODE_1789_length_9576_cov_47.209537	chromosome
CTOTU14230	NODE_1823_length_9486_cov_45.320433	chromosome
CTOTU14230	NODE_2061_length_8755_cov_46.874138	unclassified
CTOTU14230	NODE_2136_length_8576_cov_47.091304	chromosome
CTOTU14230	NODE_2154_length_8519_cov_43.278474	chromosome
CTOTU14230	NODE_2365_length_8031_cov_42.211259	unclassified
CTOTU14230	NODE_2404_length_7922_cov_35.913182	unclassified
CTOTU14230	NODE_2421_length_7852_cov_45.824933	chromosome
CTOTU14230	NODE_2550_length_7613_cov_44.035724	plasmid
CTOTU14230	NODE_2638_length_7453_cov_43.494052	unclassified
CTOTU14230	NODE_2679_length_7369_cov_42.604184	unclassified
CTOTU14230	NODE_2684_length_7361_cov_46.841090	chromosome
CTOTU14230	NODE_2728_length_7293_cov_34.867781	plasmid
CTOTU14230	NODE_2907_length_7028_cov_46.580812	unclassified
CTOTU14230	NODE_3249_length_6511_cov_40.458488	chromosome
CTOTU14230	NODE_3302_length_6453_cov_44.996405	chromosome
CTOTU14230	NODE_3389_length_6338_cov_41.968964	unclassified
CTOTU14230	NODE_3786_length_5900_cov_35.716510	chromosome
CTOTU14230	NODE_4062_length_5595_cov_41.679422	chromosome
CTOTU14230	NODE_4329_length_5371_cov_45.677389	chromosome
CTOTU14230	NODE_4433_length_5286_cov_44.166316	chromosome
CTOTU14230	NODE_5274_length_4691_cov_48.557808	chromosome
CTOTU14230	NODE_5652_length_4461_cov_46.180890	unclassified
CTOTU14230	NODE_5806_length_4385_cov_46.775289	chromosome
CTOTU14230	NODE_5824_length_4373_cov_43.765401	unclassified
CTOTU14230	NODE_7475_length_3682_cov_42.066446	chromosome
CTOTU14230	NODE_7490_length_3679_cov_46.654525	unclassified
CTOTU14230	NODE_8153_length_3466_cov_46.807388	chromosome
CTOTU14230	NODE_8303_length_3422_cov_44.847936	chromosome
CTOTU14230	NODE_9314_length_3178_cov_49.351585	unclassified
CTOTU14230	NODE_9441_length_3146_cov_43.640569	plasmid
CTOTU14230	NODE_9605_length_3109_cov_47.200720	plasmid
CTOTU14230	NODE_11016_length_2826_cov_47.156622	chromosome
CTOTU14230	NODE_11432_length_2762_cov_42.680089	unclassified
CTOTU14230	NODE_11526_length_2746_cov_37.173170	chromosome
CTOTU14230	NODE_12179_length_2648_cov_42.292711	chromosome
CTOTU14230	NODE_12475_length_2605_cov_40.602353	chromosome
CTOTU14230	NODE_12874_length_2554_cov_47.612245	unclassified
CTOTU14230	NODE_14377_length_2375_cov_43.973707	chromosome
CTOTU14230	NODE_19995_length_1910_cov_46.669542	plasmid
CTOTU14230	NODE_21976_length_1798_cov_43.471027	chromosome
CTOTU14232	NODE_36_length_85954_cov_5.660252	chromosome
CTOTU14232	NODE_38_length_84543_cov_5.936074	chromosome
CTOTU14232	NODE_42_length_83255_cov_6.038942	chromosome
CTOTU14232	NODE_184_length_40095_cov_5.310140	chromosome
CTOTU14232	NODE_237_length_35955_cov_6.127187	chromosome
CTOTU14232	NODE_270_length_33246_cov_5.944834	chromosome
CTOTU14232	NODE_300_length_31029_cov_6.137696	unclassified
CTOTU14232	NODE_358_length_27727_cov_6.030139	chromosome
CTOTU14232	NODE_367_length_27214_cov_6.113517	chromosome
CTOTU14232	NODE_380_length_26613_cov_6.039611	chromosome
CTOTU14232	NODE_404_length_25468_cov_6.095502	unclassified
CTOTU14232	NODE_414_length_25066_cov_6.406541	unclassified
CTOTU14232	NODE_428_length_24504_cov_5.908422	chromosome
CTOTU14232	NODE_444_length_24014_cov_6.222255	chromosome
CTOTU14232	NODE_502_length_22363_cov_5.765241	unclassified
CTOTU14232	NODE_562_length_20683_cov_5.500097	chromosome
CTOTU14232	NODE_621_length_19331_cov_5.814069	chromosome
CTOTU14232	NODE_671_length_18276_cov_4.887383	unclassified
CTOTU14232	NODE_681_length_18011_cov_5.663845	unclassified
CTOTU14232	NODE_886_length_15189_cov_6.517312	unclassified
CTOTU14232	NODE_950_length_14441_cov_5.917559	chromosome
CTOTU14232	NODE_1074_length_13240_cov_5.568373	unclassified
CTOTU14232	NODE_1128_length_12767_cov_5.607772	chromosome
CTOTU14232	NODE_1571_length_10457_cov_5.496347	chromosome
CTOTU14232	NODE_2499_length_7692_cov_5.503863	unclassified
CTOTU14232	NODE_3792_length_5891_cov_5.754284	chromosome
CTOTU14232	NODE_4039_length_5614_cov_5.256521	unclassified
CTOTU14232	NODE_4262_length_5430_cov_6.376000	unclassified
CTOTU14232	NODE_4272_length_5422_cov_5.739147	unclassified
CTOTU14232	NODE_8360_length_3407_cov_4.502983	unclassified
CTOTU14232	NODE_8468_length_3380_cov_4.261053	unclassified
CTOTU14232	NODE_8962_length_3260_cov_5.910140	plasmid
CTOTU14232	NODE_10715_length_2881_cov_5.850672	chromosome
CTOTU14238	NODE_86_length_62946_cov_15.198470	chromosome
CTOTU14238	NODE_89_length_60961_cov_14.653630	chromosome
CTOTU14238	NODE_95_length_57975_cov_15.269855	chromosome
CTOTU14238	NODE_97_length_57628_cov_13.703437	chromosome
CTOTU14238	NODE_105_length_55003_cov_14.323779	chromosome
CTOTU14238	NODE_132_length_48875_cov_13.646170	chromosome
CTOTU14238	NODE_234_length_36147_cov_14.469495	chromosome
CTOTU14238	NODE_245_length_34998_cov_11.960049	chromosome
CTOTU14238	NODE_260_length_33866_cov_14.618024	chromosome
CTOTU14238	NODE_386_length_26237_cov_14.199144	chromosome
CTOTU14238	NODE_456_length_23549_cov_14.238274	chromosome
CTOTU14238	NODE_470_length_23270_cov_15.495283	chromosome
CTOTU14238	NODE_547_length_21031_cov_13.422531	chromosome
CTOTU14238	NODE_584_length_20131_cov_13.652919	chromosome
CTOTU14238	NODE_622_length_19265_cov_13.472202	chromosome
CTOTU14238	NODE_684_length_17995_cov_14.197157	unclassified
CTOTU14238	NODE_897_length_15059_cov_15.155492	chromosome
CTOTU14238	NODE_921_length_14790_cov_14.953851	chromosome
CTOTU14238	NODE_1055_length_13426_cov_15.811832	chromosome
CTOTU14238	NODE_1102_length_12998_cov_14.345515	chromosome
CTOTU14238	NODE_1171_length_12460_cov_15.303345	chromosome
CTOTU14238	NODE_2470_length_7754_cov_13.182231	unclassified
CTOTU14238	NODE_2477_length_7740_cov_13.073650	chromosome
CTOTU14238	NODE_2528_length_7647_cov_15.216412	unclassified
CTOTU14238	NODE_2593_length_7521_cov_14.764533	unclassified
CTOTU14238	NODE_3715_length_5974_cov_11.257983	unclassified
CTOTU14238	NODE_3822_length_5855_cov_13.132586	chromosome
CTOTU14238	NODE_5561_length_4526_cov_14.067770	unclassified
CTOTU14238	NODE_6012_length_4266_cov_14.218713	plasmid
CTOTU14238	NODE_7499_length_3676_cov_12.354598	unclassified
CTOTU14238	NODE_8687_length_3325_cov_10.625076	chromosome
CTOTU14238	NODE_9102_length_3223_cov_12.600694	chromosome
CTOTU14238	NODE_9875_length_3046_cov_16.700769	chromosome
CTOTU14238	NODE_15552_length_2251_cov_11.022769	chromosome
CTOTU14238	NODE_19517_length_1940_cov_9.083820	unclassified
CTOTU14238	NODE_26680_length_1593_cov_15.088427	unclassified
CTOTU14239	NODE_174_length_41299_cov_3.750315	chromosome
CTOTU14239	NODE_209_length_37859_cov_3.537615	chromosome
CTOTU14239	NODE_226_length_36751_cov_4.641977	chromosome
CTOTU14239	NODE_235_length_36132_cov_3.758406	chromosome
CTOTU14239	NODE_239_length_35580_cov_3.910964	chromosome
CTOTU14239	NODE_284_length_32340_cov_3.609168	chromosome
CTOTU14239	NODE_415_length_25025_cov_3.933440	chromosome
CTOTU14239	NODE_430_length_24499_cov_3.961790	chromosome
CTOTU14239	NODE_459_length_23510_cov_3.856832	chromosome
CTOTU14239	NODE_461_length_23487_cov_3.978875	unclassified
CTOTU14239	NODE_463_length_23473_cov_3.718763	chromosome
CTOTU14239	NODE_464_length_23438_cov_4.199461	chromosome
CTOTU14239	NODE_569_length_20611_cov_3.840047	chromosome
CTOTU14239	NODE_572_length_20460_cov_3.526783	chromosome
CTOTU14239	NODE_590_length_20042_cov_3.657577	chromosome
CTOTU14239	NODE_605_length_19593_cov_3.608814	chromosome
CTOTU14239	NODE_617_length_19437_cov_3.925292	chromosome
CTOTU14239	NODE_623_length_19248_cov_4.022977	chromosome
CTOTU14239	NODE_638_length_18950_cov_3.862186	chromosome
CTOTU14239	NODE_644_length_18891_cov_3.588554	chromosome
CTOTU14239	NODE_679_length_18047_cov_3.903068	chromosome
CTOTU14239	NODE_696_length_17820_cov_3.690515	chromosome
CTOTU14239	NODE_751_length_16932_cov_3.904782	chromosome
CTOTU14239	NODE_779_length_16433_cov_3.902430	chromosome
CTOTU14239	NODE_797_length_16163_cov_3.741371	unclassified
CTOTU14239	NODE_799_length_16130_cov_3.957760	chromosome
CTOTU14239	NODE_803_length_16106_cov_3.701639	chromosome
CTOTU14239	NODE_816_length_15874_cov_3.406347	chromosome
CTOTU14239	NODE_843_length_15632_cov_3.865378	chromosome
CTOTU14239	NODE_846_length_15581_cov_3.742561	chromosome
CTOTU14239	NODE_849_length_15489_cov_3.533433	chromosome
CTOTU14239	NODE_862_length_15368_cov_3.735649	chromosome
CTOTU14239	NODE_877_length_15210_cov_4.177697	chromosome
CTOTU14239	NODE_879_length_15208_cov_3.850327	chromosome
CTOTU14239	NODE_880_length_15207_cov_3.929712	chromosome
CTOTU14239	NODE_884_length_15194_cov_3.901116	chromosome
CTOTU14239	NODE_928_length_14685_cov_3.924607	chromosome
CTOTU14239	NODE_936_length_14624_cov_4.040909	chromosome
CTOTU14239	NODE_942_length_14539_cov_3.682132	chromosome
CTOTU14239	NODE_967_length_14302_cov_3.661332	chromosome
CTOTU14239	NODE_995_length_13989_cov_4.066384	chromosome
CTOTU14239	NODE_1002_length_13894_cov_3.864441	chromosome
CTOTU14239	NODE_1021_length_13731_cov_3.227040	chromosome
CTOTU14239	NODE_1022_length_13718_cov_4.020493	chromosome
CTOTU14239	NODE_1028_length_13650_cov_3.528209	chromosome
CTOTU14239	NODE_1030_length_13647_cov_3.651633	chromosome
CTOTU14239	NODE_1043_length_13544_cov_3.508414	chromosome
CTOTU14239	NODE_1070_length_13299_cov_3.815237	chromosome
CTOTU14239	NODE_1087_length_13100_cov_3.769260	chromosome
CTOTU14239	NODE_1101_length_13002_cov_4.342010	unclassified
CTOTU14239	NODE_1107_length_12942_cov_3.747420	unclassified
CTOTU14239	NODE_1138_length_12719_cov_3.864814	chromosome
CTOTU14239	NODE_1161_length_12533_cov_3.892611	chromosome
CTOTU14239	NODE_1178_length_12401_cov_3.799854	chromosome
CTOTU14239	NODE_1195_length_12290_cov_3.858602	chromosome
CTOTU14239	NODE_1207_length_12221_cov_3.156173	chromosome
CTOTU14239	NODE_1228_length_12088_cov_3.779523	chromosome
CTOTU14239	NODE_1260_length_11911_cov_3.796137	chromosome
CTOTU14239	NODE_1287_length_11792_cov_3.745676	chromosome
CTOTU14239	NODE_1348_length_11457_cov_3.753464	chromosome
CTOTU14239	NODE_1369_length_11377_cov_3.431284	chromosome
CTOTU14239	NODE_1376_length_11345_cov_4.074491	chromosome
CTOTU14239	NODE_1382_length_11328_cov_3.468819	unclassified
CTOTU14239	NODE_1429_length_11118_cov_3.845611	chromosome
CTOTU14239	NODE_1445_length_11030_cov_3.255763	chromosome
CTOTU14239	NODE_1450_length_11012_cov_4.256092	chromosome
CTOTU14239	NODE_1464_length_10926_cov_3.534633	chromosome
CTOTU14239	NODE_1495_length_10782_cov_3.371865	chromosome
CTOTU14239	NODE_1511_length_10724_cov_4.045271	chromosome
CTOTU14239	NODE_1514_length_10696_cov_4.028569	unclassified
CTOTU14239	NODE_1515_length_10689_cov_3.870698	chromosome
CTOTU14239	NODE_1534_length_10601_cov_3.822966	chromosome
CTOTU14239	NODE_1576_length_10437_cov_3.608457	unclassified
CTOTU14239	NODE_1586_length_10409_cov_3.542399	chromosome
CTOTU14239	NODE_1615_length_10281_cov_3.889595	chromosome
CTOTU14239	NODE_1657_length_10132_cov_3.805101	unclassified
CTOTU14239	NODE_1671_length_10082_cov_3.229181	chromosome
CTOTU14239	NODE_1673_length_10075_cov_3.925749	chromosome
CTOTU14239	NODE_1685_length_10040_cov_4.605408	chromosome
CTOTU14239	NODE_1704_length_9900_cov_3.782123	chromosome
CTOTU14239	NODE_1767_length_9656_cov_4.133319	chromosome
CTOTU14239	NODE_1797_length_9548_cov_3.612030	plasmid
CTOTU14239	NODE_1871_length_9329_cov_5.668536	chromosome
CTOTU14239	NODE_1888_length_9262_cov_3.739980	chromosome
CTOTU14239	NODE_1902_length_9209_cov_4.087612	chromosome
CTOTU14239	NODE_1920_length_9132_cov_3.583893	chromosome
CTOTU14239	NODE_1937_length_9084_cov_4.795437	chromosome
CTOTU14239	NODE_2001_length_8930_cov_3.408225	chromosome
CTOTU14239	NODE_2053_length_8779_cov_3.972375	chromosome
CTOTU14239	NODE_2177_length_8443_cov_3.362899	chromosome
CTOTU14239	NODE_2198_length_8401_cov_3.507309	chromosome
CTOTU14239	NODE_2207_length_8383_cov_3.612392	chromosome
CTOTU14239	NODE_2218_length_8360_cov_3.421794	unclassified
CTOTU14239	NODE_2248_length_8281_cov_3.781911	chromosome
CTOTU14239	NODE_2252_length_8275_cov_3.416180	chromosome
CTOTU14239	NODE_2264_length_8238_cov_3.424294	unclassified
CTOTU14239	NODE_2275_length_8202_cov_3.607954	chromosome
CTOTU14239	NODE_2315_length_8131_cov_3.232789	chromosome
CTOTU14239	NODE_2337_length_8072_cov_4.051765	chromosome
CTOTU14239	NODE_2380_length_7996_cov_3.610125	chromosome
CTOTU14239	NODE_2398_length_7932_cov_3.670941	unclassified
CTOTU14239	NODE_2411_length_7898_cov_3.576183	unclassified
CTOTU14239	NODE_2422_length_7852_cov_2.482365	chromosome
CTOTU14239	NODE_2436_length_7819_cov_3.700155	chromosome
CTOTU14239	NODE_2454_length_7776_cov_4.581272	chromosome
CTOTU14239	NODE_2455_length_7775_cov_4.325907	chromosome
CTOTU14239	NODE_2473_length_7749_cov_3.478945	chromosome
CTOTU14239	NODE_2475_length_7744_cov_3.592015	chromosome
CTOTU14239	NODE_2488_length_7723_cov_3.860720	chromosome
CTOTU14239	NODE_2521_length_7664_cov_4.062163	chromosome
CTOTU14239	NODE_2539_length_7627_cov_4.679609	chromosome
CTOTU14239	NODE_2554_length_7603_cov_3.791468	chromosome
CTOTU14239	NODE_2561_length_7588_cov_3.935617	chromosome
CTOTU14239	NODE_2569_length_7577_cov_3.862005	chromosome
CTOTU14239	NODE_2667_length_7380_cov_3.499795	chromosome
CTOTU14239	NODE_2714_length_7321_cov_3.069915	chromosome
CTOTU14239	NODE_2736_length_7279_cov_4.034192	chromosome
CTOTU14239	NODE_2741_length_7277_cov_3.783301	chromosome
CTOTU14239	NODE_2860_length_7104_cov_3.959285	chromosome
CTOTU14239	NODE_2900_length_7040_cov_3.532427	chromosome
CTOTU14239	NODE_2946_length_6971_cov_3.589069	chromosome
CTOTU14239	NODE_2963_length_6935_cov_3.558430	unclassified
CTOTU14239	NODE_2970_length_6923_cov_3.794263	unclassified
CTOTU14239	NODE_3002_length_6869_cov_3.611975	chromosome
CTOTU14239	NODE_3120_length_6687_cov_3.721954	unclassified
CTOTU14239	NODE_3126_length_6677_cov_3.252492	chromosome
CTOTU14239	NODE_3142_length_6661_cov_2.987890	unclassified
CTOTU14239	NODE_3184_length_6590_cov_3.562050	chromosome
CTOTU14239	NODE_3203_length_6572_cov_4.019948	chromosome
CTOTU14239	NODE_3243_length_6518_cov_5.188612	chromosome
CTOTU14239	NODE_3253_length_6507_cov_3.935214	chromosome
CTOTU14239	NODE_3290_length_6466_cov_3.520200	chromosome
CTOTU14239	NODE_3299_length_6454_cov_4.265510	chromosome
CTOTU14239	NODE_3300_length_6454_cov_3.686045	chromosome
CTOTU14239	NODE_3331_length_6427_cov_3.994036	chromosome
CTOTU14239	NODE_3372_length_6362_cov_3.841446	chromosome
CTOTU14239	NODE_3425_length_6289_cov_3.531120	chromosome
CTOTU14239	NODE_3443_length_6271_cov_3.696268	unclassified
CTOTU14239	NODE_3459_length_6258_cov_4.025310	unclassified
CTOTU14239	NODE_3471_length_6244_cov_3.398934	unclassified
CTOTU14239	NODE_3485_length_6234_cov_3.329827	chromosome
CTOTU14239	NODE_3505_length_6215_cov_6.884416	unclassified
CTOTU14239	NODE_3517_length_6207_cov_3.079974	chromosome
CTOTU14239	NODE_3542_length_6182_cov_4.352048	unclassified
CTOTU14239	NODE_3560_length_6147_cov_3.862278	chromosome
CTOTU14239	NODE_3587_length_6116_cov_3.324534	unclassified
CTOTU14239	NODE_3626_length_6068_cov_3.584068	chromosome
CTOTU14239	NODE_3658_length_6035_cov_4.659030	chromosome
CTOTU14239	NODE_3726_length_5962_cov_5.285593	chromosome
CTOTU14239	NODE_3730_length_5955_cov_3.650847	unclassified
CTOTU14239	NODE_3747_length_5942_cov_3.574316	chromosome
CTOTU14239	NODE_3756_length_5934_cov_4.406702	chromosome
CTOTU14239	NODE_3768_length_5921_cov_3.710535	chromosome
CTOTU14239	NODE_3772_length_5915_cov_3.827645	unclassified
CTOTU14239	NODE_3790_length_5895_cov_3.499658	chromosome
CTOTU14239	NODE_3867_length_5791_cov_3.219491	chromosome
CTOTU14239	NODE_3975_length_5674_cov_3.325147	chromosome
CTOTU14239	NODE_4041_length_5613_cov_4.162828	unclassified
CTOTU14239	NODE_4047_length_5610_cov_3.957876	chromosome
CTOTU14239	NODE_4095_length_5559_cov_3.356468	chromosome
CTOTU14239	NODE_4125_length_5540_cov_4.050501	unclassified
CTOTU14239	NODE_4258_length_5433_cov_3.451469	chromosome
CTOTU14239	NODE_4326_length_5373_cov_3.237495	chromosome
CTOTU14239	NODE_4515_length_5220_cov_3.674347	chromosome
CTOTU14239	NODE_4535_length_5203_cov_3.701632	chromosome
CTOTU14239	NODE_4659_length_5105_cov_3.580594	chromosome
CTOTU14239	NODE_4670_length_5098_cov_5.037279	chromosome
CTOTU14239	NODE_4736_length_5056_cov_3.651470	unclassified
CTOTU14239	NODE_4737_length_5056_cov_3.239352	chromosome
CTOTU14239	NODE_4762_length_5043_cov_3.929030	chromosome
CTOTU14239	NODE_4851_length_4967_cov_3.131922	unclassified
CTOTU14239	NODE_4891_length_4942_cov_3.499079	unclassified
CTOTU14239	NODE_4912_length_4930_cov_3.547487	unclassified
CTOTU14239	NODE_4923_length_4920_cov_2.514697	chromosome
CTOTU14239	NODE_5079_length_4820_cov_3.892970	chromosome
CTOTU14239	NODE_5197_length_4746_cov_3.424643	chromosome
CTOTU14239	NODE_5317_length_4662_cov_3.733666	chromosome
CTOTU14239	NODE_5371_length_4633_cov_3.956750	unclassified
CTOTU14239	NODE_5387_length_4624_cov_3.595535	chromosome
CTOTU14239	NODE_5405_length_4615_cov_3.284649	chromosome
CTOTU14239	NODE_5407_length_4614_cov_3.373108	chromosome
CTOTU14239	NODE_5408_length_4614_cov_3.255758	chromosome
CTOTU14239	NODE_5425_length_4605_cov_3.097363	unclassified
CTOTU14239	NODE_5460_length_4586_cov_2.674465	plasmid
CTOTU14239	NODE_5476_length_4576_cov_2.621544	plasmid
CTOTU14239	NODE_5508_length_4553_cov_3.844375	plasmid
CTOTU14239	NODE_5557_length_4529_cov_3.449486	chromosome
CTOTU14239	NODE_5767_length_4402_cov_4.278813	chromosome
CTOTU14239	NODE_5871_length_4352_cov_3.784734	chromosome
CTOTU14239	NODE_5898_length_4338_cov_2.929255	unclassified
CTOTU14239	NODE_5920_length_4320_cov_4.045955	chromosome
CTOTU14239	NODE_5936_length_4307_cov_2.887582	chromosome
CTOTU14239	NODE_5944_length_4298_cov_2.989866	unclassified
CTOTU14239	NODE_5966_length_4286_cov_2.926259	chromosome
CTOTU14239	NODE_6080_length_4231_cov_4.038793	chromosome
CTOTU14239	NODE_6141_length_4202_cov_3.252713	chromosome
CTOTU14239	NODE_6186_length_4179_cov_3.932105	chromosome
CTOTU14239	NODE_6323_length_4115_cov_3.198522	unclassified
CTOTU14239	NODE_6346_length_4106_cov_3.865465	chromosome
CTOTU14239	NODE_6377_length_4089_cov_3.638076	plasmid
CTOTU14239	NODE_6461_length_4050_cov_3.214518	chromosome
CTOTU14239	NODE_6465_length_4049_cov_2.863545	chromosome
CTOTU14239	NODE_6552_length_4016_cov_3.430447	unclassified
CTOTU14239	NODE_6621_length_3990_cov_3.622109	unclassified
CTOTU14239	NODE_6735_length_3935_cov_3.522423	unclassified
CTOTU14239	NODE_7017_length_3823_cov_3.986465	chromosome
CTOTU14239	NODE_7373_length_3711_cov_3.685722	unclassified
CTOTU14239	NODE_7435_length_3694_cov_4.335257	unclassified
CTOTU14239	NODE_8058_length_3495_cov_3.660174	chromosome
CTOTU14239	NODE_8097_length_3481_cov_4.254816	chromosome
CTOTU14239	NODE_8190_length_3456_cov_3.411350	chromosome
CTOTU14239	NODE_8211_length_3450_cov_3.547570	chromosome
CTOTU14239	NODE_8339_length_3412_cov_3.760500	unclassified
CTOTU14239	NODE_8386_length_3401_cov_4.079797	chromosome
CTOTU14239	NODE_8574_length_3349_cov_3.162720	unclassified
CTOTU14239	NODE_8633_length_3336_cov_3.693996	chromosome
CTOTU14239	NODE_8948_length_3266_cov_3.953597	chromosome
CTOTU14239	NODE_9058_length_3235_cov_3.016038	unclassified
CTOTU14239	NODE_9071_length_3230_cov_4.153386	unclassified
CTOTU14239	NODE_9200_length_3202_cov_3.157610	unclassified
CTOTU14239	NODE_9255_length_3191_cov_2.863202	unclassified
CTOTU14239	NODE_9438_length_3147_cov_3.368693	unclassified
CTOTU14239	NODE_10091_length_3000_cov_3.948387	unclassified
CTOTU14239	NODE_10106_length_2998_cov_3.169895	chromosome
CTOTU14239	NODE_10278_length_2962_cov_3.953216	plasmid
CTOTU14239	NODE_10316_length_2954_cov_3.690238	chromosome
CTOTU14239	NODE_10481_length_2925_cov_3.343206	chromosome
CTOTU14239	NODE_10510_length_2919_cov_2.635475	chromosome
CTOTU14239	NODE_10811_length_2864_cov_3.763973	chromosome
CTOTU14239	NODE_11038_length_2823_cov_3.410405	unclassified
CTOTU14239	NODE_11211_length_2794_cov_4.107704	chromosome
CTOTU14239	NODE_11545_length_2743_cov_2.258185	unclassified
CTOTU14239	NODE_11611_length_2733_cov_3.696789	unclassified
CTOTU14239	NODE_11646_length_2728_cov_3.450056	unclassified
CTOTU14239	NODE_11713_length_2715_cov_3.930075	chromosome
CTOTU14239	NODE_11820_length_2699_cov_2.747731	plasmid
CTOTU14239	NODE_11941_length_2682_cov_3.533308	unclassified
CTOTU14239	NODE_12569_length_2593_cov_3.626478	chromosome
CTOTU14239	NODE_12721_length_2575_cov_2.961111	plasmid
CTOTU14239	NODE_12946_length_2543_cov_4.300643	unclassified
CTOTU14239	NODE_13462_length_2479_cov_3.197195	chromosome
CTOTU14239	NODE_14068_length_2409_cov_3.274427	chromosome
CTOTU14239	NODE_14596_length_2348_cov_3.856084	unclassified
CTOTU14239	NODE_14703_length_2337_cov_3.773006	unclassified
CTOTU14239	NODE_14784_length_2330_cov_3.864615	chromosome
CTOTU14239	NODE_15031_length_2303_cov_4.136121	plasmid
CTOTU14239	NODE_15152_length_2290_cov_3.423714	unclassified
CTOTU14239	NODE_15620_length_2245_cov_4.127397	chromosome
CTOTU14239	NODE_15746_length_2232_cov_4.132751	unclassified
CTOTU14239	NODE_15871_length_2221_cov_4.054940	chromosome
CTOTU14239	NODE_15977_length_2210_cov_3.878886	chromosome
CTOTU14239	NODE_16093_length_2199_cov_4.060168	chromosome
CTOTU14239	NODE_16983_length_2120_cov_4.073123	unclassified
CTOTU14239	NODE_17919_length_2049_cov_3.989468	chromosome
CTOTU14239	NODE_18218_length_2027_cov_3.884381	unclassified
CTOTU14239	NODE_18912_length_1980_cov_3.287273	unclassified
CTOTU14239	NODE_19081_length_1969_cov_3.141588	unclassified
CTOTU14239	NODE_23121_length_1739_cov_2.647862	unclassified
CTOTU14239	NODE_24626_length_1673_cov_2.737948	chromosome
CTOTU14239	NODE_29349_length_1501_cov_2.935685	chromosome
CTOTU14240	NODE_3_length_203070_cov_6.730424	chromosome
CTOTU14240	NODE_6_length_171391_cov_7.112872	chromosome
CTOTU14240	NODE_48_length_79291_cov_7.207267	chromosome
CTOTU14240	NODE_58_length_74242_cov_7.064944	chromosome
CTOTU14240	NODE_122_length_52315_cov_6.755664	chromosome
CTOTU14240	NODE_227_length_36738_cov_6.545866	chromosome
CTOTU14240	NODE_322_length_29915_cov_5.571869	chromosome
CTOTU14240	NODE_370_length_27052_cov_8.016594	chromosome
CTOTU14240	NODE_376_length_26788_cov_6.513111	chromosome
CTOTU14240	NODE_498_length_22518_cov_7.362018	unclassified
CTOTU14240	NODE_842_length_15647_cov_6.850308	chromosome
CTOTU14240	NODE_1050_length_13472_cov_7.158530	plasmid
CTOTU14240	NODE_1620_length_10269_cov_6.755140	unclassified
CTOTU14240	NODE_2749_length_7261_cov_6.079240	chromosome
CTOTU14240	NODE_2819_length_7154_cov_6.787998	chromosome
CTOTU14240	NODE_6932_length_3859_cov_6.149317	chromosome
CTOTU14240	NODE_8488_length_3372_cov_9.995176	plasmid
CTOTU14240	NODE_14975_length_2310_cov_7.138359	chromosome
CTOTU14240	NODE_16333_length_2178_cov_7.394253	unclassified
CTOTU14240	NODE_23014_length_1744_cov_6.874482	unclassified
CTOTU14244	NODE_32_length_92702_cov_4.363757	chromosome
CTOTU14244	NODE_39_length_81592_cov_4.629064	chromosome
CTOTU14244	NODE_56_length_72902_cov_4.395912	chromosome
CTOTU14244	NODE_70_length_62051_cov_4.372201	unclassified
CTOTU14244	NODE_74_length_60581_cov_4.333179	chromosome
CTOTU14244	NODE_85_length_58291_cov_4.532351	chromosome
CTOTU14244	NODE_94_length_56051_cov_4.031020	unclassified
CTOTU14244	NODE_97_length_53874_cov_4.700087	chromosome
CTOTU14244	NODE_100_length_53218_cov_4.482516	unclassified
CTOTU14244	NODE_106_length_51537_cov_4.555262	unclassified
CTOTU14244	NODE_128_length_46025_cov_4.622580	chromosome
CTOTU14244	NODE_138_length_44512_cov_4.331849	chromosome
CTOTU14244	NODE_139_length_44403_cov_4.593646	chromosome
CTOTU14244	NODE_161_length_40059_cov_4.269673	chromosome
CTOTU14244	NODE_174_length_38168_cov_4.203710	chromosome
CTOTU14244	NODE_263_length_30142_cov_4.415196	chromosome
CTOTU14244	NODE_317_length_26972_cov_4.635361	chromosome
CTOTU14244	NODE_395_length_23240_cov_4.236920	chromosome
CTOTU14244	NODE_492_length_20257_cov_3.864518	chromosome
CTOTU14244	NODE_738_length_16252_cov_4.360375	chromosome
CTOTU14244	NODE_1327_length_11387_cov_4.275327	chromosome
CTOTU14244	NODE_1463_length_10755_cov_4.611121	chromosome
CTOTU14244	NODE_1720_length_9734_cov_3.827462	chromosome
CTOTU14244	NODE_2302_length_8080_cov_4.187165	plasmid
CTOTU14244	NODE_2319_length_8045_cov_4.283730	chromosome
CTOTU14244	NODE_2797_length_7146_cov_3.513327	unclassified
CTOTU14244	NODE_4484_length_5150_cov_3.495388	plasmid
CTOTU14244	NODE_4985_length_4784_cov_4.681539	chromosome
CTOTU14244	NODE_13786_length_2254_cov_5.129604	unclassified
CTOTU14245	NODE_181_length_37622_cov_3.354886	chromosome
CTOTU14245	NODE_253_length_30743_cov_3.355546	chromosome
CTOTU14245	NODE_285_length_28948_cov_3.428685	chromosome
CTOTU14245	NODE_289_length_28737_cov_3.621853	chromosome
CTOTU14245	NODE_384_length_23552_cov_2.968890	chromosome
CTOTU14245	NODE_386_length_23546_cov_3.483377	chromosome
CTOTU14245	NODE_415_length_22553_cov_3.696417	chromosome
CTOTU14245	NODE_447_length_21332_cov_3.436340	chromosome
CTOTU14245	NODE_484_length_20393_cov_3.208329	chromosome
CTOTU14245	NODE_510_length_19873_cov_3.484559	chromosome
CTOTU14245	NODE_538_length_19334_cov_3.583588	chromosome
CTOTU14245	NODE_605_length_18089_cov_4.003105	chromosome
CTOTU14245	NODE_621_length_17857_cov_3.644085	chromosome
CTOTU14245	NODE_650_length_17358_cov_3.128648	unclassified
CTOTU14245	NODE_709_length_16497_cov_3.407371	chromosome
CTOTU14245	NODE_711_length_16489_cov_3.632956	chromosome
CTOTU14245	NODE_717_length_16408_cov_3.015655	chromosome
CTOTU14245	NODE_781_length_15670_cov_3.637720	chromosome
CTOTU14245	NODE_821_length_15290_cov_3.468330	chromosome
CTOTU14245	NODE_920_length_14179_cov_3.512319	chromosome
CTOTU14245	NODE_948_length_13988_cov_3.526879	chromosome
CTOTU14245	NODE_992_length_13617_cov_3.891166	chromosome
CTOTU14245	NODE_1031_length_13322_cov_3.346574	chromosome
CTOTU14245	NODE_1040_length_13278_cov_3.163125	unclassified
CTOTU14245	NODE_1053_length_13150_cov_3.200000	chromosome
CTOTU14245	NODE_1105_length_12843_cov_3.877541	chromosome
CTOTU14245	NODE_1109_length_12782_cov_3.300542	chromosome
CTOTU14245	NODE_1119_length_12707_cov_3.082912	chromosome
CTOTU14245	NODE_1121_length_12694_cov_3.454308	chromosome
CTOTU14245	NODE_1153_length_12425_cov_3.806871	chromosome
CTOTU14245	NODE_1158_length_12378_cov_3.153209	chromosome
CTOTU14245	NODE_1175_length_12242_cov_3.133749	chromosome
CTOTU14245	NODE_1302_length_11513_cov_3.355298	chromosome
CTOTU14245	NODE_1332_length_11365_cov_3.488859	chromosome
CTOTU14245	NODE_1380_length_11144_cov_3.266661	chromosome
CTOTU14245	NODE_1396_length_11058_cov_3.302099	unclassified
CTOTU14245	NODE_1488_length_10662_cov_3.534553	chromosome
CTOTU14245	NODE_1599_length_10187_cov_3.113995	chromosome
CTOTU14245	NODE_1659_length_9923_cov_3.027057	chromosome
CTOTU14245	NODE_1748_length_9618_cov_3.740981	chromosome
CTOTU14245	NODE_1840_length_9344_cov_3.580364	chromosome
CTOTU14245	NODE_1843_length_9334_cov_3.072422	chromosome
CTOTU14245	NODE_1898_length_9196_cov_3.499398	chromosome
CTOTU14245	NODE_2301_length_8082_cov_3.462938	chromosome
CTOTU14245	NODE_2521_length_7632_cov_3.933615	chromosome
CTOTU14245	NODE_2561_length_7559_cov_3.464019	chromosome
CTOTU14245	NODE_2568_length_7550_cov_3.711408	chromosome
CTOTU14245	NODE_2817_length_7128_cov_2.987417	unclassified
CTOTU14245	NODE_2890_length_7011_cov_2.954140	chromosome
CTOTU14245	NODE_2926_length_6940_cov_3.627451	chromosome
CTOTU14245	NODE_3390_length_6282_cov_3.684118	unclassified
CTOTU14245	NODE_3506_length_6139_cov_2.970907	chromosome
CTOTU14245	NODE_3568_length_6066_cov_3.394776	chromosome
CTOTU14245	NODE_3719_length_5889_cov_3.303908	chromosome
CTOTU14245	NODE_3879_length_5716_cov_3.354178	unclassified
CTOTU14245	NODE_4010_length_5594_cov_3.829031	chromosome
CTOTU14245	NODE_4084_length_5511_cov_4.031708	unclassified
CTOTU14245	NODE_4915_length_4833_cov_3.236082	unclassified
CTOTU14245	NODE_5295_length_4580_cov_3.470055	unclassified
CTOTU14245	NODE_6500_length_3927_cov_2.969525	chromosome
CTOTU14245	NODE_6613_length_3879_cov_5.146182	unclassified
CTOTU14245	NODE_8675_length_3165_cov_3.294212	chromosome
CTOTU14245	NODE_9248_length_3021_cov_3.789616	chromosome
CTOTU14245	NODE_10093_length_2834_cov_3.193955	chromosome
CTOTU14245	NODE_10335_length_2790_cov_3.804753	unclassified
CTOTU14245	NODE_12916_length_2362_cov_2.635024	unclassified
CTOTU14245	NODE_12995_length_2352_cov_3.444057	plasmid
CTOTU14245	NODE_15231_length_2098_cov_3.458150	chromosome
CTOTU14245	NODE_16833_length_1953_cov_2.286091	chromosome
CTOTU14245	NODE_18270_length_1844_cov_2.438793	chromosome
CTOTU14245	NODE_19578_length_1759_cov_3.145540	chromosome
CTOTU14245	NODE_21402_length_1658_cov_2.677480	plasmid
CTOTU14245	NODE_21959_length_1629_cov_4.140407	chromosome
CTOTU14245	NODE_22629_length_1600_cov_5.807120	plasmid
CTOTU14245	NODE_22769_length_1593_cov_2.524707	plasmid
CTOTU14245	NODE_22836_length_1590_cov_2.487296	unclassified
CTOTU14245	NODE_23093_length_1578_cov_4.017072	plasmid
CTOTU14246	NODE_102_length_52718_cov_3.942161	chromosome
CTOTU14246	NODE_172_length_38308_cov_4.170862	chromosome
CTOTU14246	NODE_191_length_36237_cov_4.223288	chromosome
CTOTU14246	NODE_214_length_33923_cov_4.297213	chromosome
CTOTU14246	NODE_238_length_31951_cov_4.004264	unclassified
CTOTU14246	NODE_239_length_31666_cov_4.235994	unclassified
CTOTU14246	NODE_367_length_24277_cov_4.202337	chromosome
CTOTU14246	NODE_495_length_20223_cov_4.220944	chromosome
CTOTU14246	NODE_583_length_18442_cov_3.924131	unclassified
CTOTU14246	NODE_595_length_18265_cov_4.050577	chromosome
CTOTU14246	NODE_600_length_18175_cov_4.014514	unclassified
CTOTU14246	NODE_645_length_17507_cov_3.999140	chromosome
CTOTU14246	NODE_651_length_17320_cov_3.999305	chromosome
CTOTU14246	NODE_653_length_17303_cov_3.741245	chromosome
CTOTU14246	NODE_655_length_17284_cov_4.065297	chromosome
CTOTU14246	NODE_660_length_17133_cov_4.189191	unclassified
CTOTU14246	NODE_957_length_13917_cov_4.263598	unclassified
CTOTU14246	NODE_1029_length_13325_cov_3.964356	unclassified
CTOTU14246	NODE_1057_length_13113_cov_3.780901	chromosome
CTOTU14246	NODE_1069_length_13054_cov_4.430418	unclassified
CTOTU14246	NODE_1091_length_12945_cov_3.568658	chromosome
CTOTU14246	NODE_1104_length_12847_cov_4.285178	plasmid
CTOTU14246	NODE_1135_length_12572_cov_3.672925	chromosome
CTOTU14246	NODE_1432_length_10903_cov_3.594027	unclassified
CTOTU14246	NODE_1685_length_9830_cov_3.761330	chromosome
CTOTU14246	NODE_1860_length_9306_cov_3.782294	chromosome
CTOTU14246	NODE_2220_length_8264_cov_2.956998	unclassified
CTOTU14246	NODE_2271_length_8139_cov_3.935181	chromosome
CTOTU14246	NODE_2642_length_7399_cov_3.925381	unclassified
CTOTU14246	NODE_2954_length_6900_cov_3.521110	unclassified
CTOTU14246	NODE_3144_length_6584_cov_3.639455	chromosome
CTOTU14246	NODE_3281_length_6421_cov_3.594722	unclassified
CTOTU14246	NODE_3688_length_5924_cov_3.766911	chromosome
CTOTU14246	NODE_4050_length_5552_cov_4.120793	unclassified
CTOTU14246	NODE_4490_length_5143_cov_4.134631	unclassified
CTOTU14246	NODE_4678_length_5008_cov_4.862104	unclassified
CTOTU14246	NODE_4706_length_4990_cov_2.916109	chromosome
CTOTU14246	NODE_4717_length_4984_cov_3.884764	unclassified
CTOTU14246	NODE_5095_length_4722_cov_3.424041	chromosome
CTOTU14246	NODE_5244_length_4618_cov_3.855797	plasmid
CTOTU14246	NODE_5341_length_4556_cov_3.073317	plasmid
CTOTU14246	NODE_5600_length_4405_cov_4.441379	chromosome
CTOTU14246	NODE_5648_length_4372_cov_4.392865	chromosome
CTOTU14246	NODE_6492_length_3929_cov_3.695405	plasmid
CTOTU14246	NODE_6757_length_3816_cov_3.649561	chromosome
CTOTU14246	NODE_7027_length_3716_cov_4.905217	unclassified
CTOTU14246	NODE_7940_length_3388_cov_6.942994	chromosome
CTOTU14246	NODE_8766_length_3138_cov_3.798573	plasmid
CTOTU14246	NODE_12633_length_2398_cov_3.605634	plasmid
CTOTU14246	NODE_12721_length_2387_cov_3.826758	plasmid
CTOTU14246	NODE_13826_length_2249_cov_3.288058	plasmid
CTOTU14246	NODE_16662_length_1969_cov_3.703239	unclassified
CTOTU14246	NODE_18698_length_1816_cov_3.856332	chromosome
CTOTU14246	NODE_21476_length_1654_cov_3.646029	unclassified
CTOTU14246	NODE_21988_length_1628_cov_2.484425	plasmid
CTOTU14246	NODE_22087_length_1623_cov_2.708546	plasmid
CTOTU14247	NODE_43_length_78981_cov_11.209842	chromosome
CTOTU14247	NODE_89_length_57497_cov_10.374517	chromosome
CTOTU14247	NODE_91_length_57188_cov_10.764287	chromosome
CTOTU14247	NODE_117_length_48473_cov_11.210418	chromosome
CTOTU14247	NODE_224_length_33124_cov_10.940186	chromosome
CTOTU14247	NODE_246_length_31290_cov_10.373619	chromosome
CTOTU14247	NODE_293_length_28637_cov_11.234133	chromosome
CTOTU14247	NODE_315_length_27150_cov_11.210814	chromosome
CTOTU14247	NODE_316_length_27131_cov_9.395073	chromosome
CTOTU14247	NODE_339_length_25719_cov_9.449540	chromosome
CTOTU14247	NODE_349_length_25122_cov_11.159054	chromosome
CTOTU14247	NODE_404_length_23078_cov_10.084959	chromosome
CTOTU14247	NODE_433_length_21827_cov_10.024711	chromosome
CTOTU14247	NODE_573_length_18710_cov_6.577915	chromosome
CTOTU14247	NODE_685_length_16828_cov_10.482561	unclassified
CTOTU14247	NODE_733_length_16306_cov_10.160175	chromosome
CTOTU14247	NODE_819_length_15331_cov_9.567164	unclassified
CTOTU14247	NODE_845_length_15010_cov_11.328719	chromosome
CTOTU14247	NODE_890_length_14417_cov_10.522768	chromosome
CTOTU14247	NODE_971_length_13816_cov_11.972894	chromosome
CTOTU14247	NODE_1077_length_13025_cov_10.888435	chromosome
CTOTU14247	NODE_1114_length_12745_cov_10.707407	chromosome
CTOTU14247	NODE_1477_length_10711_cov_10.246246	chromosome
CTOTU14247	NODE_1648_length_9956_cov_10.532875	unclassified
CTOTU14247	NODE_1691_length_9822_cov_10.408416	unclassified
CTOTU14247	NODE_2583_length_7521_cov_10.765336	unclassified
CTOTU14247	NODE_2785_length_7174_cov_10.359601	unclassified
CTOTU14247	NODE_3153_length_6573_cov_8.756674	chromosome
CTOTU14247	NODE_3447_length_6220_cov_5.400973	plasmid
CTOTU14247	NODE_3802_length_5784_cov_7.260429	plasmid
CTOTU14247	NODE_5147_length_4684_cov_6.281486	plasmid
CTOTU14247	NODE_5620_length_4391_cov_6.584640	unclassified
CTOTU14247	NODE_5901_length_4227_cov_8.942234	chromosome
CTOTU14247	NODE_6128_length_4097_cov_5.693963	unclassified
CTOTU14247	NODE_6770_length_3812_cov_8.165558	unclassified
CTOTU14247	NODE_7271_length_3615_cov_13.423876	unclassified
CTOTU14247	NODE_8760_length_3140_cov_25.926418	plasmid
CTOTU14247	NODE_8865_length_3117_cov_17.278576	chromosome
CTOTU14247	NODE_8952_length_3095_cov_7.503947	unclassified
CTOTU14247	NODE_9145_length_3047_cov_12.734291	chromosome
CTOTU14247	NODE_9451_length_2973_cov_9.222070	plasmid
CTOTU14247	NODE_9937_length_2869_cov_15.635750	unclassified
CTOTU14247	NODE_11942_length_2507_cov_8.473491	unclassified
CTOTU14247	NODE_13196_length_2325_cov_10.629956	chromosome
CTOTU14247	NODE_17757_length_1879_cov_7.273575	plasmid
CTOTU14247	NODE_20136_length_1726_cov_7.008378	unclassified
CTOTU14247	NODE_20199_length_1723_cov_11.831535	plasmid
CTOTU14247	NODE_20790_length_1689_cov_18.572827	plasmid
CTOTU14247	NODE_21665_length_1644_cov_9.146633	chromosome
CTOTU14247	NODE_22762_length_1593_cov_10.329649	unclassified
CTOTU14247	NODE_23649_length_1554_cov_21.151434	unclassified
CTOTU14247	NODE_23674_length_1553_cov_8.532710	plasmid
CTOTU14247	NODE_24856_length_1504_cov_9.653554	unclassified
CTOTU14247	NODE_25143_length_1493_cov_15.488873	unclassified
CTOTU14247	NODE_26038_length_1459_cov_16.425214	unclassified
CTOTU14247	NODE_26490_length_1443_cov_28.910663	plasmid
CTOTU14247	NODE_28711_length_1370_cov_25.452471	chromosome
CTOTU14247	NODE_28986_length_1361_cov_8.213629	unclassified
CTOTU14247	NODE_29665_length_1340_cov_22.548638	plasmid
CTOTU14247	NODE_30616_length_1314_cov_20.081811	plasmid
CTOTU14247	NODE_31758_length_1284_cov_7.289666	unclassified
CTOTU14247	NODE_33746_length_1234_cov_14.187447	chromosome
CTOTU14247	NODE_35735_length_1188_cov_6.713151	plasmid
CTOTU14247	NODE_36825_length_1166_cov_24.968497	plasmid
CTOTU14247	NODE_36968_length_1163_cov_25.391697	unclassified
CTOTU14247	NODE_39439_length_1116_cov_26.688030	unclassified
CTOTU14247	NODE_39506_length_1115_cov_24.206604	plasmid
CTOTU14247	NODE_40808_length_1093_cov_9.764933	plasmid
CTOTU14247	NODE_41967_length_1074_cov_24.465162	unclassified
CTOTU14247	NODE_42981_length_1059_cov_13.346614	plasmid
CTOTU14247	NODE_43820_length_1046_cov_6.061554	plasmid
CTOTU14247	NODE_44352_length_1038_cov_9.259410	plasmid
CTOTU14247	NODE_44633_length_1034_cov_8.914198	unclassified
CTOTU14247	NODE_45333_length_1025_cov_16.992784	unclassified
CTOTU14249	NODE_49_length_74633_cov_6.000201	chromosome
CTOTU14249	NODE_90_length_57326_cov_6.381100	chromosome
CTOTU14249	NODE_92_length_57175_cov_6.013480	chromosome
CTOTU14249	NODE_105_length_51752_cov_6.657562	chromosome
CTOTU14249	NODE_112_length_49088_cov_5.796953	chromosome
CTOTU14249	NODE_113_length_48861_cov_6.545896	chromosome
CTOTU14249	NODE_225_length_32725_cov_6.137466	chromosome
CTOTU14249	NODE_272_length_29509_cov_6.763292	chromosome
CTOTU14249	NODE_281_length_29089_cov_6.662981	chromosome
CTOTU14249	NODE_464_length_20970_cov_6.703705	chromosome
CTOTU14249	NODE_622_length_17827_cov_5.892077	chromosome
CTOTU14249	NODE_868_length_14725_cov_5.295365	chromosome
CTOTU14249	NODE_871_length_14690_cov_5.848104	chromosome
CTOTU14249	NODE_1475_length_10722_cov_6.612543	unclassified
CTOTU14249	NODE_1653_length_9942_cov_4.646607	chromosome
CTOTU14249	NODE_2428_length_7824_cov_6.005535	chromosome
CTOTU14249	NODE_2486_length_7702_cov_6.354387	chromosome
CTOTU14249	NODE_2575_length_7532_cov_3.490170	plasmid
CTOTU14249	NODE_3740_length_5866_cov_6.776631	unclassified
CTOTU14249	NODE_4794_length_4924_cov_6.682276	chromosome
CTOTU14249	NODE_4830_length_4899_cov_3.065442	chromosome
CTOTU14249	NODE_5104_length_4717_cov_3.898327	unclassified
CTOTU14249	NODE_6618_length_3876_cov_6.919916	chromosome
CTOTU14249	NODE_6895_length_3767_cov_6.421336	unclassified
CTOTU14249	NODE_8158_length_3321_cov_3.009492	chromosome
CTOTU14249	NODE_8869_length_3116_cov_4.240444	unclassified
CTOTU14249	NODE_10782_length_2702_cov_6.330185	plasmid
CTOTU14249	NODE_12764_length_2381_cov_5.149183	unclassified
CTOTU14249	NODE_16274_length_2002_cov_5.389317	plasmid
CTOTU14249	NODE_16983_length_1941_cov_5.285790	unclassified
CTOTU14249	NODE_17969_length_1865_cov_9.507735	plasmid
CTOTU14249	NODE_20156_length_1725_cov_6.445509	plasmid
CTOTU14249	NODE_45337_length_1025_cov_4.178351	unclassified
CTOTU14250	NODE_111_length_49324_cov_46.915850	chromosome
CTOTU14250	NODE_152_length_41652_cov_47.792918	chromosome
CTOTU14250	NODE_168_length_39032_cov_49.484568	chromosome
CTOTU14250	NODE_190_length_36302_cov_44.323558	chromosome
CTOTU14250	NODE_313_length_27442_cov_43.596232	chromosome
CTOTU14250	NODE_335_length_26055_cov_46.490500	chromosome
CTOTU14250	NODE_359_length_24482_cov_48.195030	chromosome
CTOTU14250	NODE_366_length_24293_cov_48.693044	chromosome
CTOTU14250	NODE_380_length_23770_cov_47.855998	chromosome
CTOTU14250	NODE_398_length_23143_cov_48.468122	chromosome
CTOTU14250	NODE_549_length_19111_cov_47.286576	chromosome
CTOTU14250	NODE_567_length_18858_cov_43.955326	chromosome
CTOTU14250	NODE_576_length_18623_cov_48.398697	chromosome
CTOTU14250	NODE_601_length_18160_cov_45.806186	chromosome
CTOTU14250	NODE_628_length_17785_cov_49.061534	chromosome
CTOTU14250	NODE_679_length_16896_cov_42.051244	chromosome
CTOTU14250	NODE_725_length_16347_cov_45.586607	plasmid
CTOTU14250	NODE_739_length_16245_cov_42.807659	chromosome
CTOTU14250	NODE_760_length_15932_cov_51.477735	chromosome
CTOTU14250	NODE_771_length_15774_cov_46.476048	chromosome
CTOTU14250	NODE_953_length_13951_cov_39.587867	chromosome
CTOTU14250	NODE_999_length_13569_cov_48.786148	chromosome
CTOTU14250	NODE_1149_length_12438_cov_43.634903	chromosome
CTOTU14250	NODE_1189_length_12146_cov_50.212141	chromosome
CTOTU14250	NODE_1315_length_11450_cov_45.330496	chromosome
CTOTU14250	NODE_1347_length_11289_cov_48.509881	unclassified
CTOTU14250	NODE_1354_length_11250_cov_47.914605	chromosome
CTOTU14250	NODE_1461_length_10776_cov_52.958773	plasmid
CTOTU14250	NODE_1531_length_10508_cov_47.937626	chromosome
CTOTU14250	NODE_1780_length_9535_cov_47.698312	chromosome
CTOTU14250	NODE_2005_length_8851_cov_42.049682	chromosome
CTOTU14250	NODE_2009_length_8843_cov_51.267638	unclassified
CTOTU14250	NODE_2113_length_8576_cov_49.772679	chromosome
CTOTU14250	NODE_2148_length_8446_cov_48.672387	unclassified
CTOTU14250	NODE_2242_length_8205_cov_40.556810	chromosome
CTOTU14250	NODE_2296_length_8086_cov_45.061387	chromosome
CTOTU14250	NODE_2309_length_8064_cov_46.679985	chromosome
CTOTU14250	NODE_2384_length_7921_cov_39.162217	unclassified
CTOTU14250	NODE_2391_length_7911_cov_39.242235	unclassified
CTOTU14250	NODE_2404_length_7873_cov_49.550269	chromosome
CTOTU14250	NODE_2682_length_7327_cov_45.407591	chromosome
CTOTU14250	NODE_2732_length_7253_cov_49.075299	chromosome
CTOTU14250	NODE_2935_length_6926_cov_40.488866	unclassified
CTOTU14250	NODE_3177_length_6541_cov_50.055813	chromosome
CTOTU14250	NODE_3255_length_6453_cov_50.826196	chromosome
CTOTU14250	NODE_3355_length_6327_cov_43.567602	chromosome
CTOTU14250	NODE_3639_length_5982_cov_47.378606	chromosome
CTOTU14250	NODE_3644_length_5975_cov_49.324155	plasmid
CTOTU14250	NODE_4101_length_5494_cov_49.676227	chromosome
CTOTU14250	NODE_4237_length_5371_cov_49.781791	chromosome
CTOTU14250	NODE_4352_length_5257_cov_47.968281	chromosome
CTOTU14250	NODE_4654_length_5022_cov_48.761425	chromosome
CTOTU14250	NODE_4742_length_4965_cov_48.351120	chromosome
CTOTU14250	NODE_4813_length_4912_cov_48.153181	chromosome
CTOTU14250	NODE_5456_length_4487_cov_51.460514	unclassified
CTOTU14250	NODE_5636_length_4385_cov_47.982448	chromosome
CTOTU14250	NODE_5930_length_4209_cov_49.042128	unclassified
CTOTU14250	NODE_5949_length_4198_cov_51.202993	plasmid
CTOTU14250	NODE_6443_length_3945_cov_49.312853	unclassified
CTOTU14250	NODE_6510_length_3922_cov_29.966124	chromosome
CTOTU14250	NODE_7104_length_3679_cov_46.424945	unclassified
CTOTU14250	NODE_7800_length_3429_cov_48.906046	chromosome
CTOTU14250	NODE_7820_length_3422_cov_45.357291	chromosome
CTOTU14250	NODE_7888_length_3404_cov_47.957301	chromosome
CTOTU14250	NODE_8736_length_3146_cov_42.678421	chromosome
CTOTU14250	NODE_8887_length_3112_cov_45.675172	unclassified
CTOTU14250	NODE_10010_length_2854_cov_52.784209	plasmid
CTOTU14250	NODE_10018_length_2852_cov_46.812299	unclassified
CTOTU14250	NODE_10313_length_2794_cov_47.226360	unclassified
CTOTU14250	NODE_10701_length_2719_cov_48.408784	plasmid
CTOTU14250	NODE_11066_length_2648_cov_46.146548	chromosome
CTOTU14250	NODE_11639_length_2554_cov_46.843938	chromosome
CTOTU14250	NODE_12820_length_2375_cov_49.499138	chromosome
CTOTU14250	NODE_15558_length_2066_cov_45.163600	plasmid
CTOTU14259	NODE_51_length_74081_cov_4.331100	unclassified
CTOTU14259	NODE_107_length_51144_cov_4.270039	unclassified
CTOTU14259	NODE_186_length_36683_cov_4.109725	chromosome
CTOTU14259	NODE_200_length_34935_cov_4.253240	chromosome
CTOTU14259	NODE_208_length_34367_cov_4.196054	chromosome
CTOTU14259	NODE_227_length_32479_cov_4.059431	unclassified
CTOTU14259	NODE_337_length_25965_cov_4.067310	unclassified
CTOTU14259	NODE_354_length_24734_cov_4.120548	chromosome
CTOTU14259	NODE_370_length_24251_cov_4.230865	plasmid
CTOTU14259	NODE_381_length_23641_cov_4.033749	chromosome
CTOTU14259	NODE_385_length_23548_cov_4.150087	unclassified
CTOTU14259	NODE_413_length_22645_cov_3.625896	chromosome
CTOTU14259	NODE_525_length_19561_cov_3.874962	chromosome
CTOTU14259	NODE_618_length_17887_cov_3.998430	chromosome
CTOTU14259	NODE_684_length_16829_cov_4.489269	unclassified
CTOTU14259	NODE_811_length_15419_cov_4.113512	chromosome
CTOTU14259	NODE_823_length_15269_cov_4.038977	chromosome
CTOTU14259	NODE_1115_length_12736_cov_4.074836	chromosome
CTOTU14259	NODE_1140_length_12543_cov_3.801009	chromosome
CTOTU14259	NODE_1237_length_11864_cov_3.419680	chromosome
CTOTU14259	NODE_1283_length_11597_cov_4.255155	unclassified
CTOTU14259	NODE_1295_length_11547_cov_3.924034	chromosome
CTOTU14259	NODE_1455_length_10814_cov_3.626173	chromosome
CTOTU14259	NODE_1585_length_10256_cov_3.433879	unclassified
CTOTU14259	NODE_1642_length_9968_cov_4.144961	unclassified
CTOTU14259	NODE_1796_length_9498_cov_3.961241	chromosome
CTOTU14259	NODE_2616_length_7436_cov_4.803414	plasmid
CTOTU14259	NODE_2713_length_7285_cov_4.060858	plasmid
CTOTU14259	NODE_3048_length_6731_cov_4.323697	chromosome
CTOTU14259	NODE_3083_length_6675_cov_3.813746	unclassified
CTOTU14259	NODE_3306_length_6391_cov_2.949495	unclassified
CTOTU14259	NODE_4230_length_5377_cov_4.150507	unclassified
CTOTU14259	NODE_5025_length_4760_cov_4.117322	unclassified
CTOTU14259	NODE_5033_length_4754_cov_4.037455	unclassified
CTOTU14259	NODE_5160_length_4675_cov_3.486147	plasmid
CTOTU14259	NODE_5312_length_4570_cov_3.386932	plasmid
CTOTU14259	NODE_5444_length_4493_cov_4.152772	unclassified
CTOTU14259	NODE_5489_length_4461_cov_4.214707	plasmid
CTOTU14259	NODE_5571_length_4417_cov_4.294360	chromosome
CTOTU14259	NODE_5846_length_4257_cov_4.523084	chromosome
CTOTU14259	NODE_7299_length_3603_cov_3.501973	unclassified
CTOTU14259	NODE_7411_length_3567_cov_4.587130	plasmid
CTOTU14259	NODE_8162_length_3319_cov_3.195159	plasmid
CTOTU14259	NODE_8600_length_3185_cov_3.999681	plasmid
CTOTU14259	NODE_8625_length_3179_cov_3.253521	chromosome
CTOTU14259	NODE_8691_length_3161_cov_4.168062	unclassified
CTOTU14259	NODE_11976_length_2502_cov_5.301594	chromosome
CTOTU14259	NODE_12153_length_2471_cov_4.154801	plasmid
CTOTU14259	NODE_12365_length_2437_cov_3.530227	unclassified
CTOTU14259	NODE_14491_length_2172_cov_4.875768	chromosome
CTOTU14259	NODE_15151_length_2105_cov_5.504390	chromosome
CTOTU14259	NODE_24968_length_1500_cov_3.692734	plasmid
CTOTU14261	NODE_15_length_118413_cov_4.776230	chromosome
CTOTU14261	NODE_20_length_113536_cov_4.732616	chromosome
CTOTU14261	NODE_21_length_112754_cov_4.764009	chromosome
CTOTU14261	NODE_35_length_87543_cov_4.582000	chromosome
CTOTU14261	NODE_65_length_66099_cov_4.933529	chromosome
CTOTU14261	NODE_155_length_40731_cov_4.839758	chromosome
CTOTU14261	NODE_160_length_40190_cov_4.822150	chromosome
CTOTU14261	NODE_175_length_38125_cov_4.509089	chromosome
CTOTU14261	NODE_207_length_34394_cov_4.703573	chromosome
CTOTU14261	NODE_226_length_32500_cov_4.775559	unclassified
CTOTU14261	NODE_233_length_32294_cov_5.136139	unclassified
CTOTU14261	NODE_240_length_31656_cov_5.026233	chromosome
CTOTU14261	NODE_371_length_24230_cov_5.270858	chromosome
CTOTU14261	NODE_532_length_19361_cov_5.019217	chromosome
CTOTU14261	NODE_981_length_13718_cov_4.797555	unclassified
CTOTU14261	NODE_1806_length_9472_cov_5.823086	chromosome
CTOTU14261	NODE_2647_length_7389_cov_4.491955	chromosome
CTOTU14261	NODE_16516_length_1982_cov_5.842242	chromosome
CTOTU14262	NODE_4_length_203521_cov_8.349316	chromosome
CTOTU14262	NODE_28_length_104433_cov_8.073291	chromosome
CTOTU14262	NODE_38_length_82266_cov_8.157667	chromosome
CTOTU14262	NODE_40_length_81502_cov_7.887436	chromosome
CTOTU14262	NODE_41_length_80551_cov_8.472905	chromosome
CTOTU14262	NODE_50_length_74449_cov_8.176869	chromosome
CTOTU14262	NODE_58_length_69104_cov_7.977320	chromosome
CTOTU14262	NODE_68_length_64506_cov_8.268886	chromosome
CTOTU14262	NODE_69_length_63739_cov_7.739558	chromosome
CTOTU14262	NODE_115_length_48671_cov_8.829459	chromosome
CTOTU14262	NODE_120_length_48088_cov_8.685466	chromosome
CTOTU14262	NODE_157_length_40413_cov_8.897914	chromosome
CTOTU14262	NODE_164_length_39542_cov_7.070302	chromosome
CTOTU14262	NODE_165_length_39539_cov_8.458565	chromosome
CTOTU14262	NODE_166_length_39169_cov_8.338702	chromosome
CTOTU14262	NODE_170_length_38616_cov_8.080288	chromosome
CTOTU14262	NODE_183_length_37255_cov_8.102231	chromosome
CTOTU14262	NODE_199_length_34987_cov_8.154014	chromosome
CTOTU14262	NODE_209_length_34357_cov_8.869308	chromosome
CTOTU14262	NODE_212_length_34104_cov_8.481013	chromosome
CTOTU14262	NODE_262_length_30216_cov_8.194556	chromosome
CTOTU14262	NODE_270_length_29594_cov_7.699313	chromosome
CTOTU14262	NODE_279_length_29127_cov_7.623899	chromosome
CTOTU14262	NODE_280_length_29108_cov_8.297181	chromosome
CTOTU14262	NODE_302_length_28302_cov_7.825964	chromosome
CTOTU14262	NODE_328_length_26284_cov_8.717374	chromosome
CTOTU14262	NODE_330_length_26216_cov_7.914873	chromosome
CTOTU14262	NODE_357_length_24600_cov_7.966103	chromosome
CTOTU14262	NODE_360_length_24428_cov_8.112419	chromosome
CTOTU14262	NODE_369_length_24254_cov_8.121741	chromosome
CTOTU14262	NODE_373_length_24125_cov_7.684005	chromosome
CTOTU14262	NODE_377_length_23913_cov_7.963744	chromosome
CTOTU14262	NODE_383_length_23552_cov_8.571690	chromosome
CTOTU14262	NODE_445_length_21429_cov_7.822074	chromosome
CTOTU14262	NODE_465_length_20927_cov_8.105404	chromosome
CTOTU14262	NODE_468_length_20885_cov_7.852520	chromosome
CTOTU14262	NODE_477_length_20613_cov_8.259947	chromosome
CTOTU14262	NODE_490_length_20269_cov_8.200257	chromosome
CTOTU14262	NODE_501_length_20035_cov_7.649299	chromosome
CTOTU14262	NODE_520_length_19641_cov_7.709997	chromosome
CTOTU14262	NODE_544_length_19165_cov_9.007535	unclassified
CTOTU14262	NODE_582_length_18444_cov_8.385720	chromosome
CTOTU14262	NODE_586_length_18424_cov_7.299635	chromosome
CTOTU14262	NODE_608_length_18012_cov_7.895640	chromosome
CTOTU14262	NODE_609_length_17991_cov_8.201884	chromosome
CTOTU14262	NODE_672_length_16982_cov_6.901814	unclassified
CTOTU14262	NODE_699_length_16653_cov_7.887938	chromosome
CTOTU14262	NODE_751_length_16119_cov_8.124564	chromosome
CTOTU14262	NODE_791_length_15607_cov_8.429462	chromosome
CTOTU14262	NODE_851_length_14922_cov_8.792493	chromosome
CTOTU14262	NODE_869_length_14709_cov_7.955644	chromosome
CTOTU14262	NODE_1013_length_13444_cov_8.132273	chromosome
CTOTU14262	NODE_1062_length_13082_cov_8.156905	chromosome
CTOTU14262	NODE_1155_length_12416_cov_7.484265	chromosome
CTOTU14262	NODE_1218_length_11994_cov_7.510428	chromosome
CTOTU14262	NODE_1249_length_11804_cov_8.751724	chromosome
CTOTU14262	NODE_1276_length_11645_cov_8.379465	chromosome
CTOTU14262	NODE_1389_length_11105_cov_8.279457	chromosome
CTOTU14262	NODE_1466_length_10750_cov_8.475549	chromosome
CTOTU14262	NODE_1600_length_10186_cov_8.856974	chromosome
CTOTU14262	NODE_1657_length_9926_cov_7.013474	chromosome
CTOTU14262	NODE_1886_length_9228_cov_8.365965	chromosome
CTOTU14262	NODE_1991_length_8895_cov_8.314593	chromosome
CTOTU14262	NODE_2233_length_8232_cov_8.019445	unclassified
CTOTU14262	NODE_2410_length_7859_cov_8.748462	unclassified
CTOTU14262	NODE_2469_length_7736_cov_8.366359	chromosome
CTOTU14262	NODE_2477_length_7726_cov_8.629644	chromosome
CTOTU14262	NODE_2632_length_7409_cov_8.503128	chromosome
CTOTU14262	NODE_2661_length_7364_cov_9.296621	chromosome
CTOTU14262	NODE_2984_length_6852_cov_7.852141	chromosome
CTOTU14262	NODE_3052_length_6727_cov_8.159173	chromosome
CTOTU14262	NODE_3315_length_6381_cov_8.520550	chromosome
CTOTU14262	NODE_3454_length_6215_cov_8.253734	chromosome
CTOTU14262	NODE_3629_length_5991_cov_7.371462	unclassified
CTOTU14262	NODE_3771_length_5816_cov_7.504079	chromosome
CTOTU14262	NODE_3867_length_5727_cov_9.145099	chromosome
CTOTU14262	NODE_3898_length_5700_cov_6.909300	chromosome
CTOTU14262	NODE_4547_length_5093_cov_8.665740	chromosome
CTOTU14262	NODE_4757_length_4952_cov_8.918522	unclassified
CTOTU14262	NODE_4785_length_4931_cov_7.065422	chromosome
CTOTU14262	NODE_4797_length_4922_cov_8.169303	chromosome
CTOTU14262	NODE_4979_length_4787_cov_10.865385	chromosome
CTOTU14262	NODE_5082_length_4728_cov_8.294458	chromosome
CTOTU14262	NODE_5306_length_4573_cov_5.749447	unclassified
CTOTU14262	NODE_5497_length_4458_cov_7.873041	unclassified
CTOTU14262	NODE_5654_length_4370_cov_7.853071	chromosome
CTOTU14262	NODE_5914_length_4220_cov_7.974790	unclassified
CTOTU14262	NODE_6630_length_3871_cov_7.374214	plasmid
CTOTU14262	NODE_6745_length_3822_cov_8.220865	unclassified
CTOTU14262	NODE_6999_length_3727_cov_7.452887	unclassified
CTOTU14262	NODE_7047_length_3706_cov_8.693783	plasmid
CTOTU14262	NODE_7176_length_3655_cov_8.755556	chromosome
CTOTU14262	NODE_7627_length_3484_cov_8.258676	unclassified
CTOTU14262	NODE_7700_length_3460_cov_7.763583	chromosome
CTOTU14262	NODE_7752_length_3447_cov_8.717571	unclassified
CTOTU14262	NODE_7962_length_3379_cov_7.572503	chromosome
CTOTU14262	NODE_9217_length_3030_cov_7.606387	chromosome
CTOTU14262	NODE_9295_length_3009_cov_7.609682	unclassified
CTOTU14262	NODE_9335_length_2999_cov_4.938179	unclassified
CTOTU14262	NODE_9775_length_2902_cov_9.118721	unclassified
CTOTU14262	NODE_10488_length_2760_cov_7.973013	unclassified
CTOTU14262	NODE_10559_length_2749_cov_8.920935	chromosome
CTOTU14262	NODE_10640_length_2732_cov_7.118790	chromosome
CTOTU14262	NODE_10643_length_2731_cov_7.386024	chromosome
CTOTU14262	NODE_11640_length_2554_cov_7.057623	chromosome
CTOTU14262	NODE_12310_length_2445_cov_9.087866	chromosome
CTOTU14262	NODE_12602_length_2403_cov_9.491482	unclassified
CTOTU14262	NODE_13215_length_2323_cov_9.339947	chromosome
CTOTU14262	NODE_13422_length_2296_cov_5.903168	plasmid
CTOTU14262	NODE_13557_length_2280_cov_7.364045	chromosome
CTOTU14262	NODE_13755_length_2257_cov_12.638510	unclassified
CTOTU14262	NODE_13792_length_2253_cov_7.858963	chromosome
CTOTU14262	NODE_15241_length_2097_cov_6.881489	chromosome
CTOTU14262	NODE_15257_length_2095_cov_9.201471	chromosome
CTOTU14262	NODE_16007_length_2025_cov_8.767005	chromosome
CTOTU14262	NODE_16567_length_1977_cov_8.788762	unclassified
CTOTU14262	NODE_18660_length_1818_cov_7.889960	unclassified
CTOTU14262	NODE_18739_length_1813_cov_13.539249	unclassified
CTOTU14262	NODE_21587_length_1648_cov_8.084746	unclassified
CTOTU14262	NODE_21779_length_1638_cov_6.566646	unclassified
CTOTU14262	NODE_21831_length_1635_cov_8.017722	unclassified
CTOTU14262	NODE_21983_length_1628_cov_8.774952	unclassified
CTOTU14262	NODE_23855_length_1545_cov_16.271812	unclassified
CTOTU14262	NODE_30693_length_1312_cov_10.797932	chromosome
CTOTU14262	NODE_31110_length_1301_cov_7.469502	plasmid
CTOTU14262	NODE_37439_length_1153_cov_9.708561	unclassified
CTOTU14267	NODE_13_length_123391_cov_9.128300	chromosome
CTOTU14267	NODE_47_length_77288_cov_9.345992	chromosome
CTOTU14267	NODE_64_length_67415_cov_8.846393	chromosome
CTOTU14267	NODE_86_length_58170_cov_9.339138	chromosome
CTOTU14267	NODE_114_length_48831_cov_8.542910	chromosome
CTOTU14267	NODE_162_length_40029_cov_8.619803	chromosome
CTOTU14267	NODE_196_length_35082_cov_9.112056	chromosome
CTOTU14267	NODE_232_length_32307_cov_9.321965	chromosome
CTOTU14267	NODE_267_length_29955_cov_9.195017	chromosome
CTOTU14267	NODE_405_length_23012_cov_8.080063	chromosome
CTOTU14267	NODE_569_length_18844_cov_9.560594	chromosome
CTOTU14267	NODE_1654_length_9933_cov_7.740636	chromosome
CTOTU14267	NODE_5378_length_4533_cov_9.666146	chromosome
CTOTU14271	NODE_3_length_211267_cov_7.359553	chromosome
CTOTU14271	NODE_6_length_179725_cov_7.536689	chromosome
CTOTU14271	NODE_12_length_130201_cov_7.456656	chromosome
CTOTU14271	NODE_37_length_83477_cov_7.629354	chromosome
CTOTU14271	NODE_80_length_59381_cov_6.819017	chromosome
CTOTU14271	NODE_215_length_33868_cov_7.711827	chromosome
CTOTU14271	NODE_231_length_32321_cov_6.745770	chromosome
CTOTU14271	NODE_295_length_28530_cov_7.587006	chromosome
CTOTU14271	NODE_469_length_20882_cov_7.359197	chromosome
CTOTU14271	NODE_1808_length_9469_cov_6.445932	chromosome
CTOTU14271	NODE_2197_length_8331_cov_6.700942	unclassified
CTOTU14271	NODE_7463_length_3545_cov_6.101146	chromosome
CTOTU14271	NODE_8092_length_3339_cov_7.714982	chromosome
CTOTU14273	NODE_11_length_135126_cov_4.447550	chromosome
CTOTU14273	NODE_54_length_73255_cov_4.468320	chromosome
CTOTU14273	NODE_60_length_68253_cov_4.280419	chromosome
CTOTU14273	NODE_78_length_59530_cov_4.034266	chromosome
CTOTU14273	NODE_116_length_48475_cov_4.119496	chromosome
CTOTU14273	NODE_148_length_42357_cov_4.409531	chromosome
CTOTU14273	NODE_149_length_42216_cov_4.305472	chromosome
CTOTU14273	NODE_150_length_42157_cov_4.226830	unclassified
CTOTU14273	NODE_236_length_32144_cov_4.357194	chromosome
CTOTU14273	NODE_325_length_26397_cov_4.633817	chromosome
CTOTU14273	NODE_641_length_17554_cov_5.547231	chromosome
CTOTU14273	NODE_694_length_16722_cov_4.485750	chromosome
CTOTU14273	NODE_939_length_14046_cov_4.448431	unclassified
CTOTU14273	NODE_1285_length_11590_cov_4.347551	chromosome
CTOTU14273	NODE_1751_length_9611_cov_4.649749	chromosome
CTOTU14273	NODE_1773_length_9562_cov_3.933943	chromosome
CTOTU14273	NODE_2672_length_7345_cov_4.084636	chromosome
CTOTU14273	NODE_3532_length_6108_cov_4.380307	chromosome
CTOTU14273	NODE_3674_length_5937_cov_3.876063	chromosome
CTOTU14273	NODE_4923_length_4829_cov_4.174068	unclassified
CTOTU14273	NODE_10686_length_2723_cov_5.599325	chromosome
CTOTU14273	NODE_13530_length_2284_cov_3.956483	chromosome
CTOTU14273	NODE_14704_length_2152_cov_5.848355	chromosome
CTOTU14276	NODE_76_length_60389_cov_4.432675	unclassified
CTOTU14276	NODE_101_length_52986_cov_4.911451	chromosome
CTOTU14276	NODE_104_length_52011_cov_4.938948	unclassified
CTOTU14276	NODE_131_length_45708_cov_4.595821	unclassified
CTOTU14276	NODE_147_length_42358_cov_4.873626	unclassified
CTOTU14276	NODE_167_length_39093_cov_4.840258	unclassified
CTOTU14276	NODE_195_length_35231_cov_5.124829	unclassified
CTOTU14276	NODE_204_length_34711_cov_5.438827	unclassified
CTOTU14276	NODE_213_length_34104_cov_4.444037	plasmid
CTOTU14276	NODE_216_length_33718_cov_5.060630	chromosome
CTOTU14276	NODE_217_length_33673_cov_4.386727	unclassified
CTOTU14276	NODE_229_length_32359_cov_4.569837	chromosome
CTOTU14276	NODE_284_length_28977_cov_4.605871	unclassified
CTOTU14276	NODE_291_length_28693_cov_4.491096	chromosome
CTOTU14276	NODE_299_length_28438_cov_4.262164	plasmid
CTOTU14276	NODE_390_length_23380_cov_4.563558	chromosome
CTOTU14276	NODE_450_length_21287_cov_4.480831	unclassified
CTOTU14276	NODE_647_length_17475_cov_4.069518	unclassified
CTOTU14276	NODE_671_length_16990_cov_4.581459	unclassified
CTOTU14276	NODE_794_length_15596_cov_4.382537	unclassified
CTOTU14276	NODE_886_length_14451_cov_4.624340	plasmid
CTOTU14276	NODE_892_length_14415_cov_4.363928	chromosome
CTOTU14276	NODE_899_length_14345_cov_3.254444	unclassified
CTOTU14276	NODE_919_length_14193_cov_4.033951	unclassified
CTOTU14276	NODE_974_length_13773_cov_4.197332	unclassified
CTOTU14276	NODE_976_length_13768_cov_4.617954	unclassified
CTOTU14276	NODE_1098_length_12895_cov_4.543302	unclassified
CTOTU14276	NODE_1181_length_12205_cov_4.584609	chromosome
CTOTU14276	NODE_1265_length_11710_cov_4.991763	chromosome
CTOTU14276	NODE_1298_length_11529_cov_4.399773	unclassified
CTOTU14276	NODE_1326_length_11397_cov_4.625287	unclassified
CTOTU14276	NODE_1359_length_11241_cov_4.334883	unclassified
CTOTU14276	NODE_1612_length_10125_cov_5.057795	chromosome
CTOTU14276	NODE_2484_length_7711_cov_3.970742	unclassified
CTOTU14276	NODE_2704_length_7292_cov_4.607849	unclassified
CTOTU14276	NODE_3624_length_6000_cov_4.653154	unclassified
CTOTU14276	NODE_3711_length_5898_cov_5.273490	chromosome
CTOTU14276	NODE_4300_length_5303_cov_5.123476	plasmid
CTOTU14276	NODE_4667_length_5013_cov_3.959258	unclassified
CTOTU14276	NODE_4989_length_4780_cov_3.925714	unclassified
CTOTU14276	NODE_5307_length_4572_cov_4.972770	unclassified
CTOTU14276	NODE_5566_length_4421_cov_5.010078	plasmid
CTOTU14276	NODE_5781_length_4292_cov_4.253245	chromosome
CTOTU14276	NODE_7314_length_3597_cov_5.414455	chromosome
CTOTU14276	NODE_7821_length_3422_cov_3.671221	plasmid
CTOTU14276	NODE_8183_length_3311_cov_3.748771	chromosome
CTOTU14276	NODE_8218_length_3298_cov_4.936479	unclassified
CTOTU14276	NODE_13036_length_2347_cov_4.013089	unclassified
CTOTU14276	NODE_18149_length_1852_cov_3.220367	unclassified
CTOTU29289	NODE_1_length_131450_cov_10.687264	chromosome
CTOTU29289	NODE_2_length_86609_cov_12.050604	chromosome
CTOTU29289	NODE_3_length_66133_cov_11.370456	chromosome
CTOTU29289	NODE_4_length_61821_cov_8.802982	chromosome
CTOTU29289	NODE_5_length_59789_cov_9.629323	chromosome
CTOTU29289	NODE_6_length_57558_cov_18.569222	chromosome
CTOTU29289	NODE_7_length_57183_cov_14.890544	chromosome
CTOTU29289	NODE_8_length_57089_cov_15.354262	chromosome
CTOTU29289	NODE_10_length_49966_cov_12.755284	chromosome
CTOTU29289	NODE_11_length_49352_cov_15.292756	chromosome
CTOTU29289	NODE_12_length_48739_cov_16.202140	chromosome
CTOTU29289	NODE_13_length_47936_cov_13.468766	chromosome
CTOTU29289	NODE_15_length_44592_cov_8.932730	chromosome
CTOTU29289	NODE_18_length_42343_cov_8.505179	unclassified
CTOTU29289	NODE_21_length_38511_cov_31.992433	unclassified
CTOTU29289	NODE_22_length_37860_cov_14.315884	chromosome
CTOTU29289	NODE_23_length_37205_cov_9.881669	chromosome
CTOTU29289	NODE_25_length_35969_cov_15.750265	chromosome
CTOTU29289	NODE_27_length_35857_cov_9.997682	chromosome
CTOTU29289	NODE_29_length_35368_cov_20.312350	chromosome
CTOTU29289	NODE_32_length_34576_cov_9.216738	chromosome
CTOTU29289	NODE_36_length_33103_cov_12.546357	chromosome
CTOTU29289	NODE_37_length_32945_cov_12.248191	chromosome
CTOTU29289	NODE_38_length_32878_cov_18.459312	chromosome
CTOTU29289	NODE_40_length_32162_cov_16.396705	chromosome
CTOTU29289	NODE_41_length_31424_cov_20.128471	chromosome
CTOTU29289	NODE_42_length_30906_cov_15.121617	chromosome
CTOTU29289	NODE_43_length_30722_cov_8.554961	chromosome
CTOTU29289	NODE_47_length_29449_cov_11.400422	chromosome
CTOTU29289	NODE_51_length_28626_cov_18.690630	chromosome
CTOTU29289	NODE_54_length_28238_cov_19.248448	chromosome
CTOTU29289	NODE_55_length_28083_cov_8.462323	chromosome
CTOTU29289	NODE_57_length_27828_cov_8.237785	chromosome
CTOTU29289	NODE_62_length_26565_cov_19.148095	chromosome
CTOTU29289	NODE_85_length_22457_cov_10.492233	chromosome
CTOTU29289	NODE_86_length_22268_cov_14.615585	chromosome
CTOTU29289	NODE_88_length_22083_cov_6.331578	chromosome
CTOTU29289	NODE_96_length_21337_cov_12.794615	chromosome
CTOTU29289	NODE_102_length_20932_cov_13.735307	chromosome
CTOTU29289	NODE_108_length_20574_cov_14.254057	chromosome
CTOTU29289	NODE_114_length_20206_cov_13.617885	chromosome
CTOTU29289	NODE_121_length_19725_cov_16.782410	chromosome
CTOTU29289	NODE_123_length_19677_cov_14.328407	chromosome
CTOTU29289	NODE_129_length_19344_cov_8.302660	chromosome
CTOTU29289	NODE_130_length_19326_cov_16.664729	chromosome
CTOTU29289	NODE_134_length_19217_cov_20.011846	chromosome
CTOTU29289	NODE_154_length_18080_cov_18.363939	chromosome
CTOTU29289	NODE_170_length_17299_cov_15.027430	chromosome
CTOTU29289	NODE_196_length_16291_cov_9.981030	chromosome
CTOTU29289	NODE_208_length_15824_cov_17.519627	chromosome
CTOTU29289	NODE_217_length_15531_cov_13.922590	unclassified
CTOTU29289	NODE_220_length_15381_cov_18.357562	chromosome
CTOTU29289	NODE_241_length_14341_cov_16.345443	chromosome
CTOTU29289	NODE_248_length_14159_cov_18.413429	chromosome
CTOTU29289	NODE_267_length_13606_cov_12.461516	chromosome
CTOTU29289	NODE_289_length_13100_cov_13.418015	chromosome
CTOTU29289	NODE_320_length_12671_cov_12.105739	chromosome
CTOTU29289	NODE_327_length_12462_cov_19.384380	chromosome
CTOTU29289	NODE_346_length_12005_cov_16.471883	chromosome
CTOTU29289	NODE_371_length_11600_cov_18.595756	chromosome
CTOTU29289	NODE_381_length_11502_cov_6.657814	chromosome
CTOTU29289	NODE_384_length_11437_cov_18.575206	chromosome
CTOTU29289	NODE_423_length_11024_cov_7.857781	chromosome
CTOTU29289	NODE_436_length_10842_cov_14.588672	chromosome
CTOTU29289	NODE_473_length_10317_cov_7.845157	unclassified
CTOTU29289	NODE_510_length_9871_cov_18.452221	chromosome
CTOTU29289	NODE_544_length_9563_cov_21.089398	unclassified
CTOTU29289	NODE_659_length_8731_cov_7.206662	chromosome
CTOTU29289	NODE_715_length_8463_cov_8.720029	chromosome
CTOTU29289	NODE_743_length_8307_cov_21.241517	unclassified
CTOTU29289	NODE_751_length_8252_cov_6.646700	chromosome
CTOTU29289	NODE_755_length_8242_cov_8.177843	chromosome
CTOTU29289	NODE_772_length_8170_cov_8.385705	chromosome
CTOTU29289	NODE_819_length_7920_cov_14.442085	unclassified
CTOTU29289	NODE_845_length_7846_cov_10.569632	chromosome
CTOTU29289	NODE_960_length_7355_cov_12.217945	chromosome
CTOTU29289	NODE_999_length_7176_cov_17.144502	chromosome
CTOTU29289	NODE_1031_length_7058_cov_17.127374	chromosome
CTOTU29289	NODE_1086_length_6910_cov_17.893217	chromosome
CTOTU29289	NODE_1102_length_6874_cov_9.098695	chromosome
CTOTU29289	NODE_1131_length_6781_cov_8.519477	chromosome
CTOTU29289	NODE_1161_length_6700_cov_7.215049	unclassified
CTOTU29289	NODE_1249_length_6482_cov_8.929983	chromosome
CTOTU29289	NODE_1530_length_5902_cov_11.380366	chromosome
CTOTU29289	NODE_1675_length_5673_cov_7.207903	chromosome
CTOTU29289	NODE_1698_length_5641_cov_15.827247	chromosome
CTOTU29289	NODE_1710_length_5633_cov_6.754930	unclassified
CTOTU29289	NODE_1737_length_5585_cov_11.320434	chromosome
CTOTU29289	NODE_1744_length_5578_cov_11.582654	unclassified
CTOTU29289	NODE_1799_length_5511_cov_8.946114	plasmid
CTOTU29289	NODE_1810_length_5496_cov_7.991729	unclassified
CTOTU29289	NODE_1848_length_5422_cov_13.585429	chromosome
CTOTU29289	NODE_1936_length_5301_cov_6.049180	chromosome
CTOTU29289	NODE_1945_length_5286_cov_7.981074	chromosome
CTOTU29289	NODE_2041_length_5171_cov_17.133698	chromosome
CTOTU29289	NODE_2134_length_5080_cov_14.981891	chromosome
CTOTU29289	NODE_2224_length_4973_cov_9.192965	unclassified
CTOTU29289	NODE_2286_length_4912_cov_2.731316	chromosome
CTOTU29289	NODE_2380_length_4817_cov_9.190886	chromosome
CTOTU29289	NODE_2426_length_4771_cov_16.247880	unclassified
CTOTU29289	NODE_2458_length_4736_cov_10.242042	chromosome
CTOTU29289	NODE_2465_length_4732_cov_6.546718	chromosome
CTOTU29289	NODE_2496_length_4706_cov_9.949903	unclassified
CTOTU29289	NODE_2500_length_4700_cov_2.937352	chromosome
CTOTU29289	NODE_2504_length_4695_cov_12.173060	chromosome
CTOTU29289	NODE_2556_length_4642_cov_19.399390	chromosome
CTOTU29289	NODE_2695_length_4515_cov_10.725336	chromosome
CTOTU29289	NODE_2715_length_4499_cov_30.315482	plasmid
CTOTU29289	NODE_2859_length_4385_cov_9.137182	unclassified
CTOTU29289	NODE_3029_length_4252_cov_7.795568	chromosome
CTOTU29289	NODE_3050_length_4240_cov_8.335962	unclassified
CTOTU29289	NODE_3256_length_4108_cov_5.286948	chromosome
CTOTU29289	NODE_3422_length_4013_cov_13.295604	chromosome
CTOTU29289	NODE_3484_length_3983_cov_15.729379	chromosome
CTOTU29289	NODE_3663_length_3879_cov_20.585513	chromosome
CTOTU29289	NODE_4092_length_3672_cov_6.059994	unclassified
CTOTU29289	NODE_4366_length_3520_cov_3.540260	unclassified
CTOTU29289	NODE_4648_length_3406_cov_6.997613	chromosome
CTOTU29289	NODE_4852_length_3343_cov_8.588504	unclassified
CTOTU29289	NODE_5267_length_3206_cov_6.003174	unclassified
CTOTU29289	NODE_5775_length_3061_cov_15.166667	unclassified
CTOTU29289	NODE_5794_length_3055_cov_14.165000	chromosome
CTOTU29289	NODE_5962_length_3012_cov_21.048360	unclassified
CTOTU29289	NODE_6216_length_2942_cov_7.842397	unclassified
CTOTU29289	NODE_6470_length_2879_cov_8.763456	chromosome
CTOTU29289	NODE_6954_length_2774_cov_7.852519	unclassified
CTOTU29289	NODE_7271_length_2706_cov_2.920407	unclassified
CTOTU29289	NODE_7527_length_2651_cov_3.793914	chromosome
CTOTU29289	NODE_7788_length_2597_cov_17.102282	unclassified
CTOTU29289	NODE_8066_length_2549_cov_9.864074	plasmid
CTOTU29289	NODE_8327_length_2503_cov_20.257353	chromosome
CTOTU29289	NODE_8911_length_2407_cov_9.279762	unclassified
CTOTU29289	NODE_9439_length_2334_cov_2.592365	chromosome
CTOTU29289	NODE_9729_length_2294_cov_19.688700	chromosome
CTOTU29289	NODE_10008_length_2262_cov_8.624830	unclassified
CTOTU29289	NODE_10311_length_2227_cov_12.365101	chromosome
CTOTU29289	NODE_10619_length_2189_cov_3.921743	unclassified
CTOTU29289	NODE_10668_length_2181_cov_50.844779	plasmid
CTOTU29289	NODE_12181_length_2019_cov_18.044807	chromosome
CTOTU29289	NODE_12700_length_1970_cov_17.534204	chromosome
CTOTU29289	NODE_13186_length_1928_cov_19.591030	unclassified
CTOTU29289	NODE_16391_length_1718_cov_21.455803	plasmid
CTOTU29289	NODE_16455_length_1714_cov_14.937312	unclassified
CTOTU29289	NODE_16739_length_1699_cov_19.528589	chromosome
CTOTU29289	NODE_17204_length_1675_cov_13.657407	unclassified
CTOTU29289	NODE_23878_length_1403_cov_13.520030	chromosome
CTOTU29289	NODE_24574_length_1380_cov_3.382642	plasmid
CTOTU29289	NODE_25477_length_1353_cov_13.548536	chromosome
CTOTU29297	NODE_18_length_76583_cov_8.613240	chromosome
CTOTU29297	NODE_23_length_64188_cov_8.927448	chromosome
CTOTU29297	NODE_28_length_53954_cov_8.355350	chromosome
CTOTU29297	NODE_55_length_34898_cov_8.283787	chromosome
CTOTU29297	NODE_62_length_33227_cov_6.949988	chromosome
CTOTU29297	NODE_69_length_31346_cov_8.014349	chromosome
CTOTU29297	NODE_77_length_29560_cov_9.236977	chromosome
CTOTU29297	NODE_96_length_25910_cov_7.146896	chromosome
CTOTU29297	NODE_97_length_25853_cov_7.876657	chromosome
CTOTU29297	NODE_98_length_25820_cov_6.449408	chromosome
CTOTU29297	NODE_100_length_25708_cov_6.271976	chromosome
CTOTU29297	NODE_119_length_23946_cov_8.266209	chromosome
CTOTU29297	NODE_121_length_23820_cov_7.256512	chromosome
CTOTU29297	NODE_126_length_23509_cov_9.159333	chromosome
CTOTU29297	NODE_128_length_23134_cov_8.871832	chromosome
CTOTU29297	NODE_132_length_22911_cov_7.460754	chromosome
CTOTU29297	NODE_142_length_22115_cov_6.147461	chromosome
CTOTU29297	NODE_144_length_22077_cov_7.316093	chromosome
CTOTU29297	NODE_159_length_21539_cov_8.013778	chromosome
CTOTU29297	NODE_162_length_21232_cov_6.743684	chromosome
CTOTU29297	NODE_163_length_21062_cov_8.455229	chromosome
CTOTU29297	NODE_167_length_20874_cov_6.276670	chromosome
CTOTU29297	NODE_178_length_20166_cov_6.811446	chromosome
CTOTU29297	NODE_183_length_19764_cov_9.853874	chromosome
CTOTU29297	NODE_185_length_19748_cov_6.450058	chromosome
CTOTU29297	NODE_187_length_19534_cov_6.527902	chromosome
CTOTU29297	NODE_188_length_19522_cov_8.068013	chromosome
CTOTU29297	NODE_200_length_18648_cov_6.465390	chromosome
CTOTU29297	NODE_207_length_18362_cov_6.425356	chromosome
CTOTU29297	NODE_237_length_17451_cov_9.035238	chromosome
CTOTU29297	NODE_238_length_17432_cov_9.039420	chromosome
CTOTU29297	NODE_239_length_17426_cov_7.475678	chromosome
CTOTU29297	NODE_248_length_17087_cov_7.993248	chromosome
CTOTU29297	NODE_259_length_16828_cov_7.354021	chromosome
CTOTU29297	NODE_267_length_16535_cov_8.609284	chromosome
CTOTU29297	NODE_269_length_16514_cov_6.190959	chromosome
CTOTU29297	NODE_274_length_16254_cov_6.142601	chromosome
CTOTU29297	NODE_283_length_16075_cov_6.816355	chromosome
CTOTU29297	NODE_326_length_14673_cov_6.651731	chromosome
CTOTU29297	NODE_327_length_14665_cov_6.657700	chromosome
CTOTU29297	NODE_330_length_14559_cov_7.698566	chromosome
CTOTU29297	NODE_336_length_14417_cov_7.157847	chromosome
CTOTU29297	NODE_354_length_13817_cov_7.407790	chromosome
CTOTU29297	NODE_384_length_13201_cov_6.804731	chromosome
CTOTU29297	NODE_396_length_12850_cov_6.164361	chromosome
CTOTU29297	NODE_428_length_12227_cov_7.037217	chromosome
CTOTU29297	NODE_442_length_12043_cov_9.464131	chromosome
CTOTU29297	NODE_458_length_11859_cov_6.707980	chromosome
CTOTU29297	NODE_489_length_11343_cov_7.757619	chromosome
CTOTU29297	NODE_493_length_11322_cov_3.736665	chromosome
CTOTU29297	NODE_554_length_10523_cov_8.477169	chromosome
CTOTU29297	NODE_556_length_10479_cov_7.099770	chromosome
CTOTU29297	NODE_564_length_10409_cov_7.618795	chromosome
CTOTU29297	NODE_570_length_10373_cov_6.060380	chromosome
CTOTU29297	NODE_572_length_10357_cov_6.024170	chromosome
CTOTU29297	NODE_578_length_10309_cov_6.240394	chromosome
CTOTU29297	NODE_586_length_10253_cov_8.416356	chromosome
CTOTU29297	NODE_601_length_10093_cov_7.224148	chromosome
CTOTU29297	NODE_604_length_10065_cov_7.480719	chromosome
CTOTU29297	NODE_612_length_9953_cov_7.833300	chromosome
CTOTU29297	NODE_692_length_9197_cov_9.239772	chromosome
CTOTU29297	NODE_702_length_9126_cov_8.472825	chromosome
CTOTU29297	NODE_704_length_9121_cov_6.991396	unclassified
CTOTU29297	NODE_727_length_8953_cov_6.492583	chromosome
CTOTU29297	NODE_734_length_8906_cov_7.008022	chromosome
CTOTU29297	NODE_763_length_8744_cov_8.856485	chromosome
CTOTU29297	NODE_776_length_8657_cov_6.024878	chromosome
CTOTU29297	NODE_784_length_8628_cov_9.047708	unclassified
CTOTU29297	NODE_839_length_8244_cov_8.767737	chromosome
CTOTU29297	NODE_842_length_8233_cov_7.048178	chromosome
CTOTU29297	NODE_853_length_8165_cov_6.540444	chromosome
CTOTU29297	NODE_885_length_7935_cov_6.807234	chromosome
CTOTU29297	NODE_888_length_7907_cov_7.323739	chromosome
CTOTU29297	NODE_892_length_7888_cov_6.524448	chromosome
CTOTU29297	NODE_902_length_7822_cov_6.621604	chromosome
CTOTU29297	NODE_923_length_7713_cov_6.642857	chromosome
CTOTU29297	NODE_931_length_7655_cov_6.168553	chromosome
CTOTU29297	NODE_949_length_7576_cov_10.172849	chromosome
CTOTU29297	NODE_952_length_7571_cov_7.585019	chromosome
CTOTU29297	NODE_1017_length_7321_cov_8.547206	chromosome
CTOTU29297	NODE_1074_length_7065_cov_9.322539	chromosome
CTOTU29297	NODE_1084_length_7027_cov_5.655622	unclassified
CTOTU29297	NODE_1102_length_6977_cov_6.101705	chromosome
CTOTU29297	NODE_1105_length_6970_cov_7.540709	chromosome
CTOTU29297	NODE_1160_length_6795_cov_9.930564	chromosome
CTOTU29297	NODE_1182_length_6734_cov_9.327145	unclassified
CTOTU29297	NODE_1196_length_6707_cov_6.659501	chromosome
CTOTU29297	NODE_1318_length_6300_cov_8.183667	chromosome
CTOTU29297	NODE_1325_length_6272_cov_7.790735	chromosome
CTOTU29297	NODE_1370_length_6141_cov_9.379560	chromosome
CTOTU29297	NODE_1377_length_6130_cov_9.794733	chromosome
CTOTU29297	NODE_1382_length_6112_cov_11.399042	chromosome
CTOTU29297	NODE_1412_length_6038_cov_8.639813	chromosome
CTOTU29297	NODE_1420_length_6016_cov_7.142426	chromosome
CTOTU29297	NODE_1434_length_5990_cov_5.035889	chromosome
CTOTU29297	NODE_1454_length_5965_cov_3.893739	unclassified
CTOTU29297	NODE_1471_length_5925_cov_7.204600	chromosome
CTOTU29297	NODE_1483_length_5885_cov_6.082333	chromosome
CTOTU29297	NODE_1518_length_5793_cov_8.162949	unclassified
CTOTU29297	NODE_1519_length_5790_cov_8.355536	chromosome
CTOTU29297	NODE_1557_length_5701_cov_6.189160	chromosome
CTOTU29297	NODE_1653_length_5463_cov_7.398854	chromosome
CTOTU29297	NODE_1688_length_5396_cov_4.298259	chromosome
CTOTU29297	NODE_1700_length_5364_cov_4.406668	plasmid
CTOTU29297	NODE_1704_length_5360_cov_4.962865	chromosome
CTOTU29297	NODE_1717_length_5337_cov_6.106210	chromosome
CTOTU29297	NODE_1744_length_5295_cov_8.233588	chromosome
CTOTU29297	NODE_1755_length_5272_cov_4.699252	chromosome
CTOTU29297	NODE_1758_length_5267_cov_5.083845	chromosome
CTOTU29297	NODE_1769_length_5242_cov_8.559283	chromosome
CTOTU29297	NODE_1842_length_5138_cov_5.948062	chromosome
CTOTU29297	NODE_1862_length_5105_cov_5.161188	chromosome
CTOTU29297	NODE_1887_length_5068_cov_6.390983	unclassified
CTOTU29297	NODE_1942_length_4955_cov_6.402245	chromosome
CTOTU29297	NODE_2088_length_4787_cov_5.759087	chromosome
CTOTU29297	NODE_2102_length_4767_cov_6.997878	chromosome
CTOTU29297	NODE_2128_length_4738_cov_5.414478	chromosome
CTOTU29297	NODE_2231_length_4604_cov_3.140910	chromosome
CTOTU29297	NODE_2259_length_4572_cov_7.756476	unclassified
CTOTU29297	NODE_2274_length_4557_cov_7.062195	chromosome
CTOTU29297	NODE_2394_length_4395_cov_6.866359	chromosome
CTOTU29297	NODE_2440_length_4345_cov_6.138928	chromosome
CTOTU29297	NODE_2497_length_4266_cov_6.295417	plasmid
CTOTU29297	NODE_2533_length_4231_cov_4.524904	chromosome
CTOTU29297	NODE_2572_length_4196_cov_5.863077	chromosome
CTOTU29297	NODE_2587_length_4180_cov_3.030545	unclassified
CTOTU29297	NODE_2696_length_4093_cov_9.090144	chromosome
CTOTU29297	NODE_2741_length_4048_cov_6.436013	unclassified
CTOTU29297	NODE_2828_length_3958_cov_6.805278	chromosome
CTOTU29297	NODE_2862_length_3920_cov_10.366106	chromosome
CTOTU29297	NODE_2888_length_3898_cov_5.160291	unclassified
[truncated: 291,715 more rows]
