# Supplementary material for: Metagenome-assembled genomes indicate that antimicrobial resistance genes are highly prevalent among urban bacteria and multidrug and glycopeptide resistances are ubiquitous in most taxa
Source: Front Microbiol. 2023 Jan 25;14:1037845. doi: 10.3389/fmicb.2023.1037845 (PMC9905122; doi:10.3389/fmicb.2023.1037845)
Supplement: Supplementary file 6 [file Table_6.csv]

Supplementary table 6: Blastx results for VICTORS virulence sequences against the MAGs in our study.
mag	read	virulence factor	percent identity	evalue	bitscore
CTOTU14273	NODE_236_length_32144_cov_4.357194	gi|15645820|ref|NP_207998.1|	92.308	3.66E-27	27.7
CTOTU29308	NODE_2_length_112506_cov_90.362700	gi|30063899|ref|NP_838070.1|	83.81	0	932
CTOTU29308	NODE_2_length_112506_cov_90.362700	gi|24113836|ref|NP_708346.1|	83.81	0	932
CTOTU29308	NODE_2_length_112506_cov_90.362700	gi|110806438|ref|YP_689958.1|	83.81	0	931
CTOTU29308	NODE_2_length_112506_cov_90.362700	gi|187731505|ref|YP_001881298.1|	83.619	0	930
CTOTU29308	NODE_2_length_112506_cov_90.362700	gi|74313033|ref|YP_311452.1|	83.81	0	930
CTOTU29308	NODE_2_length_112506_cov_90.362700	gi|82777892|ref|YP_404241.1|	83.619	0	930
CTOTU29308	NODE_2_length_112506_cov_90.362700	gi|82544956|ref|YP_408903.1|	83.81	0	929
CTOTU29308	NODE_2_length_112506_cov_90.362700	gi|218929930|ref|YP_002347805.1|	83.429	0	920
CTOTU29308	NODE_2_length_112506_cov_90.362700	gi|165976006|ref|YP_001651599.1|	81.418	0	887
CTOTU29308	NODE_2_length_112506_cov_90.362700	gi|126208074|ref|YP_001053299.1|	81.034	0	882
CTOTU29308	NODE_2_length_112506_cov_90.362700	gi|190149906|ref|YP_001968431.1|	81.034	0	882
CTOTU29308	NODE_2_length_112506_cov_90.362700	gi|218929931|ref|YP_002347806.1|	80.864	0	726
CTOTU29308	NODE_2_length_112506_cov_90.362700	gi|207857921|ref|YP_002244572.1|	81.109	0	717
CTOTU29308	NODE_2_length_112506_cov_90.362700	gi|110806439|ref|YP_689959.1|	81.109	0	698
CTOTU29308	NODE_2_length_112506_cov_90.362700	gi|187733701|ref|YP_001881299.1|	81.109	0	698
CTOTU29308	NODE_2_length_112506_cov_90.362700	gi|74313034|ref|YP_311453.1|	81.109	0	698
CTOTU29308	NODE_2_length_112506_cov_90.362700	gi|82544957|ref|YP_408904.1|	81.109	0	698
CTOTU29308	NODE_2_length_112506_cov_90.362700	gi|30063900|ref|NP_838071.1|	81.109	0	698
CTOTU29308	NODE_2_length_112506_cov_90.362700	gi|56480121|ref|NP_708347.2|	81.109	0	698
CTOTU29308	NODE_2_length_112506_cov_90.362700	gi|82777893|ref|YP_404242.1|	80.903	0	696
CTOTU29308	NODE_2_length_112506_cov_90.362700	gi|165976811|ref|YP_001652404.1|	81.481	1.76E-14	70.9
CTOTU29308	NODE_2_length_112506_cov_90.362700	gi|126208850|ref|YP_001054075.1|	81.481	1.76E-14	70.9
CTOTU29308	NODE_4_length_92442_cov_126.980040	gi|227080265|ref|YP_002808816.1|	80.782	0	1043
CTOTU29308	NODE_4_length_92442_cov_126.980040	gi|15640060|ref|NP_229687.1|	80.782	0	1043
CTOTU29308	NODE_4_length_92442_cov_126.980040	gi|147675499|ref|YP_001218384.1|	80.782	0	1043
CTOTU29308	NODE_4_length_92442_cov_126.980040	gi|16767151|ref|NP_462766.1|	87.135	0	862
CTOTU29308	NODE_4_length_92442_cov_126.980040	gi|126209112|ref|YP_001054337.1|	85.575	0	842
CTOTU29308	NODE_4_length_92442_cov_126.980040	gi|165977084|ref|YP_001652677.1|	85.38	0	840
CTOTU29308	NODE_9_length_71943_cov_107.694984	gi|16765236|ref|NP_460851.1|	82.388	5.61E-180	556
CTOTU29308	NODE_9_length_71943_cov_107.694984	gi|16766754|ref|NP_462369.1|	89.623	4.36E-128	401
CTOTU29308	NODE_9_length_71943_cov_107.694984	gi|45440035|ref|NP_991574.1|	89.151	3.11E-127	399
CTOTU29308	NODE_9_length_71943_cov_107.694984	gi|162420734|ref|YP_001608021.1|	89.151	3.11E-127	399
CTOTU29308	NODE_9_length_71943_cov_107.694984	gi|218927384|ref|YP_002345259.1|	89.151	3.11E-127	399
CTOTU29308	NODE_9_length_71943_cov_107.694984	gi|22127826|ref|NP_671249.1|	89.151	3.11E-127	399
CTOTU29308	NODE_13_length_65494_cov_110.942313	gi|15804828|ref|NP_290869.1|	81.418	0	1185
CTOTU29308	NODE_34_length_41570_cov_94.160593	gi|15800751|ref|NP_286765.1|	81.703	1.44E-152	476
CTOTU29308	NODE_38_length_39592_cov_101.838379	gi|16767191|ref|NP_462806.1|	80.556	1.19E-54	186
CTOTU29308	NODE_39_length_39068_cov_95.332428	gi|190149299|ref|YP_001967824.1|	86.095	0	907
CTOTU29308	NODE_39_length_39068_cov_95.332428	gi|165975488|ref|YP_001651081.1|	86.095	0	907
CTOTU29308	NODE_39_length_39068_cov_95.332428	gi|126207518|ref|YP_001052743.1|	85.905	0	905
CTOTU29308	NODE_54_length_34724_cov_116.386311	gi|16767407|ref|NP_463022.1|	82.494	0	2266
CTOTU29308	NODE_54_length_34724_cov_116.386311	gi|15676067|ref|NP_273197.1|	85.242	0	649
CTOTU29308	NODE_54_length_34724_cov_116.386311	gi|15676067|ref|NP_273197.1|	84.987	0	647
CTOTU29308	NODE_55_length_34599_cov_88.895872	gi|187732706|ref|YP_001882863.1|	86.42	1.93E-42	150
CTOTU29308	NODE_55_length_34599_cov_88.895872	gi|110808090|ref|YP_691610.1|	86.42	2.27E-42	150
CTOTU29308	NODE_55_length_34599_cov_88.895872	gi|74314657|ref|YP_313076.1|	86.42	2.27E-42	150
CTOTU29308	NODE_55_length_34599_cov_88.895872	gi|82546587|ref|YP_410534.1|	86.42	2.27E-42	150
CTOTU29308	NODE_55_length_34599_cov_88.895872	gi|30065544|ref|NP_839715.1|	86.42	2.27E-42	150
CTOTU29308	NODE_55_length_34599_cov_88.895872	gi|24115527|ref|NP_710037.1|	86.42	2.27E-42	150
CTOTU29308	NODE_55_length_34599_cov_88.895872	gi|15640374|ref|NP_230001.1|	83.908	3.07E-42	149
CTOTU29308	NODE_55_length_34599_cov_88.895872	gi|82779446|ref|YP_405795.1|	86.42	3.55E-42	150
CTOTU29308	NODE_55_length_34599_cov_88.895872	gi|15600137|ref|NP_253631.1|	88.235	3.43E-35	129
CTOTU29308	NODE_105_length_23978_cov_82.232036	gi|227082512|ref|YP_002811063.1|	82.369	0	1815
CTOTU29308	NODE_105_length_23978_cov_82.232036	gi|15642386|ref|NP_232019.1|	82.369	0	1815
CTOTU29308	NODE_105_length_23978_cov_82.232036	gi|147673654|ref|YP_001217891.1|	82.369	0	1815
CTOTU29308	NODE_105_length_23978_cov_82.232036	gi|16128027|ref|NP_414574.1|	80.801	0	1791
CTOTU29308	NODE_105_length_23978_cov_82.232036	gi|227082513|ref|YP_002811064.1|	81.266	0	644
CTOTU29308	NODE_105_length_23978_cov_82.232036	gi|15642387|ref|NP_232020.1|	81.266	0	644
CTOTU29308	NODE_105_length_23978_cov_82.232036	gi|147675544|ref|YP_001217892.1|	81.266	0	644
CTOTU29308	NODE_179_length_16761_cov_88.851670	gi|227081115|ref|YP_002809666.1|	80.425	0	694
CTOTU29308	NODE_225_length_14932_cov_83.539759	gi|15803653|ref|NP_289686.1|	80.328	8.07E-23	105
CTOTU29308	NODE_246_length_14342_cov_105.537902	gi|162419129|ref|YP_001605070.1|	80	0	879
CTOTU29308	NODE_246_length_14342_cov_105.537902	gi|145600973|ref|YP_001165049.1|	80	0	879
CTOTU29308	NODE_246_length_14342_cov_105.537902	gi|108810403|ref|YP_646170.1|	80	0	879
CTOTU29308	NODE_246_length_14342_cov_105.537902	gi|108809592|ref|YP_653508.1|	80	0	879
CTOTU29308	NODE_246_length_14342_cov_105.537902	gi|218930733|ref|YP_002348608.1|	80	0	879
CTOTU29308	NODE_254_length_14063_cov_94.626571	gi|117623421|ref|YP_852334.1|	94.49	0	683
CTOTU29308	NODE_305_length_12301_cov_72.479748	gi|117619998|ref|YP_856510.1|	82.448	0	647
CTOTU29308	NODE_305_length_12301_cov_72.479748	gi|145298842|ref|YP_001141683.1|	83.175	0	635
CTOTU29308	NODE_425_length_10189_cov_92.942668	gi|15802705|ref|NP_288732.1|	80.83	0	850
CTOTU29308	NODE_673_length_7900_cov_19.920331	gi|162420967|ref|YP_001607899.1|	81.618	0	901
CTOTU29308	NODE_673_length_7900_cov_19.920331	gi|218929759|ref|YP_002347634.1|	81.618	0	901
CTOTU29308	NODE_673_length_7900_cov_19.920331	gi|45442271|ref|NP_993810.1|	82.189	0	898
CTOTU29308	NODE_673_length_7900_cov_19.920331	gi|22125158|ref|NP_668581.1|	82.189	0	898
CTOTU29308	NODE_1019_length_6381_cov_3.815839	gi|32470006|ref|NP_862946.1|	100	2.96E-126	394
CTOTU29308	NODE_1019_length_6381_cov_3.815839	gi|256855359|ref|YP_003162603.1|	100	3.24E-126	394
CTOTU29308	NODE_1019_length_6381_cov_3.815839	gi|219586125|ref|YP_002456219.1|	100	3.24E-126	394
CTOTU29308	NODE_1019_length_6381_cov_3.815839	gi|41057009|ref|NP_957629.1|	100	3.24E-126	394
CTOTU29308	NODE_1019_length_6381_cov_3.815839	gi|91206380|ref|YP_538734.1|	100	3.24E-126	394
CTOTU29308	NODE_1019_length_6381_cov_3.815839	gi|218692867|ref|YP_002405979.1|	100	3.63E-126	394
CTOTU29308	NODE_1019_length_6381_cov_3.815839	gi|157418138|ref|YP_001481210.1|	100	3.64E-126	394
CTOTU29308	NODE_1019_length_6381_cov_3.815839	gi|170650825|ref|YP_001739900.1|	100	3.64E-126	394
CTOTU29308	NODE_1019_length_6381_cov_3.815839	gi|116006905|ref|YP_788088.1|	99.574	9.08E-126	393
CTOTU29308	NODE_1019_length_6381_cov_3.815839	gi|218534560|ref|YP_002401090.1|	99.574	2.88E-125	393
CTOTU29308	NODE_1019_length_6381_cov_3.815839	gi|58000389|ref|YP_190117.1|	99.574	3.00E-125	392
CTOTU29308	NODE_1019_length_6381_cov_3.815839	gi|253801054|ref|YP_003034055.1|	99.574	3.30E-125	393
CTOTU29308	NODE_1019_length_6381_cov_3.815839	gi|221218625|ref|YP_002527583.1|	99.574	3.30E-125	393
CTOTU29308	NODE_1019_length_6381_cov_3.815839	gi|84060756|ref|YP_443958.1|	99.574	4.25E-125	392
CTOTU29308	NODE_1019_length_6381_cov_3.815839	gi|215276226|ref|YP_002332189.1|	99.149	5.55E-125	390
CTOTU29308	NODE_1019_length_6381_cov_3.815839	gi|73853290|ref|YP_308786.1|	90.638	1.40E-116	367
CTOTU29308	NODE_1019_length_6381_cov_3.815839	gi|157149414|ref|YP_001451443.1|	82.051	5.95E-103	328
CTOTU29308	NODE_1853_length_4667_cov_5.729402	gi|256367770|ref|YP_003108327.1|	99.535	2.82E-139	425
CTOTU29308	NODE_1853_length_4667_cov_5.729402	gi|32470019|ref|NP_862961.1|	99.535	2.82E-139	425
CTOTU29308	NODE_1853_length_4667_cov_5.729402	gi|41057025|ref|NP_957645.1|	99.535	2.82E-139	425
CTOTU29308	NODE_1853_length_4667_cov_5.729402	gi|256367694|ref|YP_003108263.1|	99.432	7.62E-111	346
CTOTU29308	NODE_1883_length_4633_cov_18.279817	gi|228931267|ref|YP_194809.2|	97.68	0	787
CTOTU29308	NODE_2888_length_3751_cov_87.495671	gi|153950334|ref|YP_001402001.1|	85.359	0	664
CTOTU29308	NODE_2888_length_3751_cov_87.495671	gi|51595359|ref|YP_069550.1|	85.359	0	664
CTOTU29308	NODE_2888_length_3751_cov_87.495671	gi|15640273|ref|NP_229900.1|	80.601	0	638
CTOTU29308	NODE_3858_length_3235_cov_7.517925	gi|256855359|ref|YP_003162603.1|	93.361	3.94E-130	392
CTOTU29308	NODE_3858_length_3235_cov_7.517925	gi|219586125|ref|YP_002456219.1|	93.361	3.94E-130	392
CTOTU29308	NODE_3858_length_3235_cov_7.517925	gi|41057009|ref|NP_957629.1|	93.361	3.94E-130	392
CTOTU29308	NODE_3858_length_3235_cov_7.517925	gi|91206380|ref|YP_538734.1|	93.361	3.94E-130	392
CTOTU29308	NODE_3858_length_3235_cov_7.517925	gi|58000389|ref|YP_190117.1|	93.75	9.94E-130	392
CTOTU29308	NODE_3858_length_3235_cov_7.517925	gi|116006905|ref|YP_788088.1|	92.946	1.65E-129	391
CTOTU29308	NODE_3858_length_3235_cov_7.517925	gi|84060756|ref|YP_443958.1|	93.75	2.18E-129	392
CTOTU29308	NODE_3858_length_3235_cov_7.517925	gi|32470006|ref|NP_862946.1|	93.333	2.92E-129	390
CTOTU29308	NODE_3858_length_3235_cov_7.517925	gi|157418138|ref|YP_001481210.1|	93.333	3.34E-129	390
CTOTU29308	NODE_3858_length_3235_cov_7.517925	gi|170650825|ref|YP_001739900.1|	93.333	3.34E-129	390
CTOTU29308	NODE_3858_length_3235_cov_7.517925	gi|218534560|ref|YP_002401090.1|	93.333	2.10E-128	389
CTOTU29308	NODE_3858_length_3235_cov_7.517925	gi|253801054|ref|YP_003034055.1|	92.917	3.17E-128	389
CTOTU29308	NODE_3858_length_3235_cov_7.517925	gi|221218625|ref|YP_002527583.1|	92.917	3.17E-128	389
CTOTU29308	NODE_3858_length_3235_cov_7.517925	gi|215276226|ref|YP_002332189.1|	92.5	1.23E-127	386
CTOTU29308	NODE_3858_length_3235_cov_7.517925	gi|218692867|ref|YP_002405979.1|	93.617	8.85E-126	381
CTOTU29308	NODE_3858_length_3235_cov_7.517925	gi|73853290|ref|YP_308786.1|	88.333	5.19E-124	377
CTOTU29308	NODE_3858_length_3235_cov_7.517925	gi|157149414|ref|YP_001451443.1|	80.083	4.69E-109	337
CTOTU29308	NODE_4848_length_2872_cov_6.410721	gi|116006905|ref|YP_788088.1|	83.128	4.95E-112	342
CTOTU29308	NODE_4848_length_2872_cov_6.410721	gi|256855359|ref|YP_003162603.1|	83.128	5.98E-112	342
CTOTU29308	NODE_4848_length_2872_cov_6.410721	gi|219586125|ref|YP_002456219.1|	83.128	5.98E-112	342
CTOTU29308	NODE_4848_length_2872_cov_6.410721	gi|41057009|ref|NP_957629.1|	83.128	5.98E-112	342
CTOTU29308	NODE_4848_length_2872_cov_6.410721	gi|91206380|ref|YP_538734.1|	83.128	5.98E-112	342
CTOTU29308	NODE_4848_length_2872_cov_6.410721	gi|157418138|ref|YP_001481210.1|	83.128	6.38E-112	342
CTOTU29308	NODE_4848_length_2872_cov_6.410721	gi|170650825|ref|YP_001739900.1|	83.128	6.38E-112	342
CTOTU29308	NODE_4848_length_2872_cov_6.410721	gi|32470006|ref|NP_862946.1|	83.128	7.18E-112	342
CTOTU29308	NODE_4848_length_2872_cov_6.410721	gi|215276226|ref|YP_002332189.1|	83.128	7.71E-112	342
CTOTU29308	NODE_4848_length_2872_cov_6.410721	gi|253801054|ref|YP_003034055.1|	83.128	1.45E-111	342
CTOTU29308	NODE_4848_length_2872_cov_6.410721	gi|221218625|ref|YP_002527583.1|	83.128	1.45E-111	342
CTOTU29308	NODE_4848_length_2872_cov_6.410721	gi|73853290|ref|YP_308786.1|	80.247	4.75E-111	340
CTOTU29308	NODE_4848_length_2872_cov_6.410721	gi|58000389|ref|YP_190117.1|	82.716	6.55E-111	340
CTOTU29308	NODE_4848_length_2872_cov_6.410721	gi|218534560|ref|YP_002401090.1|	82.716	8.43E-111	340
CTOTU29308	NODE_4848_length_2872_cov_6.410721	gi|84060756|ref|YP_443958.1|	82.716	1.33E-110	340
CTOTU29308	NODE_4848_length_2872_cov_6.410721	gi|218692867|ref|YP_002405979.1|	84.681	3.26E-110	338
CTOTU29337	NODE_15_length_46463_cov_27.191734	gi|227080265|ref|YP_002808816.1|	80.782	0	1043
CTOTU29337	NODE_15_length_46463_cov_27.191734	gi|15640060|ref|NP_229687.1|	80.782	0	1043
CTOTU29337	NODE_15_length_46463_cov_27.191734	gi|147675499|ref|YP_001218384.1|	80.782	0	1043
CTOTU29337	NODE_29_length_38415_cov_21.176877	gi|190149299|ref|YP_001967824.1|	86.095	0	907
CTOTU29337	NODE_29_length_38415_cov_21.176877	gi|165975488|ref|YP_001651081.1|	86.095	0	907
CTOTU29337	NODE_29_length_38415_cov_21.176877	gi|126207518|ref|YP_001052743.1|	85.905	0	905
CTOTU29337	NODE_33_length_36763_cov_17.540536	gi|30063899|ref|NP_838070.1|	83.81	0	932
CTOTU29337	NODE_33_length_36763_cov_17.540536	gi|24113836|ref|NP_708346.1|	83.81	0	932
CTOTU29337	NODE_33_length_36763_cov_17.540536	gi|110806438|ref|YP_689958.1|	83.81	0	931
CTOTU29337	NODE_33_length_36763_cov_17.540536	gi|187731505|ref|YP_001881298.1|	83.619	0	930
CTOTU29337	NODE_33_length_36763_cov_17.540536	gi|74313033|ref|YP_311452.1|	83.81	0	930
CTOTU29337	NODE_33_length_36763_cov_17.540536	gi|82777892|ref|YP_404241.1|	83.619	0	930
CTOTU29337	NODE_33_length_36763_cov_17.540536	gi|82544956|ref|YP_408903.1|	83.81	0	929
CTOTU29337	NODE_33_length_36763_cov_17.540536	gi|218929930|ref|YP_002347805.1|	83.429	0	920
CTOTU29337	NODE_33_length_36763_cov_17.540536	gi|165976006|ref|YP_001651599.1|	81.418	0	887
CTOTU29337	NODE_33_length_36763_cov_17.540536	gi|126208074|ref|YP_001053299.1|	81.034	0	882
CTOTU29337	NODE_33_length_36763_cov_17.540536	gi|190149906|ref|YP_001968431.1|	81.034	0	882
CTOTU29337	NODE_33_length_36763_cov_17.540536	gi|218929931|ref|YP_002347806.1|	80.864	0	726
CTOTU29337	NODE_33_length_36763_cov_17.540536	gi|207857921|ref|YP_002244572.1|	81.109	0	717
CTOTU29337	NODE_33_length_36763_cov_17.540536	gi|110806439|ref|YP_689959.1|	81.109	0	698
CTOTU29337	NODE_33_length_36763_cov_17.540536	gi|187733701|ref|YP_001881299.1|	81.109	0	698
CTOTU29337	NODE_33_length_36763_cov_17.540536	gi|74313034|ref|YP_311453.1|	81.109	0	698
CTOTU29337	NODE_33_length_36763_cov_17.540536	gi|82544957|ref|YP_408904.1|	81.109	0	698
CTOTU29337	NODE_33_length_36763_cov_17.540536	gi|30063900|ref|NP_838071.1|	81.109	0	698
CTOTU29337	NODE_33_length_36763_cov_17.540536	gi|56480121|ref|NP_708347.2|	81.109	0	698
CTOTU29337	NODE_33_length_36763_cov_17.540536	gi|82777893|ref|YP_404242.1|	80.903	0	696
CTOTU29337	NODE_33_length_36763_cov_17.540536	gi|165976811|ref|YP_001652404.1|	81.481	5.75E-15	70.9
CTOTU29337	NODE_33_length_36763_cov_17.540536	gi|126208850|ref|YP_001054075.1|	81.481	5.75E-15	70.9
CTOTU29337	NODE_53_length_28585_cov_20.576025	gi|15802705|ref|NP_288732.1|	80.83	0	850
CTOTU29337	NODE_53_length_28585_cov_20.576025	gi|15597835|ref|NP_251329.1|	83.916	2.87E-75	263
CTOTU29337	NODE_71_length_23874_cov_17.404971	gi|227082512|ref|YP_002811063.1|	82.369	0	1814
CTOTU29337	NODE_71_length_23874_cov_17.404971	gi|15642386|ref|NP_232019.1|	82.369	0	1814
CTOTU29337	NODE_71_length_23874_cov_17.404971	gi|147673654|ref|YP_001217891.1|	82.369	0	1814
CTOTU29337	NODE_71_length_23874_cov_17.404971	gi|16128027|ref|NP_414574.1|	80.801	0	1792
CTOTU29337	NODE_71_length_23874_cov_17.404971	gi|227082513|ref|YP_002811064.1|	81.003	0	643
CTOTU29337	NODE_71_length_23874_cov_17.404971	gi|15642387|ref|NP_232020.1|	81.003	0	643
CTOTU29337	NODE_71_length_23874_cov_17.404971	gi|147675544|ref|YP_001217892.1|	81.003	0	643
CTOTU29337	NODE_89_length_21740_cov_22.568042	gi|16767191|ref|NP_462806.1|	80.556	6.50E-55	186
CTOTU29337	NODE_127_length_18422_cov_27.354113	gi|16767151|ref|NP_462766.1|	91.193	0	599
CTOTU29337	NODE_127_length_18422_cov_27.354113	gi|165977084|ref|YP_001652677.1|	91.477	0	597
CTOTU29337	NODE_127_length_18422_cov_27.354113	gi|126209112|ref|YP_001054337.1|	91.477	0	597
CTOTU29337	NODE_133_length_17970_cov_18.122746	gi|187732706|ref|YP_001882863.1|	86.42	9.97E-43	150
CTOTU29337	NODE_133_length_17970_cov_18.122746	gi|110808090|ref|YP_691610.1|	86.42	1.18E-42	150
CTOTU29337	NODE_133_length_17970_cov_18.122746	gi|74314657|ref|YP_313076.1|	86.42	1.18E-42	150
CTOTU29337	NODE_133_length_17970_cov_18.122746	gi|82546587|ref|YP_410534.1|	86.42	1.18E-42	150
CTOTU29337	NODE_133_length_17970_cov_18.122746	gi|30065544|ref|NP_839715.1|	86.42	1.18E-42	150
CTOTU29337	NODE_133_length_17970_cov_18.122746	gi|24115527|ref|NP_710037.1|	86.42	1.18E-42	150
CTOTU29337	NODE_133_length_17970_cov_18.122746	gi|15640374|ref|NP_230001.1|	83.908	1.59E-42	149
CTOTU29337	NODE_133_length_17970_cov_18.122746	gi|82779446|ref|YP_405795.1|	86.42	1.84E-42	150
CTOTU29337	NODE_133_length_17970_cov_18.122746	gi|15600137|ref|NP_253631.1|	88.235	1.78E-35	129
CTOTU29337	NODE_142_length_17149_cov_19.865274	gi|15800751|ref|NP_286765.1|	81.703	3.61E-153	476
CTOTU29337	NODE_217_length_14317_cov_18.697448	gi|227081115|ref|YP_002809666.1|	80.425	0	693
CTOTU29337	NODE_233_length_13887_cov_22.232649	gi|162419129|ref|YP_001605070.1|	80.189	0	880
CTOTU29337	NODE_233_length_13887_cov_22.232649	gi|145600973|ref|YP_001165049.1|	80.189	0	880
CTOTU29337	NODE_233_length_13887_cov_22.232649	gi|108810403|ref|YP_646170.1|	80.189	0	880
CTOTU29337	NODE_233_length_13887_cov_22.232649	gi|108809592|ref|YP_653508.1|	80.189	0	880
CTOTU29337	NODE_233_length_13887_cov_22.232649	gi|218930733|ref|YP_002348608.1|	80.189	0	880
CTOTU29337	NODE_233_length_13887_cov_22.232649	gi|16767429|ref|NP_463044.1|	82.991	0	596
CTOTU29337	NODE_248_length_13463_cov_22.423255	gi|15804828|ref|NP_290869.1|	81.418	0	1184
CTOTU29337	NODE_322_length_11919_cov_13.706170	gi|117619998|ref|YP_856510.1|	82.448	0	647
CTOTU29337	NODE_322_length_11919_cov_13.706170	gi|145298842|ref|YP_001141683.1|	83.175	0	635
CTOTU29337	NODE_323_length_11879_cov_17.972006	gi|15803653|ref|NP_289686.1|	80.328	6.26E-23	105
CTOTU29337	NODE_351_length_11567_cov_23.331046	gi|16765236|ref|NP_460851.1|	82.388	0	556
CTOTU29337	NODE_480_length_9984_cov_22.731997	gi|16766754|ref|NP_462369.1|	89.623	5.87E-129	401
CTOTU29337	NODE_480_length_9984_cov_22.731997	gi|45440035|ref|NP_991574.1|	89.151	4.18E-128	399
CTOTU29337	NODE_480_length_9984_cov_22.731997	gi|162420734|ref|YP_001608021.1|	89.151	4.18E-128	399
CTOTU29337	NODE_480_length_9984_cov_22.731997	gi|218927384|ref|YP_002345259.1|	89.151	4.18E-128	399
CTOTU29337	NODE_480_length_9984_cov_22.731997	gi|22127826|ref|NP_671249.1|	89.151	4.18E-128	399
CTOTU29337	NODE_577_length_9209_cov_25.682652	gi|16767407|ref|NP_463022.1|	82.494	0	2266
CTOTU29337	NODE_1144_length_6714_cov_18.905391	gi|117623421|ref|YP_852334.1|	94.444	0	677
CTOTU29352	NODE_1_length_430365_cov_19.313667	gi|15802913|ref|NP_288940.1|	97.828	0	2234
CTOTU29352	NODE_1_length_430365_cov_19.313667	gi|205353438|ref|YP_002227239.1|	94.824	0	1781
CTOTU29352	NODE_1_length_430365_cov_19.313667	gi|16765599|ref|NP_461214.1|	92.191	0	1521
CTOTU29352	NODE_1_length_430365_cov_19.313667	gi|16765496|ref|NP_461111.1|	92.81	0	1486
CTOTU29352	NODE_1_length_430365_cov_19.313667	gi|15802705|ref|NP_288732.1|	99.407	0	976
CTOTU29352	NODE_1_length_430365_cov_19.313667	gi|15802510|ref|NP_288536.1|	99.099	0	909
CTOTU29352	NODE_1_length_430365_cov_19.313667	gi|26248405|ref|NP_754445.1|	99.099	0	908
CTOTU29352	NODE_1_length_430365_cov_19.313667	gi|16765465|ref|NP_461080.1|	96.468	0	886
CTOTU29352	NODE_1_length_430365_cov_19.313667	gi|16765517|ref|NP_461132.1|	93.431	0	816
CTOTU29352	NODE_1_length_430365_cov_19.313667	gi|16765410|ref|NP_461025.1|	89.175	0	717
CTOTU29352	NODE_1_length_430365_cov_19.313667	gi|16761308|ref|NP_456925.1|	95.845	0	681
CTOTU29352	NODE_1_length_430365_cov_19.313667	gi|110806189|ref|YP_689709.1|	96.562	0	672
CTOTU29352	NODE_1_length_430365_cov_19.313667	gi|82544551|ref|YP_408498.1|	96.562	0	672
CTOTU29352	NODE_1_length_430365_cov_19.313667	gi|24113600|ref|NP_708110.1|	96.562	0	672
CTOTU29352	NODE_1_length_430365_cov_19.313667	gi|187733369|ref|YP_001879438.1|	94.602	0	653
CTOTU29352	NODE_1_length_430365_cov_19.313667	gi|74312736|ref|YP_311155.1|	93.714	0	645
CTOTU29352	NODE_1_length_430365_cov_19.313667	gi|16765427|ref|NP_461042.1|	88.089	0	641
CTOTU29352	NODE_1_length_430365_cov_19.313667	gi|82776181|ref|YP_402530.1|	90.223	0	627
CTOTU29352	NODE_1_length_430365_cov_19.313667	gi|16765428|ref|NP_461043.1|	92.593	0	577
CTOTU29352	NODE_1_length_430365_cov_19.313667	gi|15802914|ref|NP_288942.1|	99.682	0	568
CTOTU29352	NODE_1_length_430365_cov_19.313667	gi|16765425|ref|NP_461040.1|	93.471	0	564
CTOTU29352	NODE_1_length_430365_cov_19.313667	gi|16765426|ref|NP_461041.1|	86.288	3.73E-169	525
CTOTU29352	NODE_1_length_430365_cov_19.313667	gi|30063767|ref|NP_837938.1|	99.602	2.82E-167	518
CTOTU29352	NODE_1_length_430365_cov_19.313667	gi|24113718|ref|NP_708228.1|	99.602	2.82E-167	518
CTOTU29352	NODE_1_length_430365_cov_19.313667	gi|110806309|ref|YP_689829.1|	99.602	5.61E-167	517
CTOTU29352	NODE_1_length_430365_cov_19.313667	gi|74312862|ref|YP_311281.1|	99.602	5.61E-167	517
CTOTU29352	NODE_1_length_430365_cov_19.313667	gi|82544831|ref|YP_408778.1|	99.602	5.61E-167	517
CTOTU29352	NODE_1_length_430365_cov_19.313667	gi|82777761|ref|YP_404110.1|	99.602	5.61E-167	517
CTOTU29352	NODE_1_length_430365_cov_19.313667	gi|117624251|ref|YP_853164.1|	98.79	6.01E-164	508
CTOTU29352	NODE_1_length_430365_cov_19.313667	gi|15802700|ref|NP_288727.1|	100	4.41E-137	431
CTOTU29352	NODE_2_length_410502_cov_29.442016	gi|45439904|ref|NP_991443.1|	91.311	0	1318
CTOTU29352	NODE_2_length_410502_cov_29.442016	gi|162419160|ref|YP_001604684.1|	91.311	0	1318
CTOTU29352	NODE_2_length_410502_cov_29.442016	gi|218927259|ref|YP_002345134.1|	91.311	0	1318
CTOTU29352	NODE_2_length_410502_cov_29.442016	gi|22124023|ref|NP_667446.1|	91.311	0	1318
CTOTU29352	NODE_2_length_410502_cov_29.442016	gi|170681293|ref|YP_001745768.1|	100	0	1280
CTOTU29352	NODE_2_length_410502_cov_29.442016	gi|254795452|ref|YP_003080289.1|	99.848	0	1279
CTOTU29352	NODE_2_length_410502_cov_29.442016	gi|218707130|ref|YP_002414649.1|	99.848	0	1279
CTOTU29352	NODE_2_length_410502_cov_29.442016	gi|209396568|ref|YP_002272975.1|	99.848	0	1279
CTOTU29352	NODE_2_length_410502_cov_29.442016	gi|215488778|ref|YP_002331209.1|	99.848	0	1279
CTOTU29352	NODE_2_length_410502_cov_29.442016	gi|218560576|ref|YP_002393489.1|	99.848	0	1278
CTOTU29352	NODE_2_length_410502_cov_29.442016	gi|91213002|ref|YP_542988.1|	99.848	0	1278
CTOTU29352	NODE_2_length_410502_cov_29.442016	gi|117625783|ref|YP_859106.1|	99.848	0	1278
CTOTU29352	NODE_2_length_410502_cov_29.442016	gi|82778670|ref|YP_405019.1|	99.545	0	1278
CTOTU29352	NODE_2_length_410502_cov_29.442016	gi|218702265|ref|YP_002409894.1|	99.545	0	1276
CTOTU29352	NODE_2_length_410502_cov_29.442016	gi|15804044|ref|NP_290080.1|	99.697	0	1275
CTOTU29352	NODE_2_length_410502_cov_29.442016	gi|26250130|ref|NP_756170.1|	100	0	1274
CTOTU29352	NODE_2_length_410502_cov_29.442016	gi|218560622|ref|YP_002393535.1|	100	0	1085
CTOTU29352	NODE_2_length_410502_cov_29.442016	gi|218691829|ref|YP_002400041.1|	100	0	1085
CTOTU29352	NODE_2_length_410502_cov_29.442016	gi|218702310|ref|YP_002409939.1|	100	0	1085
CTOTU29352	NODE_2_length_410502_cov_29.442016	gi|170679624|ref|YP_001745830.1|	100	0	1085
CTOTU29352	NODE_2_length_410502_cov_29.442016	gi|26250183|ref|NP_756223.1|	100	0	1085
CTOTU29352	NODE_2_length_410502_cov_29.442016	gi|91213056|ref|YP_543042.1|	100	0	1085
CTOTU29352	NODE_2_length_410502_cov_29.442016	gi|117625828|ref|YP_859151.1|	100	0	1085
CTOTU29352	NODE_2_length_410502_cov_29.442016	gi|238902633|ref|YP_002928429.1|	99.813	0	1084
CTOTU29352	NODE_2_length_410502_cov_29.442016	gi|260846337|ref|YP_003224115.1|	99.813	0	1084
CTOTU29352	NODE_2_length_410502_cov_29.442016	gi|260857652|ref|YP_003231543.1|	99.813	0	1084
CTOTU29352	NODE_2_length_410502_cov_29.442016	gi|254163468|ref|YP_003046576.1|	99.813	0	1084
CTOTU29352	NODE_2_length_410502_cov_29.442016	gi|218556099|ref|YP_002389012.1|	99.813	0	1084
CTOTU29352	NODE_2_length_410502_cov_29.442016	gi|218697257|ref|YP_002404924.1|	99.813	0	1084
CTOTU29352	NODE_2_length_410502_cov_29.442016	gi|170083053|ref|YP_001732373.1|	99.813	0	1084
CTOTU29352	NODE_2_length_410502_cov_29.442016	gi|16131416|ref|NP_418001.1|	99.813	0	1084
CTOTU29352	NODE_2_length_410502_cov_29.442016	gi|157163019|ref|YP_001460337.1|	99.813	0	1084
CTOTU29352	NODE_2_length_410502_cov_29.442016	gi|157159059|ref|YP_001465018.1|	99.813	0	1084
CTOTU29352	NODE_2_length_410502_cov_29.442016	gi|260870271|ref|YP_003236673.1|	99.626	0	1083
CTOTU29352	NODE_2_length_410502_cov_29.442016	gi|254795498|ref|YP_003080335.1|	99.626	0	1083
CTOTU29352	NODE_2_length_410502_cov_29.442016	gi|209396782|ref|YP_002273027.1|	99.626	0	1083
CTOTU29352	NODE_2_length_410502_cov_29.442016	gi|218707178|ref|YP_002414697.1|	99.626	0	1082
CTOTU29352	NODE_2_length_410502_cov_29.442016	gi|215488827|ref|YP_002331258.1|	99.813	0	1082
CTOTU29352	NODE_2_length_410502_cov_29.442016	gi|15804087|ref|NP_290125.1|	99.439	0	1081
CTOTU29352	NODE_2_length_410502_cov_29.442016	gi|110807236|ref|YP_690756.1|	99.778	0	853
CTOTU29352	NODE_2_length_410502_cov_29.442016	gi|74313907|ref|YP_312326.1|	99.778	0	853
CTOTU29352	NODE_2_length_410502_cov_29.442016	gi|82545759|ref|YP_409706.1|	99.778	0	853
CTOTU29352	NODE_2_length_410502_cov_29.442016	gi|82778779|ref|YP_405128.1|	99.778	0	853
CTOTU29352	NODE_2_length_410502_cov_29.442016	gi|30065313|ref|NP_839484.1|	99.778	0	853
CTOTU29352	NODE_2_length_410502_cov_29.442016	gi|24114667|ref|NP_709177.1|	99.778	0	853
CTOTU29352	NODE_2_length_410502_cov_29.442016	gi|187732077|ref|YP_001882081.1|	99.556	0	852
CTOTU29352	NODE_2_length_410502_cov_29.442016	gi|16766789|ref|NP_462404.1|	95.778	0	822
CTOTU29352	NODE_2_length_410502_cov_29.442016	gi|15804072|ref|NP_290108.1|	99.764	0	805
CTOTU29352	NODE_2_length_410502_cov_29.442016	gi|267995764|gb|ACY90649.1|	95.652	0	725
CTOTU29352	NODE_2_length_410502_cov_29.442016	gi|16767007|ref|NP_462622.1|	89.84	0	708
CTOTU29352	NODE_2_length_410502_cov_29.442016	gi|15804159|ref|NP_290198.1|	98.784	0	682
CTOTU29352	NODE_2_length_410502_cov_29.442016	gi|16131493|ref|NP_418079.1|	97.722	0	679
CTOTU29352	NODE_2_length_410502_cov_29.442016	gi|16767039|ref|NP_462654.1|	84.348	0	608
CTOTU29352	NODE_2_length_410502_cov_29.442016	gi|16766958|ref|NP_462573.1|	88.11	0	607
CTOTU29352	NODE_2_length_410502_cov_29.442016	gi|16766992|ref|NP_462607.1|	80.702	0	598
CTOTU29352	NODE_2_length_410502_cov_29.442016	gi|16766772|ref|NP_462387.1|	92.086	1.08E-173	537
CTOTU29352	NODE_2_length_410502_cov_29.442016	gi|110807237|ref|YP_690757.1|	100	6.50E-156	484
CTOTU29352	NODE_2_length_410502_cov_29.442016	gi|187731609|ref|YP_001882082.1|	100	6.50E-156	484
CTOTU29352	NODE_2_length_410502_cov_29.442016	gi|74313908|ref|YP_312327.1|	100	6.50E-156	484
CTOTU29352	NODE_2_length_410502_cov_29.442016	gi|82545760|ref|YP_409707.1|	100	6.50E-156	484
CTOTU29352	NODE_2_length_410502_cov_29.442016	gi|82778778|ref|YP_405127.1|	100	6.50E-156	484
CTOTU29352	NODE_2_length_410502_cov_29.442016	gi|30065312|ref|NP_839483.1|	100	6.50E-156	484
CTOTU29352	NODE_2_length_410502_cov_29.442016	gi|56480330|ref|NP_709178.2|	100	6.50E-156	484
CTOTU29352	NODE_2_length_410502_cov_29.442016	gi|123444180|ref|YP_001008150.1|	99.582	2.16E-155	483
CTOTU29352	NODE_2_length_410502_cov_29.442016	gi|16766754|ref|NP_462369.1|	99.524	4.87E-139	435
CTOTU29352	NODE_2_length_410502_cov_29.442016	gi|45440035|ref|NP_991574.1|	98.571	4.42E-138	432
CTOTU29352	NODE_2_length_410502_cov_29.442016	gi|162420734|ref|YP_001608021.1|	98.571	4.42E-138	432
CTOTU29352	NODE_2_length_410502_cov_29.442016	gi|218927384|ref|YP_002345259.1|	98.571	4.42E-138	432
CTOTU29352	NODE_2_length_410502_cov_29.442016	gi|22127826|ref|NP_671249.1|	98.571	4.42E-138	432
CTOTU29352	NODE_2_length_410502_cov_29.442016	gi|16766742|ref|NP_462357.1|	91.935	3.22E-125	398
CTOTU29352	NODE_2_length_410502_cov_29.442016	gi|110807348|ref|YP_690868.1|	100	2.21E-111	354
CTOTU29352	NODE_2_length_410502_cov_29.442016	gi|16766744|ref|NP_462359.1|	99.324	1.27E-89	293
CTOTU29352	NODE_2_length_410502_cov_29.442016	gi|228960701|ref|NP_462709.3|	97.81	1.19E-82	270
CTOTU29352	NODE_2_length_410502_cov_29.442016	gi|15676067|ref|NP_273197.1|	84.127	8.36E-17	88.6
CTOTU29352	NODE_3_length_304969_cov_20.677693	gi|205351761|ref|YP_002225562.1|	99.362	0	1555
CTOTU29352	NODE_3_length_304969_cov_20.677693	gi|16763831|ref|NP_459446.1|	99.362	0	1555
CTOTU29352	NODE_3_length_304969_cov_20.677693	gi|205351761|ref|YP_002225562.1|	99.362	0	1555
CTOTU29352	NODE_3_length_304969_cov_20.677693	gi|16763977|ref|NP_459592.1|	97.147	0	1237
CTOTU29352	NODE_3_length_304969_cov_20.677693	gi|16759559|ref|NP_455176.1|	97.004	0	1235
CTOTU29352	NODE_3_length_304969_cov_20.677693	gi|16763962|ref|NP_459577.1|	81.854	0	1213
CTOTU29352	NODE_3_length_304969_cov_20.677693	gi|16764036|ref|NP_459651.1|	82.734	0	963
CTOTU29352	NODE_3_length_304969_cov_20.677693	gi|162420967|ref|YP_001607899.1|	83.15	0	891
CTOTU29352	NODE_3_length_304969_cov_20.677693	gi|218929759|ref|YP_002347634.1|	83.15	0	891
CTOTU29352	NODE_3_length_304969_cov_20.677693	gi|45442271|ref|NP_993810.1|	82.967	0	890
CTOTU29352	NODE_3_length_304969_cov_20.677693	gi|22125158|ref|NP_668581.1|	82.967	0	890
CTOTU29352	NODE_3_length_304969_cov_20.677693	gi|16128555|ref|NP_415104.1|	98.906	0	832
CTOTU29352	NODE_3_length_304969_cov_20.677693	gi|16764001|ref|NP_459616.1|	86.313	0	647
CTOTU29352	NODE_3_length_304969_cov_20.677693	gi|16763908|ref|NP_459523.1|	86.819	0	644
CTOTU29352	NODE_3_length_304969_cov_20.677693	gi|16763898|ref|NP_459513.1|	83.721	5.36E-146	456
CTOTU29352	NODE_3_length_304969_cov_20.677693	gi|16763829|ref|NP_459444.1|	99.034	4.34E-136	426
CTOTU29352	NODE_3_length_304969_cov_20.677693	gi|16764003|ref|NP_459618.1|	84.071	1.69E-126	399
CTOTU29352	NODE_3_length_304969_cov_20.677693	gi|16763955|ref|NP_459570.1|	88.018	9.36E-117	371
CTOTU29352	NODE_3_length_304969_cov_20.677693	gi|16763854|ref|NP_459469.1|	95.161	1.98E-76	251
CTOTU29352	NODE_3_length_304969_cov_20.677693	gi|16764006|ref|NP_459621.1|	98.551	5.92E-38	139
CTOTU29352	NODE_3_length_304969_cov_20.677693	gi|16765178|ref|NP_460793.1|	82.609	9.25E-31	119
CTOTU29352	NODE_3_length_304969_cov_20.677693	gi|15802236|ref|NP_288259.1|	82.609	9.25E-31	119
CTOTU29352	NODE_4_length_283071_cov_17.879166	gi|15801015|ref|NP_287031.1|	96.902	0	1549
CTOTU29352	NODE_4_length_283071_cov_17.879166	gi|15801164|ref|NP_287181.1|	99.221	0	721
CTOTU29352	NODE_4_length_283071_cov_17.879166	gi|26246978|ref|NP_753018.1|	99.472	0	703
CTOTU29352	NODE_4_length_283071_cov_17.879166	gi|218700524|ref|YP_002408153.1|	99.733	0	699
CTOTU29352	NODE_4_length_283071_cov_17.879166	gi|218553544|ref|YP_002386457.1|	98.396	0	691
CTOTU29352	NODE_4_length_283071_cov_17.879166	gi|26246966|ref|NP_753006.1|	99.71	0	679
CTOTU29352	NODE_4_length_283071_cov_17.879166	gi|91210052|ref|YP_540038.1|	96.57	0	678
CTOTU29352	NODE_4_length_283071_cov_17.879166	gi|117623167|ref|YP_852080.1|	96.524	0	667
CTOTU29352	NODE_4_length_283071_cov_17.879166	gi|170681860|ref|YP_001744213.1|	98.603	0	660
CTOTU29352	NODE_4_length_283071_cov_17.879166	gi|157159269|ref|YP_001462189.1|	98.571	0	643
CTOTU29352	NODE_4_length_283071_cov_17.879166	gi|16764417|ref|NP_460032.1|	94.643	0	634
CTOTU29352	NODE_4_length_283071_cov_17.879166	gi|209397392|ref|YP_002269625.1|	96.089	0	631
CTOTU29352	NODE_4_length_283071_cov_17.879166	gi|16764516|ref|NP_460131.1|	83.871	0	627
CTOTU29352	NODE_4_length_283071_cov_17.879166	gi|218557855|ref|YP_002390768.1|	96.571	0	619
CTOTU29352	NODE_4_length_283071_cov_17.879166	gi|218704380|ref|YP_002411899.1|	96.286	0	617
CTOTU29352	NODE_4_length_283071_cov_17.879166	gi|238900215|ref|YP_002926011.1|	96.286	0	615
CTOTU29352	NODE_4_length_283071_cov_17.879166	gi|260843206|ref|YP_003220984.1|	96.286	0	615
CTOTU29352	NODE_4_length_283071_cov_17.879166	gi|260854249|ref|YP_003228140.1|	96.286	0	615
CTOTU29352	NODE_4_length_283071_cov_17.879166	gi|260867129|ref|YP_003233531.1|	96.286	0	615
CTOTU29352	NODE_4_length_283071_cov_17.879166	gi|254792157|ref|YP_003076994.1|	96.286	0	615
CTOTU29352	NODE_4_length_283071_cov_17.879166	gi|254161071|ref|YP_003044179.1|	96.286	0	615
CTOTU29352	NODE_4_length_283071_cov_17.879166	gi|218694432|ref|YP_002402099.1|	96.286	0	615
CTOTU29352	NODE_4_length_283071_cov_17.879166	gi|215486075|ref|YP_002328506.1|	96.571	0	615
CTOTU29352	NODE_4_length_283071_cov_17.879166	gi|170080615|ref|YP_001729935.1|	96.286	0	615
CTOTU29352	NODE_4_length_283071_cov_17.879166	gi|16128924|ref|NP_415477.1|	96.286	0	615
CTOTU29352	NODE_4_length_283071_cov_17.879166	gi|15800816|ref|NP_286832.1|	96.286	0	615
CTOTU29352	NODE_4_length_283071_cov_17.879166	gi|157160478|ref|YP_001457796.1|	96.286	0	615
CTOTU29352	NODE_4_length_283071_cov_17.879166	gi|218688793|ref|YP_002397005.1|	96.286	0	612
CTOTU29352	NODE_4_length_283071_cov_17.879166	gi|110805158|ref|YP_688678.1|	100	2.02E-137	430
CTOTU29352	NODE_4_length_283071_cov_17.879166	gi|187730593|ref|YP_001879938.1|	100	2.02E-137	430
CTOTU29352	NODE_4_length_283071_cov_17.879166	gi|74311689|ref|YP_310108.1|	100	2.02E-137	430
CTOTU29352	NODE_4_length_283071_cov_17.879166	gi|82544383|ref|YP_408330.1|	100	2.02E-137	430
CTOTU29352	NODE_4_length_283071_cov_17.879166	gi|82777259|ref|YP_403608.1|	100	2.02E-137	430
CTOTU29352	NODE_4_length_283071_cov_17.879166	gi|30062677|ref|NP_836848.1|	100	2.02E-137	430
CTOTU29352	NODE_4_length_283071_cov_17.879166	gi|24112549|ref|NP_707059.1|	100	2.02E-137	430
CTOTU29352	NODE_4_length_283071_cov_17.879166	gi|227082148|ref|YP_002810699.1|	80.894	7.87E-129	407
CTOTU29352	NODE_4_length_283071_cov_17.879166	gi|15642023|ref|NP_231655.1|	80.894	7.87E-129	407
CTOTU29352	NODE_4_length_283071_cov_17.879166	gi|147675453|ref|YP_001217548.1|	80.894	7.87E-129	407
CTOTU29352	NODE_4_length_283071_cov_17.879166	gi|16764498|ref|NP_460113.1|	93.056	1.56E-117	373
CTOTU29352	NODE_4_length_283071_cov_17.879166	gi|51596756|ref|YP_070947.1|	81.532	2.02E-111	356
CTOTU29352	NODE_4_length_283071_cov_17.879166	gi|45441575|ref|NP_993114.1|	81.532	2.02E-111	356
CTOTU29352	NODE_4_length_283071_cov_17.879166	gi|162418657|ref|YP_001607237.1|	81.532	2.02E-111	356
CTOTU29352	NODE_4_length_283071_cov_17.879166	gi|218928770|ref|YP_002346645.1|	81.081	1.42E-110	353
CTOTU29352	NODE_4_length_283071_cov_17.879166	gi|22125688|ref|NP_669111.1|	81.081	1.42E-110	353
CTOTU29352	NODE_4_length_283071_cov_17.879166	gi|16764428|ref|NP_460043.1|	89.333	2.48E-85	278
CTOTU29352	NODE_4_length_283071_cov_17.879166	gi|16764496|ref|NP_460111.1|	89.855	1.17E-66	224
CTOTU29352	NODE_5_length_235667_cov_22.502169	gi|16763823|ref|NP_459438.1|	95.928	0	1249
CTOTU29352	NODE_5_length_235667_cov_22.502169	gi|117622640|ref|YP_851553.1|	99.02	0	822
CTOTU29352	NODE_5_length_235667_cov_22.502169	gi|16763776|ref|NP_459391.1|	84	0	677
CTOTU29352	NODE_5_length_235667_cov_22.502169	gi|16763696|ref|NP_459311.1|	91.168	0	630
CTOTU29352	NODE_5_length_235667_cov_22.502169	gi|15800120|ref|NP_286132.1|	99.34	0	580
CTOTU29352	NODE_5_length_235667_cov_22.502169	gi|15800026|ref|NP_286038.1|	87.978	0	571
CTOTU29352	NODE_5_length_235667_cov_22.502169	gi|16763645|ref|NP_459260.1|	86.667	2.84E-138	433
CTOTU29352	NODE_5_length_235667_cov_22.502169	gi|16763693|ref|NP_459308.1|	97.396	3.84E-121	382
CTOTU29352	NODE_5_length_235667_cov_22.502169	gi|16759305|ref|NP_454922.1|	97.396	3.84E-121	382
CTOTU29352	NODE_5_length_235667_cov_22.502169	gi|218703573|ref|YP_002411092.1|	99.487	4.60E-108	345
CTOTU29352	NODE_5_length_235667_cov_22.502169	gi|260842499|ref|YP_003220277.1|	99.487	4.65E-108	345
CTOTU29352	NODE_5_length_235667_cov_22.502169	gi|254791452|ref|YP_003076289.1|	99.487	4.65E-108	345
CTOTU29352	NODE_5_length_235667_cov_22.502169	gi|218693755|ref|YP_002401422.1|	99.487	4.65E-108	345
CTOTU29352	NODE_5_length_235667_cov_22.502169	gi|260853523|ref|YP_003227414.1|	99.487	5.98E-108	344
CTOTU29352	NODE_5_length_235667_cov_22.502169	gi|218688179|ref|YP_002396391.1|	100	6.27E-108	344
CTOTU29352	NODE_5_length_235667_cov_22.502169	gi|215485400|ref|YP_002327831.1|	100	6.27E-108	344
CTOTU29352	NODE_5_length_235667_cov_22.502169	gi|218552859|ref|YP_002385772.1|	98.974	1.33E-107	343
CTOTU29352	NODE_5_length_235667_cov_22.502169	gi|218557210|ref|YP_002390123.1|	99.487	2.08E-107	343
CTOTU29352	NODE_5_length_235667_cov_22.502169	gi|22126887|ref|NP_670310.1|	84.112	6.61E-59	201
CTOTU29352	NODE_5_length_235667_cov_22.502169	gi|218928342|ref|YP_002346217.1|	84.112	7.23E-59	200
CTOTU29352	NODE_6_length_214683_cov_25.686103	gi|26249525|ref|NP_755565.1|	96.296	0	1214
CTOTU29352	NODE_6_length_214683_cov_25.686103	gi|117625251|ref|YP_854344.1|	98.718	0	806
CTOTU29352	NODE_6_length_214683_cov_25.686103	gi|15803532|ref|NP_289565.1|	99.515	0	717
CTOTU29352	NODE_6_length_214683_cov_25.686103	gi|117625360|ref|YP_855140.1|	85.1	0	576
CTOTU29352	NODE_7_length_194547_cov_24.935992	gi|16128027|ref|NP_414574.1|	99.534	0	2196
CTOTU29352	NODE_7_length_194547_cov_24.935992	gi|227082512|ref|YP_002811063.1|	85.834	0	1919
CTOTU29352	NODE_7_length_194547_cov_24.935992	gi|15642386|ref|NP_232019.1|	85.834	0	1919
CTOTU29352	NODE_7_length_194547_cov_24.935992	gi|147673654|ref|YP_001217891.1|	85.834	0	1919
CTOTU29352	NODE_7_length_194547_cov_24.935992	gi|26251204|ref|NP_757244.1|	99.089	0	1706
CTOTU29352	NODE_7_length_194547_cov_24.935992	gi|16763338|ref|NP_458955.1|	96.788	0	1228
CTOTU29352	NODE_7_length_194547_cov_24.935992	gi|190151264|ref|YP_001969789.1|	80.467	0	957
CTOTU29352	NODE_7_length_194547_cov_24.935992	gi|126209366|ref|YP_001054591.1|	80.301	0	957
CTOTU29352	NODE_7_length_194547_cov_24.935992	gi|165977352|ref|YP_001652945.1|	80.301	0	956
CTOTU29352	NODE_7_length_194547_cov_24.935992	gi|190149299|ref|YP_001967824.1|	87.405	0	926
CTOTU29352	NODE_7_length_194547_cov_24.935992	gi|165975488|ref|YP_001651081.1|	87.214	0	925
CTOTU29352	NODE_7_length_194547_cov_24.935992	gi|126207518|ref|YP_001052743.1|	87.023	0	923
CTOTU29352	NODE_7_length_194547_cov_24.935992	gi|110804119|ref|YP_687639.1|	100	0	877
CTOTU29352	NODE_7_length_194547_cov_24.935992	gi|74310672|ref|YP_309091.1|	100	0	877
CTOTU29352	NODE_7_length_194547_cov_24.935992	gi|82542659|ref|YP_406606.1|	100	0	877
CTOTU29352	NODE_7_length_194547_cov_24.935992	gi|30061620|ref|NP_835791.1|	100	0	877
CTOTU29352	NODE_7_length_194547_cov_24.935992	gi|24111499|ref|NP_706009.1|	100	0	877
CTOTU29352	NODE_7_length_194547_cov_24.935992	gi|82775458|ref|YP_401805.1|	99.533	0	873
CTOTU29352	NODE_7_length_194547_cov_24.935992	gi|187733861|ref|YP_001878866.1|	99.533	0	872
CTOTU29352	NODE_7_length_194547_cov_24.935992	gi|16763482|ref|NP_459097.1|	91.355	0	794
CTOTU29352	NODE_7_length_194547_cov_24.935992	gi|16128026|ref|NP_414573.1|	98.953	0	785
CTOTU29352	NODE_7_length_194547_cov_24.935992	gi|227082513|ref|YP_002811064.1|	82.011	0	656
CTOTU29352	NODE_7_length_194547_cov_24.935992	gi|15642387|ref|NP_232020.1|	82.011	0	656
CTOTU29352	NODE_7_length_194547_cov_24.935992	gi|147675544|ref|YP_001217892.1|	82.011	0	656
CTOTU29352	NODE_7_length_194547_cov_24.935992	gi|110644762|ref|YP_672492.1|	98.68	0	597
CTOTU29352	NODE_7_length_194547_cov_24.935992	gi|117626628|ref|YP_859951.1|	98.68	0	597
CTOTU29352	NODE_7_length_194547_cov_24.935992	gi|260847136|ref|YP_003224914.1|	99.667	0	595
CTOTU29352	NODE_7_length_194547_cov_24.935992	gi|260871042|ref|YP_003237444.1|	99.667	0	595
CTOTU29352	NODE_7_length_194547_cov_24.935992	gi|254796322|ref|YP_003081159.1|	99.667	0	595
CTOTU29352	NODE_7_length_194547_cov_24.935992	gi|218556851|ref|YP_002389765.1|	99.667	0	595
CTOTU29352	NODE_7_length_194547_cov_24.935992	gi|209399868|ref|YP_002273845.1|	99.667	0	595
CTOTU29352	NODE_7_length_194547_cov_24.935992	gi|170681950|ref|YP_001746758.1|	99.667	0	595
CTOTU29352	NODE_7_length_194547_cov_24.935992	gi|157163764|ref|YP_001461082.1|	99.667	0	595
CTOTU29352	NODE_7_length_194547_cov_24.935992	gi|26251208|ref|NP_757248.1|	98.35	0	595
CTOTU29352	NODE_7_length_194547_cov_24.935992	gi|238903413|ref|YP_002929209.1|	99.333	0	594
CTOTU29352	NODE_7_length_194547_cov_24.935992	gi|218707987|ref|YP_002415506.1|	99.333	0	594
CTOTU29352	NODE_7_length_194547_cov_24.935992	gi|16132141|ref|NP_418740.1|	99.333	0	594
CTOTU29352	NODE_7_length_194547_cov_24.935992	gi|15804895|ref|NP_290936.1|	99.333	0	594
CTOTU29352	NODE_7_length_194547_cov_24.935992	gi|218703019|ref|YP_002410648.1|	99.333	0	592
CTOTU29352	NODE_7_length_194547_cov_24.935992	gi|215489644|ref|YP_002332075.1|	99	0	592
CTOTU29352	NODE_7_length_194547_cov_24.935992	gi|218561496|ref|YP_002394409.1|	98.667	0	591
CTOTU29352	NODE_7_length_194547_cov_24.935992	gi|91213965|ref|YP_543951.1|	98.667	0	591
CTOTU29352	NODE_7_length_194547_cov_24.935992	gi|254164241|ref|YP_003047351.1|	99	0	590
CTOTU29352	NODE_7_length_194547_cov_24.935992	gi|157157381|ref|YP_001465845.1|	98.667	0	590
CTOTU29352	NODE_7_length_194547_cov_24.935992	gi|260858488|ref|YP_003232379.1|	98.667	0	588
CTOTU29352	NODE_7_length_194547_cov_24.935992	gi|16763505|ref|NP_459120.1|	86.943	0	582
CTOTU29352	NODE_7_length_194547_cov_24.935992	gi|16759110|ref|NP_454727.1|	86.624	0	578
CTOTU29352	NODE_7_length_194547_cov_24.935992	gi|117626679|ref|YP_860002.1|	99.585	2.03E-160	496
CTOTU29352	NODE_7_length_194547_cov_24.935992	gi|123440975|ref|YP_001004964.1|	82.181	3.79E-159	499
CTOTU29352	NODE_7_length_194547_cov_24.935992	gi|26251203|ref|NP_757243.1|	98.755	1.23E-157	488
CTOTU29352	NODE_7_length_194547_cov_24.935992	gi|218927655|ref|YP_002345530.1|	92.857	2.90E-146	456
CTOTU29352	NODE_7_length_194547_cov_24.935992	gi|15804888|ref|NP_290929.1|	98.99	1.25E-128	404
CTOTU29352	NODE_7_length_194547_cov_24.935992	gi|165975506|ref|YP_001651099.1|	80.672	5.79E-125	395
CTOTU29352	NODE_7_length_194547_cov_24.935992	gi|126207536|ref|YP_001052761.1|	80.672	5.79E-125	395
CTOTU29352	NODE_7_length_194547_cov_24.935992	gi|227082474|ref|YP_002811025.1|	83.898	1.15E-120	383
CTOTU29352	NODE_7_length_194547_cov_24.935992	gi|147674428|ref|YP_001217853.1|	83.898	1.15E-120	383
CTOTU29352	NODE_7_length_194547_cov_24.935992	gi|26251202|ref|NP_757242.1|	98.324	5.28E-116	366
CTOTU29352	NODE_7_length_194547_cov_24.935992	gi|26251205|ref|NP_757245.1|	96.045	1.74E-110	350
CTOTU29352	NODE_7_length_194547_cov_24.935992	gi|26251199|ref|NP_757239.1|	96.403	2.19E-86	283
CTOTU29352	NODE_8_length_189525_cov_21.488531	gi|16765821|ref|NP_461436.1|	96.076	0	1321
CTOTU29352	NODE_8_length_189525_cov_21.488531	gi|30063899|ref|NP_838070.1|	99.81	0	1082
CTOTU29352	NODE_8_length_189525_cov_21.488531	gi|24113836|ref|NP_708346.1|	99.81	0	1082
CTOTU29352	NODE_8_length_189525_cov_21.488531	gi|110806438|ref|YP_689958.1|	99.619	0	1080
CTOTU29352	NODE_8_length_189525_cov_21.488531	gi|74313033|ref|YP_311452.1|	99.81	0	1080
CTOTU29352	NODE_8_length_189525_cov_21.488531	gi|82544956|ref|YP_408903.1|	99.81	0	1080
CTOTU29352	NODE_8_length_189525_cov_21.488531	gi|82777892|ref|YP_404241.1|	99.619	0	1080
CTOTU29352	NODE_8_length_189525_cov_21.488531	gi|187731505|ref|YP_001881298.1|	99.429	0	1078
CTOTU29352	NODE_8_length_189525_cov_21.488531	gi|218929930|ref|YP_002347805.1|	87.81	0	966
CTOTU29352	NODE_8_length_189525_cov_21.488531	gi|110806439|ref|YP_689959.1|	99.592	0	842
CTOTU29352	NODE_8_length_189525_cov_21.488531	gi|187733701|ref|YP_001881299.1|	99.795	0	838
CTOTU29352	NODE_8_length_189525_cov_21.488531	gi|74313034|ref|YP_311453.1|	99.795	0	838
CTOTU29352	NODE_8_length_189525_cov_21.488531	gi|82544957|ref|YP_408904.1|	99.795	0	838
CTOTU29352	NODE_8_length_189525_cov_21.488531	gi|30063900|ref|NP_838071.1|	99.795	0	838
CTOTU29352	NODE_8_length_189525_cov_21.488531	gi|56480121|ref|NP_708347.2|	99.795	0	838
CTOTU29352	NODE_8_length_189525_cov_21.488531	gi|82777893|ref|YP_404242.1|	99.59	0	836
CTOTU29352	NODE_8_length_189525_cov_21.488531	gi|207857921|ref|YP_002244572.1|	97.951	0	828
CTOTU29352	NODE_8_length_189525_cov_21.488531	gi|218929931|ref|YP_002347806.1|	92.181	0	785
CTOTU29352	NODE_8_length_189525_cov_21.488531	gi|227081115|ref|YP_002809666.1|	80.851	0	679
CTOTU29352	NODE_8_length_189525_cov_21.488531	gi|161367545|ref|NP_289117.2|	99.645	1.39E-177	548
CTOTU29352	NODE_8_length_189525_cov_21.488531	gi|15803110|ref|NP_289141.1|	100	3.01E-82	268
CTOTU29352	NODE_8_length_189525_cov_21.488531	gi|16765896|ref|NP_461511.1|	91.86	4.84E-48	168
CTOTU29352	NODE_9_length_184873_cov_23.089721	gi|16766264|ref|NP_461879.1|	90.119	0	1622
CTOTU29352	NODE_9_length_184873_cov_23.089721	gi|45440165|ref|NP_991704.1|	84.698	0	1283
CTOTU29352	NODE_9_length_184873_cov_23.089721	gi|145600237|ref|YP_001164313.1|	84.698	0	1283
CTOTU29352	NODE_9_length_184873_cov_23.089721	gi|108810878|ref|YP_646645.1|	84.698	0	1283
CTOTU29352	NODE_9_length_184873_cov_23.089721	gi|108808868|ref|YP_652784.1|	84.698	0	1283
CTOTU29352	NODE_9_length_184873_cov_23.089721	gi|218930397|ref|YP_002348272.1|	84.698	0	1283
CTOTU29352	NODE_9_length_184873_cov_23.089721	gi|22124724|ref|NP_668147.1|	84.698	0	1283
CTOTU29352	NODE_9_length_184873_cov_23.089721	gi|162418825|ref|YP_001605545.1|	84.564	0	1282
CTOTU29352	NODE_9_length_184873_cov_23.089721	gi|45440187|ref|NP_991726.1|	80.288	4.26E-107	342
CTOTU29352	NODE_9_length_184873_cov_23.089721	gi|162418533|ref|YP_001605524.1|	80.288	4.26E-107	342
CTOTU29352	NODE_9_length_184873_cov_23.089721	gi|145600260|ref|YP_001164336.1|	80.288	4.26E-107	342
CTOTU29352	NODE_9_length_184873_cov_23.089721	gi|108810901|ref|YP_646668.1|	80.288	4.26E-107	342
CTOTU29352	NODE_9_length_184873_cov_23.089721	gi|108808777|ref|YP_652693.1|	80.288	4.26E-107	342
CTOTU29352	NODE_9_length_184873_cov_23.089721	gi|218930375|ref|YP_002348250.1|	80.288	4.26E-107	342
CTOTU29352	NODE_9_length_184873_cov_23.089721	gi|22124743|ref|NP_668166.1|	80.288	4.26E-107	342
CTOTU29352	NODE_9_length_184873_cov_23.089721	gi|16766107|ref|NP_461722.1|	92.308	2.27E-22	94
CTOTU29352	NODE_10_length_181207_cov_14.751292	gi|15801633|ref|NP_287650.1|	97.622	0	1669
CTOTU29352	NODE_10_length_181207_cov_14.751292	gi|15801637|ref|NP_287654.1|	98.814	0	1523
CTOTU29352	NODE_10_length_181207_cov_14.751292	gi|117623807|ref|YP_852720.1|	99.245	0	929
CTOTU29352	NODE_10_length_181207_cov_14.751292	gi|16764872|ref|NP_460487.1|	83.923	1.60E-174	540
CTOTU29352	NODE_10_length_181207_cov_14.751292	gi|16764714|ref|NP_460329.1|	89.189	6.31E-167	521
CTOTU29352	NODE_10_length_181207_cov_14.751292	gi|82543939|ref|YP_407886.1|	98.81	4.36E-163	504
CTOTU29352	NODE_10_length_181207_cov_14.751292	gi|110805672|ref|YP_689192.1|	98.413	5.50E-163	504
CTOTU29352	NODE_10_length_181207_cov_14.751292	gi|30063207|ref|NP_837378.1|	98.413	5.50E-163	504
CTOTU29352	NODE_10_length_181207_cov_14.751292	gi|24113082|ref|NP_707592.1|	98.413	5.50E-163	504
CTOTU29352	NODE_10_length_181207_cov_14.751292	gi|74311981|ref|YP_310400.1|	98.413	8.09E-163	504
CTOTU29352	NODE_10_length_181207_cov_14.751292	gi|82776755|ref|YP_403104.1|	98.413	8.09E-163	504
CTOTU29352	NODE_10_length_181207_cov_14.751292	gi|187733855|ref|YP_001880453.1|	98.016	7.56E-162	501
CTOTU29352	NODE_10_length_181207_cov_14.751292	gi|15802086|ref|NP_288108.1|	99.038	7.67E-121	382
CTOTU29352	NODE_10_length_181207_cov_14.751292	gi|110805634|ref|YP_689154.1|	99.465	1.07E-109	349
CTOTU29352	NODE_10_length_181207_cov_14.751292	gi|187733707|ref|YP_001880416.1|	99.465	1.07E-109	349
CTOTU29352	NODE_10_length_181207_cov_14.751292	gi|74312017|ref|YP_310436.1|	99.465	1.07E-109	349
CTOTU29352	NODE_10_length_181207_cov_14.751292	gi|82543974|ref|YP_407921.1|	99.465	1.07E-109	349
CTOTU29352	NODE_10_length_181207_cov_14.751292	gi|82777132|ref|YP_403481.1|	99.465	1.07E-109	349
CTOTU29352	NODE_10_length_181207_cov_14.751292	gi|30063172|ref|NP_837343.1|	99.465	1.07E-109	349
CTOTU29352	NODE_10_length_181207_cov_14.751292	gi|24113046|ref|NP_707556.1|	99.465	1.07E-109	349
CTOTU29352	NODE_10_length_181207_cov_14.751292	gi|15801635|ref|NP_287652.1|	97.605	3.49E-93	300
CTOTU29352	NODE_10_length_181207_cov_14.751292	gi|16764694|ref|NP_460309.1|	87.013	7.37E-90	290
CTOTU29352	NODE_10_length_181207_cov_14.751292	gi|161353603|ref|NP_460407.2|	89.437	1.20E-76	252
CTOTU29352	NODE_10_length_181207_cov_14.751292	gi|16764827|ref|NP_460442.1|	83.898	1.44E-54	188
CTOTU29352	NODE_10_length_181207_cov_14.751292	gi|323129647|gb|ADX17077.1|	96.154	4.84E-40	145
CTOTU29352	NODE_10_length_181207_cov_14.751292	gi|162419719|ref|YP_001606992.1|	86.42	5.55E-37	136
CTOTU29352	NODE_10_length_181207_cov_14.751292	gi|161511370|ref|NP_993512.2|	87.179	1.42E-35	132
CTOTU29352	NODE_10_length_181207_cov_14.751292	gi|218929485|ref|YP_002347360.1|	87.179	1.42E-35	132
CTOTU29352	NODE_10_length_181207_cov_14.751292	gi|267993263|gb|ACY88148.1|	81.818	2.24E-32	123
CTOTU29352	NODE_11_length_173797_cov_24.543398	gi|117625164|ref|YP_854152.1|	99.698	0	1345
CTOTU29352	NODE_11_length_173797_cov_24.543398	gi|15803477|ref|NP_289510.1|	100	0	1291
CTOTU29352	NODE_11_length_173797_cov_24.543398	gi|15803338|ref|NP_289371.1|	98.682	0	1226
CTOTU29352	NODE_11_length_173797_cov_24.543398	gi|15803448|ref|NP_289481.1|	100	0	829
CTOTU29352	NODE_11_length_173797_cov_24.543398	gi|15803363|ref|NP_289396.1|	98.561	0	578
CTOTU29352	NODE_11_length_173797_cov_24.543398	gi|16766320|ref|NP_461935.1|	85.612	2.27E-166	515
CTOTU29352	NODE_11_length_173797_cov_24.543398	gi|15803476|ref|NP_289509.1|	97.119	7.19E-158	489
CTOTU29352	NODE_12_length_166629_cov_15.182928	gi|15801455|ref|NP_287472.1|	99.759	0	2602
CTOTU29352	NODE_12_length_166629_cov_15.182928	gi|15801901|ref|NP_287921.1|	98.429	0	1786
CTOTU29352	NODE_12_length_166629_cov_15.182928	gi|123442459|ref|YP_001006438.1|	85.993	0	1526
CTOTU29352	NODE_12_length_166629_cov_15.182928	gi|170024298|ref|YP_001720803.1|	83.745	0	879
CTOTU29352	NODE_12_length_166629_cov_15.182928	gi|153950203|ref|YP_001400928.1|	83.539	0	876
CTOTU29352	NODE_12_length_166629_cov_15.182928	gi|186895486|ref|YP_001872598.1|	83.539	0	876
CTOTU29352	NODE_12_length_166629_cov_15.182928	gi|51596437|ref|YP_070628.1|	83.539	0	876
CTOTU29352	NODE_12_length_166629_cov_15.182928	gi|15801917|ref|NP_287938.1|	99.748	0	770
CTOTU29352	NODE_12_length_166629_cov_15.182928	gi|117623421|ref|YP_852334.1|	100	0	714
CTOTU29352	NODE_12_length_166629_cov_15.182928	gi|110805358|ref|YP_688878.1|	99.671	0	627
CTOTU29352	NODE_12_length_166629_cov_15.182928	gi|74312253|ref|YP_310672.1|	99.671	0	627
CTOTU29352	NODE_12_length_166629_cov_15.182928	gi|82544177|ref|YP_408124.1|	99.671	0	627
CTOTU29352	NODE_12_length_166629_cov_15.182928	gi|82776740|ref|YP_403089.1|	99.671	0	627
CTOTU29352	NODE_12_length_166629_cov_15.182928	gi|30062756|ref|NP_836927.1|	100	0	617
CTOTU29352	NODE_12_length_166629_cov_15.182928	gi|24112632|ref|NP_707142.1|	100	0	617
CTOTU29352	NODE_12_length_166629_cov_15.182928	gi|30063294|ref|NP_837465.1|	99.662	0	610
CTOTU29352	NODE_12_length_166629_cov_15.182928	gi|56479884|ref|NP_707262.2|	99.662	0	610
CTOTU29352	NODE_12_length_166629_cov_15.182928	gi|117623375|ref|YP_852288.1|	99.636	0	560
CTOTU29352	NODE_12_length_166629_cov_15.182928	gi|218689198|ref|YP_002397410.1|	99.608	1.32E-102	331
CTOTU29352	NODE_12_length_166629_cov_15.182928	gi|218699959|ref|YP_002407588.1|	99.608	1.32E-102	331
CTOTU29352	NODE_12_length_166629_cov_15.182928	gi|26247582|ref|NP_753622.1|	99.608	1.32E-102	331
CTOTU29352	NODE_12_length_166629_cov_15.182928	gi|91210476|ref|YP_540462.1|	99.608	1.32E-102	331
CTOTU29352	NODE_12_length_166629_cov_15.182928	gi|117623468|ref|YP_852381.1|	100	3.88E-94	306
CTOTU29352	NODE_12_length_166629_cov_15.182928	gi|170681605|ref|YP_001743934.1|	99.588	9.72E-94	305
CTOTU29352	NODE_12_length_166629_cov_15.182928	gi|218558181|ref|YP_002391094.1|	100	1.12E-90	296
CTOTU29352	NODE_12_length_166629_cov_15.182928	gi|260843543|ref|YP_003221321.1|	99.219	1.07E-59	207
CTOTU29352	NODE_12_length_166629_cov_15.182928	gi|260843543|ref|YP_003221321.1|	100	5.66E-28	116
CTOTU29352	NODE_12_length_166629_cov_15.182928	gi|218694767|ref|YP_002402434.1|	99.219	1.07E-59	207
CTOTU29352	NODE_12_length_166629_cov_15.182928	gi|218694767|ref|YP_002402434.1|	100	5.66E-28	116
CTOTU29352	NODE_12_length_166629_cov_15.182928	gi|238900485|ref|YP_002926281.1|	99.219	1.27E-59	207
CTOTU29352	NODE_12_length_166629_cov_15.182928	gi|238900485|ref|YP_002926281.1|	98.182	2.10E-27	114
CTOTU29352	NODE_12_length_166629_cov_15.182928	gi|170080929|ref|YP_001730249.1|	99.219	1.27E-59	207
CTOTU29352	NODE_12_length_166629_cov_15.182928	gi|170080929|ref|YP_001730249.1|	98.182	2.10E-27	114
CTOTU29352	NODE_12_length_166629_cov_15.182928	gi|16129213|ref|NP_415768.1|	99.219	1.27E-59	207
CTOTU29352	NODE_12_length_166629_cov_15.182928	gi|16129213|ref|NP_415768.1|	98.182	2.10E-27	114
CTOTU29352	NODE_12_length_166629_cov_15.182928	gi|82544293|ref|YP_408240.1|	100	1.34E-59	207
CTOTU29352	NODE_12_length_166629_cov_15.182928	gi|82544293|ref|YP_408240.1|	98.276	2.33E-29	120
CTOTU29352	NODE_12_length_166629_cov_15.182928	gi|30062775|ref|NP_836946.1|	100	1.34E-59	207
CTOTU29352	NODE_12_length_166629_cov_15.182928	gi|30062775|ref|NP_836946.1|	98.276	2.33E-29	120
CTOTU29352	NODE_12_length_166629_cov_15.182928	gi|56479866|ref|NP_707161.2|	100	1.34E-59	207
CTOTU29352	NODE_12_length_166629_cov_15.182928	gi|56479866|ref|NP_707161.2|	98.276	2.33E-29	120
CTOTU29352	NODE_12_length_166629_cov_15.182928	gi|254792722|ref|YP_003077559.1|	100	1.68E-59	207
CTOTU29352	NODE_12_length_166629_cov_15.182928	gi|254792722|ref|YP_003077559.1|	100	4.81E-28	116
CTOTU29352	NODE_12_length_166629_cov_15.182928	gi|209396499|ref|YP_002270184.1|	100	1.68E-59	207
CTOTU29352	NODE_12_length_166629_cov_15.182928	gi|209396499|ref|YP_002270184.1|	100	4.81E-28	116
CTOTU29352	NODE_12_length_166629_cov_15.182928	gi|110805256|ref|YP_688776.1|	100	1.69E-59	207
CTOTU29352	NODE_12_length_166629_cov_15.182928	gi|110805256|ref|YP_688776.1|	94.444	4.89E-37	143
CTOTU29352	NODE_12_length_166629_cov_15.182928	gi|187733308|ref|YP_001880032.1|	96.875	1.71E-59	207
CTOTU29352	NODE_12_length_166629_cov_15.182928	gi|187733308|ref|YP_001880032.1|	100	3.50E-28	117
CTOTU29352	NODE_12_length_166629_cov_15.182928	gi|218553804|ref|YP_002386717.1|	100	1.85E-59	207
CTOTU29352	NODE_12_length_166629_cov_15.182928	gi|218553804|ref|YP_002386717.1|	100	5.94E-28	116
CTOTU29352	NODE_12_length_166629_cov_15.182928	gi|218704775|ref|YP_002412294.1|	100	1.85E-59	207
CTOTU29352	NODE_12_length_166629_cov_15.182928	gi|218704775|ref|YP_002412294.1|	100	5.94E-28	116
CTOTU29352	NODE_12_length_166629_cov_15.182928	gi|74312398|ref|YP_310817.1|	100	1.85E-59	207
CTOTU29352	NODE_12_length_166629_cov_15.182928	gi|74312398|ref|YP_310817.1|	100	5.94E-28	116
CTOTU29352	NODE_12_length_166629_cov_15.182928	gi|215486487|ref|YP_002328918.1|	99.219	1.95E-59	207
CTOTU29352	NODE_12_length_166629_cov_15.182928	gi|215486487|ref|YP_002328918.1|	100	6.77E-28	116
CTOTU29352	NODE_12_length_166629_cov_15.182928	gi|254161331|ref|YP_003044439.1|	100	1.96E-59	207
CTOTU29352	NODE_12_length_166629_cov_15.182928	gi|254161331|ref|YP_003044439.1|	98.182	2.25E-27	114
CTOTU29352	NODE_12_length_166629_cov_15.182928	gi|157160757|ref|YP_001458075.1|	100	1.96E-59	207
CTOTU29352	NODE_12_length_166629_cov_15.182928	gi|157160757|ref|YP_001458075.1|	98.182	2.25E-27	114
CTOTU29352	NODE_12_length_166629_cov_15.182928	gi|260854911|ref|YP_003228802.1|	99.219	2.94E-59	206
CTOTU29352	NODE_12_length_166629_cov_15.182928	gi|260854911|ref|YP_003228802.1|	100	5.99E-28	116
CTOTU29352	NODE_12_length_166629_cov_15.182928	gi|260868022|ref|YP_003234424.1|	99.219	2.94E-59	206
CTOTU29352	NODE_12_length_166629_cov_15.182928	gi|260868022|ref|YP_003234424.1|	100	5.99E-28	116
CTOTU29352	NODE_12_length_166629_cov_15.182928	gi|15801478|ref|NP_287495.1|	99.219	1.03E-58	204
CTOTU29352	NODE_12_length_166629_cov_15.182928	gi|15801478|ref|NP_287495.1|	100	4.45E-28	117
CTOTU29352	NODE_12_length_166629_cov_15.182928	gi|82776605|ref|YP_402954.1|	97.656	1.37E-57	201
CTOTU29352	NODE_12_length_166629_cov_15.182928	gi|82776605|ref|YP_402954.1|	100	6.05E-28	116
CTOTU29352	NODE_12_length_166629_cov_15.182928	gi|16765095|ref|NP_460710.1|	94.891	8.58E-52	181
CTOTU29352	NODE_12_length_166629_cov_15.182928	gi|15803170|ref|NP_289202.1|	83.962	3.41E-44	180
CTOTU29352	NODE_14_length_155876_cov_29.398329	gi|16131793|ref|NP_418390.1|	99.133	0	1127
CTOTU29352	NODE_14_length_155876_cov_29.398329	gi|15804490|ref|NP_290530.1|	97.168	0	844
CTOTU29352	NODE_14_length_155876_cov_29.398329	gi|16767324|ref|NP_462939.1|	96.937	0	825
CTOTU29352	NODE_14_length_155876_cov_29.398329	gi|82778968|ref|YP_405317.1|	99.085	0	674
CTOTU29352	NODE_14_length_155876_cov_29.398329	gi|82546204|ref|YP_410151.1|	98.78	0	671
CTOTU29352	NODE_14_length_155876_cov_29.398329	gi|30064851|ref|NP_839022.1|	98.171	0	669
CTOTU29352	NODE_14_length_155876_cov_29.398329	gi|24115148|ref|NP_709658.1|	98.171	0	669
CTOTU29352	NODE_14_length_155876_cov_29.398329	gi|74314365|ref|YP_312784.1|	98.171	0	667
CTOTU29352	NODE_14_length_155876_cov_29.398329	gi|110807456|ref|YP_690976.1|	98.344	0	617
CTOTU29352	NODE_14_length_155876_cov_29.398329	gi|218560936|ref|YP_002393849.1|	100	5.59E-138	431
CTOTU29352	NODE_14_length_155876_cov_29.398329	gi|218692147|ref|YP_002400359.1|	100	5.59E-138	431
CTOTU29352	NODE_14_length_155876_cov_29.398329	gi|215489194|ref|YP_002331625.1|	100	5.59E-138	431
CTOTU29352	NODE_14_length_155876_cov_29.398329	gi|26250621|ref|NP_756661.1|	100	5.59E-138	431
CTOTU29352	NODE_14_length_155876_cov_29.398329	gi|91213404|ref|YP_543390.1|	100	5.59E-138	431
CTOTU29352	NODE_14_length_155876_cov_29.398329	gi|117626134|ref|YP_859457.1|	100	5.59E-138	431
CTOTU29352	NODE_14_length_155876_cov_29.398329	gi|238902928|ref|YP_002928724.1|	99.519	2.02E-137	429
CTOTU29352	NODE_14_length_155876_cov_29.398329	gi|260846371|ref|YP_003224149.1|	99.519	2.02E-137	429
CTOTU29352	NODE_14_length_155876_cov_29.398329	gi|260857741|ref|YP_003231632.1|	99.519	2.02E-137	429
CTOTU29352	NODE_14_length_155876_cov_29.398329	gi|260870577|ref|YP_003236979.1|	99.519	2.02E-137	429
CTOTU29352	NODE_14_length_155876_cov_29.398329	gi|254795851|ref|YP_003080688.1|	99.519	2.02E-137	429
CTOTU29352	NODE_14_length_155876_cov_29.398329	gi|254163812|ref|YP_003046920.1|	99.519	2.02E-137	429
CTOTU29352	NODE_14_length_155876_cov_29.398329	gi|218697574|ref|YP_002405241.1|	99.519	2.02E-137	429
CTOTU29352	NODE_14_length_155876_cov_29.398329	gi|218701440|ref|YP_002409069.1|	99.519	2.02E-137	429
CTOTU29352	NODE_14_length_155876_cov_29.398329	gi|218707486|ref|YP_002415005.1|	99.519	2.02E-137	429
CTOTU29352	NODE_14_length_155876_cov_29.398329	gi|209400816|ref|YP_002273372.1|	99.519	2.02E-137	429
CTOTU29352	NODE_14_length_155876_cov_29.398329	gi|170083333|ref|YP_001732653.1|	99.519	2.02E-137	429
CTOTU29352	NODE_14_length_155876_cov_29.398329	gi|16131701|ref|NP_418297.1|	99.519	2.02E-137	429
CTOTU29352	NODE_14_length_155876_cov_29.398329	gi|15804445|ref|NP_290485.1|	99.519	2.02E-137	429
CTOTU29352	NODE_14_length_155876_cov_29.398329	gi|157163329|ref|YP_001460647.1|	99.519	2.02E-137	429
CTOTU29352	NODE_14_length_155876_cov_29.398329	gi|157155214|ref|YP_001465340.1|	99.519	2.02E-137	429
CTOTU29352	NODE_14_length_155876_cov_29.398329	gi|110807455|ref|YP_690975.1|	99.519	2.02E-137	429
CTOTU29352	NODE_14_length_155876_cov_29.398329	gi|187731808|ref|YP_001882555.1|	99.519	2.02E-137	429
CTOTU29352	NODE_14_length_155876_cov_29.398329	gi|30064850|ref|NP_839021.1|	99.038	6.22E-137	427
CTOTU29352	NODE_14_length_155876_cov_29.398329	gi|24115149|ref|NP_709659.1|	99.038	6.22E-137	427
CTOTU29352	NODE_14_length_155876_cov_29.398329	gi|170681207|ref|YP_001746187.1|	99.038	7.12E-137	427
CTOTU29352	NODE_14_length_155876_cov_29.398329	gi|205354363|ref|YP_002228164.1|	97.414	4.31E-126	397
CTOTU29352	NODE_14_length_155876_cov_29.398329	gi|123444307|ref|YP_001008274.1|	84.343	1.21E-111	355
CTOTU29352	NODE_16_length_147903_cov_27.361398	gi|16767543|ref|NP_463158.1|	82.45	0	952
CTOTU29352	NODE_16_length_147903_cov_27.361398	gi|16765878|ref|NP_461493.1|	90.023	0	772
CTOTU29352	NODE_17_length_137673_cov_23.334782	gi|218928227|ref|YP_002346102.1|	88.985	0	2121
CTOTU29352	NODE_17_length_137673_cov_23.334782	gi|22126996|ref|NP_670419.1|	88.985	0	2121
CTOTU29352	NODE_17_length_137673_cov_23.334782	gi|16763598|ref|NP_459213.1|	87.921	0	926
CTOTU29352	NODE_17_length_137673_cov_23.334782	gi|187732326|ref|YP_001878964.1|	99.317	0	847
CTOTU29352	NODE_17_length_137673_cov_23.334782	gi|165976188|ref|YP_001651781.1|	82.526	0	766
CTOTU29352	NODE_17_length_137673_cov_23.334782	gi|126208249|ref|YP_001053474.1|	82.526	0	766
CTOTU29352	NODE_17_length_137673_cov_23.334782	gi|15799850|ref|NP_285862.1|	100	8.32E-177	544
CTOTU29352	NODE_17_length_137673_cov_23.334782	gi|187734090|ref|YP_001878980.1|	99.379	7.06E-86	279
CTOTU29352	NODE_17_length_137673_cov_23.334782	gi|110804200|ref|YP_687720.1|	100	9.16E-86	278
CTOTU29352	NODE_17_length_137673_cov_23.334782	gi|187733763|ref|YP_001878948.1|	100	9.16E-86	278
CTOTU29352	NODE_17_length_137673_cov_23.334782	gi|74310766|ref|YP_309185.1|	100	9.16E-86	278
CTOTU29352	NODE_17_length_137673_cov_23.334782	gi|82542745|ref|YP_406692.1|	100	9.16E-86	278
CTOTU29352	NODE_17_length_137673_cov_23.334782	gi|82775537|ref|YP_401884.1|	100	9.16E-86	278
CTOTU29352	NODE_17_length_137673_cov_23.334782	gi|30061705|ref|NP_835876.1|	100	9.16E-86	278
CTOTU29352	NODE_17_length_137673_cov_23.334782	gi|56479612|ref|NP_706093.2|	100	9.16E-86	278
CTOTU29352	NODE_17_length_137673_cov_23.334782	gi|254791243|ref|YP_003076080.1|	98.63	2.64E-84	274
CTOTU29352	NODE_17_length_137673_cov_23.334782	gi|15640617|ref|NP_230246.1|	85.417	8.91E-70	232
CTOTU29352	NODE_18_length_136475_cov_16.499179	gi|16765236|ref|NP_460851.1|	96.418	0	648
CTOTU29352	NODE_18_length_136475_cov_16.499179	gi|15802351|ref|NP_288377.1|	97.5	1.10E-159	494
CTOTU29352	NODE_18_length_136475_cov_16.499179	gi|16765285|ref|NP_460900.1|	95.872	4.84E-140	437
CTOTU29352	NODE_18_length_136475_cov_16.499179	gi|238901132|ref|YP_002926928.1|	90.286	3.66E-93	314
CTOTU29352	NODE_18_length_136475_cov_16.499179	gi|238901132|ref|YP_002926928.1|	96.667	9.34E-38	152
CTOTU29352	NODE_18_length_136475_cov_16.499179	gi|16129870|ref|NP_416433.1|	90.286	3.66E-93	314
CTOTU29352	NODE_18_length_136475_cov_16.499179	gi|16129870|ref|NP_416433.1|	96.667	9.34E-38	152
CTOTU29352	NODE_18_length_136475_cov_16.499179	gi|170682489|ref|YP_001743319.1|	89.444	3.92E-93	315
CTOTU29352	NODE_18_length_136475_cov_16.499179	gi|170682489|ref|YP_001743319.1|	92.222	6.62E-36	147
CTOTU29352	NODE_18_length_136475_cov_16.499179	gi|215487128|ref|YP_002329559.1|	89.831	3.77E-92	313
CTOTU29352	NODE_18_length_136475_cov_16.499179	gi|215487128|ref|YP_002329559.1|	93.333	5.86E-36	147
CTOTU29352	NODE_18_length_136475_cov_16.499179	gi|218699513|ref|YP_002407142.1|	89.831	3.79E-92	313
CTOTU29352	NODE_18_length_136475_cov_16.499179	gi|218699513|ref|YP_002407142.1|	92.222	5.31E-36	148
CTOTU29352	NODE_18_length_136475_cov_16.499179	gi|157159035|ref|YP_001463228.1|	89.831	1.39E-91	312
CTOTU29352	NODE_18_length_136475_cov_16.499179	gi|157159035|ref|YP_001463228.1|	93.333	4.03E-35	145
CTOTU29352	NODE_18_length_136475_cov_16.499179	gi|26248190|ref|NP_754230.1|	89.831	1.65E-91	312
CTOTU29352	NODE_18_length_136475_cov_16.499179	gi|218558781|ref|YP_002391694.1|	89.266	2.06E-91	312
CTOTU29352	NODE_18_length_136475_cov_16.499179	gi|218558781|ref|YP_002391694.1|	91.111	6.95E-35	145
CTOTU29352	NODE_18_length_136475_cov_16.499179	gi|91211142|ref|YP_541128.1|	89.266	2.06E-91	312
CTOTU29352	NODE_18_length_136475_cov_16.499179	gi|91211142|ref|YP_541128.1|	91.111	6.95E-35	145
CTOTU29352	NODE_18_length_136475_cov_16.499179	gi|117624065|ref|YP_852978.1|	89.266	2.06E-91	312
CTOTU29352	NODE_18_length_136475_cov_16.499179	gi|117624065|ref|YP_852978.1|	91.111	6.95E-35	145
CTOTU29352	NODE_18_length_136475_cov_16.499179	gi|15802358|ref|NP_288384.1|	88.701	3.98E-91	311
CTOTU29352	NODE_18_length_136475_cov_16.499179	gi|15802358|ref|NP_288384.1|	91.111	5.70E-35	145
CTOTU29352	NODE_18_length_136475_cov_16.499179	gi|254793574|ref|YP_003078411.1|	88.701	4.02E-91	311
CTOTU29352	NODE_18_length_136475_cov_16.499179	gi|254793574|ref|YP_003078411.1|	91.111	5.65E-35	145
CTOTU29352	NODE_18_length_136475_cov_16.499179	gi|218554508|ref|YP_002387421.1|	89.266	5.18E-91	311
CTOTU29352	NODE_18_length_136475_cov_16.499179	gi|218554508|ref|YP_002387421.1|	94.444	7.85E-37	151
CTOTU29352	NODE_18_length_136475_cov_16.499179	gi|15802403|ref|NP_288429.1|	99.27	9.28E-88	283
CTOTU29352	NODE_18_length_136475_cov_16.499179	gi|16765318|ref|NP_460933.1|	95.506	4.84E-28	110
CTOTU29352	NODE_23_length_125519_cov_26.652362	gi|344915383|ref|NP_710044.3|	99.618	0	1516
CTOTU29352	NODE_23_length_125519_cov_26.652362	gi|110808097|ref|YP_691617.1|	99.87	0	1490
CTOTU29352	NODE_23_length_125519_cov_26.652362	gi|161486368|ref|NP_839722.2|	99.741	0	1489
CTOTU29352	NODE_23_length_125519_cov_26.652362	gi|161986382|ref|YP_313083.2|	99.741	0	1488
CTOTU29352	NODE_23_length_125519_cov_26.652362	gi|161984790|ref|YP_410527.2|	99.611	0	1488
CTOTU29352	NODE_23_length_125519_cov_26.652362	gi|161949985|ref|YP_405788.2|	97.927	0	1480
CTOTU29352	NODE_23_length_125519_cov_26.652362	gi|15804828|ref|NP_290869.1|	99.715	0	1424
CTOTU29352	NODE_23_length_125519_cov_26.652362	gi|26249418|ref|NP_755458.1|	98.512	0	691
CTOTU29352	NODE_23_length_125519_cov_26.652362	gi|117625201|ref|YP_854248.1|	98.214	0	689
CTOTU29352	NODE_23_length_125519_cov_26.652362	gi|218559963|ref|YP_002392876.1|	97.917	0	687
CTOTU29352	NODE_23_length_125519_cov_26.652362	gi|218706490|ref|YP_002414009.1|	97.917	0	687
CTOTU29352	NODE_23_length_125519_cov_26.652362	gi|218702830|ref|YP_002410459.1|	96.726	0	680
CTOTU29352	NODE_23_length_125519_cov_26.652362	gi|74314656|ref|YP_313075.1|	99.684	0	641
CTOTU29352	NODE_23_length_125519_cov_26.652362	gi|82546588|ref|YP_410535.1|	99.684	0	641
CTOTU29352	NODE_23_length_125519_cov_26.652362	gi|187734140|ref|YP_001882862.1|	99.367	0	640
CTOTU29352	NODE_23_length_125519_cov_26.652362	gi|30065543|ref|NP_839714.1|	99.367	0	640
CTOTU29352	NODE_23_length_125519_cov_26.652362	gi|24115526|ref|NP_710036.1|	99.367	0	640
CTOTU29352	NODE_23_length_125519_cov_26.652362	gi|82779447|ref|YP_405796.1|	99.367	0	638
CTOTU29352	NODE_23_length_125519_cov_26.652362	gi|16767593|ref|NP_463208.1|	92.615	0	635
CTOTU29352	NODE_23_length_125519_cov_26.652362	gi|110808089|ref|YP_691609.1|	99.668	0	610
CTOTU29352	NODE_23_length_125519_cov_26.652362	gi|15804737|ref|NP_290778.1|	97.232	0	583
CTOTU29352	NODE_23_length_125519_cov_26.652362	gi|110808090|ref|YP_691610.1|	100	9.54E-63	210
CTOTU29352	NODE_23_length_125519_cov_26.652362	gi|74314657|ref|YP_313076.1|	100	9.54E-63	210
CTOTU29352	NODE_23_length_125519_cov_26.652362	gi|82546587|ref|YP_410534.1|	100	9.54E-63	210
CTOTU29352	NODE_23_length_125519_cov_26.652362	gi|30065544|ref|NP_839715.1|	100	9.54E-63	210
CTOTU29352	NODE_23_length_125519_cov_26.652362	gi|24115527|ref|NP_710037.1|	100	9.54E-63	210
CTOTU29352	NODE_23_length_125519_cov_26.652362	gi|187732706|ref|YP_001882863.1|	99.02	5.36E-62	208
CTOTU29352	NODE_23_length_125519_cov_26.652362	gi|82779446|ref|YP_405795.1|	99.02	6.02E-62	208
CTOTU29352	NODE_23_length_125519_cov_26.652362	gi|186893784|ref|YP_001870896.1|	80.392	2.17E-47	166
CTOTU29352	NODE_23_length_125519_cov_26.652362	gi|170026014|ref|YP_001722519.1|	80.392	2.17E-47	166
CTOTU29352	NODE_23_length_125519_cov_26.652362	gi|153947063|ref|YP_001402607.1|	80.392	2.17E-47	166
CTOTU29352	NODE_23_length_125519_cov_26.652362	gi|51594777|ref|YP_068968.1|	80.392	2.17E-47	166
CTOTU29352	NODE_23_length_125519_cov_26.652362	gi|45440383|ref|NP_991922.1|	80.392	2.17E-47	166
CTOTU29352	NODE_23_length_125519_cov_26.652362	gi|218927576|ref|YP_002345451.1|	80.392	2.17E-47	166
CTOTU29352	NODE_23_length_125519_cov_26.652362	gi|22124544|ref|NP_667967.1|	80.392	2.17E-47	166
CTOTU29352	NODE_23_length_125519_cov_26.652362	gi|15640374|ref|NP_230001.1|	93.243	1.45E-40	146
CTOTU29352	NODE_23_length_125519_cov_26.652362	gi|15600137|ref|NP_253631.1|	92.647	1.93E-35	131
CTOTU29352	NODE_23_length_125519_cov_26.652362	gi|91213843|ref|YP_543829.1|	100	1.19E-12	70.1
CTOTU29352	NODE_24_length_120177_cov_19.288831	gi|16764228|ref|NP_459843.1|	90.64	0	673
CTOTU29352	NODE_26_length_109152_cov_30.986324	gi|227080265|ref|YP_002808816.1|	83.117	0	1055
CTOTU29352	NODE_26_length_109152_cov_30.986324	gi|15640060|ref|NP_229687.1|	83.117	0	1055
CTOTU29352	NODE_26_length_109152_cov_30.986324	gi|147675499|ref|YP_001218384.1|	83.117	0	1055
CTOTU29352	NODE_26_length_109152_cov_30.986324	gi|15804359|ref|NP_290399.1|	98.358	0	1054
CTOTU29352	NODE_26_length_109152_cov_30.986324	gi|218701288|ref|YP_002408917.1|	99.637	0	1022
CTOTU29352	NODE_26_length_109152_cov_30.986324	gi|218707435|ref|YP_002414954.1|	99.637	0	1022
CTOTU29352	NODE_26_length_109152_cov_30.986324	gi|170681296|ref|YP_001746117.1|	99.637	0	1022
CTOTU29352	NODE_26_length_109152_cov_30.986324	gi|218560864|ref|YP_002393777.1|	99.819	0	1019
CTOTU29352	NODE_26_length_109152_cov_30.986324	gi|91213321|ref|YP_543307.1|	99.819	0	1019
CTOTU29352	NODE_26_length_109152_cov_30.986324	gi|170083285|ref|YP_001732605.1|	98.367	0	1015
CTOTU29352	NODE_26_length_109152_cov_30.986324	gi|16131653|ref|NP_418245.1|	98.367	0	1015
CTOTU29352	NODE_26_length_109152_cov_30.986324	gi|26250530|ref|NP_756570.1|	99.202	0	780
CTOTU29352	NODE_26_length_109152_cov_30.986324	gi|16767200|ref|NP_462815.1|	91.489	0	724
CTOTU29352	NODE_26_length_109152_cov_30.986324	gi|30064921|ref|NP_839092.1|	99.728	0	640
CTOTU29352	NODE_26_length_109152_cov_30.986324	gi|24115078|ref|NP_709588.1|	99.728	0	640
CTOTU29352	NODE_26_length_109152_cov_30.986324	gi|218560923|ref|YP_002393836.1|	100	1.17E-106	338
CTOTU29352	NODE_26_length_109152_cov_30.986324	gi|218692134|ref|YP_002400346.1|	100	1.17E-106	338
CTOTU29352	NODE_26_length_109152_cov_30.986324	gi|215489181|ref|YP_002331612.1|	100	1.17E-106	338
CTOTU29352	NODE_26_length_109152_cov_30.986324	gi|26250608|ref|NP_756648.1|	100	1.17E-106	338
CTOTU29352	NODE_26_length_109152_cov_30.986324	gi|91213389|ref|YP_543375.1|	100	1.17E-106	338
CTOTU29352	NODE_26_length_109152_cov_30.986324	gi|110644186|ref|YP_671916.1|	100	1.17E-106	338
CTOTU29352	NODE_26_length_109152_cov_30.986324	gi|117626120|ref|YP_859443.1|	100	1.17E-106	338
CTOTU29352	NODE_26_length_109152_cov_30.986324	gi|238902915|ref|YP_002928711.1|	99.383	2.91E-106	337
CTOTU29352	NODE_26_length_109152_cov_30.986324	gi|260846384|ref|YP_003224162.1|	99.383	2.91E-106	337
CTOTU29352	NODE_26_length_109152_cov_30.986324	gi|260857754|ref|YP_003231645.1|	99.383	2.91E-106	337
CTOTU29352	NODE_26_length_109152_cov_30.986324	gi|260870564|ref|YP_003236966.1|	99.383	2.91E-106	337
CTOTU29352	NODE_26_length_109152_cov_30.986324	gi|254795838|ref|YP_003080675.1|	99.383	2.91E-106	337
CTOTU29352	NODE_26_length_109152_cov_30.986324	gi|254163799|ref|YP_003046907.1|	99.383	2.91E-106	337
CTOTU29352	NODE_26_length_109152_cov_30.986324	gi|218556406|ref|YP_002389320.1|	99.383	2.91E-106	337
CTOTU29352	NODE_26_length_109152_cov_30.986324	gi|218697561|ref|YP_002405228.1|	99.383	2.91E-106	337
CTOTU29352	NODE_26_length_109152_cov_30.986324	gi|218701455|ref|YP_002409084.1|	99.383	2.91E-106	337
CTOTU29352	NODE_26_length_109152_cov_30.986324	gi|218707473|ref|YP_002414992.1|	99.383	2.91E-106	337
CTOTU29352	NODE_26_length_109152_cov_30.986324	gi|209396563|ref|YP_002273359.1|	99.383	2.91E-106	337
CTOTU29352	NODE_26_length_109152_cov_30.986324	gi|209921319|ref|YP_002295403.1|	99.383	2.91E-106	337
CTOTU29352	NODE_26_length_109152_cov_30.986324	gi|170083320|ref|YP_001732640.1|	99.383	2.91E-106	337
CTOTU29352	NODE_26_length_109152_cov_30.986324	gi|16131688|ref|NP_418284.1|	99.383	2.91E-106	337
CTOTU29352	NODE_26_length_109152_cov_30.986324	gi|15804432|ref|NP_290472.1|	99.383	2.91E-106	337
CTOTU29352	NODE_26_length_109152_cov_30.986324	gi|15834024|ref|NP_312797.1|	99.383	2.91E-106	337
CTOTU29352	NODE_26_length_109152_cov_30.986324	gi|157163316|ref|YP_001460634.1|	99.383	2.91E-106	337
CTOTU29352	NODE_26_length_109152_cov_30.986324	gi|157157494|ref|YP_001465326.1|	99.383	2.91E-106	337
CTOTU29352	NODE_26_length_109152_cov_30.986324	gi|170682425|ref|YP_001746174.1|	98.765	7.81E-106	336
CTOTU29352	NODE_26_length_109152_cov_30.986324	gi|16767191|ref|NP_462806.1|	100	5.58E-67	222
CTOTU29352	NODE_26_length_109152_cov_30.986324	gi|16767186|ref|NP_462801.1|	93.548	8.87E-52	178
CTOTU29352	NODE_26_length_109152_cov_30.986324	gi|581756|emb|CAA39304.1|	96.552	5.20E-11	60.5
CTOTU29352	NODE_27_length_95848_cov_27.524924	gi|16766637|ref|NP_462252.1|	97.642	1.10E-137	429
CTOTU29352	NODE_27_length_95848_cov_27.524924	gi|45440432|ref|NP_991971.1|	84.177	2.72E-77	254
CTOTU29352	NODE_27_length_95848_cov_27.524924	gi|162421747|ref|YP_001608277.1|	84.177	2.72E-77	254
CTOTU29352	NODE_27_length_95848_cov_27.524924	gi|145600801|ref|YP_001164877.1|	84.177	2.72E-77	254
CTOTU29352	NODE_27_length_95848_cov_27.524924	gi|108813409|ref|YP_649176.1|	84.177	2.72E-77	254
CTOTU29352	NODE_27_length_95848_cov_27.524924	gi|108806053|ref|YP_649969.1|	84.177	2.72E-77	254
CTOTU29352	NODE_27_length_95848_cov_27.524924	gi|218930519|ref|YP_002348394.1|	84.177	2.72E-77	254
CTOTU29352	NODE_27_length_95848_cov_27.524924	gi|22124593|ref|NP_668016.1|	84.177	2.72E-77	254
CTOTU29352	NODE_29_length_86555_cov_19.924046	gi|162420967|ref|YP_001607899.1|	83.15	0	891
CTOTU29352	NODE_29_length_86555_cov_19.924046	gi|218929759|ref|YP_002347634.1|	83.15	0	891
CTOTU29352	NODE_29_length_86555_cov_19.924046	gi|45442271|ref|NP_993810.1|	82.967	0	890
CTOTU29352	NODE_29_length_86555_cov_19.924046	gi|22125158|ref|NP_668581.1|	82.967	0	890
CTOTU29352	NODE_38_length_74756_cov_15.356903	gi|15801734|ref|NP_287752.1|	99.291	0	2597
CTOTU29352	NODE_38_length_74756_cov_15.356903	gi|16764908|ref|NP_460523.1|	90.141	3.24E-36	132
CTOTU29352	NODE_42_length_71947_cov_15.719009	gi|16765159|ref|NP_460774.1|	93.583	0	1095
CTOTU29352	NODE_42_length_71947_cov_15.719009	gi|30063266|ref|NP_837437.1|	99.071	0	662
CTOTU29352	NODE_42_length_71947_cov_15.719009	gi|4104731|gb|AAD03801.1|	92.879	0	615
CTOTU29352	NODE_42_length_71947_cov_15.719009	gi|161353595|ref|NP_460848.2|	86.268	1.10E-155	485
CTOTU29352	NODE_42_length_71947_cov_15.719009	gi|39546331|ref|NP_460849.2|	95.219	5.02E-155	480
CTOTU29352	NODE_42_length_71947_cov_15.719009	gi|16765235|ref|NP_460850.1|	96.552	7.04E-122	386
CTOTU29352	NODE_42_length_71947_cov_15.719009	gi|16765178|ref|NP_460793.1|	100	2.48E-38	139
CTOTU29352	NODE_42_length_71947_cov_15.719009	gi|15802236|ref|NP_288259.1|	100	2.48E-38	139
CTOTU29352	NODE_42_length_71947_cov_15.719009	gi|16764006|ref|NP_459621.1|	84.058	6.86E-32	120
CTOTU29352	NODE_46_length_66556_cov_17.461933	gi|123442840|ref|YP_001006816.1|	97.819	0	5808
CTOTU29352	NODE_46_length_66556_cov_17.461933	gi|45441468|ref|NP_993007.1|	99.655	0	3954
CTOTU29352	NODE_46_length_66556_cov_17.461933	gi|218929027|ref|YP_002346902.1|	99.703	0	3944
CTOTU29352	NODE_46_length_66556_cov_17.461933	gi|22126283|ref|NP_669706.1|	99.703	0	3944
CTOTU29352	NODE_46_length_66556_cov_17.461933	gi|162419029|ref|YP_001606556.1|	99.654	0	3943
CTOTU29352	NODE_46_length_66556_cov_17.461933	gi|45441463|ref|NP_993002.1|	100	0	1319
CTOTU29352	NODE_46_length_66556_cov_17.461933	gi|162421186|ref|YP_001606551.1|	100	0	1319
CTOTU29352	NODE_46_length_66556_cov_17.461933	gi|218929022|ref|YP_002346897.1|	99.851	0	1318
CTOTU29352	NODE_46_length_66556_cov_17.461933	gi|22126288|ref|NP_669711.1|	99.851	0	1318
CTOTU29352	NODE_46_length_66556_cov_17.461933	gi|45441470|ref|NP_993009.1|	99.667	0	1119
CTOTU29352	NODE_46_length_66556_cov_17.461933	gi|162421511|ref|YP_001606558.1|	99.667	0	1119
CTOTU29352	NODE_46_length_66556_cov_17.461933	gi|22126281|ref|NP_669704.1|	99.667	0	1119
CTOTU29352	NODE_46_length_66556_cov_17.461933	gi|218929029|ref|YP_002346904.1|	99.5	0	1117
CTOTU29352	NODE_46_length_66556_cov_17.461933	gi|205353166|ref|YP_002226967.1|	82.591	7.28E-112	356
CTOTU29352	NODE_49_length_65062_cov_15.651484	gi|15802145|ref|NP_288167.1|	100	0	931
CTOTU29352	NODE_49_length_65062_cov_15.651484	gi|16764667|ref|NP_460282.1|	90.889	0	857
CTOTU29352	NODE_49_length_65062_cov_15.651484	gi|15802133|ref|NP_288155.1|	99.603	4.53E-167	514
CTOTU29352	NODE_49_length_65062_cov_15.651484	gi|16764647|ref|NP_460262.1|	88.525	6.78E-99	316
CTOTU29352	NODE_49_length_65062_cov_15.651484	gi|15802132|ref|NP_288154.1|	85.135	5.19E-28	123
CTOTU29352	NODE_49_length_65062_cov_15.651484	gi|16764663|ref|NP_460278.1|	95.604	9.44E-51	175
CTOTU29352	NODE_52_length_63447_cov_26.867507	gi|15803653|ref|NP_289686.1|	98.953	0	1511
CTOTU29352	NODE_52_length_63447_cov_26.867507	gi|126207906|ref|YP_001053131.1|	80.841	0	715
CTOTU29352	NODE_52_length_63447_cov_26.867507	gi|165975881|ref|YP_001651474.1|	80.841	0	714
CTOTU29352	NODE_52_length_63447_cov_26.867507	gi|16766544|ref|NP_462159.1|	88.782	0	582
CTOTU29352	NODE_52_length_63447_cov_26.867507	gi|15803678|ref|NP_289711.1|	99.367	1.80E-88	285
CTOTU29352	NODE_53_length_63169_cov_15.049640	gi|26247644|ref|NP_753684.1|	98.592	0	1179
CTOTU29352	NODE_53_length_63169_cov_15.049640	gi|117623583|ref|YP_852496.1|	99.816	0	1095
CTOTU29352	NODE_53_length_63169_cov_15.049640	gi|15801852|ref|NP_287870.1|	98.329	0	735
CTOTU29352	NODE_53_length_63169_cov_15.049640	gi|16765050|ref|NP_460665.1|	89.815	1.38E-47	166
CTOTU29352	NODE_54_length_62763_cov_28.950708	gi|16767432|ref|NP_463047.1|	95.793	0	616
CTOTU29352	NODE_56_length_60307_cov_38.910111	gi|218692900|ref|YP_002406012.1|	100	2.68E-166	512
CTOTU29352	NODE_56_length_60307_cov_38.910111	gi|91206349|ref|YP_538703.1|	100	2.68E-166	512
CTOTU29352	NODE_56_length_60307_cov_38.910111	gi|170650783|ref|YP_001739929.1|	98.684	1.37E-150	466
CTOTU29352	NODE_56_length_60307_cov_38.910111	gi|215276255|ref|YP_002332218.1|	98.246	1.46E-148	461
CTOTU29352	NODE_56_length_60307_cov_38.910111	gi|256367770|ref|YP_003108327.1|	100	6.68E-134	418
CTOTU29352	NODE_56_length_60307_cov_38.910111	gi|32470019|ref|NP_862961.1|	100	6.68E-134	418
CTOTU29352	NODE_56_length_60307_cov_38.910111	gi|41057025|ref|NP_957645.1|	100	6.68E-134	418
CTOTU29352	NODE_56_length_60307_cov_38.910111	gi|32470006|ref|NP_862946.1|	100	3.36E-125	394
CTOTU29352	NODE_56_length_60307_cov_38.910111	gi|256855359|ref|YP_003162603.1|	100	3.68E-125	394
CTOTU29352	NODE_56_length_60307_cov_38.910111	gi|219586125|ref|YP_002456219.1|	100	3.68E-125	394
CTOTU29352	NODE_56_length_60307_cov_38.910111	gi|41057009|ref|NP_957629.1|	100	3.68E-125	394
CTOTU29352	NODE_56_length_60307_cov_38.910111	gi|91206380|ref|YP_538734.1|	100	3.68E-125	394
CTOTU29352	NODE_56_length_60307_cov_38.910111	gi|218692867|ref|YP_002405979.1|	100	4.12E-125	394
CTOTU29352	NODE_56_length_60307_cov_38.910111	gi|157418138|ref|YP_001481210.1|	100	4.13E-125	394
CTOTU29352	NODE_56_length_60307_cov_38.910111	gi|170650825|ref|YP_001739900.1|	100	4.13E-125	394
CTOTU29352	NODE_56_length_60307_cov_38.910111	gi|116006905|ref|YP_788088.1|	99.574	1.02E-124	393
CTOTU29352	NODE_56_length_60307_cov_38.910111	gi|218534560|ref|YP_002401090.1|	99.574	3.30E-124	393
CTOTU29352	NODE_56_length_60307_cov_38.910111	gi|58000389|ref|YP_190117.1|	99.574	3.40E-124	392
CTOTU29352	NODE_56_length_60307_cov_38.910111	gi|253801054|ref|YP_003034055.1|	99.574	3.78E-124	393
CTOTU29352	NODE_56_length_60307_cov_38.910111	gi|221218625|ref|YP_002527583.1|	99.574	3.78E-124	393
CTOTU29352	NODE_56_length_60307_cov_38.910111	gi|84060756|ref|YP_443958.1|	99.574	4.86E-124	392
CTOTU29352	NODE_56_length_60307_cov_38.910111	gi|215276226|ref|YP_002332189.1|	99.149	6.19E-124	390
CTOTU29352	NODE_56_length_60307_cov_38.910111	gi|73853290|ref|YP_308786.1|	90.638	1.45E-115	367
CTOTU29352	NODE_56_length_60307_cov_38.910111	gi|256367694|ref|YP_003108263.1|	100	7.21E-107	339
CTOTU29352	NODE_56_length_60307_cov_38.910111	gi|157149414|ref|YP_001451443.1|	82.051	6.05E-102	328
CTOTU29352	NODE_62_length_50801_cov_24.253419	gi|16765976|ref|NP_461591.1|	96.849	0	1590
CTOTU29352	NODE_62_length_50801_cov_24.253419	gi|45440889|ref|NP_992428.1|	83.537	3.31E-90	290
CTOTU29352	NODE_62_length_50801_cov_24.253419	gi|162421221|ref|YP_001605898.1|	83.537	3.31E-90	290
CTOTU29352	NODE_62_length_50801_cov_24.253419	gi|145599861|ref|YP_001163937.1|	83.537	3.31E-90	290
CTOTU29352	NODE_62_length_50801_cov_24.253419	gi|108813057|ref|YP_648824.1|	83.537	3.31E-90	290
CTOTU29352	NODE_62_length_50801_cov_24.253419	gi|108806576|ref|YP_650492.1|	83.537	3.31E-90	290
CTOTU29352	NODE_62_length_50801_cov_24.253419	gi|22126955|ref|NP_670378.1|	83.537	3.31E-90	290
CTOTU29352	NODE_62_length_50801_cov_24.253419	gi|218928269|ref|YP_002346144.1|	85	1.74E-89	288
CTOTU29352	NODE_75_length_41285_cov_29.365292	gi|15803817|ref|NP_289851.1|	100	0	925
CTOTU29352	NODE_78_length_39982_cov_25.304481	gi|16764894|ref|NP_460509.1|	82.946	1.38E-69	229
CTOTU29352	NODE_78_length_39982_cov_25.304481	gi|15603331|ref|NP_246405.1|	81.25	7.90E-63	210
CTOTU29352	NODE_91_length_35475_cov_30.164145	gi|16767151|ref|NP_462766.1|	98.542	0	923
CTOTU29352	NODE_91_length_35475_cov_30.164145	gi|126209112|ref|YP_001054337.1|	85.833	0	808
CTOTU29352	NODE_91_length_35475_cov_30.164145	gi|165977084|ref|YP_001652677.1|	85.833	0	808
CTOTU29352	NODE_91_length_35475_cov_30.164145	gi|161486057|ref|NP_756506.2|	100	1.93E-160	494
CTOTU29352	NODE_91_length_35475_cov_30.164145	gi|123444367|ref|YP_001008332.1|	88.328	2.29E-152	475
CTOTU29352	NODE_104_length_31978_cov_18.600351	gi|187733570|ref|YP_001880897.1|	98.353	0	770
CTOTU29352	NODE_104_length_31978_cov_18.600351	gi|74311464|ref|YP_309883.1|	98.353	0	770
CTOTU29352	NODE_104_length_31978_cov_18.600351	gi|82544646|ref|YP_408593.1|	98.353	0	770
CTOTU29352	NODE_104_length_31978_cov_18.600351	gi|110804915|ref|YP_688435.1|	97.882	0	766
CTOTU29352	NODE_104_length_31978_cov_18.600351	gi|30062442|ref|NP_836613.1|	97.882	0	766
CTOTU29352	NODE_104_length_31978_cov_18.600351	gi|24112316|ref|NP_706826.1|	97.882	0	766
CTOTU29352	NODE_104_length_31978_cov_18.600351	gi|82777572|ref|YP_403921.1|	97.877	0	763
CTOTU29352	NODE_104_length_31978_cov_18.600351	gi|15800751|ref|NP_286765.1|	99.065	0	629
CTOTU29352	NODE_104_length_31978_cov_18.600351	gi|123441850|ref|YP_001005833.1|	80.751	0	628
CTOTU29352	NODE_104_length_31978_cov_18.600351	gi|16764334|ref|NP_459949.1|	95.789	6.62E-174	535
CTOTU29352	NODE_104_length_31978_cov_18.600351	gi|161353606|ref|NP_459945.2|	97.541	3.93E-163	503
CTOTU29352	NODE_137_length_26474_cov_30.038306	gi|16767407|ref|NP_463022.1|	98.659	0	2717
CTOTU29352	NODE_137_length_26474_cov_30.038306	gi|165975568|ref|YP_001651161.1|	83.051	0	618
CTOTU29352	NODE_137_length_26474_cov_30.038306	gi|190149381|ref|YP_001967906.1|	82.768	0	615
CTOTU29352	NODE_137_length_26474_cov_30.038306	gi|126207600|ref|YP_001052825.1|	82.768	0	615
CTOTU29352	NODE_137_length_26474_cov_30.038306	gi|16767423|ref|NP_463038.1|	93.878	9.88E-124	387
CTOTU29352	NODE_192_length_22002_cov_25.598077	gi|218706521|ref|YP_002414040.1|	99.307	0	2560
CTOTU29352	NODE_192_length_22002_cov_25.598077	gi|26249454|ref|NP_755494.1|	99.307	0	2560
CTOTU29352	NODE_192_length_22002_cov_25.598077	gi|218701710|ref|YP_002409339.1|	99.864	0	1458
CTOTU29352	NODE_192_length_22002_cov_25.598077	gi|221218530|ref|YP_002527488.1|	99.864	0	1458
CTOTU29352	NODE_192_length_22002_cov_25.598077	gi|84060860|ref|YP_444062.1|	99.864	0	1458
CTOTU29352	NODE_192_length_22002_cov_25.598077	gi|218534486|ref|YP_002401016.1|	99.727	0	1457
CTOTU29352	NODE_192_length_22002_cov_25.598077	gi|157418252|ref|YP_001481324.1|	99.727	0	1457
CTOTU29352	NODE_192_length_22002_cov_25.598077	gi|170680936|ref|YP_001745168.1|	99.454	0	1453
CTOTU29352	NODE_192_length_22002_cov_25.598077	gi|218706523|ref|YP_002414042.1|	89.204	0	1335
CTOTU29352	NODE_192_length_22002_cov_25.598077	gi|26249458|ref|NP_755498.1|	89.204	0	1335
CTOTU29352	NODE_192_length_22002_cov_25.598077	gi|218692454|ref|YP_002400666.1|	89.069	0	1335
CTOTU29352	NODE_192_length_22002_cov_25.598077	gi|218697849|ref|YP_002405516.1|	89.069	0	1335
CTOTU29352	NODE_192_length_22002_cov_25.598077	gi|110807645|ref|YP_691165.1|	89.754	0	1326
CTOTU29352	NODE_192_length_22002_cov_25.598077	gi|187732552|ref|YP_001882797.1|	89.754	0	1326
CTOTU29352	NODE_192_length_22002_cov_25.598077	gi|82546638|ref|YP_410585.1|	89.754	0	1326
CTOTU29352	NODE_192_length_22002_cov_25.598077	gi|74313972|ref|YP_312391.1|	89.617	0	1326
CTOTU29352	NODE_192_length_22002_cov_25.598077	gi|30065048|ref|NP_839219.1|	89.603	0	1323
CTOTU29352	NODE_192_length_22002_cov_25.598077	gi|56480401|ref|NP_709458.2|	89.603	0	1323
CTOTU29352	NODE_192_length_22002_cov_25.598077	gi|260854500|ref|YP_003228391.1|	89.74	0	1322
CTOTU29352	NODE_192_length_22002_cov_25.598077	gi|260867384|ref|YP_003233786.1|	89.74	0	1322
CTOTU29352	NODE_192_length_22002_cov_25.598077	gi|218701706|ref|YP_002409335.1|	100	0	1206
CTOTU29352	NODE_192_length_22002_cov_25.598077	gi|82546634|ref|YP_410581.1|	99.828	0	1202
CTOTU29352	NODE_192_length_22002_cov_25.598077	gi|30065052|ref|NP_839223.1|	99.828	0	1202
CTOTU29352	NODE_192_length_22002_cov_25.598077	gi|56480400|ref|NP_709454.2|	99.828	0	1202
CTOTU29352	NODE_192_length_22002_cov_25.598077	gi|218692458|ref|YP_002400670.1|	99.655	0	1201
CTOTU29352	NODE_192_length_22002_cov_25.598077	gi|218701708|ref|YP_002409337.1|	100	0	1200
CTOTU29352	NODE_192_length_22002_cov_25.598077	gi|218706527|ref|YP_002414046.1|	99.31	0	1199
CTOTU29352	NODE_192_length_22002_cov_25.598077	gi|26249462|ref|NP_755502.1|	99.31	0	1199
CTOTU29352	NODE_192_length_22002_cov_25.598077	gi|260854496|ref|YP_003228387.1|	99.31	0	1198
CTOTU29352	NODE_192_length_22002_cov_25.598077	gi|260867380|ref|YP_003233782.1|	99.31	0	1198
CTOTU29352	NODE_192_length_22002_cov_25.598077	gi|218697853|ref|YP_002405520.1|	99.138	0	1197
CTOTU29352	NODE_192_length_22002_cov_25.598077	gi|218692456|ref|YP_002400668.1|	99.31	0	1193
CTOTU29352	NODE_192_length_22002_cov_25.598077	gi|110807647|ref|YP_691167.1|	99.31	0	1193
CTOTU29352	NODE_192_length_22002_cov_25.598077	gi|30065050|ref|NP_839221.1|	99.31	0	1193
CTOTU29352	NODE_192_length_22002_cov_25.598077	gi|24114946|ref|NP_709456.1|	99.31	0	1193
CTOTU29352	NODE_192_length_22002_cov_25.598077	gi|218697851|ref|YP_002405518.1|	98.966	0	1192
CTOTU29352	NODE_192_length_22002_cov_25.598077	gi|260854498|ref|YP_003228389.1|	99.138	0	1191
CTOTU29352	NODE_192_length_22002_cov_25.598077	gi|260867382|ref|YP_003233784.1|	99.138	0	1191
CTOTU29352	NODE_192_length_22002_cov_25.598077	gi|218706525|ref|YP_002414044.1|	99.138	0	1191
CTOTU29352	NODE_192_length_22002_cov_25.598077	gi|26249460|ref|NP_755500.1|	99.138	0	1191
CTOTU29352	NODE_192_length_22002_cov_25.598077	gi|187733201|ref|YP_001882799.1|	98.793	0	1190
CTOTU29352	NODE_192_length_22002_cov_25.598077	gi|74313970|ref|YP_312389.1|	98.966	0	1190
CTOTU29352	NODE_192_length_22002_cov_25.598077	gi|82546636|ref|YP_410583.1|	98.966	0	1190
CTOTU29352	NODE_192_length_22002_cov_25.598077	gi|110807649|ref|YP_691169.1|	99.826	0	1187
CTOTU29352	NODE_192_length_22002_cov_25.598077	gi|74313968|ref|YP_312387.1|	99.826	0	1187
CTOTU29352	NODE_192_length_22002_cov_25.598077	gi|187733037|ref|YP_001882801.1|	99.652	0	1186
CTOTU29352	NODE_192_length_22002_cov_25.598077	gi|218534488|ref|YP_002401018.1|	98.103	0	1179
CTOTU29352	NODE_192_length_22002_cov_25.598077	gi|221218528|ref|YP_002527486.1|	98.103	0	1179
CTOTU29352	NODE_192_length_22002_cov_25.598077	gi|157418254|ref|YP_001481326.1|	98.103	0	1179
CTOTU29352	NODE_192_length_22002_cov_25.598077	gi|84060858|ref|YP_444060.1|	98.103	0	1179
CTOTU29352	NODE_192_length_22002_cov_25.598077	gi|170679922|ref|YP_001745170.1|	97.759	0	1176
CTOTU29352	NODE_192_length_22002_cov_25.598077	gi|218534490|ref|YP_002401020.1|	94.655	0	1147
CTOTU29352	NODE_192_length_22002_cov_25.598077	gi|221218526|ref|YP_002527484.1|	94.655	0	1147
CTOTU29352	NODE_192_length_22002_cov_25.598077	gi|157418256|ref|YP_001481328.1|	94.655	0	1147
CTOTU29352	NODE_192_length_22002_cov_25.598077	gi|84060856|ref|YP_444058.1|	94.31	0	1142
CTOTU29352	NODE_192_length_22002_cov_25.598077	gi|170683655|ref|YP_001745172.1|	94.948	0	1138
CTOTU29352	NODE_192_length_22002_cov_25.598077	gi|218534487|ref|YP_002401017.1|	100	0	889
CTOTU29352	NODE_192_length_22002_cov_25.598077	gi|218701709|ref|YP_002409338.1|	100	0	889
CTOTU29352	NODE_192_length_22002_cov_25.598077	gi|221218529|ref|YP_002527487.1|	100	0	889
CTOTU29352	NODE_192_length_22002_cov_25.598077	gi|170682870|ref|YP_001745169.1|	99.765	0	887
CTOTU29352	NODE_192_length_22002_cov_25.598077	gi|84060859|ref|YP_444061.1|	99.765	0	886
CTOTU29352	NODE_192_length_22002_cov_25.598077	gi|157418253|ref|YP_001481325.1|	99.294	0	881
CTOTU29352	NODE_192_length_22002_cov_25.598077	gi|218697850|ref|YP_002405517.1|	97.882	0	876
CTOTU29352	NODE_192_length_22002_cov_25.598077	gi|187733647|ref|YP_001882798.1|	97.882	0	876
CTOTU29352	NODE_192_length_22002_cov_25.598077	gi|74313971|ref|YP_312390.1|	97.882	0	876
CTOTU29352	NODE_192_length_22002_cov_25.598077	gi|260854499|ref|YP_003228390.1|	97.882	0	875
CTOTU29352	NODE_192_length_22002_cov_25.598077	gi|218706524|ref|YP_002414043.1|	97.882	0	875
CTOTU29352	NODE_192_length_22002_cov_25.598077	gi|26249459|ref|NP_755499.1|	97.882	0	875
CTOTU29352	NODE_192_length_22002_cov_25.598077	gi|110807646|ref|YP_691166.1|	97.647	0	874
CTOTU29352	NODE_192_length_22002_cov_25.598077	gi|82546637|ref|YP_410584.1|	97.647	0	874
CTOTU29352	NODE_192_length_22002_cov_25.598077	gi|30065049|ref|NP_839220.1|	97.647	0	874
CTOTU29352	NODE_192_length_22002_cov_25.598077	gi|24114947|ref|NP_709457.1|	97.647	0	874
CTOTU29352	NODE_192_length_22002_cov_25.598077	gi|260867383|ref|YP_003233785.1|	97.647	0	873
CTOTU29352	NODE_192_length_22002_cov_25.598077	gi|218692455|ref|YP_002400667.1|	97.412	0	870
CTOTU29352	NODE_192_length_22002_cov_25.598077	gi|218701707|ref|YP_002409336.1|	99.681	0	646
CTOTU29352	NODE_192_length_22002_cov_25.598077	gi|110807648|ref|YP_691168.1|	99.681	0	646
CTOTU29352	NODE_192_length_22002_cov_25.598077	gi|187733667|ref|YP_001882800.1|	99.681	0	646
CTOTU29352	NODE_192_length_22002_cov_25.598077	gi|74313969|ref|YP_312388.1|	99.681	0	646
CTOTU29352	NODE_192_length_22002_cov_25.598077	gi|82546635|ref|YP_410582.1|	99.681	0	646
CTOTU29352	NODE_192_length_22002_cov_25.598077	gi|30065051|ref|NP_839222.1|	99.681	0	646
CTOTU29352	NODE_192_length_22002_cov_25.598077	gi|24114945|ref|NP_709455.1|	99.681	0	646
CTOTU29352	NODE_192_length_22002_cov_25.598077	gi|218692457|ref|YP_002400669.1|	99.361	0	644
CTOTU29352	NODE_192_length_22002_cov_25.598077	gi|260854497|ref|YP_003228388.1|	99.361	0	642
CTOTU29352	NODE_192_length_22002_cov_25.598077	gi|260867381|ref|YP_003233783.1|	99.361	0	642
CTOTU29352	NODE_192_length_22002_cov_25.598077	gi|218697852|ref|YP_002405519.1|	99.361	0	642
CTOTU29352	NODE_192_length_22002_cov_25.598077	gi|218706526|ref|YP_002414045.1|	99.361	0	642
CTOTU29352	NODE_192_length_22002_cov_25.598077	gi|26249461|ref|NP_755501.1|	99.361	0	642
CTOTU29352	NODE_192_length_22002_cov_25.598077	gi|221218527|ref|YP_002527485.1|	95.527	0	620
CTOTU29352	NODE_192_length_22002_cov_25.598077	gi|84060857|ref|YP_444059.1|	95.527	0	620
CTOTU29352	NODE_192_length_22002_cov_25.598077	gi|218534489|ref|YP_002401019.1|	95.208	0	619
CTOTU29352	NODE_192_length_22002_cov_25.598077	gi|170681805|ref|YP_001745171.1|	95.208	0	618
CTOTU29352	NODE_192_length_22002_cov_25.598077	gi|82524546|ref|YP_406142.1|	92.544	9.96E-136	435
CTOTU29352	NODE_192_length_22002_cov_25.598077	gi|15800650|ref|NP_286664.1|	90.909	2.15E-30	43.5
CTOTU29352	NODE_194_length_21791_cov_32.523371	gi|16767151|ref|NP_462766.1|	100	5.29E-23	105
CTOTU29352	NODE_194_length_21791_cov_32.523371	gi|126209112|ref|YP_001054337.1|	86	2.95E-18	90.1
CTOTU29352	NODE_194_length_21791_cov_32.523371	gi|165977084|ref|YP_001652677.1|	86	2.98E-18	90.1
CTOTU29352	NODE_200_length_21583_cov_15.975845	gi|16764996|ref|NP_460611.1|	91.667	1.07E-83	270
CTOTU29352	NODE_294_length_15656_cov_16.073649	gi|15801501|ref|NP_287518.1|	80.247	1.13E-155	484
CTOTU29352	NODE_457_length_12432_cov_30.733619	gi|82524546|ref|YP_406142.1|	93.023	1.29E-17	87.4
CTOTU29352	NODE_635_length_10404_cov_38.258286	gi|74313104|ref|YP_311523.1|	100	0	801
CTOTU29352	NODE_1576_length_6329_cov_23.453299	gi|15804884|ref|NP_290925.1|	95.399	0	662
CTOTU29352	NODE_1576_length_6329_cov_23.453299	gi|26251199|ref|NP_757239.1|	100	1.47E-37	138
CTOTU29352	NODE_3302_length_4225_cov_31.335492	gi|15676067|ref|NP_273197.1|	85.714	1.50E-19	90.5
CTOTU29352	NODE_4610_length_3447_cov_31.828420	gi|45442845|ref|NP_994384.1|	87.054	0	971
CTOTU29352	NODE_4610_length_3447_cov_31.828420	gi|22124417|ref|NP_667840.1|	87.054	0	971
CTOTU29352	NODE_4610_length_3447_cov_31.828420	gi|162419129|ref|YP_001605070.1|	87.335	0	969
CTOTU29352	NODE_4610_length_3447_cov_31.828420	gi|145600973|ref|YP_001165049.1|	87.335	0	969
CTOTU29352	NODE_4610_length_3447_cov_31.828420	gi|108810403|ref|YP_646170.1|	87.335	0	969
CTOTU29352	NODE_4610_length_3447_cov_31.828420	gi|108809592|ref|YP_653508.1|	87.335	0	969
CTOTU29352	NODE_4610_length_3447_cov_31.828420	gi|218930733|ref|YP_002348608.1|	87.335	0	969
CTOTU29352	NODE_4610_length_3447_cov_31.828420	gi|16767429|ref|NP_463044.1|	93.939	0	825
CTOTU29352	NODE_7070_length_2705_cov_36.370189	gi|82524546|ref|YP_406142.1|	80	1.68E-66	229
CTOTU46564	NODE_6_length_131366_cov_3.638324	gi|237813669|ref|YP_002898120.1|	82.993	3.81E-125	230
CTOTU46564	NODE_6_length_131366_cov_3.638324	gi|53720427|ref|YP_109413.1|	82.993	1.24E-124	230
CTOTU46564	NODE_6_length_131366_cov_3.638324	gi|126442046|ref|YP_001060278.1|	81.633	2.52E-124	228
CTOTU46564	NODE_22_length_69344_cov_3.588174	gi|15640374|ref|NP_230001.1|	82.09	1.58E-31	120
CTOTU46564	NODE_22_length_69344_cov_3.588174	gi|186893784|ref|YP_001870896.1|	83.582	2.03E-31	120
CTOTU46564	NODE_22_length_69344_cov_3.588174	gi|170026014|ref|YP_001722519.1|	83.582	2.03E-31	120
CTOTU46564	NODE_22_length_69344_cov_3.588174	gi|153947063|ref|YP_001402607.1|	83.582	2.03E-31	120
CTOTU46564	NODE_22_length_69344_cov_3.588174	gi|51594777|ref|YP_068968.1|	83.582	2.03E-31	120
CTOTU46564	NODE_22_length_69344_cov_3.588174	gi|45440383|ref|NP_991922.1|	83.582	2.03E-31	120
CTOTU46564	NODE_22_length_69344_cov_3.588174	gi|218927576|ref|YP_002345451.1|	83.582	2.03E-31	120
CTOTU46564	NODE_22_length_69344_cov_3.588174	gi|22124544|ref|NP_667967.1|	83.582	2.03E-31	120
CTOTU46564	NODE_22_length_69344_cov_3.588174	gi|187732706|ref|YP_001882863.1|	82.09	2.03E-31	120
CTOTU46564	NODE_22_length_69344_cov_3.588174	gi|110808090|ref|YP_691610.1|	82.09	2.57E-31	120
CTOTU46564	NODE_22_length_69344_cov_3.588174	gi|74314657|ref|YP_313076.1|	82.09	2.57E-31	120
CTOTU46564	NODE_22_length_69344_cov_3.588174	gi|82546587|ref|YP_410534.1|	82.09	2.57E-31	120
CTOTU46564	NODE_22_length_69344_cov_3.588174	gi|30065544|ref|NP_839715.1|	82.09	2.57E-31	120
CTOTU46564	NODE_22_length_69344_cov_3.588174	gi|24115527|ref|NP_710037.1|	82.09	2.57E-31	120
CTOTU46564	NODE_22_length_69344_cov_3.588174	gi|82779446|ref|YP_405795.1|	82.09	2.94E-31	119
CTOTU46564	NODE_66_length_36322_cov_3.511925	gi|53718415|ref|YP_107401.1|	84.142	3.64E-147	462
CTOTU46564	NODE_315_length_13513_cov_3.900505	gi|15676067|ref|NP_273197.1|	85.316	0	668
CTOTU46568	NODE_54_length_41714_cov_13.401522	gi|53718415|ref|YP_107401.1|	82.687	1.17E-155	486
CTOTU46568	NODE_138_length_22657_cov_17.244757	gi|218768203|ref|YP_002342715.1|	80.303	3.73E-56	207
CTOTU46568	NODE_138_length_22657_cov_17.244757	gi|121634888|ref|YP_975133.1|	80.303	8.30E-56	206
CTOTU46568	NODE_138_length_22657_cov_17.244757	gi|161870035|ref|YP_001599204.1|	80.303	5.32E-55	205
CTOTU46568	NODE_138_length_22657_cov_17.244757	gi|17988131|ref|NP_540765.1|	80.488	1.38E-40	160
CTOTU46568	NODE_138_length_22657_cov_17.244757	gi|82699018|ref|YP_413592.1|	80.488	1.44E-40	160
CTOTU46569	NODE_675_length_8381_cov_2.623108	gi|15640064|ref|NP_229691.1|	84.615	2.77E-21	27.7
CTOTU46572	NODE_135_length_20533_cov_4.397695	gi|15640374|ref|NP_230001.1|	82.09	4.66E-32	120
CTOTU46572	NODE_135_length_20533_cov_4.397695	gi|186893784|ref|YP_001870896.1|	83.582	5.98E-32	120
CTOTU46572	NODE_135_length_20533_cov_4.397695	gi|170026014|ref|YP_001722519.1|	83.582	5.98E-32	120
CTOTU46572	NODE_135_length_20533_cov_4.397695	gi|153947063|ref|YP_001402607.1|	83.582	5.98E-32	120
CTOTU46572	NODE_135_length_20533_cov_4.397695	gi|51594777|ref|YP_068968.1|	83.582	5.98E-32	120
CTOTU46572	NODE_135_length_20533_cov_4.397695	gi|45440383|ref|NP_991922.1|	83.582	5.98E-32	120
CTOTU46572	NODE_135_length_20533_cov_4.397695	gi|218927576|ref|YP_002345451.1|	83.582	5.98E-32	120
CTOTU46572	NODE_135_length_20533_cov_4.397695	gi|22124544|ref|NP_667967.1|	83.582	5.98E-32	120
CTOTU46572	NODE_135_length_20533_cov_4.397695	gi|187732706|ref|YP_001882863.1|	82.09	5.99E-32	120
CTOTU46572	NODE_135_length_20533_cov_4.397695	gi|110808090|ref|YP_691610.1|	82.09	7.56E-32	120
CTOTU46572	NODE_135_length_20533_cov_4.397695	gi|74314657|ref|YP_313076.1|	82.09	7.56E-32	120
CTOTU46572	NODE_135_length_20533_cov_4.397695	gi|82546587|ref|YP_410534.1|	82.09	7.56E-32	120
CTOTU46572	NODE_135_length_20533_cov_4.397695	gi|30065544|ref|NP_839715.1|	82.09	7.56E-32	120
CTOTU46572	NODE_135_length_20533_cov_4.397695	gi|24115527|ref|NP_710037.1|	82.09	7.56E-32	120
CTOTU46572	NODE_135_length_20533_cov_4.397695	gi|82779446|ref|YP_405795.1|	82.09	8.67E-32	119
CTOTU46572	NODE_170_length_18531_cov_4.559104	gi|53718415|ref|YP_107401.1|	88.128	4.26E-97	317
CTOTU46572	NODE_581_length_8967_cov_4.262455	gi|16272755|ref|NP_438974.1|	84.545	6.24E-155	207
CTOTU46572	NODE_1762_length_4241_cov_4.164596	gi|16767151|ref|NP_462766.1|	86.735	8.55E-89	181
CTOTU46572	NODE_1762_length_4241_cov_4.164596	gi|126209112|ref|YP_001054337.1|	86.735	4.18E-88	183
CTOTU46572	NODE_1762_length_4241_cov_4.164596	gi|165977084|ref|YP_001652677.1|	86.735	1.17E-87	183
CTOTU46574	NODE_5_length_84911_cov_70.702484	gi|15676067|ref|NP_273197.1|	84.557	0	608
CTOTU46574	NODE_5_length_84911_cov_70.702484	gi|15676067|ref|NP_273197.1|	84.557	0	608
CTOTU46574	NODE_20_length_50881_cov_53.077382	gi|53718415|ref|YP_107401.1|	82.687	1.44E-155	486
CTOTU46574	NODE_34_length_40512_cov_64.027931	gi|121635321|ref|YP_975566.1|	85	1.41E-12	72
CTOTU46574	NODE_34_length_40512_cov_64.027931	gi|161870528|ref|YP_001599700.1|	85	1.41E-12	72
CTOTU46574	NODE_34_length_40512_cov_64.027931	gi|254805436|ref|YP_003083657.1|	82.5	6.88E-12	69.7
CTOTU46574	NODE_34_length_40512_cov_64.027931	gi|218768700|ref|YP_002343212.1|	82.5	6.88E-12	69.7
CTOTU46574	NODE_34_length_40512_cov_64.027931	gi|15677528|ref|NP_274684.1|	80	1.26E-11	68.9
CTOTU46575	NODE_60_length_31292_cov_5.529116	gi|187476613|ref|YP_784636.1|	80	4.57E-23	103
CTOTU46575	NODE_237_length_15198_cov_4.927755	gi|237814060|ref|YP_002898511.1|	90.698	6.69E-17	82
CTOTU46575	NODE_237_length_15198_cov_4.927755	gi|161723193|ref|YP_109726.2|	90.698	5.98E-17	82
CTOTU46575	NODE_326_length_13277_cov_4.736500	gi|187732706|ref|YP_001882863.1|	83.582	1.08E-32	122
CTOTU46575	NODE_326_length_13277_cov_4.736500	gi|186893784|ref|YP_001870896.1|	82.09	3.53E-32	120
CTOTU46575	NODE_326_length_13277_cov_4.736500	gi|170026014|ref|YP_001722519.1|	82.09	3.53E-32	120
CTOTU46575	NODE_326_length_13277_cov_4.736500	gi|153947063|ref|YP_001402607.1|	82.09	3.53E-32	120
CTOTU46575	NODE_326_length_13277_cov_4.736500	gi|51594777|ref|YP_068968.1|	82.09	3.53E-32	120
CTOTU46575	NODE_326_length_13277_cov_4.736500	gi|45440383|ref|NP_991922.1|	82.09	3.53E-32	120
CTOTU46575	NODE_326_length_13277_cov_4.736500	gi|218927576|ref|YP_002345451.1|	82.09	3.53E-32	120
CTOTU46575	NODE_326_length_13277_cov_4.736500	gi|22124544|ref|NP_667967.1|	82.09	3.53E-32	120
CTOTU46575	NODE_501_length_9947_cov_4.934189	gi|126207906|ref|YP_001053131.1|	87.121	1.15E-70	243
CTOTU46575	NODE_501_length_9947_cov_4.934189	gi|165975881|ref|YP_001651474.1|	87.121	1.22E-70	243
CTOTU46575	NODE_891_length_6858_cov_5.834926	gi|56707499|ref|YP_169395.1|	81.081	7.92E-13	62.4
CTOTU46575	NODE_891_length_6858_cov_5.834926	gi|89255691|ref|YP_513052.1|	81.081	7.92E-13	62.4
CTOTU46575	NODE_1125_length_5867_cov_4.600138	gi|17988131|ref|NP_540765.1|	85.915	1.14E-32	134
CTOTU46575	NODE_1125_length_5867_cov_4.600138	gi|82699018|ref|YP_413592.1|	88.406	1.95E-32	133
CTOTU46575	NODE_1125_length_5867_cov_4.600138	gi|23501013|ref|NP_697140.1|	88.406	2.12E-32	133
CTOTU46575	NODE_1125_length_5867_cov_4.600138	gi|227080265|ref|YP_002808816.1|	86.957	7.26E-32	131
CTOTU46575	NODE_1125_length_5867_cov_4.600138	gi|15640060|ref|NP_229687.1|	86.957	7.26E-32	131
CTOTU46575	NODE_1125_length_5867_cov_4.600138	gi|147675499|ref|YP_001218384.1|	86.957	7.26E-32	131
CTOTU46575	NODE_1125_length_5867_cov_4.600138	gi|121634888|ref|YP_975133.1|	80.882	3.50E-28	120
CTOTU46575	NODE_1125_length_5867_cov_4.600138	gi|218768203|ref|YP_002342715.1|	80.882	3.63E-28	120
CTOTU46575	NODE_1125_length_5867_cov_4.600138	gi|254804977|ref|YP_003083198.1|	80.882	4.14E-28	120
CTOTU46575	NODE_1241_length_5472_cov_4.697619	gi|162210097|ref|YP_333268.2|	82.474	3.83E-47	171
CTOTU46575	NODE_1241_length_5472_cov_4.697619	gi|126441149|ref|YP_001058730.1|	82.474	3.83E-47	171
CTOTU46575	NODE_1241_length_5472_cov_4.697619	gi|126453136|ref|YP_001065984.1|	82.474	3.83E-47	171
CTOTU46575	NODE_1241_length_5472_cov_4.697619	gi|254805436|ref|YP_003083657.1|	81.443	6.98E-47	171
CTOTU46575	NODE_1241_length_5472_cov_4.697619	gi|15677528|ref|NP_274684.1|	81.443	6.98E-47	171
CTOTU46575	NODE_1241_length_5472_cov_4.697619	gi|218768700|ref|YP_002343212.1|	81.443	6.98E-47	171
CTOTU46575	NODE_1241_length_5472_cov_4.697619	gi|121635321|ref|YP_975566.1|	80.412	4.39E-46	168
CTOTU46575	NODE_1241_length_5472_cov_4.697619	gi|161870528|ref|YP_001599700.1|	80.412	4.39E-46	168
CTOTU46575	NODE_1715_length_4346_cov_3.978560	gi|162210097|ref|YP_333268.2|	85.714	1.32E-15	78.2
CTOTU46575	NODE_1715_length_4346_cov_3.978560	gi|126441149|ref|YP_001058730.1|	85.714	1.32E-15	78.2
CTOTU46575	NODE_1715_length_4346_cov_3.978560	gi|126453136|ref|YP_001065984.1|	85.714	1.32E-15	78.2
CTOTU46575	NODE_5105_length_2042_cov_5.520382	gi|53722725|ref|YP_111710.1|	80	0	579
CTOTU46575	NODE_8185_length_1554_cov_5.476318	gi|53718415|ref|YP_107401.1|	85.185	0	520
CTOTU46576	NODE_9_length_96848_cov_66.998037	gi|15676067|ref|NP_273197.1|	84.557	0	608
CTOTU46576	NODE_9_length_96848_cov_66.998037	gi|15676067|ref|NP_273197.1|	84.557	0	608
CTOTU46576	NODE_57_length_38825_cov_53.216791	gi|53718415|ref|YP_107401.1|	82.687	1.09E-155	486
CTOTU46579	NODE_6_length_112771_cov_5.877613	gi|53718415|ref|YP_107401.1|	84.142	1.15E-146	462
CTOTU46579	NODE_13_length_79558_cov_5.862257	gi|15640374|ref|NP_230001.1|	82.09	1.81E-31	120
CTOTU46579	NODE_13_length_79558_cov_5.862257	gi|186893784|ref|YP_001870896.1|	83.582	2.33E-31	120
CTOTU46579	NODE_13_length_79558_cov_5.862257	gi|170026014|ref|YP_001722519.1|	83.582	2.33E-31	120
CTOTU46579	NODE_13_length_79558_cov_5.862257	gi|153947063|ref|YP_001402607.1|	83.582	2.33E-31	120
CTOTU46579	NODE_13_length_79558_cov_5.862257	gi|51594777|ref|YP_068968.1|	83.582	2.33E-31	120
CTOTU46579	NODE_13_length_79558_cov_5.862257	gi|45440383|ref|NP_991922.1|	83.582	2.33E-31	120
CTOTU46579	NODE_13_length_79558_cov_5.862257	gi|218927576|ref|YP_002345451.1|	83.582	2.33E-31	120
CTOTU46579	NODE_13_length_79558_cov_5.862257	gi|22124544|ref|NP_667967.1|	83.582	2.33E-31	120
CTOTU46579	NODE_13_length_79558_cov_5.862257	gi|187732706|ref|YP_001882863.1|	82.09	2.33E-31	120
CTOTU46579	NODE_13_length_79558_cov_5.862257	gi|110808090|ref|YP_691610.1|	82.09	2.94E-31	120
CTOTU46579	NODE_13_length_79558_cov_5.862257	gi|74314657|ref|YP_313076.1|	82.09	2.94E-31	120
CTOTU46579	NODE_13_length_79558_cov_5.862257	gi|82546587|ref|YP_410534.1|	82.09	2.94E-31	120
CTOTU46579	NODE_13_length_79558_cov_5.862257	gi|30065544|ref|NP_839715.1|	82.09	2.94E-31	120
CTOTU46579	NODE_13_length_79558_cov_5.862257	gi|24115527|ref|NP_710037.1|	82.09	2.94E-31	120
CTOTU46579	NODE_13_length_79558_cov_5.862257	gi|82779446|ref|YP_405795.1|	82.09	3.37E-31	119
CTOTU46579	NODE_20_length_68843_cov_5.737963	gi|237814060|ref|YP_002898511.1|	87.368	2.37E-45	166
CTOTU46579	NODE_20_length_68843_cov_5.737963	gi|161723193|ref|YP_109726.2|	88.298	2.94E-45	166
CTOTU46581	NODE_144_length_24251_cov_4.153827	gi|186893784|ref|YP_001870896.1|	82.09	1.32E-31	119
CTOTU46581	NODE_144_length_24251_cov_4.153827	gi|170026014|ref|YP_001722519.1|	82.09	1.32E-31	119
CTOTU46581	NODE_144_length_24251_cov_4.153827	gi|153947063|ref|YP_001402607.1|	82.09	1.32E-31	119
CTOTU46581	NODE_144_length_24251_cov_4.153827	gi|51594777|ref|YP_068968.1|	82.09	1.32E-31	119
CTOTU46581	NODE_144_length_24251_cov_4.153827	gi|45440383|ref|NP_991922.1|	82.09	1.32E-31	119
CTOTU46581	NODE_144_length_24251_cov_4.153827	gi|218927576|ref|YP_002345451.1|	82.09	1.32E-31	119
CTOTU46581	NODE_144_length_24251_cov_4.153827	gi|22124544|ref|NP_667967.1|	82.09	1.32E-31	119
CTOTU46581	NODE_221_length_18255_cov_5.680604	gi|56707499|ref|YP_169395.1|	83.784	8.31E-13	63.5
CTOTU46581	NODE_221_length_18255_cov_5.680604	gi|89255691|ref|YP_513052.1|	83.784	8.31E-13	63.5
CTOTU46581	NODE_795_length_7609_cov_4.838629	gi|165975881|ref|YP_001651474.1|	83.962	4.16E-52	189
CTOTU46581	NODE_795_length_7609_cov_4.838629	gi|126207906|ref|YP_001053131.1|	83.962	4.45E-52	189
CTOTU46581	NODE_917_length_6951_cov_5.199536	gi|237812786|ref|YP_002897237.1|	80.845	0	1137
CTOTU46581	NODE_1429_length_5020_cov_5.622558	gi|117623421|ref|YP_852334.1|	84.146	2.84E-39	148
CTOTU46581	NODE_1608_length_4525_cov_4.581879	gi|53722725|ref|YP_111710.1|	80	0	579
CTOTU46581	NODE_1710_length_4326_cov_5.365722	gi|53718415|ref|YP_107401.1|	85.35	1.93E-172	516
CTOTU46581	NODE_3312_length_2817_cov_4.829471	gi|16765599|ref|NP_461214.1|	80.556	4.34E-73	256
CTOTU46581	NODE_3864_length_2594_cov_4.035841	gi|82700673|ref|YP_415247.1|	86	6.39E-15	75.9
CTOTU46581	NODE_3864_length_2594_cov_4.035841	gi|17986441|ref|NP_539075.1|	86	6.39E-15	75.9
CTOTU46581	NODE_3864_length_2594_cov_4.035841	gi|23502757|ref|NP_698884.1|	86	6.39E-15	75.9
CTOTU46586	NODE_121_length_25287_cov_4.602013	gi|16128027|ref|NP_414574.1|	84.906	2.01E-21	102
CTOTU46586	NODE_121_length_25287_cov_4.602013	gi|227082512|ref|YP_002811063.1|	83.019	6.14E-21	100
CTOTU46586	NODE_121_length_25287_cov_4.602013	gi|15642386|ref|NP_232019.1|	83.019	6.14E-21	100
CTOTU46586	NODE_121_length_25287_cov_4.602013	gi|147673654|ref|YP_001217891.1|	83.019	6.14E-21	100
CTOTU46586	NODE_121_length_25287_cov_4.602013	gi|76788218|ref|YP_329753.1|	81.132	2.17E-20	98.6
CTOTU46589	NODE_4_length_133240_cov_3.491872	gi|16272755|ref|NP_438974.1|	80.851	1.40E-145	333
CTOTU46589	NODE_4_length_133240_cov_3.491872	gi|53718415|ref|YP_107401.1|	84.488	1.56E-142	450
CTOTU46589	NODE_18_length_59422_cov_3.518386	gi|15676067|ref|NP_273197.1|	85.316	0	668
CTOTU46589	NODE_19_length_58491_cov_3.277363	gi|15640374|ref|NP_230001.1|	82.09	1.33E-31	120
CTOTU46589	NODE_19_length_58491_cov_3.277363	gi|186893784|ref|YP_001870896.1|	83.582	1.71E-31	120
CTOTU46589	NODE_19_length_58491_cov_3.277363	gi|170026014|ref|YP_001722519.1|	83.582	1.71E-31	120
CTOTU46589	NODE_19_length_58491_cov_3.277363	gi|153947063|ref|YP_001402607.1|	83.582	1.71E-31	120
CTOTU46589	NODE_19_length_58491_cov_3.277363	gi|51594777|ref|YP_068968.1|	83.582	1.71E-31	120
CTOTU46589	NODE_19_length_58491_cov_3.277363	gi|45440383|ref|NP_991922.1|	83.582	1.71E-31	120
CTOTU46589	NODE_19_length_58491_cov_3.277363	gi|218927576|ref|YP_002345451.1|	83.582	1.71E-31	120
CTOTU46589	NODE_19_length_58491_cov_3.277363	gi|22124544|ref|NP_667967.1|	83.582	1.71E-31	120
CTOTU46589	NODE_19_length_58491_cov_3.277363	gi|187732706|ref|YP_001882863.1|	82.09	1.71E-31	120
CTOTU46589	NODE_19_length_58491_cov_3.277363	gi|110808090|ref|YP_691610.1|	82.09	2.16E-31	120
CTOTU46589	NODE_19_length_58491_cov_3.277363	gi|74314657|ref|YP_313076.1|	82.09	2.16E-31	120
CTOTU46589	NODE_19_length_58491_cov_3.277363	gi|82546587|ref|YP_410534.1|	82.09	2.16E-31	120
CTOTU46589	NODE_19_length_58491_cov_3.277363	gi|30065544|ref|NP_839715.1|	82.09	2.16E-31	120
CTOTU46589	NODE_19_length_58491_cov_3.277363	gi|24115527|ref|NP_710037.1|	82.09	2.16E-31	120
CTOTU46589	NODE_19_length_58491_cov_3.277363	gi|82779446|ref|YP_405795.1|	82.09	2.48E-31	119
CTOTU46592	NODE_1_length_288574_cov_5.660820	gi|53718415|ref|YP_107401.1|	84.142	2.95E-146	462
CTOTU46592	NODE_2_length_207263_cov_5.941035	gi|15676067|ref|NP_273197.1|	85.316	0	668
CTOTU46592	NODE_2_length_207263_cov_5.941035	gi|15676067|ref|NP_273197.1|	85.316	0	668
CTOTU46592	NODE_3_length_143832_cov_5.582172	gi|15640374|ref|NP_230001.1|	82.09	3.28E-31	120
CTOTU46592	NODE_3_length_143832_cov_5.582172	gi|186893784|ref|YP_001870896.1|	83.582	4.21E-31	120
CTOTU46592	NODE_3_length_143832_cov_5.582172	gi|170026014|ref|YP_001722519.1|	83.582	4.21E-31	120
CTOTU46592	NODE_3_length_143832_cov_5.582172	gi|153947063|ref|YP_001402607.1|	83.582	4.21E-31	120
CTOTU46592	NODE_3_length_143832_cov_5.582172	gi|51594777|ref|YP_068968.1|	83.582	4.21E-31	120
CTOTU46592	NODE_3_length_143832_cov_5.582172	gi|45440383|ref|NP_991922.1|	83.582	4.21E-31	120
CTOTU46592	NODE_3_length_143832_cov_5.582172	gi|218927576|ref|YP_002345451.1|	83.582	4.21E-31	120
CTOTU46592	NODE_3_length_143832_cov_5.582172	gi|22124544|ref|NP_667967.1|	83.582	4.21E-31	120
CTOTU46592	NODE_3_length_143832_cov_5.582172	gi|187732706|ref|YP_001882863.1|	82.09	4.22E-31	120
CTOTU46592	NODE_3_length_143832_cov_5.582172	gi|110808090|ref|YP_691610.1|	82.09	5.33E-31	120
CTOTU46592	NODE_3_length_143832_cov_5.582172	gi|74314657|ref|YP_313076.1|	82.09	5.33E-31	120
CTOTU46592	NODE_3_length_143832_cov_5.582172	gi|82546587|ref|YP_410534.1|	82.09	5.33E-31	120
CTOTU46592	NODE_3_length_143832_cov_5.582172	gi|30065544|ref|NP_839715.1|	82.09	5.33E-31	120
CTOTU46592	NODE_3_length_143832_cov_5.582172	gi|24115527|ref|NP_710037.1|	82.09	5.33E-31	120
CTOTU46592	NODE_3_length_143832_cov_5.582172	gi|82779446|ref|YP_405795.1|	82.09	6.10E-31	119
CTOTU46601	NODE_1722_length_5018_cov_3.541406	gi|161723193|ref|YP_109726.2|	85.714	8.25E-12	65.1
CTOTU46601	NODE_1722_length_5018_cov_3.541406	gi|237814060|ref|YP_002898511.1|	85.714	9.86E-12	65.1
CTOTU46621	NODE_111_length_30529_cov_28.577640	gi|23501982|ref|NP_698109.1|	81.967	3.20E-25	110
CTOTU46621	NODE_111_length_30529_cov_28.577640	gi|17987161|ref|NP_539795.1|	81.967	3.22E-25	110
CTOTU46621	NODE_111_length_30529_cov_28.577640	gi|82699947|ref|YP_414521.1|	81.967	3.25E-25	110
CTOTU46624	NODE_73_length_30530_cov_8.696144	gi|23501982|ref|NP_698109.1|	81.967	3.20E-25	110
CTOTU46624	NODE_73_length_30530_cov_8.696144	gi|17987161|ref|NP_539795.1|	81.967	3.22E-25	110
CTOTU46624	NODE_73_length_30530_cov_8.696144	gi|82699947|ref|YP_414521.1|	81.967	3.25E-25	110
CTOTU46645	NODE_32_length_54790_cov_41.878012	gi|23501982|ref|NP_698109.1|	81.967	5.65E-25	110
CTOTU46645	NODE_32_length_54790_cov_41.878012	gi|17987161|ref|NP_539795.1|	81.967	5.69E-25	110
CTOTU46645	NODE_32_length_54790_cov_41.878012	gi|82699947|ref|YP_414521.1|	81.967	5.74E-25	110
CTOTU46651	NODE_70_length_28648_cov_18.593012	gi|23501982|ref|NP_698109.1|	81.818	2.77E-22	99.8
CTOTU46651	NODE_70_length_28648_cov_18.593012	gi|17987161|ref|NP_539795.1|	81.818	2.75E-22	99.8
CTOTU46651	NODE_70_length_28648_cov_18.593012	gi|82699947|ref|YP_414521.1|	81.818	2.75E-22	99.8
CTOTU46653	NODE_1326_length_5516_cov_9.476286	gi|17988285|ref|NP_540919.1|	81.5	0	965
CTOTU46653	NODE_1326_length_5516_cov_9.476286	gi|23502973|ref|NP_699100.1|	81.5	0	964
CTOTU46659	NODE_343_length_17659_cov_14.593615	gi|17988285|ref|NP_540919.1|	81.5	0	965
CTOTU46659	NODE_343_length_17659_cov_14.593615	gi|23502973|ref|NP_699100.1|	81.5	0	964
CTOTU46659	NODE_482_length_14859_cov_16.208998	gi|82699947|ref|YP_414521.1|	83.417	1.75E-101	350
CTOTU46659	NODE_482_length_14859_cov_16.208998	gi|17987161|ref|NP_539795.1|	83.417	2.09E-101	350
CTOTU46659	NODE_482_length_14859_cov_16.208998	gi|23501982|ref|NP_698109.1|	83.417	2.23E-101	350
CTOTU46659	NODE_1313_length_8372_cov_14.613563	gi|121602875|ref|YP_989430.1|	82.301	6.23E-174	545
CTOTU46673	NODE_2972_length_2107_cov_5.153509	gi|15900408|ref|NP_345012.1|	82.278	4.31E-38	147
CTOTU46674	NODE_1169_length_4213_cov_25.487013	gi|17987161|ref|NP_539795.1|	81.818	4.08E-23	99.8
CTOTU46674	NODE_1169_length_4213_cov_25.487013	gi|82699947|ref|YP_414521.1|	81.818	4.08E-23	99.8
CTOTU46674	NODE_1169_length_4213_cov_25.487013	gi|23501982|ref|NP_698109.1|	81.818	4.11E-23	99.8
CTOTU46677	NODE_718_length_4213_cov_11.532227	gi|17987161|ref|NP_539795.1|	81.818	4.08E-23	99.8
CTOTU46677	NODE_718_length_4213_cov_11.532227	gi|82699947|ref|YP_414521.1|	81.818	4.08E-23	99.8
CTOTU46677	NODE_718_length_4213_cov_11.532227	gi|23501982|ref|NP_698109.1|	81.818	4.11E-23	99.8
CTOTU46678	NODE_152_length_30436_cov_23.373589	gi|23501982|ref|NP_698109.1|	81.967	3.19E-25	110
CTOTU46678	NODE_152_length_30436_cov_23.373589	gi|17987161|ref|NP_539795.1|	81.967	3.21E-25	110
CTOTU46678	NODE_152_length_30436_cov_23.373589	gi|82699947|ref|YP_414521.1|	81.967	3.24E-25	110
CTOTU46693	NODE_71_length_44386_cov_5.097313	gi|82699018|ref|YP_413592.1|	80.131	0	981
CTOTU46693	NODE_335_length_11995_cov_4.866248	gi|227082512|ref|YP_002811063.1|	81.065	0	1151
CTOTU46693	NODE_335_length_11995_cov_4.866248	gi|15642386|ref|NP_232019.1|	81.065	0	1151
CTOTU46693	NODE_335_length_11995_cov_4.866248	gi|147673654|ref|YP_001217891.1|	81.065	0	1151
CTOTU46693	NODE_394_length_9995_cov_3.864889	gi|187732706|ref|YP_001882863.1|	84.848	1.05E-33	124
CTOTU46693	NODE_394_length_9995_cov_3.864889	gi|110808090|ref|YP_691610.1|	84.848	1.28E-33	124
CTOTU46693	NODE_394_length_9995_cov_3.864889	gi|74314657|ref|YP_313076.1|	84.848	1.28E-33	124
CTOTU46693	NODE_394_length_9995_cov_3.864889	gi|82546587|ref|YP_410534.1|	84.848	1.28E-33	124
CTOTU46693	NODE_394_length_9995_cov_3.864889	gi|30065544|ref|NP_839715.1|	84.848	1.28E-33	124
CTOTU46693	NODE_394_length_9995_cov_3.864889	gi|24115527|ref|NP_710037.1|	84.848	1.28E-33	124
CTOTU46693	NODE_394_length_9995_cov_3.864889	gi|15640374|ref|NP_230001.1|	86.364	1.34E-33	123
CTOTU46693	NODE_394_length_9995_cov_3.864889	gi|82779446|ref|YP_405795.1|	84.848	1.64E-33	124
CTOTU46693	NODE_394_length_9995_cov_3.864889	gi|186893784|ref|YP_001870896.1|	83.333	4.84E-33	122
CTOTU46693	NODE_394_length_9995_cov_3.864889	gi|170026014|ref|YP_001722519.1|	83.333	4.84E-33	122
CTOTU46693	NODE_394_length_9995_cov_3.864889	gi|153947063|ref|YP_001402607.1|	83.333	4.84E-33	122
CTOTU46693	NODE_394_length_9995_cov_3.864889	gi|51594777|ref|YP_068968.1|	83.333	4.84E-33	122
CTOTU46693	NODE_394_length_9995_cov_3.864889	gi|45440383|ref|NP_991922.1|	83.333	4.84E-33	122
CTOTU46693	NODE_394_length_9995_cov_3.864889	gi|218927576|ref|YP_002345451.1|	83.333	4.84E-33	122
CTOTU46693	NODE_394_length_9995_cov_3.864889	gi|22124544|ref|NP_667967.1|	83.333	4.84E-33	122
CTOTU46693	NODE_394_length_9995_cov_3.864889	gi|15600137|ref|NP_253631.1|	84.848	6.48E-33	121
CTOTU46693	NODE_394_length_9995_cov_3.864889	gi|15676646|ref|NP_273790.1|	80.597	1.17E-30	115
CTOTU46693	NODE_441_length_8690_cov_4.218877	gi|259020298|gb|ACV90433.1|	83.198	0	1305
CTOTU46693	NODE_441_length_8690_cov_4.218877	gi|259020300|gb|ACV90434.1|	82.941	0	827
CTOTU46693	NODE_441_length_8690_cov_4.218877	gi|259020302|gb|ACV90435.1|	93.862	0	767
CTOTU46693	NODE_463_length_8091_cov_4.013191	gi|218767551|ref|YP_002342063.1|	87.302	7.08E-28	115
CTOTU46693	NODE_463_length_8091_cov_4.013191	gi|121634217|ref|YP_974462.1|	87.302	7.08E-28	115
CTOTU46693	NODE_463_length_8091_cov_4.013191	gi|161869346|ref|YP_001598513.1|	85.714	3.68E-27	113
CTOTU46693	NODE_737_length_4033_cov_4.613122	gi|126207906|ref|YP_001053131.1|	84.848	1.26E-140	434
CTOTU46693	NODE_737_length_4033_cov_4.613122	gi|165975881|ref|YP_001651474.1|	84.848	2.57E-140	433
CTOTU46694	NODE_13_length_179168_cov_33.082194	gi|15600324|ref|NP_253818.1|	85.185	0	812
CTOTU46694	NODE_13_length_179168_cov_33.082194	gi|227080265|ref|YP_002808816.1|	86.709	5.32E-87	300
CTOTU46694	NODE_13_length_179168_cov_33.082194	gi|15640060|ref|NP_229687.1|	86.709	5.32E-87	300
CTOTU46694	NODE_13_length_179168_cov_33.082194	gi|147675499|ref|YP_001218384.1|	86.709	5.32E-87	300
CTOTU46694	NODE_13_length_179168_cov_33.082194	gi|121634888|ref|YP_975133.1|	85.526	8.98E-83	288
CTOTU46694	NODE_13_length_179168_cov_33.082194	gi|218768203|ref|YP_002342715.1|	85.526	9.78E-83	288
CTOTU46694	NODE_13_length_179168_cov_33.082194	gi|254804977|ref|YP_003083198.1|	86.184	2.47E-83	290
CTOTU46694	NODE_13_length_179168_cov_33.082194	gi|161870035|ref|YP_001599204.1|	84.967	9.81E-82	287
CTOTU46694	NODE_13_length_179168_cov_33.082194	gi|82699018|ref|YP_413592.1|	92.105	1.45E-87	302
CTOTU46694	NODE_13_length_179168_cov_33.082194	gi|23501013|ref|NP_697140.1|	92.105	1.52E-87	302
CTOTU46694	NODE_13_length_179168_cov_33.082194	gi|17988131|ref|NP_540765.1|	92.105	1.70E-87	302
CTOTU46694	NODE_13_length_179168_cov_33.082194	gi|116054141|ref|YP_788584.1|	81.921	7.04E-96	308
CTOTU46694	NODE_13_length_179168_cov_33.082194	gi|15595607|ref|NP_249101.1|	81.921	7.04E-96	308
CTOTU46694	NODE_18_length_164420_cov_30.783695	gi|15600454|ref|NP_253948.1|	87.5	3.22E-140	439
CTOTU46694	NODE_19_length_155665_cov_28.092141	gi|15598958|ref|NP_252452.1|	86.441	0	2238
CTOTU46694	NODE_19_length_155665_cov_28.092141	gi|15598930|ref|NP_252424.1|	92.111	0	901
CTOTU46694	NODE_30_length_108652_cov_29.344135	gi|15600047|ref|NP_253541.1|	88.598	0	961
CTOTU46694	NODE_30_length_108652_cov_29.344135	gi|15600048|ref|NP_253542.1|	91.841	0	748
CTOTU46694	NODE_30_length_108652_cov_29.344135	gi|15599958|ref|NP_253452.1|	90.977	1.63E-75	248
CTOTU46694	NODE_36_length_94987_cov_29.093657	gi|15595959|ref|NP_249453.1|	91.71	3.98E-117	369
CTOTU46694	NODE_41_length_84456_cov_28.633286	gi|15597219|ref|NP_250713.1|	92.086	5.86E-174	536
CTOTU46694	NODE_41_length_84456_cov_28.633286	gi|116050573|ref|YP_790608.1|	87.065	2.79E-115	365
CTOTU46694	NODE_42_length_79947_cov_28.381728	gi|15596131|ref|NP_249625.1|	85.657	0	1314
CTOTU46694	NODE_42_length_79947_cov_28.381728	gi|15598197|ref|NP_251691.1|	90.693	0	843
CTOTU46694	NODE_42_length_79947_cov_28.381728	gi|15598194|ref|NP_251688.1|	83.085	0	706
CTOTU46694	NODE_42_length_79947_cov_28.381728	gi|116050967|ref|YP_790208.1|	85.024	0	686
CTOTU46694	NODE_42_length_79947_cov_28.381728	gi|15598168|ref|NP_251662.1|	80	1.26E-41	153
CTOTU46694	NODE_43_length_79811_cov_31.210617	gi|15600137|ref|NP_253631.1|	90.361	4.49E-41	147
CTOTU46694	NODE_43_length_79811_cov_31.210617	gi|187732706|ref|YP_001882863.1|	91.176	2.86E-35	131
CTOTU46694	NODE_43_length_79811_cov_31.210617	gi|110808090|ref|YP_691610.1|	91.176	3.68E-35	131
CTOTU46694	NODE_43_length_79811_cov_31.210617	gi|74314657|ref|YP_313076.1|	91.176	3.68E-35	131
CTOTU46694	NODE_43_length_79811_cov_31.210617	gi|82546587|ref|YP_410534.1|	91.176	3.68E-35	131
CTOTU46694	NODE_43_length_79811_cov_31.210617	gi|30065544|ref|NP_839715.1|	91.176	3.68E-35	131
CTOTU46694	NODE_43_length_79811_cov_31.210617	gi|24115527|ref|NP_710037.1|	91.176	3.68E-35	131
CTOTU46694	NODE_43_length_79811_cov_31.210617	gi|82779446|ref|YP_405795.1|	91.176	5.53E-35	130
CTOTU46694	NODE_43_length_79811_cov_31.210617	gi|186893784|ref|YP_001870896.1|	89.706	1.64E-34	129
CTOTU46694	NODE_43_length_79811_cov_31.210617	gi|170026014|ref|YP_001722519.1|	89.706	1.64E-34	129
CTOTU46694	NODE_43_length_79811_cov_31.210617	gi|153947063|ref|YP_001402607.1|	89.706	1.64E-34	129
CTOTU46694	NODE_43_length_79811_cov_31.210617	gi|51594777|ref|YP_068968.1|	89.706	1.64E-34	129
CTOTU46694	NODE_43_length_79811_cov_31.210617	gi|45440383|ref|NP_991922.1|	89.706	1.64E-34	129
CTOTU46694	NODE_43_length_79811_cov_31.210617	gi|218927576|ref|YP_002345451.1|	89.706	1.64E-34	129
CTOTU46694	NODE_43_length_79811_cov_31.210617	gi|22124544|ref|NP_667967.1|	89.706	1.64E-34	129
CTOTU46694	NODE_45_length_77297_cov_33.161350	gi|15600505|ref|NP_253999.1|	83.099	0	799
CTOTU46694	NODE_52_length_65318_cov_30.009056	gi|15676067|ref|NP_273197.1|	80.051	0	639
CTOTU46694	NODE_64_length_48021_cov_28.146333	gi|15599760|ref|NP_253254.1|	83.721	2.54E-69	230
CTOTU46694	NODE_84_length_39797_cov_29.566554	gi|15597123|ref|NP_250617.1|	83.004	0	1213
CTOTU46694	NODE_111_length_31427_cov_24.618290	gi|15596793|ref|NP_250287.1|	92.429	0	1168
CTOTU46694	NODE_126_length_28633_cov_30.971761	gi|15595749|ref|NP_249243.1|	86.979	0	637
CTOTU46694	NODE_128_length_28575_cov_27.726613	gi|15598072|ref|NP_251566.1|	83.568	1.02E-96	311
CTOTU46694	NODE_143_length_25165_cov_32.279211	gi|16765425|ref|NP_461040.1|	80.412	1.67E-45	166
CTOTU46694	NODE_144_length_25156_cov_31.724234	gi|15599310|ref|NP_252804.1|	82.895	0	775
CTOTU46696	NODE_2_length_536498_cov_7.827068	gi|29376708|ref|NP_815862.1|	86.614	9.63E-150	468
CTOTU46696	NODE_8_length_269178_cov_7.600867	gi|76788416|ref|YP_329644.1|	83.77	0	1040
CTOTU46696	NODE_17_length_167616_cov_7.730098	gi|29376139|ref|NP_815293.1|	81.587	8.05E-180	555
CTOTU46696	NODE_21_length_149746_cov_7.925353	gi|226225016|ref|YP_002759123.1|	81.122	1.49E-105	337
CTOTU46696	NODE_21_length_149746_cov_7.925353	gi|46908640|ref|YP_015029.1|	81.122	1.49E-105	337
CTOTU46696	NODE_21_length_149746_cov_7.925353	gi|16804506|ref|NP_465991.1|	81.122	1.49E-105	337
CTOTU46696	NODE_21_length_149746_cov_7.925353	gi|217963429|ref|YP_002349107.1|	81.122	1.50E-105	337
CTOTU46696	NODE_23_length_148527_cov_7.845931	gi|15676067|ref|NP_273197.1|	80	0	570
CTOTU46696	NODE_48_length_69435_cov_8.112799	gi|116516623|ref|YP_815510.1|	83.333	0	760
CTOTU46696	NODE_83_length_40250_cov_8.127404	gi|29375537|ref|NP_814691.1|	85.329	0	603
CTOTU46698	NODE_3_length_276695_cov_20.340048	gi|205351761|ref|YP_002225562.1|	96.811	0	1518
CTOTU46698	NODE_3_length_276695_cov_20.340048	gi|16763831|ref|NP_459446.1|	96.811	0	1518
CTOTU46698	NODE_3_length_276695_cov_20.340048	gi|205351761|ref|YP_002225562.1|	96.811	0	1518
CTOTU46698	NODE_3_length_276695_cov_20.340048	gi|16763823|ref|NP_459438.1|	92.308	0	1202
CTOTU46698	NODE_3_length_276695_cov_20.340048	gi|15800120|ref|NP_286132.1|	87.459	4.93E-171	530
CTOTU46698	NODE_3_length_276695_cov_20.340048	gi|16763829|ref|NP_459444.1|	98.068	3.93E-135	423
CTOTU46698	NODE_3_length_276695_cov_20.340048	gi|16763854|ref|NP_459469.1|	93.548	5.70E-75	247
CTOTU46698	NODE_3_length_276695_cov_20.340048	gi|22126887|ref|NP_670310.1|	84.071	5.03E-63	213
CTOTU46698	NODE_3_length_276695_cov_20.340048	gi|218928342|ref|YP_002346217.1|	85.586	9.65E-63	211
CTOTU46698	NODE_6_length_219326_cov_19.716242	gi|16764894|ref|NP_460509.1|	80.62	3.05E-66	222
CTOTU46698	NODE_7_length_210722_cov_20.112623	gi|16765159|ref|NP_460774.1|	90.553	0	1026
CTOTU46698	NODE_7_length_210722_cov_20.112623	gi|16765236|ref|NP_460851.1|	94.659	0	639
CTOTU46698	NODE_7_length_210722_cov_20.112623	gi|30063266|ref|NP_837437.1|	83.591	0	575
CTOTU46698	NODE_7_length_210722_cov_20.112623	gi|4104731|gb|AAD03801.1|	82.972	0	560
CTOTU46698	NODE_7_length_210722_cov_20.112623	gi|39546331|ref|NP_460849.2|	89.96	5.01E-146	456
CTOTU46698	NODE_7_length_210722_cov_20.112623	gi|16765235|ref|NP_460850.1|	95.785	9.72E-134	421
CTOTU46698	NODE_7_length_210722_cov_20.112623	gi|16765178|ref|NP_460793.1|	100	7.25E-38	139
CTOTU46698	NODE_7_length_210722_cov_20.112623	gi|15802236|ref|NP_288259.1|	100	7.25E-38	139
CTOTU46698	NODE_7_length_210722_cov_20.112623	gi|16764006|ref|NP_459621.1|	84.058	2.01E-31	120
CTOTU46698	NODE_8_length_194742_cov_20.703118	gi|117625164|ref|YP_854152.1|	94.665	0	1306
CTOTU46698	NODE_8_length_194742_cov_20.703118	gi|15803477|ref|NP_289510.1|	95.969	0	1250
CTOTU46698	NODE_8_length_194742_cov_20.703118	gi|15803448|ref|NP_289481.1|	91.22	0	769
CTOTU46698	NODE_8_length_194742_cov_20.703118	gi|15803363|ref|NP_289396.1|	95.324	2.63E-174	538
CTOTU46698	NODE_8_length_194742_cov_20.703118	gi|16766320|ref|NP_461935.1|	85.612	4.92E-158	491
CTOTU46698	NODE_10_length_191149_cov_20.448146	gi|218928227|ref|YP_002346102.1|	89.071	0	2118
CTOTU46698	NODE_10_length_191149_cov_20.448146	gi|22126996|ref|NP_670419.1|	89.071	0	2118
CTOTU46698	NODE_10_length_191149_cov_20.448146	gi|16128027|ref|NP_414574.1|	96.928	0	2014
CTOTU46698	NODE_10_length_191149_cov_20.448146	gi|227082512|ref|YP_002811063.1|	85.743	0	1803
CTOTU46698	NODE_10_length_191149_cov_20.448146	gi|15642386|ref|NP_232019.1|	85.743	0	1803
CTOTU46698	NODE_10_length_191149_cov_20.448146	gi|147673654|ref|YP_001217891.1|	85.743	0	1803
CTOTU46698	NODE_10_length_191149_cov_20.448146	gi|16763598|ref|NP_459213.1|	83.929	0	882
CTOTU46698	NODE_10_length_191149_cov_20.448146	gi|82775458|ref|YP_401805.1|	89.486	0	786
CTOTU46698	NODE_10_length_191149_cov_20.448146	gi|110804119|ref|YP_687639.1|	89.486	0	785
CTOTU46698	NODE_10_length_191149_cov_20.448146	gi|74310672|ref|YP_309091.1|	89.486	0	785
CTOTU46698	NODE_10_length_191149_cov_20.448146	gi|82542659|ref|YP_406606.1|	89.486	0	785
CTOTU46698	NODE_10_length_191149_cov_20.448146	gi|30061620|ref|NP_835791.1|	89.486	0	785
CTOTU46698	NODE_10_length_191149_cov_20.448146	gi|24111499|ref|NP_706009.1|	89.486	0	785
CTOTU46698	NODE_10_length_191149_cov_20.448146	gi|16763482|ref|NP_459097.1|	89.953	0	784
CTOTU46698	NODE_10_length_191149_cov_20.448146	gi|187733861|ref|YP_001878866.1|	89.019	0	780
CTOTU46698	NODE_10_length_191149_cov_20.448146	gi|165976188|ref|YP_001651781.1|	82.316	0	765
CTOTU46698	NODE_10_length_191149_cov_20.448146	gi|126208249|ref|YP_001053474.1|	82.316	0	765
CTOTU46698	NODE_10_length_191149_cov_20.448146	gi|187732326|ref|YP_001878964.1|	86.1	0	761
CTOTU46698	NODE_10_length_191149_cov_20.448146	gi|16763505|ref|NP_459120.1|	84.713	2.94E-175	542
CTOTU46698	NODE_10_length_191149_cov_20.448146	gi|16759110|ref|NP_454727.1|	84.395	3.26E-173	536
CTOTU46698	NODE_10_length_191149_cov_20.448146	gi|15799850|ref|NP_285862.1|	88.889	1.17E-155	484
CTOTU46698	NODE_10_length_191149_cov_20.448146	gi|110804200|ref|YP_687720.1|	100	1.27E-85	278
CTOTU46698	NODE_10_length_191149_cov_20.448146	gi|187733763|ref|YP_001878948.1|	100	1.27E-85	278
CTOTU46698	NODE_10_length_191149_cov_20.448146	gi|74310766|ref|YP_309185.1|	100	1.27E-85	278
CTOTU46698	NODE_10_length_191149_cov_20.448146	gi|82542745|ref|YP_406692.1|	100	1.27E-85	278
CTOTU46698	NODE_10_length_191149_cov_20.448146	gi|82775537|ref|YP_401884.1|	100	1.27E-85	278
CTOTU46698	NODE_10_length_191149_cov_20.448146	gi|30061705|ref|NP_835876.1|	100	1.27E-85	278
CTOTU46698	NODE_10_length_191149_cov_20.448146	gi|56479612|ref|NP_706093.2|	100	1.27E-85	278
CTOTU46698	NODE_10_length_191149_cov_20.448146	gi|15640617|ref|NP_230246.1|	85.417	1.24E-69	232
CTOTU46698	NODE_10_length_191149_cov_20.448146	gi|254791243|ref|YP_003076080.1|	80.142	4.24E-58	199
CTOTU46698	NODE_11_length_154828_cov_20.133789	gi|15801734|ref|NP_287752.1|	93.911	0	2494
CTOTU46698	NODE_11_length_154828_cov_20.133789	gi|15801901|ref|NP_287921.1|	89.888	0	1647
CTOTU46698	NODE_11_length_154828_cov_20.133789	gi|123442459|ref|YP_001006438.1|	84.386	0	1501
CTOTU46698	NODE_11_length_154828_cov_20.133789	gi|117623583|ref|YP_852496.1|	81.985	0	909
CTOTU46698	NODE_11_length_154828_cov_20.133789	gi|170024298|ref|YP_001720803.1|	84.156	0	875
CTOTU46698	NODE_11_length_154828_cov_20.133789	gi|186895486|ref|YP_001872598.1|	84.156	0	874
CTOTU46698	NODE_11_length_154828_cov_20.133789	gi|51596437|ref|YP_070628.1|	84.156	0	874
CTOTU46698	NODE_11_length_154828_cov_20.133789	gi|153950203|ref|YP_001400928.1|	83.951	0	872
CTOTU46698	NODE_11_length_154828_cov_20.133789	gi|15801917|ref|NP_287938.1|	96.939	0	741
CTOTU46698	NODE_11_length_154828_cov_20.133789	gi|30062756|ref|NP_836927.1|	92.384	0	578
CTOTU46698	NODE_11_length_154828_cov_20.133789	gi|24112632|ref|NP_707142.1|	92.384	0	578
CTOTU46698	NODE_11_length_154828_cov_20.133789	gi|16765050|ref|NP_460665.1|	83.333	5.34E-46	163
CTOTU46698	NODE_11_length_154828_cov_20.133789	gi|238900485|ref|YP_002926281.1|	84.314	1.57E-19	92
CTOTU46698	NODE_11_length_154828_cov_20.133789	gi|260843543|ref|YP_003221321.1|	84	6.92E-19	90.1
CTOTU46698	NODE_11_length_154828_cov_20.133789	gi|218694767|ref|YP_002402434.1|	84	6.92E-19	90.1
CTOTU46698	NODE_11_length_154828_cov_20.133789	gi|170080929|ref|YP_001730249.1|	84.314	1.57E-19	92
CTOTU46698	NODE_11_length_154828_cov_20.133789	gi|16129213|ref|NP_415768.1|	84.314	1.57E-19	92
CTOTU46698	NODE_11_length_154828_cov_20.133789	gi|254792722|ref|YP_003077559.1|	84	6.35E-19	90.1
CTOTU46698	NODE_11_length_154828_cov_20.133789	gi|209396499|ref|YP_002270184.1|	84	6.35E-19	90.1
CTOTU46698	NODE_11_length_154828_cov_20.133789	gi|117623468|ref|YP_852381.1|	85.185	2.61E-21	97.4
CTOTU46698	NODE_11_length_154828_cov_20.133789	gi|82544293|ref|YP_408240.1|	83.019	3.18E-20	94
CTOTU46698	NODE_11_length_154828_cov_20.133789	gi|30062775|ref|NP_836946.1|	83.019	3.18E-20	94
CTOTU46698	NODE_11_length_154828_cov_20.133789	gi|56479866|ref|NP_707161.2|	83.019	3.18E-20	94
CTOTU46698	NODE_11_length_154828_cov_20.133789	gi|170681605|ref|YP_001743934.1|	83.333	6.03E-21	96.3
CTOTU46698	NODE_11_length_154828_cov_20.133789	gi|218553804|ref|YP_002386717.1|	84	7.47E-19	90.1
CTOTU46698	NODE_11_length_154828_cov_20.133789	gi|218704775|ref|YP_002412294.1|	84	7.47E-19	90.1
CTOTU46698	NODE_11_length_154828_cov_20.133789	gi|74312398|ref|YP_310817.1|	84	7.47E-19	90.1
CTOTU46698	NODE_11_length_154828_cov_20.133789	gi|254161331|ref|YP_003044439.1|	84.314	1.76E-19	92
CTOTU46698	NODE_11_length_154828_cov_20.133789	gi|157160757|ref|YP_001458075.1|	84.314	1.76E-19	92
CTOTU46698	NODE_11_length_154828_cov_20.133789	gi|187733308|ref|YP_001880032.1|	84	5.35E-19	90.5
CTOTU46698	NODE_11_length_154828_cov_20.133789	gi|218558181|ref|YP_002391094.1|	84	7.59E-19	90.1
CTOTU46698	NODE_11_length_154828_cov_20.133789	gi|215486487|ref|YP_002328918.1|	84	7.93E-19	90.1
CTOTU46698	NODE_11_length_154828_cov_20.133789	gi|260854911|ref|YP_003228802.1|	84	7.54E-19	90.1
CTOTU46698	NODE_11_length_154828_cov_20.133789	gi|260868022|ref|YP_003234424.1|	84	7.54E-19	90.1
CTOTU46698	NODE_11_length_154828_cov_20.133789	gi|15801478|ref|NP_287495.1|	84	6.17E-19	90.1
CTOTU46698	NODE_11_length_154828_cov_20.133789	gi|82776605|ref|YP_402954.1|	84	6.41E-19	90.1
CTOTU46698	NODE_11_length_154828_cov_20.133789	gi|16765095|ref|NP_460710.1|	96.35	1.54E-41	151
CTOTU46698	NODE_12_length_153504_cov_19.785870	gi|15802145|ref|NP_288167.1|	82.366	0	790
CTOTU46698	NODE_12_length_153504_cov_19.785870	gi|16764667|ref|NP_460282.1|	81.432	0	783
CTOTU46698	NODE_12_length_153504_cov_19.785870	gi|15802133|ref|NP_288155.1|	83.73	1.82E-137	431
CTOTU46698	NODE_12_length_153504_cov_19.785870	gi|110805158|ref|YP_688678.1|	90.991	1.73E-133	418
CTOTU46698	NODE_12_length_153504_cov_19.785870	gi|187730593|ref|YP_001879938.1|	90.991	1.73E-133	418
CTOTU46698	NODE_12_length_153504_cov_19.785870	gi|74311689|ref|YP_310108.1|	90.991	1.73E-133	418
CTOTU46698	NODE_12_length_153504_cov_19.785870	gi|82544383|ref|YP_408330.1|	90.991	1.73E-133	418
CTOTU46698	NODE_12_length_153504_cov_19.785870	gi|82777259|ref|YP_403608.1|	90.991	1.73E-133	418
CTOTU46698	NODE_12_length_153504_cov_19.785870	gi|30062677|ref|NP_836848.1|	90.991	1.73E-133	418
CTOTU46698	NODE_12_length_153504_cov_19.785870	gi|24112549|ref|NP_707059.1|	90.991	1.73E-133	418
CTOTU46698	NODE_12_length_153504_cov_19.785870	gi|51596756|ref|YP_070947.1|	80.18	1.94E-120	381
CTOTU46698	NODE_12_length_153504_cov_19.785870	gi|45441575|ref|NP_993114.1|	80.18	1.94E-120	381
CTOTU46698	NODE_12_length_153504_cov_19.785870	gi|162418657|ref|YP_001607237.1|	80.18	1.94E-120	381
CTOTU46698	NODE_12_length_153504_cov_19.785870	gi|16764694|ref|NP_460309.1|	80.519	7.54E-82	267
CTOTU46698	NODE_12_length_153504_cov_19.785870	gi|16764663|ref|NP_460278.1|	88.764	5.36E-46	163
CTOTU46698	NODE_12_length_153504_cov_19.785870	gi|323129647|gb|ADX17077.1|	96.154	1.40E-40	146
CTOTU46698	NODE_12_length_153504_cov_19.785870	gi|162419719|ref|YP_001606992.1|	88.889	2.28E-40	145
CTOTU46698	NODE_12_length_153504_cov_19.785870	gi|161511370|ref|NP_993512.2|	91.026	2.54E-39	142
CTOTU46698	NODE_12_length_153504_cov_19.785870	gi|218929485|ref|YP_002347360.1|	91.026	2.54E-39	142
CTOTU46698	NODE_12_length_153504_cov_19.785870	gi|267993263|gb|ACY88148.1|	83.544	3.56E-33	125
CTOTU46698	NODE_13_length_145551_cov_20.168520	gi|16765821|ref|NP_461436.1|	91.159	0	1266
CTOTU46698	NODE_13_length_145551_cov_20.168520	gi|187731505|ref|YP_001881298.1|	95.81	0	1048
CTOTU46698	NODE_13_length_145551_cov_20.168520	gi|30063899|ref|NP_838070.1|	95.81	0	1048
CTOTU46698	NODE_13_length_145551_cov_20.168520	gi|24113836|ref|NP_708346.1|	95.81	0	1048
CTOTU46698	NODE_13_length_145551_cov_20.168520	gi|110806438|ref|YP_689958.1|	95.619	0	1047
CTOTU46698	NODE_13_length_145551_cov_20.168520	gi|82777892|ref|YP_404241.1|	95.619	0	1047
CTOTU46698	NODE_13_length_145551_cov_20.168520	gi|82544956|ref|YP_408903.1|	95.81	0	1046
CTOTU46698	NODE_13_length_145551_cov_20.168520	gi|74313033|ref|YP_311452.1|	95.81	0	1046
CTOTU46698	NODE_13_length_145551_cov_20.168520	gi|218929930|ref|YP_002347805.1|	87.429	0	961
CTOTU46698	NODE_13_length_145551_cov_20.168520	gi|110806439|ref|YP_689959.1|	96.939	0	820
CTOTU46698	NODE_13_length_145551_cov_20.168520	gi|187733701|ref|YP_001881299.1|	97.131	0	816
CTOTU46698	NODE_13_length_145551_cov_20.168520	gi|74313034|ref|YP_311453.1|	97.131	0	816
CTOTU46698	NODE_13_length_145551_cov_20.168520	gi|82544957|ref|YP_408904.1|	97.131	0	816
CTOTU46698	NODE_13_length_145551_cov_20.168520	gi|30063900|ref|NP_838071.1|	97.131	0	816
CTOTU46698	NODE_13_length_145551_cov_20.168520	gi|56480121|ref|NP_708347.2|	97.131	0	816
CTOTU46698	NODE_13_length_145551_cov_20.168520	gi|207857921|ref|YP_002244572.1|	97.131	0	815
CTOTU46698	NODE_13_length_145551_cov_20.168520	gi|82777893|ref|YP_404242.1|	96.926	0	813
CTOTU46698	NODE_13_length_145551_cov_20.168520	gi|218929931|ref|YP_002347806.1|	91.358	0	772
CTOTU46698	NODE_13_length_145551_cov_20.168520	gi|227081115|ref|YP_002809666.1|	80.285	0	671
CTOTU46698	NODE_13_length_145551_cov_20.168520	gi|15803110|ref|NP_289141.1|	86.331	5.57E-68	227
CTOTU46698	NODE_13_length_145551_cov_20.168520	gi|16765896|ref|NP_461511.1|	91.86	1.17E-48	169
CTOTU46698	NODE_15_length_140204_cov_19.981348	gi|16765496|ref|NP_461111.1|	89.398	0	1396
CTOTU46698	NODE_15_length_140204_cov_19.981348	gi|16765465|ref|NP_461080.1|	94.04	0	880
CTOTU46698	NODE_15_length_140204_cov_19.981348	gi|26248405|ref|NP_754445.1|	85.746	0	784
CTOTU46698	NODE_15_length_140204_cov_19.981348	gi|15802510|ref|NP_288536.1|	86.937	0	776
CTOTU46698	NODE_15_length_140204_cov_19.981348	gi|16765410|ref|NP_461025.1|	81.959	0	667
CTOTU46698	NODE_15_length_140204_cov_19.981348	gi|15640273|ref|NP_229900.1|	80.541	0	645
CTOTU46698	NODE_15_length_140204_cov_19.981348	gi|153950334|ref|YP_001402001.1|	80.161	0	644
CTOTU46698	NODE_15_length_140204_cov_19.981348	gi|51595359|ref|YP_069550.1|	80.161	0	644
CTOTU46698	NODE_15_length_140204_cov_19.981348	gi|16765428|ref|NP_461043.1|	93.266	0	581
CTOTU46698	NODE_15_length_140204_cov_19.981348	gi|15802700|ref|NP_288727.1|	89.076	3.06E-129	407
CTOTU46698	NODE_16_length_133663_cov_19.880172	gi|110805634|ref|YP_689154.1|	90.674	4.02E-104	333
CTOTU46698	NODE_16_length_133663_cov_19.880172	gi|187733707|ref|YP_001880416.1|	90.674	4.02E-104	333
CTOTU46698	NODE_16_length_133663_cov_19.880172	gi|74312017|ref|YP_310436.1|	90.674	4.02E-104	333
CTOTU46698	NODE_16_length_133663_cov_19.880172	gi|82543974|ref|YP_407921.1|	90.674	4.02E-104	333
CTOTU46698	NODE_16_length_133663_cov_19.880172	gi|82777132|ref|YP_403481.1|	90.674	4.02E-104	333
CTOTU46698	NODE_16_length_133663_cov_19.880172	gi|30063172|ref|NP_837343.1|	90.674	4.02E-104	333
CTOTU46698	NODE_16_length_133663_cov_19.880172	gi|24113046|ref|NP_707556.1|	90.674	4.02E-104	333
CTOTU46698	NODE_16_length_133663_cov_19.880172	gi|161353603|ref|NP_460407.2|	86.806	2.63E-76	251
CTOTU46698	NODE_18_length_129636_cov_20.399943	gi|16767324|ref|NP_462939.1|	95.842	0	807
CTOTU46698	NODE_18_length_129636_cov_20.399943	gi|205354363|ref|YP_002228164.1|	96.552	2.67E-136	426
CTOTU46698	NODE_18_length_129636_cov_20.399943	gi|123444307|ref|YP_001008274.1|	85.354	5.40E-113	358
CTOTU46698	NODE_20_length_126509_cov_20.179251	gi|16763962|ref|NP_459577.1|	80.079	0	1137
CTOTU46698	NODE_22_length_119105_cov_20.412365	gi|187733570|ref|YP_001880897.1|	88.29	0	684
CTOTU46698	NODE_22_length_119105_cov_20.412365	gi|74311464|ref|YP_309883.1|	88.29	0	684
CTOTU46698	NODE_22_length_119105_cov_20.412365	gi|82544646|ref|YP_408593.1|	88.29	0	684
CTOTU46698	NODE_22_length_119105_cov_20.412365	gi|82777572|ref|YP_403921.1|	88.443	0	680
CTOTU46698	NODE_22_length_119105_cov_20.412365	gi|110804915|ref|YP_688435.1|	87.822	0	679
CTOTU46698	NODE_22_length_119105_cov_20.412365	gi|30062442|ref|NP_836613.1|	87.822	0	679
CTOTU46698	NODE_22_length_119105_cov_20.412365	gi|24112316|ref|NP_706826.1|	87.822	0	679
CTOTU46698	NODE_22_length_119105_cov_20.412365	gi|123441850|ref|YP_001005833.1|	82.009	0	640
CTOTU46698	NODE_22_length_119105_cov_20.412365	gi|26246966|ref|NP_753006.1|	93.333	0	638
CTOTU46698	NODE_22_length_119105_cov_20.412365	gi|15420539|gb|AAK97382.1|AF360730_1	81.776	0	629
CTOTU46698	NODE_22_length_119105_cov_20.412365	gi|16764417|ref|NP_460032.1|	91.667	0	612
CTOTU46698	NODE_22_length_119105_cov_20.412365	gi|15800751|ref|NP_286765.1|	93.458	0	602
CTOTU46698	NODE_22_length_119105_cov_20.412365	gi|16764334|ref|NP_459949.1|	91.228	7.63E-163	505
CTOTU46698	NODE_22_length_119105_cov_20.412365	gi|161353606|ref|NP_459945.2|	96.721	2.64E-161	499
CTOTU46698	NODE_34_length_99730_cov_20.829095	gi|16766789|ref|NP_462404.1|	92.271	0	773
CTOTU46698	NODE_34_length_99730_cov_20.829095	gi|110807236|ref|YP_690756.1|	92.754	0	771
CTOTU46698	NODE_34_length_99730_cov_20.829095	gi|74313907|ref|YP_312326.1|	92.754	0	771
CTOTU46698	NODE_34_length_99730_cov_20.829095	gi|82545759|ref|YP_409706.1|	92.754	0	771
CTOTU46698	NODE_34_length_99730_cov_20.829095	gi|82778779|ref|YP_405128.1|	92.754	0	771
CTOTU46698	NODE_34_length_99730_cov_20.829095	gi|30065313|ref|NP_839484.1|	92.754	0	771
CTOTU46698	NODE_34_length_99730_cov_20.829095	gi|24114667|ref|NP_709177.1|	92.754	0	771
CTOTU46698	NODE_34_length_99730_cov_20.829095	gi|187732077|ref|YP_001882081.1|	92.512	0	769
CTOTU46698	NODE_34_length_99730_cov_20.829095	gi|267995764|gb|ACY90649.1|	91.848	0	679
CTOTU46698	NODE_34_length_99730_cov_20.829095	gi|16766772|ref|NP_462387.1|	87.868	1.37E-162	504
CTOTU46698	NODE_34_length_99730_cov_20.829095	gi|110807237|ref|YP_690757.1|	100	1.58E-156	484
CTOTU46698	NODE_34_length_99730_cov_20.829095	gi|187731609|ref|YP_001882082.1|	100	1.58E-156	484
CTOTU46698	NODE_34_length_99730_cov_20.829095	gi|74313908|ref|YP_312327.1|	100	1.58E-156	484
CTOTU46698	NODE_34_length_99730_cov_20.829095	gi|82545760|ref|YP_409707.1|	100	1.58E-156	484
CTOTU46698	NODE_34_length_99730_cov_20.829095	gi|82778778|ref|YP_405127.1|	100	1.58E-156	484
CTOTU46698	NODE_34_length_99730_cov_20.829095	gi|30065312|ref|NP_839483.1|	100	1.58E-156	484
CTOTU46698	NODE_34_length_99730_cov_20.829095	gi|56480330|ref|NP_709178.2|	100	1.58E-156	484
CTOTU46698	NODE_34_length_99730_cov_20.829095	gi|123444180|ref|YP_001008150.1|	99.582	5.23E-156	483
CTOTU46698	NODE_34_length_99730_cov_20.829095	gi|16766754|ref|NP_462369.1|	100	4.85E-140	436
CTOTU46698	NODE_34_length_99730_cov_20.829095	gi|45440035|ref|NP_991574.1|	99.048	4.62E-139	433
CTOTU46698	NODE_34_length_99730_cov_20.829095	gi|162420734|ref|YP_001608021.1|	99.048	4.62E-139	433
CTOTU46698	NODE_34_length_99730_cov_20.829095	gi|218927384|ref|YP_002345259.1|	99.048	4.62E-139	433
CTOTU46698	NODE_34_length_99730_cov_20.829095	gi|22127826|ref|NP_671249.1|	99.048	4.62E-139	433
CTOTU46698	NODE_34_length_99730_cov_20.829095	gi|16766742|ref|NP_462357.1|	85.542	2.86E-117	374
CTOTU46698	NODE_34_length_99730_cov_20.829095	gi|16766744|ref|NP_462359.1|	99.324	2.49E-90	293
CTOTU46698	NODE_36_length_97848_cov_20.608602	gi|16767593|ref|NP_463208.1|	93.538	0	643
CTOTU46698	NODE_39_length_94299_cov_20.137441	gi|205353438|ref|YP_002227239.1|	92.282	0	1732
CTOTU46698	NODE_39_length_94299_cov_20.137441	gi|16765599|ref|NP_461214.1|	96.301	0	1606
CTOTU46698	NODE_43_length_88171_cov_21.532786	gi|16767151|ref|NP_462766.1|	97.856	0	984
CTOTU46698	NODE_43_length_88171_cov_21.532786	gi|126209112|ref|YP_001054337.1|	84.99	0	857
CTOTU46698	NODE_43_length_88171_cov_21.532786	gi|165977084|ref|YP_001652677.1|	84.99	0	857
CTOTU46698	NODE_43_length_88171_cov_21.532786	gi|123444367|ref|YP_001008332.1|	88.328	1.07E-153	480
CTOTU46698	NODE_43_length_88171_cov_21.532786	gi|161486057|ref|NP_756506.2|	94.142	2.45E-150	467
CTOTU46698	NODE_43_length_88171_cov_21.532786	gi|228960701|ref|NP_462709.3|	93.431	2.53E-81	264
CTOTU46698	NODE_44_length_87949_cov_20.840353	gi|16766264|ref|NP_461879.1|	86.383	0	1585
CTOTU46698	NODE_44_length_87949_cov_20.840353	gi|45440165|ref|NP_991704.1|	83.914	0	1270
CTOTU46698	NODE_44_length_87949_cov_20.840353	gi|145600237|ref|YP_001164313.1|	83.914	0	1270
CTOTU46698	NODE_44_length_87949_cov_20.840353	gi|108810878|ref|YP_646645.1|	83.914	0	1270
CTOTU46698	NODE_44_length_87949_cov_20.840353	gi|108808868|ref|YP_652784.1|	83.914	0	1270
CTOTU46698	NODE_44_length_87949_cov_20.840353	gi|218930397|ref|YP_002348272.1|	83.914	0	1270
CTOTU46698	NODE_44_length_87949_cov_20.840353	gi|22124724|ref|NP_668147.1|	83.914	0	1270
CTOTU46698	NODE_44_length_87949_cov_20.840353	gi|162418825|ref|YP_001605545.1|	83.78	0	1269
CTOTU46698	NODE_46_length_85505_cov_19.935846	gi|16764498|ref|NP_460113.1|	85.185	1.20E-116	369
CTOTU46698	NODE_46_length_85505_cov_19.935846	gi|227082148|ref|YP_002810699.1|	80.328	8.11E-115	365
CTOTU46698	NODE_46_length_85505_cov_19.935846	gi|15642023|ref|NP_231655.1|	80.328	8.11E-115	365
CTOTU46698	NODE_46_length_85505_cov_19.935846	gi|147675453|ref|YP_001217548.1|	80.328	8.11E-115	365
CTOTU46698	NODE_46_length_85505_cov_19.935846	gi|16764496|ref|NP_460111.1|	81.884	7.63E-59	200
CTOTU46698	NODE_60_length_76594_cov_19.959942	gi|218553544|ref|YP_002386457.1|	84.932	0	591
CTOTU46698	NODE_60_length_76594_cov_19.959942	gi|26246978|ref|NP_753018.1|	82.105	0	589
CTOTU46698	NODE_60_length_76594_cov_19.959942	gi|218700524|ref|YP_002408153.1|	84.658	0	588
CTOTU46698	NODE_60_length_76594_cov_19.959942	gi|91210052|ref|YP_540038.1|	80.902	0	574
CTOTU46698	NODE_60_length_76594_cov_19.959942	gi|170681860|ref|YP_001744213.1|	84.123	0	573
CTOTU46698	NODE_60_length_76594_cov_19.959942	gi|117623167|ref|YP_852080.1|	83.425	0	572
CTOTU46698	NODE_60_length_76594_cov_19.959942	gi|209397392|ref|YP_002269625.1|	84.27	0	564
CTOTU46698	NODE_60_length_76594_cov_19.959942	gi|157159269|ref|YP_001462189.1|	84.9	0	564
CTOTU46698	NODE_60_length_76594_cov_19.959942	gi|238900215|ref|YP_002926011.1|	84.195	1.74E-177	549
CTOTU46698	NODE_60_length_76594_cov_19.959942	gi|260843206|ref|YP_003220984.1|	84.195	1.74E-177	549
CTOTU46698	NODE_60_length_76594_cov_19.959942	gi|260854249|ref|YP_003228140.1|	84.195	1.74E-177	549
CTOTU46698	NODE_60_length_76594_cov_19.959942	gi|260867129|ref|YP_003233531.1|	84.195	1.74E-177	549
CTOTU46698	NODE_60_length_76594_cov_19.959942	gi|254792157|ref|YP_003076994.1|	84.195	1.74E-177	549
CTOTU46698	NODE_60_length_76594_cov_19.959942	gi|254161071|ref|YP_003044179.1|	84.195	1.74E-177	549
CTOTU46698	NODE_60_length_76594_cov_19.959942	gi|218694432|ref|YP_002402099.1|	84.195	1.74E-177	549
CTOTU46698	NODE_60_length_76594_cov_19.959942	gi|170080615|ref|YP_001729935.1|	84.195	1.74E-177	549
CTOTU46698	NODE_60_length_76594_cov_19.959942	gi|16128924|ref|NP_415477.1|	84.195	1.74E-177	549
CTOTU46698	NODE_60_length_76594_cov_19.959942	gi|15800816|ref|NP_286832.1|	84.195	1.74E-177	549
CTOTU46698	NODE_60_length_76594_cov_19.959942	gi|157160478|ref|YP_001457796.1|	84.195	1.74E-177	549
CTOTU46698	NODE_60_length_76594_cov_19.959942	gi|215486075|ref|YP_002328506.1|	83.621	7.64E-177	547
CTOTU46698	NODE_60_length_76594_cov_19.959942	gi|218704380|ref|YP_002411899.1|	83.621	1.93E-176	546
CTOTU46698	NODE_60_length_76594_cov_19.959942	gi|218557855|ref|YP_002390768.1|	83.333	6.41E-176	545
CTOTU46698	NODE_60_length_76594_cov_19.959942	gi|218688793|ref|YP_002397005.1|	83.333	1.24E-175	544
CTOTU46698	NODE_60_length_76594_cov_19.959942	gi|16764428|ref|NP_460043.1|	88.667	1.09E-86	280
CTOTU46698	NODE_61_length_76211_cov_19.604982	gi|16764827|ref|NP_460442.1|	80.833	6.67E-54	185
CTOTU46698	NODE_65_length_73678_cov_20.098610	gi|15804072|ref|NP_290108.1|	92.757	0	764
CTOTU46698	NODE_74_length_67884_cov_19.588273	gi|16764228|ref|NP_459843.1|	88.172	0	634
CTOTU46698	NODE_75_length_67704_cov_21.482609	gi|45440889|ref|NP_992428.1|	80.488	7.79E-87	281
CTOTU46698	NODE_75_length_67704_cov_21.482609	gi|162421221|ref|YP_001605898.1|	80.488	7.79E-87	281
CTOTU46698	NODE_75_length_67704_cov_21.482609	gi|145599861|ref|YP_001163937.1|	80.488	7.79E-87	281
CTOTU46698	NODE_75_length_67704_cov_21.482609	gi|108813057|ref|YP_648824.1|	80.488	7.79E-87	281
CTOTU46698	NODE_75_length_67704_cov_21.482609	gi|108806576|ref|YP_650492.1|	80.488	7.79E-87	281
CTOTU46698	NODE_75_length_67704_cov_21.482609	gi|22126955|ref|NP_670378.1|	80.488	7.79E-87	281
CTOTU46698	NODE_75_length_67704_cov_21.482609	gi|218928269|ref|YP_002346144.1|	81.875	4.98E-86	278
CTOTU46698	NODE_75_length_67704_cov_21.482609	gi|16766107|ref|NP_461722.1|	88.235	1.73E-22	93.2
CTOTU46698	NODE_89_length_59437_cov_20.573120	gi|16763696|ref|NP_459311.1|	86.08	0	595
CTOTU46698	NODE_89_length_59437_cov_20.573120	gi|16763693|ref|NP_459308.1|	94.792	1.05E-119	376
CTOTU46698	NODE_89_length_59437_cov_20.573120	gi|16759305|ref|NP_454922.1|	94.792	1.05E-119	376
CTOTU46698	NODE_98_length_57037_cov_20.445720	gi|162420967|ref|YP_001607899.1|	83.516	0	920
CTOTU46698	NODE_98_length_57037_cov_20.445720	gi|218929759|ref|YP_002347634.1|	83.516	0	920
CTOTU46698	NODE_98_length_57037_cov_20.445720	gi|45442271|ref|NP_993810.1|	83.333	0	919
CTOTU46698	NODE_98_length_57037_cov_20.445720	gi|22125158|ref|NP_668581.1|	83.333	0	919
CTOTU46698	NODE_110_length_50547_cov_20.348055	gi|16766637|ref|NP_462252.1|	92.453	3.59E-131	410
CTOTU46698	NODE_112_length_50301_cov_20.398420	gi|16764006|ref|NP_459621.1|	95.652	1.16E-37	136
CTOTU46698	NODE_112_length_50301_cov_20.398420	gi|16765178|ref|NP_460793.1|	84.058	8.68E-32	119
CTOTU46698	NODE_112_length_50301_cov_20.398420	gi|15802236|ref|NP_288259.1|	84.058	8.68E-32	119
CTOTU46698	NODE_114_length_49701_cov_20.803328	gi|16765336|ref|NP_460951.1|	84.064	1.09E-142	445
CTOTU46698	NODE_114_length_49701_cov_20.803328	gi|16765285|ref|NP_460900.1|	91.284	3.13E-134	419
CTOTU46698	NODE_114_length_49701_cov_20.803328	gi|16765318|ref|NP_460933.1|	89.888	9.19E-36	131
CTOTU46698	NODE_116_length_49515_cov_19.362677	gi|15801455|ref|NP_287472.1|	93.745	0	2481
CTOTU46698	NODE_116_length_49515_cov_19.362677	gi|117623421|ref|YP_852334.1|	92.458	0	623
CTOTU46698	NODE_123_length_46690_cov_20.805361	gi|126207906|ref|YP_001053131.1|	81.579	0	703
CTOTU46698	NODE_123_length_46690_cov_20.805361	gi|165975881|ref|YP_001651474.1|	81.579	0	702
CTOTU46698	NODE_125_length_46391_cov_21.032782	gi|16761308|ref|NP_456925.1|	90.859	0	648
CTOTU46698	NODE_125_length_46391_cov_21.032782	gi|30063767|ref|NP_837938.1|	91.235	4.53E-156	483
CTOTU46698	NODE_125_length_46391_cov_21.032782	gi|24113718|ref|NP_708228.1|	91.235	4.53E-156	483
CTOTU46698	NODE_125_length_46391_cov_21.032782	gi|110806309|ref|YP_689829.1|	91.235	8.83E-156	482
CTOTU46698	NODE_125_length_46391_cov_21.032782	gi|74312862|ref|YP_311281.1|	91.235	8.83E-156	482
CTOTU46698	NODE_125_length_46391_cov_21.032782	gi|82544831|ref|YP_408778.1|	91.235	8.83E-156	482
CTOTU46698	NODE_125_length_46391_cov_21.032782	gi|82777761|ref|YP_404110.1|	91.235	8.83E-156	482
CTOTU46698	NODE_127_length_46093_cov_20.476954	gi|15804828|ref|NP_290869.1|	93.68	0	1362
CTOTU46698	NODE_142_length_39467_cov_20.731655	gi|218707178|ref|YP_002414697.1|	90.927	0	1008
CTOTU46698	NODE_142_length_39467_cov_20.731655	gi|238902633|ref|YP_002928429.1|	90.734	0	1007
CTOTU46698	NODE_142_length_39467_cov_20.731655	gi|260846337|ref|YP_003224115.1|	90.734	0	1007
CTOTU46698	NODE_142_length_39467_cov_20.731655	gi|260857652|ref|YP_003231543.1|	90.734	0	1007
CTOTU46698	NODE_142_length_39467_cov_20.731655	gi|254163468|ref|YP_003046576.1|	90.734	0	1007
CTOTU46698	NODE_142_length_39467_cov_20.731655	gi|218556099|ref|YP_002389012.1|	90.734	0	1007
CTOTU46698	NODE_142_length_39467_cov_20.731655	gi|218697257|ref|YP_002404924.1|	90.734	0	1007
CTOTU46698	NODE_142_length_39467_cov_20.731655	gi|170083053|ref|YP_001732373.1|	90.734	0	1007
CTOTU46698	NODE_142_length_39467_cov_20.731655	gi|16131416|ref|NP_418001.1|	90.734	0	1007
CTOTU46698	NODE_142_length_39467_cov_20.731655	gi|157163019|ref|YP_001460337.1|	90.734	0	1007
CTOTU46698	NODE_142_length_39467_cov_20.731655	gi|157159059|ref|YP_001465018.1|	90.734	0	1007
CTOTU46698	NODE_142_length_39467_cov_20.731655	gi|254795498|ref|YP_003080335.1|	90.734	0	1006
CTOTU46698	NODE_142_length_39467_cov_20.731655	gi|209396782|ref|YP_002273027.1|	90.734	0	1006
CTOTU46698	NODE_142_length_39467_cov_20.731655	gi|260870271|ref|YP_003236673.1|	90.541	0	1006
CTOTU46698	NODE_142_length_39467_cov_20.731655	gi|218560622|ref|YP_002393535.1|	90.541	0	1005
CTOTU46698	NODE_142_length_39467_cov_20.731655	gi|218691829|ref|YP_002400041.1|	90.541	0	1005
CTOTU46698	NODE_142_length_39467_cov_20.731655	gi|218702310|ref|YP_002409939.1|	90.541	0	1005
CTOTU46698	NODE_142_length_39467_cov_20.731655	gi|170679624|ref|YP_001745830.1|	90.541	0	1005
CTOTU46698	NODE_142_length_39467_cov_20.731655	gi|26250183|ref|NP_756223.1|	90.541	0	1005
CTOTU46698	NODE_142_length_39467_cov_20.731655	gi|91213056|ref|YP_543042.1|	90.541	0	1005
CTOTU46698	NODE_142_length_39467_cov_20.731655	gi|117625828|ref|YP_859151.1|	90.541	0	1005
CTOTU46698	NODE_142_length_39467_cov_20.731655	gi|15804087|ref|NP_290125.1|	90.541	0	1004
CTOTU46698	NODE_142_length_39467_cov_20.731655	gi|215488827|ref|YP_002331258.1|	90.347	0	1002
CTOTU46698	NODE_145_length_38315_cov_21.023680	gi|16763338|ref|NP_458955.1|	94.282	0	1212
CTOTU46698	NODE_146_length_37788_cov_21.067872	gi|227080265|ref|YP_002808816.1|	81.656	0	1053
CTOTU46698	NODE_146_length_37788_cov_21.067872	gi|15640060|ref|NP_229687.1|	81.656	0	1053
CTOTU46698	NODE_146_length_37788_cov_21.067872	gi|147675499|ref|YP_001218384.1|	81.656	0	1053
CTOTU46698	NODE_146_length_37788_cov_21.067872	gi|15804359|ref|NP_290399.1|	89.964	0	1004
CTOTU46698	NODE_146_length_37788_cov_21.067872	gi|26250530|ref|NP_756570.1|	88.8	0	711
CTOTU46698	NODE_146_length_37788_cov_21.067872	gi|16767200|ref|NP_462815.1|	88.533	0	703
CTOTU46698	NODE_146_length_37788_cov_21.067872	gi|30064921|ref|NP_839092.1|	88.556	0	560
CTOTU46698	NODE_146_length_37788_cov_21.067872	gi|24115078|ref|NP_709588.1|	88.556	0	560
CTOTU46698	NODE_146_length_37788_cov_21.067872	gi|16767191|ref|NP_462806.1|	95.413	1.52E-65	217
CTOTU46698	NODE_146_length_37788_cov_21.067872	gi|16767186|ref|NP_462801.1|	93.548	3.46E-53	181
CTOTU46698	NODE_159_length_34776_cov_21.227298	gi|190151264|ref|YP_001969789.1|	80.134	0	944
CTOTU46698	NODE_164_length_34287_cov_20.634494	gi|16767432|ref|NP_463047.1|	91.586	0	599
CTOTU46698	NODE_179_length_31163_cov_20.286357	gi|170682425|ref|YP_001746174.1|	85.185	1.18E-88	285
CTOTU46698	NODE_179_length_31163_cov_20.286357	gi|218560923|ref|YP_002393836.1|	84.568	2.53E-88	284
CTOTU46698	NODE_179_length_31163_cov_20.286357	gi|218692134|ref|YP_002400346.1|	84.568	2.53E-88	284
CTOTU46698	NODE_179_length_31163_cov_20.286357	gi|215489181|ref|YP_002331612.1|	84.568	2.53E-88	284
CTOTU46698	NODE_179_length_31163_cov_20.286357	gi|26250608|ref|NP_756648.1|	84.568	2.53E-88	284
CTOTU46698	NODE_179_length_31163_cov_20.286357	gi|91213389|ref|YP_543375.1|	84.568	2.53E-88	284
CTOTU46698	NODE_179_length_31163_cov_20.286357	gi|110644186|ref|YP_671916.1|	84.568	2.53E-88	284
CTOTU46698	NODE_179_length_31163_cov_20.286357	gi|117626120|ref|YP_859443.1|	84.568	2.53E-88	284
CTOTU46698	NODE_179_length_31163_cov_20.286357	gi|238902915|ref|YP_002928711.1|	84.568	2.93E-88	284
CTOTU46698	NODE_179_length_31163_cov_20.286357	gi|260846384|ref|YP_003224162.1|	84.568	2.93E-88	284
CTOTU46698	NODE_179_length_31163_cov_20.286357	gi|260857754|ref|YP_003231645.1|	84.568	2.93E-88	284
CTOTU46698	NODE_179_length_31163_cov_20.286357	gi|260870564|ref|YP_003236966.1|	84.568	2.93E-88	284
CTOTU46698	NODE_179_length_31163_cov_20.286357	gi|254795838|ref|YP_003080675.1|	84.568	2.93E-88	284
CTOTU46698	NODE_179_length_31163_cov_20.286357	gi|254163799|ref|YP_003046907.1|	84.568	2.93E-88	284
CTOTU46698	NODE_179_length_31163_cov_20.286357	gi|218556406|ref|YP_002389320.1|	84.568	2.93E-88	284
CTOTU46698	NODE_179_length_31163_cov_20.286357	gi|218697561|ref|YP_002405228.1|	84.568	2.93E-88	284
CTOTU46698	NODE_179_length_31163_cov_20.286357	gi|218701455|ref|YP_002409084.1|	84.568	2.93E-88	284
CTOTU46698	NODE_179_length_31163_cov_20.286357	gi|218707473|ref|YP_002414992.1|	84.568	2.93E-88	284
CTOTU46698	NODE_179_length_31163_cov_20.286357	gi|209396563|ref|YP_002273359.1|	84.568	2.93E-88	284
CTOTU46698	NODE_179_length_31163_cov_20.286357	gi|209921319|ref|YP_002295403.1|	84.568	2.93E-88	284
CTOTU46698	NODE_179_length_31163_cov_20.286357	gi|170083320|ref|YP_001732640.1|	84.568	2.93E-88	284
CTOTU46698	NODE_179_length_31163_cov_20.286357	gi|16131688|ref|NP_418284.1|	84.568	2.93E-88	284
CTOTU46698	NODE_179_length_31163_cov_20.286357	gi|15804432|ref|NP_290472.1|	84.568	2.93E-88	284
CTOTU46698	NODE_179_length_31163_cov_20.286357	gi|15834024|ref|NP_312797.1|	84.568	2.93E-88	284
CTOTU46698	NODE_179_length_31163_cov_20.286357	gi|157163316|ref|YP_001460634.1|	84.568	2.93E-88	284
CTOTU46698	NODE_179_length_31163_cov_20.286357	gi|157157494|ref|YP_001465326.1|	84.568	2.93E-88	284
CTOTU46698	NODE_182_length_30451_cov_19.913706	gi|344915383|ref|NP_710044.3|	90.128	0	1417
CTOTU46698	NODE_182_length_30451_cov_19.913706	gi|161949985|ref|YP_405788.2|	90	0	1412
CTOTU46698	NODE_182_length_30451_cov_19.913706	gi|110808097|ref|YP_691617.1|	90.39	0	1404
CTOTU46698	NODE_182_length_30451_cov_19.913706	gi|161986382|ref|YP_313083.2|	90.26	0	1402
CTOTU46698	NODE_182_length_30451_cov_19.913706	gi|161984790|ref|YP_410527.2|	90.13	0	1400
CTOTU46698	NODE_182_length_30451_cov_19.913706	gi|161486368|ref|NP_839722.2|	90.26	0	1400
CTOTU46698	NODE_221_length_25214_cov_20.887277	gi|581756|emb|CAA39304.1|	96.552	1.05E-11	60.5
CTOTU46698	NODE_254_length_22123_cov_19.934249	gi|190149299|ref|YP_001967824.1|	87.405	0	927
CTOTU46698	NODE_254_length_22123_cov_19.934249	gi|165975488|ref|YP_001651081.1|	87.214	0	926
CTOTU46698	NODE_254_length_22123_cov_19.934249	gi|126207518|ref|YP_001052743.1|	87.023	0	925
CTOTU46698	NODE_254_length_22123_cov_19.934249	gi|227082474|ref|YP_002811025.1|	83.898	5.98E-124	390
CTOTU46698	NODE_254_length_22123_cov_19.934249	gi|147674428|ref|YP_001217853.1|	83.898	5.98E-124	390
CTOTU46698	NODE_261_length_21731_cov_21.040506	gi|16763977|ref|NP_459592.1|	93.295	0	1197
CTOTU46698	NODE_261_length_21731_cov_21.040506	gi|16759559|ref|NP_455176.1|	93.153	0	1194
CTOTU46698	NODE_351_length_14847_cov_20.871147	gi|45439904|ref|NP_991443.1|	88.75	1.28E-28	123
CTOTU46698	NODE_351_length_14847_cov_20.871147	gi|162419160|ref|YP_001604684.1|	88.75	1.28E-28	123
CTOTU46698	NODE_351_length_14847_cov_20.871147	gi|218927259|ref|YP_002345134.1|	88.75	1.28E-28	123
CTOTU46698	NODE_351_length_14847_cov_20.871147	gi|22124023|ref|NP_667446.1|	88.75	1.28E-28	123
CTOTU46698	NODE_363_length_14006_cov_21.855638	gi|74314656|ref|YP_313075.1|	89.241	0	588
CTOTU46698	NODE_363_length_14006_cov_21.855638	gi|82546588|ref|YP_410535.1|	89.241	0	588
CTOTU46698	NODE_363_length_14006_cov_21.855638	gi|187734140|ref|YP_001882862.1|	88.924	0	587
CTOTU46698	NODE_363_length_14006_cov_21.855638	gi|30065543|ref|NP_839714.1|	88.924	0	587
CTOTU46698	NODE_363_length_14006_cov_21.855638	gi|24115526|ref|NP_710036.1|	88.924	0	587
CTOTU46698	NODE_363_length_14006_cov_21.855638	gi|82779447|ref|YP_405796.1|	88.924	0	586
CTOTU46698	NODE_363_length_14006_cov_21.855638	gi|110808089|ref|YP_691609.1|	89.369	0	561
CTOTU46698	NODE_363_length_14006_cov_21.855638	gi|110808090|ref|YP_691610.1|	96.078	1.13E-59	199
CTOTU46698	NODE_363_length_14006_cov_21.855638	gi|74314657|ref|YP_313076.1|	96.078	1.13E-59	199
CTOTU46698	NODE_363_length_14006_cov_21.855638	gi|82546587|ref|YP_410534.1|	96.078	1.13E-59	199
CTOTU46698	NODE_363_length_14006_cov_21.855638	gi|30065544|ref|NP_839715.1|	96.078	1.13E-59	199
CTOTU46698	NODE_363_length_14006_cov_21.855638	gi|24115527|ref|NP_710037.1|	96.078	1.13E-59	199
CTOTU46698	NODE_363_length_14006_cov_21.855638	gi|187732706|ref|YP_001882863.1|	95.098	5.55E-59	197
CTOTU46698	NODE_363_length_14006_cov_21.855638	gi|82779446|ref|YP_405795.1|	95.098	7.49E-59	196
CTOTU46698	NODE_363_length_14006_cov_21.855638	gi|186893784|ref|YP_001870896.1|	82.524	1.37E-48	167
CTOTU46698	NODE_363_length_14006_cov_21.855638	gi|170026014|ref|YP_001722519.1|	82.524	1.37E-48	167
CTOTU46698	NODE_363_length_14006_cov_21.855638	gi|153947063|ref|YP_001402607.1|	82.524	1.37E-48	167
CTOTU46698	NODE_363_length_14006_cov_21.855638	gi|51594777|ref|YP_068968.1|	82.524	1.37E-48	167
CTOTU46698	NODE_363_length_14006_cov_21.855638	gi|45440383|ref|NP_991922.1|	82.524	1.37E-48	167
CTOTU46698	NODE_363_length_14006_cov_21.855638	gi|218927576|ref|YP_002345451.1|	82.524	1.37E-48	167
CTOTU46698	NODE_363_length_14006_cov_21.855638	gi|22124544|ref|NP_667967.1|	82.524	1.37E-48	167
CTOTU46698	NODE_363_length_14006_cov_21.855638	gi|15640374|ref|NP_230001.1|	93.243	2.17E-41	146
CTOTU46698	NODE_363_length_14006_cov_21.855638	gi|15600137|ref|NP_253631.1|	80.247	1.78E-36	132
CTOTU46698	NODE_400_length_12373_cov_21.235671	gi|45439904|ref|NP_991443.1|	90.557	0	1208
CTOTU46698	NODE_400_length_12373_cov_21.235671	gi|162419160|ref|YP_001604684.1|	90.557	0	1208
CTOTU46698	NODE_400_length_12373_cov_21.235671	gi|218927259|ref|YP_002345134.1|	90.557	0	1208
CTOTU46698	NODE_400_length_12373_cov_21.235671	gi|22124023|ref|NP_667446.1|	90.557	0	1208
CTOTU46698	NODE_415_length_11764_cov_20.860193	gi|45442845|ref|NP_994384.1|	87.805	0	981
CTOTU46698	NODE_415_length_11764_cov_20.860193	gi|22124417|ref|NP_667840.1|	87.805	0	981
CTOTU46698	NODE_415_length_11764_cov_20.860193	gi|162419129|ref|YP_001605070.1|	88.091	0	978
CTOTU46698	NODE_415_length_11764_cov_20.860193	gi|145600973|ref|YP_001165049.1|	88.091	0	978
CTOTU46698	NODE_415_length_11764_cov_20.860193	gi|108810403|ref|YP_646170.1|	88.091	0	978
CTOTU46698	NODE_415_length_11764_cov_20.860193	gi|108809592|ref|YP_653508.1|	88.091	0	978
CTOTU46698	NODE_415_length_11764_cov_20.860193	gi|218930733|ref|YP_002348608.1|	88.091	0	978
CTOTU46698	NODE_415_length_11764_cov_20.860193	gi|16767429|ref|NP_463044.1|	95.105	0	839
CTOTU46698	NODE_415_length_11764_cov_20.860193	gi|165975568|ref|YP_001651161.1|	82.203	0	618
CTOTU46698	NODE_415_length_11764_cov_20.860193	gi|190149381|ref|YP_001967906.1|	81.921	0	616
CTOTU46698	NODE_415_length_11764_cov_20.860193	gi|126207600|ref|YP_001052825.1|	81.921	0	616
CTOTU46698	NODE_415_length_11764_cov_20.860193	gi|16767423|ref|NP_463038.1|	87.245	2.94E-116	364
CTOTU46698	NODE_428_length_11170_cov_18.759964	gi|16765976|ref|NP_461591.1|	94.632	0	1544
CTOTU46698	NODE_443_length_10722_cov_21.052217	gi|15803817|ref|NP_289851.1|	97.598	0	909
CTOTU46698	NODE_473_length_9789_cov_19.922745	gi|218927655|ref|YP_002345530.1|	92.827	2.40E-148	458
CTOTU46698	NODE_473_length_9789_cov_19.922745	gi|165975506|ref|YP_001651099.1|	80.591	5.12E-126	394
CTOTU46698	NODE_473_length_9789_cov_19.922745	gi|126207536|ref|YP_001052761.1|	80.591	5.12E-126	394
CTOTU46698	NODE_954_length_4999_cov_19.202670	gi|45440432|ref|NP_991971.1|	85.443	3.12E-79	256
CTOTU46698	NODE_954_length_4999_cov_19.202670	gi|162421747|ref|YP_001608277.1|	85.443	3.12E-79	256
CTOTU46698	NODE_954_length_4999_cov_19.202670	gi|145600801|ref|YP_001164877.1|	85.443	3.12E-79	256
CTOTU46698	NODE_954_length_4999_cov_19.202670	gi|108813409|ref|YP_649176.1|	85.443	3.12E-79	256
CTOTU46698	NODE_954_length_4999_cov_19.202670	gi|108806053|ref|YP_649969.1|	85.443	3.12E-79	256
CTOTU46698	NODE_954_length_4999_cov_19.202670	gi|218930519|ref|YP_002348394.1|	85.443	3.12E-79	256
CTOTU46698	NODE_954_length_4999_cov_19.202670	gi|22124593|ref|NP_668016.1|	85.443	3.12E-79	256
CTOTU46699	NODE_169_length_33177_cov_8.711370	gi|116050967|ref|YP_790208.1|	85.024	0	687
CTOTU46699	NODE_193_length_28776_cov_11.936736	gi|116054141|ref|YP_788584.1|	81.818	5.41E-90	290
CTOTU46699	NODE_193_length_28776_cov_11.936736	gi|15595607|ref|NP_249101.1|	81.818	5.41E-90	290
CTOTU46699	NODE_266_length_21257_cov_9.590935	gi|15598958|ref|NP_252452.1|	86.21	0	2234
CTOTU46699	NODE_296_length_18292_cov_12.818336	gi|15597219|ref|NP_250713.1|	92.086	1.24E-174	536
CTOTU46699	NODE_306_length_17605_cov_11.844387	gi|15599310|ref|NP_252804.1|	82.675	0	771
CTOTU46699	NODE_316_length_16927_cov_11.876897	gi|15600505|ref|NP_253999.1|	83.099	0	768
CTOTU46699	NODE_337_length_15538_cov_8.561002	gi|15598369|ref|NP_251863.1|	80.081	4.47E-113	358
CTOTU46699	NODE_369_length_13776_cov_9.526857	gi|187731505|ref|YP_001881298.1|	81.618	3.88E-68	239
CTOTU46699	NODE_369_length_13776_cov_9.526857	gi|82544956|ref|YP_408903.1|	81.618	7.33E-68	238
CTOTU46699	NODE_369_length_13776_cov_9.526857	gi|110806438|ref|YP_689958.1|	81.618	8.38E-68	238
CTOTU46699	NODE_369_length_13776_cov_9.526857	gi|30063899|ref|NP_838070.1|	81.618	8.38E-68	238
CTOTU46699	NODE_369_length_13776_cov_9.526857	gi|24113836|ref|NP_708346.1|	81.618	8.38E-68	238
CTOTU46699	NODE_369_length_13776_cov_9.526857	gi|218929930|ref|YP_002347805.1|	80.147	1.77E-67	237
CTOTU46699	NODE_369_length_13776_cov_9.526857	gi|82777892|ref|YP_404241.1|	80.882	3.82E-67	236
CTOTU46699	NODE_369_length_13776_cov_9.526857	gi|74313033|ref|YP_311452.1|	80.882	1.01E-66	235
CTOTU46699	NODE_369_length_13776_cov_9.526857	gi|190149906|ref|YP_001968431.1|	80	2.90E-66	233
CTOTU46699	NODE_369_length_13776_cov_9.526857	gi|165976006|ref|YP_001651599.1|	80	3.71E-66	233
CTOTU46699	NODE_369_length_13776_cov_9.526857	gi|126208074|ref|YP_001053299.1|	80	4.53E-66	233
CTOTU46699	NODE_379_length_13136_cov_8.315649	gi|15596793|ref|NP_250287.1|	92.744	0	1173
CTOTU46699	NODE_385_length_12927_cov_10.525249	gi|15597123|ref|NP_250617.1|	83.136	0	1214
CTOTU46699	NODE_403_length_12299_cov_8.463411	gi|15598072|ref|NP_251566.1|	83.568	4.59E-97	311
CTOTU46699	NODE_407_length_12172_cov_8.229925	gi|116050573|ref|YP_790608.1|	87.065	3.91E-116	365
CTOTU46699	NODE_425_length_11304_cov_9.237532	gi|15600048|ref|NP_253542.1|	92.342	4.47E-117	377
CTOTU46699	NODE_437_length_10899_cov_8.693471	gi|15596131|ref|NP_249625.1|	85.657	0	1314
CTOTU46699	NODE_497_length_9141_cov_12.005063	gi|15600324|ref|NP_253818.1|	85.38	0	813
CTOTU46699	NODE_522_length_8598_cov_11.241250	gi|15599760|ref|NP_253254.1|	83.721	4.44E-70	230
CTOTU46699	NODE_549_length_8205_cov_10.861472	gi|15600137|ref|NP_253631.1|	90.361	4.59E-42	147
CTOTU46699	NODE_549_length_8205_cov_10.861472	gi|187732706|ref|YP_001882863.1|	91.176	2.90E-36	131
CTOTU46699	NODE_549_length_8205_cov_10.861472	gi|110808090|ref|YP_691610.1|	91.176	3.73E-36	131
CTOTU46699	NODE_549_length_8205_cov_10.861472	gi|74314657|ref|YP_313076.1|	91.176	3.73E-36	131
CTOTU46699	NODE_549_length_8205_cov_10.861472	gi|82546587|ref|YP_410534.1|	91.176	3.73E-36	131
CTOTU46699	NODE_549_length_8205_cov_10.861472	gi|30065544|ref|NP_839715.1|	91.176	3.73E-36	131
CTOTU46699	NODE_549_length_8205_cov_10.861472	gi|24115527|ref|NP_710037.1|	91.176	3.73E-36	131
CTOTU46699	NODE_549_length_8205_cov_10.861472	gi|82779446|ref|YP_405795.1|	91.176	5.61E-36	130
CTOTU46699	NODE_549_length_8205_cov_10.861472	gi|186893784|ref|YP_001870896.1|	89.706	1.66E-35	129
CTOTU46699	NODE_549_length_8205_cov_10.861472	gi|170026014|ref|YP_001722519.1|	89.706	1.66E-35	129
CTOTU46699	NODE_549_length_8205_cov_10.861472	gi|153947063|ref|YP_001402607.1|	89.706	1.66E-35	129
CTOTU46699	NODE_549_length_8205_cov_10.861472	gi|51594777|ref|YP_068968.1|	89.706	1.66E-35	129
CTOTU46699	NODE_549_length_8205_cov_10.861472	gi|45440383|ref|NP_991922.1|	89.706	1.66E-35	129
CTOTU46699	NODE_549_length_8205_cov_10.861472	gi|218927576|ref|YP_002345451.1|	89.706	1.66E-35	129
CTOTU46699	NODE_549_length_8205_cov_10.861472	gi|22124544|ref|NP_667967.1|	89.706	1.66E-35	129
CTOTU46699	NODE_558_length_8040_cov_9.474014	gi|15598194|ref|NP_251688.1|	82.836	0	704
CTOTU46699	NODE_627_length_7123_cov_10.372100	gi|15599958|ref|NP_253452.1|	90.977	1.04E-76	248
CTOTU46699	NODE_703_length_6496_cov_9.538426	gi|117623421|ref|YP_852334.1|	84.694	2.10E-49	178
CTOTU46699	NODE_1062_length_4619_cov_9.888694	gi|15598930|ref|NP_252424.1|	92.111	0	901
CTOTU46699	NODE_1066_length_4602_cov_10.978667	gi|554753023|ref|NP_254009.2|	86.247	0	753
CTOTU46699	NODE_1172_length_4305_cov_9.631765	gi|15598197|ref|NP_251691.1|	90.693	0	843
CTOTU46699	NODE_2153_length_2568_cov_13.833665	gi|15600047|ref|NP_253541.1|	86.819	0	627
CTOTU46699	NODE_2260_length_2449_cov_12.075606	gi|15595749|ref|NP_249243.1|	91.429	3.35E-13	69.7
CTOTU46699	NODE_2575_length_2156_cov_10.267492	gi|15598482|ref|NP_251976.1|	80.435	5.19E-164	474
CTOTU46699	NODE_2608_length_2129_cov_12.243491	gi|15595749|ref|NP_249243.1|	86.339	0	601
CTOTU46699	NODE_3254_length_1681_cov_10.791513	gi|15600454|ref|NP_253948.1|	87.5	4.94E-154	439
CTOTU46701	NODE_4_length_448586_cov_9.522867	gi|187732706|ref|YP_001882863.1|	89.706	1.71E-34	131
CTOTU46701	NODE_4_length_448586_cov_9.522867	gi|110808090|ref|YP_691610.1|	82.051	1.92E-34	131
CTOTU46701	NODE_4_length_448586_cov_9.522867	gi|74314657|ref|YP_313076.1|	82.051	1.92E-34	131
CTOTU46701	NODE_4_length_448586_cov_9.522867	gi|82546587|ref|YP_410534.1|	82.051	1.92E-34	131
CTOTU46701	NODE_4_length_448586_cov_9.522867	gi|30065544|ref|NP_839715.1|	82.051	1.92E-34	131
CTOTU46701	NODE_4_length_448586_cov_9.522867	gi|24115527|ref|NP_710037.1|	82.051	1.92E-34	131
CTOTU46701	NODE_4_length_448586_cov_9.522867	gi|82779446|ref|YP_405795.1|	89.706	2.77E-34	130
CTOTU46701	NODE_4_length_448586_cov_9.522867	gi|15640374|ref|NP_230001.1|	88.235	5.09E-34	129
CTOTU46701	NODE_4_length_448586_cov_9.522867	gi|186893784|ref|YP_001870896.1|	88.235	6.75E-34	129
CTOTU46701	NODE_4_length_448586_cov_9.522867	gi|170026014|ref|YP_001722519.1|	88.235	6.75E-34	129
CTOTU46701	NODE_4_length_448586_cov_9.522867	gi|153947063|ref|YP_001402607.1|	88.235	6.75E-34	129
CTOTU46701	NODE_4_length_448586_cov_9.522867	gi|51594777|ref|YP_068968.1|	88.235	6.75E-34	129
CTOTU46701	NODE_4_length_448586_cov_9.522867	gi|45440383|ref|NP_991922.1|	88.235	6.75E-34	129
CTOTU46701	NODE_4_length_448586_cov_9.522867	gi|218927576|ref|YP_002345451.1|	88.235	6.75E-34	129
CTOTU46701	NODE_4_length_448586_cov_9.522867	gi|22124544|ref|NP_667967.1|	88.235	6.75E-34	129
CTOTU46701	NODE_4_length_448586_cov_9.522867	gi|15600137|ref|NP_253631.1|	82.192	2.44E-33	127
CTOTU46701	NODE_4_length_448586_cov_9.522867	gi|15676646|ref|NP_273790.1|	82.353	2.86E-30	119
CTOTU46701	NODE_5_length_401974_cov_9.717689	gi|15676067|ref|NP_273197.1|	80.711	0	600
CTOTU46701	NODE_5_length_401974_cov_9.717689	gi|15676067|ref|NP_273197.1|	80.711	0	600
CTOTU46701	NODE_22_length_225386_cov_9.052629	gi|15596793|ref|NP_250287.1|	80.253	0	1026
CTOTU46703	NODE_1_length_788221_cov_16.006181	gi|15598958|ref|NP_252452.1|	84.284	0	2221
CTOTU46703	NODE_1_length_788221_cov_16.006181	gi|15598930|ref|NP_252424.1|	92.751	0	910
CTOTU46703	NODE_1_length_788221_cov_16.006181	gi|15595959|ref|NP_249453.1|	91.71	3.31E-116	369
CTOTU46703	NODE_1_length_788221_cov_16.006181	gi|15599760|ref|NP_253254.1|	84.211	4.67E-71	238
CTOTU46703	NODE_2_length_563388_cov_17.743519	gi|554753023|ref|NP_254009.2|	85.043	0	816
CTOTU46703	NODE_2_length_563388_cov_17.743519	gi|15600630|ref|NP_254124.1|	80.065	1.63E-138	438
CTOTU46703	NODE_2_length_563388_cov_17.743519	gi|15600454|ref|NP_253948.1|	86.694	3.11E-138	434
CTOTU46703	NODE_3_length_477638_cov_16.234640	gi|15597123|ref|NP_250617.1|	81.545	0	1237
CTOTU46703	NODE_3_length_477638_cov_16.234640	gi|15598197|ref|NP_251691.1|	90.909	0	846
CTOTU46703	NODE_3_length_477638_cov_16.234640	gi|15598194|ref|NP_251688.1|	82.587	0	704
CTOTU46703	NODE_3_length_477638_cov_16.234640	gi|116050967|ref|YP_790208.1|	84.783	0	679
CTOTU46703	NODE_3_length_477638_cov_16.234640	gi|15598072|ref|NP_251566.1|	83.173	8.67E-93	303
CTOTU46703	NODE_8_length_380518_cov_15.148106	gi|15596793|ref|NP_250287.1|	91.442	0	1192
CTOTU46703	NODE_10_length_361176_cov_17.739697	gi|15600137|ref|NP_253631.1|	96	1.90E-39	144
CTOTU46703	NODE_10_length_361176_cov_17.739697	gi|187732706|ref|YP_001882863.1|	91.176	1.30E-34	131
CTOTU46703	NODE_10_length_361176_cov_17.739697	gi|110808090|ref|YP_691610.1|	91.176	1.67E-34	131
CTOTU46703	NODE_10_length_361176_cov_17.739697	gi|74314657|ref|YP_313076.1|	91.176	1.67E-34	131
CTOTU46703	NODE_10_length_361176_cov_17.739697	gi|82546587|ref|YP_410534.1|	91.176	1.67E-34	131
CTOTU46703	NODE_10_length_361176_cov_17.739697	gi|30065544|ref|NP_839715.1|	91.176	1.67E-34	131
CTOTU46703	NODE_10_length_361176_cov_17.739697	gi|24115527|ref|NP_710037.1|	91.176	1.67E-34	131
CTOTU46703	NODE_10_length_361176_cov_17.739697	gi|82779446|ref|YP_405795.1|	91.176	2.51E-34	130
CTOTU46703	NODE_10_length_361176_cov_17.739697	gi|186893784|ref|YP_001870896.1|	89.706	7.42E-34	129
CTOTU46703	NODE_10_length_361176_cov_17.739697	gi|170026014|ref|YP_001722519.1|	89.706	7.42E-34	129
CTOTU46703	NODE_10_length_361176_cov_17.739697	gi|153947063|ref|YP_001402607.1|	89.706	7.42E-34	129
CTOTU46703	NODE_10_length_361176_cov_17.739697	gi|51594777|ref|YP_068968.1|	89.706	7.42E-34	129
CTOTU46703	NODE_10_length_361176_cov_17.739697	gi|45440383|ref|NP_991922.1|	89.706	7.42E-34	129
CTOTU46703	NODE_10_length_361176_cov_17.739697	gi|218927576|ref|YP_002345451.1|	89.706	7.42E-34	129
CTOTU46703	NODE_10_length_361176_cov_17.739697	gi|22124544|ref|NP_667967.1|	89.706	7.42E-34	129
CTOTU46703	NODE_13_length_302721_cov_18.987257	gi|15599310|ref|NP_252804.1|	82.018	0	772
CTOTU46703	NODE_13_length_302721_cov_18.987257	gi|15600505|ref|NP_253999.1|	82.696	0	761
CTOTU46703	NODE_19_length_247534_cov_17.017040	gi|15600047|ref|NP_253541.1|	88.598	0	962
CTOTU46703	NODE_19_length_247534_cov_17.017040	gi|15600048|ref|NP_253542.1|	90.93	0	745
CTOTU46703	NODE_19_length_247534_cov_17.017040	gi|15599958|ref|NP_253452.1|	89.474	4.39E-74	245
CTOTU46703	NODE_25_length_192263_cov_18.392008	gi|15600324|ref|NP_253818.1|	84.405	0	806
CTOTU46703	NODE_25_length_192263_cov_18.392008	gi|15595749|ref|NP_249243.1|	85.974	0	607
CTOTU46703	NODE_25_length_192263_cov_18.392008	gi|116054141|ref|YP_788584.1|	80.791	3.96E-94	304
CTOTU46703	NODE_25_length_192263_cov_18.392008	gi|15595607|ref|NP_249101.1|	80.791	3.96E-94	304
CTOTU46703	NODE_25_length_192263_cov_18.392008	gi|218767551|ref|YP_002342063.1|	86.207	1.96E-42	162
CTOTU46703	NODE_25_length_192263_cov_18.392008	gi|121634217|ref|YP_974462.1|	86.207	1.96E-42	162
CTOTU46703	NODE_25_length_192263_cov_18.392008	gi|161869346|ref|YP_001598513.1|	86.207	4.31E-42	161
CTOTU46703	NODE_51_length_87602_cov_15.437262	gi|15596131|ref|NP_249625.1|	85.984	0	1312
CTOTU46703	NODE_72_length_61716_cov_18.215014	gi|15597219|ref|NP_250713.1|	91.367	2.44E-173	534
CTOTU46703	NODE_72_length_61716_cov_18.215014	gi|116050573|ref|YP_790608.1|	87.065	2.03E-115	365
CTOTU46703	NODE_128_length_37485_cov_15.866551	gi|16765599|ref|NP_461214.1|	84	1.13E-31	135
CTOTU46703	NODE_268_length_14471_cov_15.250000	gi|15598369|ref|NP_251863.1|	80.081	2.80E-109	347
CTOTU46708	NODE_1_length_784845_cov_35.497116	gi|187733570|ref|YP_001880897.1|	87.822	0	677
CTOTU46708	NODE_1_length_784845_cov_35.497116	gi|74311464|ref|YP_309883.1|	87.822	0	677
CTOTU46708	NODE_1_length_784845_cov_35.497116	gi|82544646|ref|YP_408593.1|	87.822	0	677
CTOTU46708	NODE_1_length_784845_cov_35.497116	gi|110804915|ref|YP_688435.1|	87.354	0	674
CTOTU46708	NODE_1_length_784845_cov_35.497116	gi|30062442|ref|NP_836613.1|	87.354	0	674
CTOTU46708	NODE_1_length_784845_cov_35.497116	gi|24112316|ref|NP_706826.1|	87.354	0	674
CTOTU46708	NODE_1_length_784845_cov_35.497116	gi|82777572|ref|YP_403921.1|	87.736	0	671
CTOTU46708	NODE_1_length_784845_cov_35.497116	gi|26246966|ref|NP_753006.1|	93.043	0	666
CTOTU46708	NODE_1_length_784845_cov_35.497116	gi|16764228|ref|NP_459843.1|	88.177	0	642
CTOTU46708	NODE_1_length_784845_cov_35.497116	gi|16764417|ref|NP_460032.1|	90.774	0	635
CTOTU46708	NODE_1_length_784845_cov_35.497116	gi|123441850|ref|YP_001005833.1|	82.009	0	634
CTOTU46708	NODE_1_length_784845_cov_35.497116	gi|15420539|gb|AAK97382.1|AF360730_1	81.308	0	624
CTOTU46708	NODE_1_length_784845_cov_35.497116	gi|218553544|ref|YP_002386457.1|	88.283	0	597
CTOTU46708	NODE_1_length_784845_cov_35.497116	gi|218700524|ref|YP_002408153.1|	87.738	0	595
CTOTU46708	NODE_1_length_784845_cov_35.497116	gi|15800751|ref|NP_286765.1|	93.458	0	594
CTOTU46708	NODE_1_length_784845_cov_35.497116	gi|91210052|ref|YP_540038.1|	88.154	0	590
CTOTU46708	NODE_1_length_784845_cov_35.497116	gi|117623167|ref|YP_852080.1|	88.154	0	590
CTOTU46708	NODE_1_length_784845_cov_35.497116	gi|26246978|ref|NP_753018.1|	87.738	0	589
CTOTU46708	NODE_1_length_784845_cov_35.497116	gi|170681860|ref|YP_001744213.1|	87.535	0	581
CTOTU46708	NODE_1_length_784845_cov_35.497116	gi|209397392|ref|YP_002269625.1|	88.515	0	580
CTOTU46708	NODE_1_length_784845_cov_35.497116	gi|157159269|ref|YP_001462189.1|	88.669	0	572
CTOTU46708	NODE_1_length_784845_cov_35.497116	gi|218704380|ref|YP_002411899.1|	88.825	0	566
CTOTU46708	NODE_1_length_784845_cov_35.497116	gi|238900215|ref|YP_002926011.1|	88.539	0	565
CTOTU46708	NODE_1_length_784845_cov_35.497116	gi|260843206|ref|YP_003220984.1|	88.539	0	565
CTOTU46708	NODE_1_length_784845_cov_35.497116	gi|260854249|ref|YP_003228140.1|	88.539	0	565
CTOTU46708	NODE_1_length_784845_cov_35.497116	gi|260867129|ref|YP_003233531.1|	88.539	0	565
CTOTU46708	NODE_1_length_784845_cov_35.497116	gi|254792157|ref|YP_003076994.1|	88.539	0	565
CTOTU46708	NODE_1_length_784845_cov_35.497116	gi|254161071|ref|YP_003044179.1|	88.539	0	565
CTOTU46708	NODE_1_length_784845_cov_35.497116	gi|218694432|ref|YP_002402099.1|	88.539	0	565
CTOTU46708	NODE_1_length_784845_cov_35.497116	gi|170080615|ref|YP_001729935.1|	88.539	0	565
CTOTU46708	NODE_1_length_784845_cov_35.497116	gi|16128924|ref|NP_415477.1|	88.539	0	565
CTOTU46708	NODE_1_length_784845_cov_35.497116	gi|15800816|ref|NP_286832.1|	88.539	0	565
CTOTU46708	NODE_1_length_784845_cov_35.497116	gi|157160478|ref|YP_001457796.1|	88.539	0	565
CTOTU46708	NODE_1_length_784845_cov_35.497116	gi|218557855|ref|YP_002390768.1|	88.539	0	565
CTOTU46708	NODE_1_length_784845_cov_35.497116	gi|215486075|ref|YP_002328506.1|	88.825	1.01E-180	561
CTOTU46708	NODE_1_length_784845_cov_35.497116	gi|218688793|ref|YP_002397005.1|	88.539	1.45E-179	558
CTOTU46708	NODE_1_length_784845_cov_35.497116	gi|16764334|ref|NP_459949.1|	92.632	3.84E-166	517
CTOTU46708	NODE_1_length_784845_cov_35.497116	gi|161353606|ref|NP_459945.2|	96.311	1.52E-159	497
CTOTU46708	NODE_1_length_784845_cov_35.497116	gi|15802133|ref|NP_288155.1|	81.746	4.47E-139	437
CTOTU46708	NODE_1_length_784845_cov_35.497116	gi|110805158|ref|YP_688678.1|	91.892	1.65E-134	423
CTOTU46708	NODE_1_length_784845_cov_35.497116	gi|187730593|ref|YP_001879938.1|	91.892	1.65E-134	423
CTOTU46708	NODE_1_length_784845_cov_35.497116	gi|74311689|ref|YP_310108.1|	91.892	1.65E-134	423
CTOTU46708	NODE_1_length_784845_cov_35.497116	gi|82544383|ref|YP_408330.1|	91.892	1.65E-134	423
CTOTU46708	NODE_1_length_784845_cov_35.497116	gi|82777259|ref|YP_403608.1|	91.892	1.65E-134	423
CTOTU46708	NODE_1_length_784845_cov_35.497116	gi|30062677|ref|NP_836848.1|	91.892	1.65E-134	423
CTOTU46708	NODE_1_length_784845_cov_35.497116	gi|24112549|ref|NP_707059.1|	91.892	1.65E-134	423
CTOTU46708	NODE_1_length_784845_cov_35.497116	gi|51596756|ref|YP_070947.1|	81.532	9.48E-121	384
CTOTU46708	NODE_1_length_784845_cov_35.497116	gi|45441575|ref|NP_993114.1|	81.532	9.48E-121	384
CTOTU46708	NODE_1_length_784845_cov_35.497116	gi|162418657|ref|YP_001607237.1|	81.532	9.48E-121	384
CTOTU46708	NODE_1_length_784845_cov_35.497116	gi|218928770|ref|YP_002346645.1|	81.081	5.67E-120	382
CTOTU46708	NODE_1_length_784845_cov_35.497116	gi|22125688|ref|NP_669111.1|	81.081	5.67E-120	382
CTOTU46708	NODE_1_length_784845_cov_35.497116	gi|227082148|ref|YP_002810699.1|	80.328	1.59E-115	370
CTOTU46708	NODE_1_length_784845_cov_35.497116	gi|15642023|ref|NP_231655.1|	80.328	1.59E-115	370
CTOTU46708	NODE_1_length_784845_cov_35.497116	gi|147675453|ref|YP_001217548.1|	80.328	1.59E-115	370
CTOTU46708	NODE_1_length_784845_cov_35.497116	gi|16764428|ref|NP_460043.1|	89.933	1.14E-85	280
CTOTU46708	NODE_1_length_784845_cov_35.497116	gi|16764694|ref|NP_460309.1|	83.117	7.14E-79	261
CTOTU46708	NODE_1_length_784845_cov_35.497116	gi|161353603|ref|NP_460407.2|	86.111	6.73E-76	252
CTOTU46708	NODE_1_length_784845_cov_35.497116	gi|162419719|ref|YP_001606992.1|	91.358	4.29E-40	147
CTOTU46708	NODE_1_length_784845_cov_35.497116	gi|323129647|gb|ADX17077.1|	96.154	9.37E-40	146
CTOTU46708	NODE_1_length_784845_cov_35.497116	gi|161511370|ref|NP_993512.2|	92.308	8.91E-39	143
CTOTU46708	NODE_1_length_784845_cov_35.497116	gi|218929485|ref|YP_002347360.1|	92.308	8.91E-39	143
CTOTU46708	NODE_1_length_784845_cov_35.497116	gi|267993263|gb|ACY88148.1|	83.544	2.15E-32	125
CTOTU46708	NODE_2_length_465980_cov_40.995066	gi|117625164|ref|YP_854152.1|	92.727	0	1293
CTOTU46708	NODE_2_length_465980_cov_40.995066	gi|15803477|ref|NP_289510.1|	95.975	0	1254
CTOTU46708	NODE_2_length_465980_cov_40.995066	gi|15803448|ref|NP_289481.1|	89.681	0	733
CTOTU46708	NODE_2_length_465980_cov_40.995066	gi|126207906|ref|YP_001053131.1|	80.137	0	721
CTOTU46708	NODE_2_length_465980_cov_40.995066	gi|165975881|ref|YP_001651474.1|	80.137	0	721
CTOTU46708	NODE_2_length_465980_cov_40.995066	gi|15803363|ref|NP_289396.1|	91.727	5.62E-176	544
CTOTU46708	NODE_2_length_465980_cov_40.995066	gi|16766320|ref|NP_461935.1|	84.892	1.17E-164	511
CTOTU46708	NODE_2_length_465980_cov_40.995066	gi|16766637|ref|NP_462252.1|	92.453	1.34E-129	408
CTOTU46708	NODE_2_length_465980_cov_40.995066	gi|45440432|ref|NP_991971.1|	84.076	6.57E-84	275
CTOTU46708	NODE_2_length_465980_cov_40.995066	gi|162421747|ref|YP_001608277.1|	84.076	6.57E-84	275
CTOTU46708	NODE_2_length_465980_cov_40.995066	gi|145600801|ref|YP_001164877.1|	84.076	6.57E-84	275
CTOTU46708	NODE_2_length_465980_cov_40.995066	gi|108813409|ref|YP_649176.1|	84.076	6.57E-84	275
CTOTU46708	NODE_2_length_465980_cov_40.995066	gi|108806053|ref|YP_649969.1|	84.076	6.57E-84	275
CTOTU46708	NODE_2_length_465980_cov_40.995066	gi|218930519|ref|YP_002348394.1|	84.076	6.57E-84	275
CTOTU46708	NODE_2_length_465980_cov_40.995066	gi|22124593|ref|NP_668016.1|	84.076	6.57E-84	275
CTOTU46708	NODE_3_length_456106_cov_43.334213	gi|45439904|ref|NP_991443.1|	90.922	0	1294
CTOTU46708	NODE_3_length_456106_cov_43.334213	gi|162419160|ref|YP_001604684.1|	90.922	0	1294
CTOTU46708	NODE_3_length_456106_cov_43.334213	gi|218927259|ref|YP_002345134.1|	90.922	0	1294
CTOTU46708	NODE_3_length_456106_cov_43.334213	gi|22124023|ref|NP_667446.1|	90.922	0	1294
CTOTU46708	NODE_3_length_456106_cov_43.334213	gi|218560622|ref|YP_002393535.1|	91.12	0	1010
CTOTU46708	NODE_3_length_456106_cov_43.334213	gi|218691829|ref|YP_002400041.1|	91.12	0	1010
CTOTU46708	NODE_3_length_456106_cov_43.334213	gi|218702310|ref|YP_002409939.1|	91.12	0	1010
CTOTU46708	NODE_3_length_456106_cov_43.334213	gi|170679624|ref|YP_001745830.1|	91.12	0	1010
CTOTU46708	NODE_3_length_456106_cov_43.334213	gi|26250183|ref|NP_756223.1|	91.12	0	1010
CTOTU46708	NODE_3_length_456106_cov_43.334213	gi|91213056|ref|YP_543042.1|	91.12	0	1010
CTOTU46708	NODE_3_length_456106_cov_43.334213	gi|117625828|ref|YP_859151.1|	91.12	0	1010
CTOTU46708	NODE_3_length_456106_cov_43.334213	gi|218707178|ref|YP_002414697.1|	91.12	0	1009
CTOTU46708	NODE_3_length_456106_cov_43.334213	gi|238902633|ref|YP_002928429.1|	90.927	0	1008
CTOTU46708	NODE_3_length_456106_cov_43.334213	gi|260846337|ref|YP_003224115.1|	90.927	0	1008
CTOTU46708	NODE_3_length_456106_cov_43.334213	gi|260857652|ref|YP_003231543.1|	90.927	0	1008
CTOTU46708	NODE_3_length_456106_cov_43.334213	gi|254163468|ref|YP_003046576.1|	90.927	0	1008
CTOTU46708	NODE_3_length_456106_cov_43.334213	gi|218556099|ref|YP_002389012.1|	90.927	0	1008
CTOTU46708	NODE_3_length_456106_cov_43.334213	gi|218697257|ref|YP_002404924.1|	90.927	0	1008
CTOTU46708	NODE_3_length_456106_cov_43.334213	gi|170083053|ref|YP_001732373.1|	90.927	0	1008
CTOTU46708	NODE_3_length_456106_cov_43.334213	gi|16131416|ref|NP_418001.1|	90.927	0	1008
CTOTU46708	NODE_3_length_456106_cov_43.334213	gi|157163019|ref|YP_001460337.1|	90.927	0	1008
CTOTU46708	NODE_3_length_456106_cov_43.334213	gi|157159059|ref|YP_001465018.1|	90.927	0	1008
CTOTU46708	NODE_3_length_456106_cov_43.334213	gi|254795498|ref|YP_003080335.1|	90.927	0	1008
CTOTU46708	NODE_3_length_456106_cov_43.334213	gi|209396782|ref|YP_002273027.1|	90.927	0	1008
CTOTU46708	NODE_3_length_456106_cov_43.334213	gi|260870271|ref|YP_003236673.1|	90.734	0	1008
CTOTU46708	NODE_3_length_456106_cov_43.334213	gi|215488827|ref|YP_002331258.1|	90.927	0	1007
CTOTU46708	NODE_3_length_456106_cov_43.334213	gi|15804087|ref|NP_290125.1|	90.734	0	1006
CTOTU46708	NODE_3_length_456106_cov_43.334213	gi|16767151|ref|NP_462766.1|	95.517	0	967
CTOTU46708	NODE_3_length_456106_cov_43.334213	gi|126209112|ref|YP_001054337.1|	85.965	0	870
CTOTU46708	NODE_3_length_456106_cov_43.334213	gi|165977084|ref|YP_001652677.1|	85.965	0	870
CTOTU46708	NODE_3_length_456106_cov_43.334213	gi|16766789|ref|NP_462404.1|	93.318	0	796
CTOTU46708	NODE_3_length_456106_cov_43.334213	gi|110807236|ref|YP_690756.1|	93.096	0	790
CTOTU46708	NODE_3_length_456106_cov_43.334213	gi|74313907|ref|YP_312326.1|	93.096	0	790
CTOTU46708	NODE_3_length_456106_cov_43.334213	gi|82545759|ref|YP_409706.1|	93.096	0	790
CTOTU46708	NODE_3_length_456106_cov_43.334213	gi|82778779|ref|YP_405128.1|	93.096	0	790
CTOTU46708	NODE_3_length_456106_cov_43.334213	gi|30065313|ref|NP_839484.1|	93.096	0	790
CTOTU46708	NODE_3_length_456106_cov_43.334213	gi|24114667|ref|NP_709177.1|	93.096	0	790
CTOTU46708	NODE_3_length_456106_cov_43.334213	gi|187732077|ref|YP_001882081.1|	92.873	0	789
CTOTU46708	NODE_3_length_456106_cov_43.334213	gi|15804072|ref|NP_290108.1|	92.757	0	764
CTOTU46708	NODE_3_length_456106_cov_43.334213	gi|16766772|ref|NP_462387.1|	88.433	4.49E-161	501
CTOTU46708	NODE_3_length_456106_cov_43.334213	gi|110807237|ref|YP_690757.1|	99.582	1.76E-155	483
CTOTU46708	NODE_3_length_456106_cov_43.334213	gi|187731609|ref|YP_001882082.1|	99.582	1.76E-155	483
CTOTU46708	NODE_3_length_456106_cov_43.334213	gi|74313908|ref|YP_312327.1|	99.582	1.76E-155	483
CTOTU46708	NODE_3_length_456106_cov_43.334213	gi|82545760|ref|YP_409707.1|	99.582	1.76E-155	483
CTOTU46708	NODE_3_length_456106_cov_43.334213	gi|82778778|ref|YP_405127.1|	99.582	1.76E-155	483
CTOTU46708	NODE_3_length_456106_cov_43.334213	gi|30065312|ref|NP_839483.1|	99.582	1.76E-155	483
CTOTU46708	NODE_3_length_456106_cov_43.334213	gi|56480330|ref|NP_709178.2|	99.582	1.76E-155	483
CTOTU46708	NODE_3_length_456106_cov_43.334213	gi|123444180|ref|YP_001008150.1|	99.163	7.29E-155	481
CTOTU46708	NODE_3_length_456106_cov_43.334213	gi|123444367|ref|YP_001008332.1|	88.328	7.86E-154	482
CTOTU46708	NODE_3_length_456106_cov_43.334213	gi|161486057|ref|NP_756506.2|	94.979	5.02E-151	471
CTOTU46708	NODE_3_length_456106_cov_43.334213	gi|16766754|ref|NP_462369.1|	100	2.22E-139	436
CTOTU46708	NODE_3_length_456106_cov_43.334213	gi|45440035|ref|NP_991574.1|	99.048	2.12E-138	433
CTOTU46708	NODE_3_length_456106_cov_43.334213	gi|162420734|ref|YP_001608021.1|	99.048	2.12E-138	433
CTOTU46708	NODE_3_length_456106_cov_43.334213	gi|218927384|ref|YP_002345259.1|	99.048	2.12E-138	433
CTOTU46708	NODE_3_length_456106_cov_43.334213	gi|22127826|ref|NP_671249.1|	99.048	2.12E-138	433
CTOTU46708	NODE_3_length_456106_cov_43.334213	gi|16766742|ref|NP_462357.1|	88.8	3.45E-125	398
CTOTU46708	NODE_3_length_456106_cov_43.334213	gi|16766744|ref|NP_462359.1|	98.649	1.10E-89	293
CTOTU46708	NODE_3_length_456106_cov_43.334213	gi|228960701|ref|NP_462709.3|	91.241	2.76E-70	235
CTOTU46708	NODE_4_length_405415_cov_40.370162	gi|16128027|ref|NP_414574.1|	95.806	0	2122
CTOTU46708	NODE_4_length_405415_cov_40.370162	gi|218928227|ref|YP_002346102.1|	88.879	0	2120
CTOTU46708	NODE_4_length_405415_cov_40.370162	gi|22126996|ref|NP_670419.1|	88.879	0	2120
CTOTU46708	NODE_4_length_405415_cov_40.370162	gi|227082512|ref|YP_002811063.1|	84.865	0	1906
CTOTU46708	NODE_4_length_405415_cov_40.370162	gi|15642386|ref|NP_232019.1|	84.865	0	1906
CTOTU46708	NODE_4_length_405415_cov_40.370162	gi|147673654|ref|YP_001217891.1|	84.865	0	1906
CTOTU46708	NODE_4_length_405415_cov_40.370162	gi|15804828|ref|NP_290869.1|	92.556	0	1347
CTOTU46708	NODE_4_length_405415_cov_40.370162	gi|16763338|ref|NP_458955.1|	93.166	0	1209
CTOTU46708	NODE_4_length_405415_cov_40.370162	gi|190149299|ref|YP_001967824.1|	86.832	0	927
CTOTU46708	NODE_4_length_405415_cov_40.370162	gi|165975488|ref|YP_001651081.1|	86.641	0	926
CTOTU46708	NODE_4_length_405415_cov_40.370162	gi|126207518|ref|YP_001052743.1|	86.45	0	923
CTOTU46708	NODE_4_length_405415_cov_40.370162	gi|16763598|ref|NP_459213.1|	84.722	0	881
CTOTU46708	NODE_4_length_405415_cov_40.370162	gi|187732326|ref|YP_001878964.1|	89.796	0	763
CTOTU46708	NODE_4_length_405415_cov_40.370162	gi|126208249|ref|YP_001053474.1|	82.241	0	757
CTOTU46708	NODE_4_length_405415_cov_40.370162	gi|165976188|ref|YP_001651781.1|	82.241	0	757
CTOTU46708	NODE_4_length_405415_cov_40.370162	gi|82775458|ref|YP_401805.1|	88.551	0	747
CTOTU46708	NODE_4_length_405415_cov_40.370162	gi|110804119|ref|YP_687639.1|	88.551	0	746
CTOTU46708	NODE_4_length_405415_cov_40.370162	gi|74310672|ref|YP_309091.1|	88.551	0	746
CTOTU46708	NODE_4_length_405415_cov_40.370162	gi|82542659|ref|YP_406606.1|	88.551	0	746
CTOTU46708	NODE_4_length_405415_cov_40.370162	gi|30061620|ref|NP_835791.1|	88.551	0	746
CTOTU46708	NODE_4_length_405415_cov_40.370162	gi|24111499|ref|NP_706009.1|	88.551	0	746
CTOTU46708	NODE_4_length_405415_cov_40.370162	gi|16763482|ref|NP_459097.1|	89.019	0	745
CTOTU46708	NODE_4_length_405415_cov_40.370162	gi|187733861|ref|YP_001878866.1|	88.084	0	742
CTOTU46708	NODE_4_length_405415_cov_40.370162	gi|16128026|ref|NP_414573.1|	90.838	0	731
CTOTU46708	NODE_4_length_405415_cov_40.370162	gi|227082513|ref|YP_002811064.1|	81.117	0	654
CTOTU46708	NODE_4_length_405415_cov_40.370162	gi|15642387|ref|NP_232020.1|	81.117	0	654
CTOTU46708	NODE_4_length_405415_cov_40.370162	gi|147675544|ref|YP_001217892.1|	81.117	0	654
CTOTU46708	NODE_4_length_405415_cov_40.370162	gi|16763505|ref|NP_459120.1|	80	7.23E-157	491
CTOTU46708	NODE_4_length_405415_cov_40.370162	gi|15799850|ref|NP_285862.1|	88.123	8.30E-155	483
CTOTU46708	NODE_4_length_405415_cov_40.370162	gi|218927655|ref|YP_002345530.1|	91.597	1.36E-145	455
CTOTU46708	NODE_4_length_405415_cov_40.370162	gi|165975506|ref|YP_001651099.1|	80.252	1.37E-124	395
CTOTU46708	NODE_4_length_405415_cov_40.370162	gi|126207536|ref|YP_001052761.1|	80.252	1.37E-124	395
CTOTU46708	NODE_4_length_405415_cov_40.370162	gi|227082474|ref|YP_002811025.1|	83.475	7.67E-122	388
CTOTU46708	NODE_4_length_405415_cov_40.370162	gi|147674428|ref|YP_001217853.1|	83.475	7.67E-122	388
CTOTU46708	NODE_4_length_405415_cov_40.370162	gi|110804200|ref|YP_687720.1|	98.675	2.32E-84	275
CTOTU46708	NODE_4_length_405415_cov_40.370162	gi|187733763|ref|YP_001878948.1|	98.675	2.32E-84	275
CTOTU46708	NODE_4_length_405415_cov_40.370162	gi|74310766|ref|YP_309185.1|	98.675	2.32E-84	275
CTOTU46708	NODE_4_length_405415_cov_40.370162	gi|82542745|ref|YP_406692.1|	98.675	2.32E-84	275
CTOTU46708	NODE_4_length_405415_cov_40.370162	gi|82775537|ref|YP_401884.1|	98.675	2.32E-84	275
CTOTU46708	NODE_4_length_405415_cov_40.370162	gi|30061705|ref|NP_835876.1|	98.675	2.32E-84	275
CTOTU46708	NODE_4_length_405415_cov_40.370162	gi|56479612|ref|NP_706093.2|	98.675	2.32E-84	275
CTOTU46708	NODE_4_length_405415_cov_40.370162	gi|254791243|ref|YP_003076080.1|	83.688	1.03E-76	253
CTOTU46708	NODE_4_length_405415_cov_40.370162	gi|15640617|ref|NP_230246.1|	84.722	6.72E-69	231
CTOTU46708	NODE_4_length_405415_cov_40.370162	gi|15603331|ref|NP_246405.1|	83.594	4.30E-61	208
CTOTU46708	NODE_5_length_383924_cov_35.695834	gi|16765159|ref|NP_460774.1|	91.444	0	1075
CTOTU46708	NODE_5_length_383924_cov_35.695834	gi|16765465|ref|NP_461080.1|	92.936	0	881
CTOTU46708	NODE_5_length_383924_cov_35.695834	gi|26248405|ref|NP_754445.1|	86.444	0	809
CTOTU46708	NODE_5_length_383924_cov_35.695834	gi|15802510|ref|NP_288536.1|	87.387	0	808
CTOTU46708	NODE_5_length_383924_cov_35.695834	gi|16765410|ref|NP_461025.1|	82.99	0	681
[truncated: 241,705 more rows]
