# Supplementary material for: Metagenome-assembled genomes indicate that antimicrobial resistance genes are highly prevalent among urban bacteria and multidrug and glycopeptide resistances are ubiquitous in most taxa
Source: Front Microbiol. 2023 Jan 25;14:1037845. doi: 10.3389/fmicb.2023.1037845 (PMC9905122; doi:10.3389/fmicb.2023.1037845)
Supplement: Supplementary file 7 [file Table_7.csv]

Supplementary Figure 7: ARG class prevalence per gOTU. Shown are the number of MAGs with at least one ARG in the ARG class and the total number of MAGs in the gOTU.
gOTU	ARG class	MAGs with ARG	MAGs in gOTU	prevalence
group-1-1	bacitracin	1	2	0.5
group-1-1	diaminopyrimidine	1	2	0.5
group-1-1	tetracycline	1	2	0.5
group-100-1	fluoroquinolone	2	2	1
group-100-1	fosmidomycin	1	2	0.5
group-100-1	glycopeptide	1	2	0.5
group-100-1	multidrug	1	2	0.5
group-102-1	bacitracin	1	5	0.2
group-102-1	beta-lactam	1	5	0.2
group-102-1	diaminopyrimidine	2	5	0.4
group-102-1	glycopeptide	2	5	0.4
group-102-1	MLS	2	5	0.4
group-102-1	multidrug	5	5	1
group-102-1	phenicol	2	5	0.4
group-102-1	tetracycline	3	5	0.6
group-102-1	unclassified	1	5	0.2
group-103-1	aminoglycoside	2	2	1
group-103-1	beta-lactam	2	2	1
group-103-1	glycopeptide	2	2	1
group-103-1	multidrug	2	2	1
group-103-1	phenicol	1	2	0.5
group-103-1	tetracycline	1	2	0.5
group-103-1	unclassified	2	2	1
group-104-1	aminoglycoside	1	2	0.5
group-104-1	bacitracin	1	2	0.5
group-104-1	beta-lactam	2	2	1
group-104-1	fosmidomycin	1	2	0.5
group-104-1	glycopeptide	2	2	1
group-104-1	multidrug	2	2	1
group-104-1	pleuromutilin	1	2	0.5
group-104-1	triclosan	1	2	0.5
group-104-1	unclassified	1	2	0.5
group-105-1	aminoglycoside	1	2	0.5
group-105-1	beta-lactam	2	2	1
group-105-1	diaminopyrimidine	1	2	0.5
group-105-1	fluoroquinolone	1	2	0.5
group-105-1	fosmidomycin	1	2	0.5
group-105-1	glycopeptide	2	2	1
group-105-1	MLS	1	2	0.5
group-105-1	multidrug	1	2	0.5
group-105-1	peptide	2	2	1
group-105-1	phenicol	1	2	0.5
group-105-1	sulfonamide	1	2	0.5
group-106-2-OUT	beta-lactam	1	2	0.5
group-106-2-OUT	fosmidomycin	1	2	0.5
group-106-2-OUT	glycopeptide	1	2	0.5
group-106-2-OUT	MLS	2	2	1
group-106-2-OUT	multidrug	2	2	1
group-106-2-OUT	unclassified	1	2	0.5
group-107-1	aminoglycoside	3	12	0.25
group-107-1	bacitracin	2	12	0.166666667
group-107-1	beta-lactam	3	12	0.25
group-107-1	diaminopyrimidine	1	12	0.083333333
group-107-1	fluoroquinolone	1	12	0.083333333
group-107-1	glycopeptide	8	12	0.666666667
group-107-1	MLS	3	12	0.25
group-107-1	multidrug	10	12	0.833333333
group-107-1	phenicol	2	12	0.166666667
group-107-1	sulfonamide	3	12	0.25
group-107-1	tetracycline	2	12	0.166666667
group-107-1	unclassified	3	12	0.25
group-108-1	aminoglycoside	4	7	0.571428571
group-108-1	aminoglycoside:aminocoumarin	1	7	0.142857143
group-108-1	beta-lactam	6	7	0.857142857
group-108-1	fluoroquinolone	4	7	0.571428571
group-108-1	fosfomycin	1	7	0.142857143
group-108-1	fosmidomycin	1	7	0.142857143
group-108-1	glycopeptide	5	7	0.714285714
group-108-1	MLS	1	7	0.142857143
group-108-1	multidrug	7	7	1
group-108-1	nucleoside	1	7	0.142857143
group-108-1	peptide	1	7	0.142857143
group-108-1	polymyxin	1	7	0.142857143
group-108-1	sulfonamide	2	7	0.285714286
group-108-1	tetracycline	1	7	0.142857143
group-108-1	unclassified	5	7	0.714285714
group-109-1	aminoglycoside:aminocoumarin	2	3	0.666666667
group-109-1	bacitracin	1	3	0.333333333
group-109-1	beta-lactam	1	3	0.333333333
group-109-1	fluoroquinolone	2	3	0.666666667
group-109-1	glycopeptide	3	3	1
group-109-1	multidrug	3	3	1
group-109-1	sulfonamide	1	3	0.333333333
group-109-1	tetracycline	1	3	0.333333333
group-109-1	unclassified	2	3	0.666666667
group-11-1	bacitracin	2	2	1
group-11-1	glycopeptide	1	2	0.5
group-110-1	aminoglycoside	1	2	0.5
group-110-1	beta-lactam	1	2	0.5
group-110-1	glycopeptide	1	2	0.5
group-110-1	multidrug	2	2	1
group-110-1	peptide	2	2	1
group-110-1	phenicol	1	2	0.5
group-110-1	pleuromutilin	1	2	0.5
group-110-1	tetracycline	1	2	0.5
group-110-1	triclosan	2	2	1
group-111-1	aminoglycoside	1	2	0.5
group-111-1	bacitracin	2	2	1
group-111-1	diaminopyrimidine	1	2	0.5
group-111-1	fluoroquinolone	1	2	0.5
group-111-1	multidrug	2	2	1
group-111-1	polyamine:peptide	1	2	0.5
group-111-1	rifamycin	1	2	0.5
group-111-1	sulfonamide	1	2	0.5
group-114-1	bacitracin	1	2	0.5
group-114-1	multidrug	2	2	1
group-115-1	glycopeptide	2	2	1
group-115-1	MLS	1	2	0.5
group-115-1	multidrug	2	2	1
group-115-1	pleuromutilin	1	2	0.5
group-117-1	aminoglycoside	2	5	0.4
group-117-1	antibacterial_free_fatty_acids	1	5	0.2
group-117-1	bacitracin	1	5	0.2
group-117-1	fluoroquinolone	1	5	0.2
group-117-1	glycopeptide	5	5	1
group-117-1	MLS	1	5	0.2
group-117-1	multidrug	5	5	1
group-117-1	phenicol	1	5	0.2
group-117-1	tetracycline	1	5	0.2
group-117-1	unclassified	2	5	0.4
group-118-1	bacitracin	2	5	0.4
group-118-1	beta-lactam	3	5	0.6
group-118-1	diaminopyrimidine	1	5	0.2
group-118-1	fosmidomycin	1	5	0.2
group-118-1	glycopeptide	4	5	0.8
group-118-1	MLS	3	5	0.6
group-118-1	multidrug	5	5	1
group-118-1	peptide	3	5	0.6
group-118-1	phenicol	1	5	0.2
group-118-1	pleuromutilin	2	5	0.4
group-118-1	triclosan	1	5	0.2
group-118-1	unclassified	4	5	0.8
group-119-1	aminoglycoside	4	15	0.266666667
group-119-1	bacitracin	2	15	0.133333333
group-119-1	beta-lactam	10	15	0.666666667
group-119-1	diaminopyrimidine	3	15	0.2
group-119-1	fosmidomycin	4	15	0.266666667
group-119-1	glycopeptide	12	15	0.8
group-119-1	MLS	11	15	0.733333333
group-119-1	multidrug	15	15	1
group-119-1	peptide	3	15	0.2
group-119-1	phenicol	4	15	0.266666667
group-119-1	rifamycin	1	15	0.066666667
group-119-1	sulfonamide	3	15	0.2
group-119-1	tetracycline	1	15	0.066666667
group-119-1	triclosan	2	15	0.133333333
group-119-1	unclassified	2	15	0.133333333
group-12-1	MLS	1	2	0.5
group-120-2-OUT	bacitracin	1	5	0.2
group-120-2-OUT	glycopeptide	2	5	0.4
group-120-2-OUT	MLS	1	5	0.2
group-120-2-OUT	multidrug	4	5	0.8
group-120-2-OUT	phenicol	1	5	0.2
group-120-2-OUT	tetracycline	1	5	0.2
group-120-2-OUT	unclassified	2	5	0.4
group-121-1	beta-lactam	1	2	0.5
group-121-1	fosmidomycin	1	2	0.5
group-121-1	glycopeptide	2	2	1
group-121-1	MLS	1	2	0.5
group-121-1	multidrug	2	2	1
group-121-1	peptide	2	2	1
group-121-1	phenicol	1	2	0.5
group-121-1	unclassified	1	2	0.5
group-122-1	aminoglycoside	1	4	0.25
group-122-1	aminoglycoside:aminocoumarin	1	4	0.25
group-122-1	beta-lactam	3	4	0.75
group-122-1	fluoroquinolone	2	4	0.5
group-122-1	glycopeptide	1	4	0.25
group-122-1	MLS	1	4	0.25
group-122-1	multidrug	4	4	1
group-122-1	peptide	2	4	0.5
group-122-1	phenicol	3	4	0.75
group-122-1	polymyxin	1	4	0.25
group-122-1	triclosan	1	4	0.25
group-122-1	unclassified	2	4	0.5
group-123-1	aminocoumarin	1	3	0.333333333
group-123-1	aminoglycoside	2	3	0.666666667
group-123-1	beta-lactam	2	3	0.666666667
group-123-1	fluoroquinolone	1	3	0.333333333
group-123-1	fosmidomycin	1	3	0.333333333
group-123-1	glycopeptide	1	3	0.333333333
group-123-1	MLS	1	3	0.333333333
group-123-1	multidrug	3	3	1
group-123-1	peptide	2	3	0.666666667
group-123-1	phenicol	3	3	1
group-123-1	rifamycin	1	3	0.333333333
group-123-1	sulfonamide	1	3	0.333333333
group-123-1	unclassified	3	3	1
group-124-1	aminoglycoside	1	8	0.125
group-124-1	bacitracin	1	8	0.125
group-124-1	beta-lactam	4	8	0.5
group-124-1	diaminopyrimidine	1	8	0.125
group-124-1	fluoroquinolone	1	8	0.125
group-124-1	fosmidomycin	2	8	0.25
group-124-1	glycopeptide	3	8	0.375
group-124-1	MLS	1	8	0.125
group-124-1	multidrug	8	8	1
group-124-1	peptide	1	8	0.125
group-124-1	phenicol	2	8	0.25
group-124-1	tetracycline	1	8	0.125
group-124-1	triclosan	1	8	0.125
group-124-1	unclassified	2	8	0.25
group-125-1	aminoglycoside	1	7	0.142857143
group-125-1	aminoglycoside:aminocoumarin	1	7	0.142857143
group-125-1	bacitracin	1	7	0.142857143
group-125-1	beta-lactam	3	7	0.428571429
group-125-1	fluoroquinolone	2	7	0.285714286
group-125-1	fosfomycin	4	7	0.571428571
group-125-1	fosmidomycin	1	7	0.142857143
group-125-1	glycopeptide	5	7	0.714285714
group-125-1	MLS	3	7	0.428571429
group-125-1	multidrug	7	7	1
group-125-1	peptide	1	7	0.142857143
group-125-1	phenicol	1	7	0.142857143
group-125-1	polymyxin	1	7	0.142857143
group-125-1	sulfonamide	3	7	0.428571429
group-125-1	tetracycline	1	7	0.142857143
group-125-1	unclassified	4	7	0.571428571
group-126-1	bacitracin	2	11	0.181818182
group-126-1	beta-lactam	8	11	0.727272727
group-126-1	diaminopyrimidine	1	11	0.090909091
group-126-1	fosmidomycin	3	11	0.272727273
group-126-1	glycopeptide	8	11	0.727272727
group-126-1	MLS	3	11	0.272727273
group-126-1	multidrug	10	11	0.909090909
group-126-1	peptide	3	11	0.272727273
group-126-1	phenicol	3	11	0.272727273
group-126-1	pleuromutilin	1	11	0.090909091
group-126-1	sulfonamide	1	11	0.090909091
group-126-1	tetracycline	2	11	0.181818182
group-126-1	triclosan	2	11	0.181818182
group-126-1	unclassified	5	11	0.454545455
group-127-1	beta-lactam	2	2	1
group-127-1	fosfomycin	2	2	1
group-127-1	MLS	1	2	0.5
group-127-1	multidrug	2	2	1
group-127-1	tetracycline	1	2	0.5
group-127-1	unclassified	1	2	0.5
group-128-1	aminoglycoside	3	5	0.6
group-128-1	bacitracin	4	5	0.8
group-128-1	diaminopyrimidine	1	5	0.2
group-128-1	fluoroquinolone	1	5	0.2
group-128-1	glycopeptide	3	5	0.6
group-128-1	MLS	2	5	0.4
group-128-1	multidrug	5	5	1
group-128-1	phenicol	1	5	0.2
group-128-1	unclassified	2	5	0.4
group-129-1	aminoglycoside	2	2	1
group-129-1	bacitracin	2	2	1
group-129-1	fosfomycin	2	2	1
group-129-1	glycopeptide	2	2	1
group-129-1	MLS	1	2	0.5
group-129-1	multidrug	2	2	1
group-129-1	mupirocin	1	2	0.5
group-129-1	tetracycline	2	2	1
group-130-1	bacitracin	3	4	0.75
group-130-1	glycopeptide	1	4	0.25
group-130-1	multidrug	4	4	1
group-130-1	mupirocin	1	4	0.25
group-130-1	peptide	2	4	0.5
group-131-1	aminoglycoside	1	4	0.25
group-131-1	beta-lactam	2	4	0.5
group-131-1	diaminopyrimidine	1	4	0.25
group-131-1	fluoroquinolone	1	4	0.25
group-131-1	fosmidomycin	1	4	0.25
group-131-1	glycopeptide	3	4	0.75
group-131-1	MLS	1	4	0.25
group-131-1	multidrug	4	4	1
group-131-1	peptide	1	4	0.25
group-131-1	sulfonamide	1	4	0.25
group-131-1	tetracycline	1	4	0.25
group-131-1	unclassified	1	4	0.25
group-132-1	bacitracin	1	3	0.333333333
group-132-1	glycopeptide	2	3	0.666666667
group-132-1	MLS	2	3	0.666666667
group-132-1	multidrug	3	3	1
group-132-1	polyamine:peptide	1	3	0.333333333
group-132-1	tetracycline	1	3	0.333333333
group-132-1	unclassified	1	3	0.333333333
group-133-1	aminoglycoside	1	12	0.083333333
group-133-1	aminoglycoside:aminocoumarin	1	12	0.083333333
group-133-1	bacitracin	3	12	0.25
group-133-1	beta-lactam	5	12	0.416666667
group-133-1	diaminopyrimidine	4	12	0.333333333
group-133-1	fluoroquinolone	2	12	0.166666667
group-133-1	fosmidomycin	1	12	0.083333333
group-133-1	glycopeptide	6	12	0.5
group-133-1	MLS	3	12	0.25
group-133-1	multidrug	12	12	1
group-133-1	peptide	2	12	0.166666667
group-133-1	phenicol	4	12	0.333333333
group-133-1	sulfonamide	1	12	0.083333333
group-133-1	tetracycline	2	12	0.166666667
group-133-1	unclassified	8	12	0.666666667
group-134-1	bacitracin	2	6	0.333333333
group-134-1	fluoroquinolone	1	6	0.166666667
group-134-1	glycopeptide	3	6	0.5
group-134-1	MLS	4	6	0.666666667
group-134-1	multidrug	5	6	0.833333333
group-134-1	peptide	1	6	0.166666667
group-134-1	unclassified	2	6	0.333333333
group-135-1	bacitracin	1	2	0.5
group-135-1	diaminopyrimidine	1	2	0.5
group-135-1	fluoroquinolone	1	2	0.5
group-135-1	fosmidomycin	1	2	0.5
group-135-1	glycopeptide	2	2	1
group-135-1	multidrug	2	2	1
group-135-1	unclassified	2	2	1
group-136-1	antibacterial_free_fatty_acids	1	9	0.111111111
group-136-1	bacitracin	2	9	0.222222222
group-136-1	beta-lactam	5	9	0.555555556
group-136-1	diaminopyrimidine	2	9	0.222222222
group-136-1	fluoroquinolone	1	9	0.111111111
group-136-1	glycopeptide	4	9	0.444444444
group-136-1	multidrug	9	9	1
group-136-1	peptide	3	9	0.333333333
group-136-1	phenicol	1	9	0.111111111
group-136-1	sulfonamide	2	9	0.222222222
group-136-1	tetracycline	3	9	0.333333333
group-136-1	triclosan	1	9	0.111111111
group-136-1	unclassified	4	9	0.444444444
group-137-1	bacitracin	3	13	0.230769231
group-137-1	beta-lactam	4	13	0.307692308
group-137-1	glycopeptide	12	13	0.923076923
group-137-1	multidrug	13	13	1
group-137-1	phenicol	4	13	0.307692308
group-137-1	pleuromutilin	1	13	0.076923077
group-137-1	sulfonamide	1	13	0.076923077
group-137-1	tetracycline	2	13	0.153846154
group-137-1	triclosan	2	13	0.153846154
group-137-1	unclassified	4	13	0.307692308
group-138-1	aminoglycoside	2	3	0.666666667
group-138-1	bacitracin	2	3	0.666666667
group-138-1	beta-lactam	2	3	0.666666667
group-138-1	fosmidomycin	1	3	0.333333333
group-138-1	glycopeptide	2	3	0.666666667
group-138-1	MLS	2	3	0.666666667
group-138-1	multidrug	3	3	1
group-138-1	unclassified	1	3	0.333333333
group-139-1	aminoglycoside	1	2	0.5
group-139-1	bacitracin	1	2	0.5
group-139-1	beta-lactam	1	2	0.5
group-139-1	diaminopyrimidine	1	2	0.5
group-139-1	glycopeptide	1	2	0.5
group-139-1	multidrug	2	2	1
group-139-2-OUT	aminoglycoside	4	9	0.444444444
group-139-2-OUT	bacitracin	1	9	0.111111111
group-139-2-OUT	beta-lactam	3	9	0.333333333
group-139-2-OUT	diaminopyrimidine	1	9	0.111111111
group-139-2-OUT	glycopeptide	8	9	0.888888889
group-139-2-OUT	MLS	1	9	0.111111111
group-139-2-OUT	multidrug	9	9	1
group-139-2-OUT	phenicol	2	9	0.222222222
group-139-2-OUT	sulfonamide	1	9	0.111111111
group-139-2-OUT	tetracycline	1	9	0.111111111
group-139-2-OUT	triclosan	2	9	0.222222222
group-14-1	bacitracin	1	2	0.5
group-14-1	diaminopyrimidine	1	2	0.5
group-140-2-OUT	aminoglycoside	1	4	0.25
group-140-2-OUT	beta-lactam	2	4	0.5
group-140-2-OUT	diaminopyrimidine	1	4	0.25
group-140-2-OUT	glycopeptide	4	4	1
group-140-2-OUT	multidrug	4	4	1
group-140-2-OUT	phenicol	1	4	0.25
group-140-2-OUT	unclassified	2	4	0.5
group-143-1	beta-lactam	2	2	1
group-143-1	glycopeptide	2	2	1
group-143-1	MLS	1	2	0.5
group-143-1	multidrug	2	2	1
group-143-1	peptide	1	2	0.5
group-143-1	pleuromutilin	1	2	0.5
group-143-1	triclosan	1	2	0.5
group-143-1	unclassified	2	2	1
group-144-1	aminoglycoside	2	7	0.285714286
group-144-1	bacitracin	1	7	0.142857143
group-144-1	beta-lactam	4	7	0.571428571
group-144-1	glycopeptide	6	7	0.857142857
group-144-1	MLS	2	7	0.285714286
group-144-1	multidrug	7	7	1
group-144-1	phenicol	2	7	0.285714286
group-144-1	sulfonamide	1	7	0.142857143
group-144-1	tetracycline	2	7	0.285714286
group-144-1	unclassified	2	7	0.285714286
group-145-1	aminoglycoside	1	3	0.333333333
group-145-1	beta-lactam	1	3	0.333333333
group-145-1	fluoroquinolone	1	3	0.333333333
group-145-1	glycopeptide	1	3	0.333333333
group-145-1	MLS	1	3	0.333333333
group-145-1	multidrug	3	3	1
group-145-1	unclassified	1	3	0.333333333
group-146-1	bacitracin	3	3	1
group-146-1	beta-lactam	2	3	0.666666667
group-146-1	glycopeptide	2	3	0.666666667
group-146-1	multidrug	3	3	1
group-147-1	bacitracin	2	7	0.285714286
group-147-1	beta-lactam	1	7	0.142857143
group-147-1	diaminopyrimidine	2	7	0.285714286
group-147-1	fosmidomycin	3	7	0.428571429
group-147-1	glycopeptide	5	7	0.714285714
group-147-1	multidrug	6	7	0.857142857
group-147-1	mupirocin	2	7	0.285714286
group-147-1	rifamycin	1	7	0.142857143
group-147-1	sulfonamide	1	7	0.142857143
group-147-1	tetracycline	5	7	0.714285714
group-147-1	unclassified	2	7	0.285714286
group-148-1	aminoglycoside	6	17	0.352941176
group-148-1	antibacterial_free_fatty_acids	2	17	0.117647059
group-148-1	bacitracin	1	17	0.058823529
group-148-1	beta-lactam	12	17	0.705882353
group-148-1	diaminopyrimidine	5	17	0.294117647
group-148-1	fluoroquinolone	2	17	0.117647059
group-148-1	fosmidomycin	5	17	0.294117647
group-148-1	glycopeptide	14	17	0.823529412
group-148-1	MLS	5	17	0.294117647
group-148-1	multidrug	17	17	1
group-148-1	peptide	2	17	0.117647059
group-148-1	phenicol	3	17	0.176470588
group-148-1	pleuromutilin	1	17	0.058823529
group-148-1	sulfonamide	2	17	0.117647059
group-148-1	tetracycline	1	17	0.058823529
group-148-1	triclosan	5	17	0.294117647
group-148-1	unclassified	5	17	0.294117647
group-150-1	aminoglycoside	2	4	0.5
group-150-1	bacitracin	2	4	0.5
group-150-1	fluoroquinolone	1	4	0.25
group-150-1	fosmidomycin	1	4	0.25
group-150-1	glycopeptide	2	4	0.5
group-150-1	MLS	4	4	1
group-150-1	multidrug	4	4	1
group-150-1	phenicol	3	4	0.75
group-150-1	pleuromutilin	1	4	0.25
group-150-1	tetracycline	2	4	0.5
group-152-1	aminoglycoside	2	7	0.285714286
group-152-1	bacitracin	2	7	0.285714286
group-152-1	diaminopyrimidine	3	7	0.428571429
group-152-1	fluoroquinolone	1	7	0.142857143
group-152-1	fosfomycin	2	7	0.285714286
group-152-1	glycopeptide	7	7	1
group-152-1	MLS	2	7	0.285714286
group-152-1	multidrug	7	7	1
group-152-1	nucleoside	1	7	0.142857143
group-152-1	phenicol	1	7	0.142857143
group-152-1	polyamine:peptide	2	7	0.285714286
group-152-1	tetracycline	1	7	0.142857143
group-152-1	unclassified	2	7	0.285714286
group-154-1	beta-lactam	1	2	0.5
group-154-1	fosmidomycin	1	2	0.5
group-154-1	glycopeptide	2	2	1
group-154-1	MLS	1	2	0.5
group-154-1	multidrug	1	2	0.5
group-154-1	sulfonamide	1	2	0.5
group-154-1	tetracycline	2	2	1
group-154-1	triclosan	2	2	1
group-155-1	aminoglycoside	3	12	0.25
group-155-1	bacitracin	4	12	0.333333333
group-155-1	beta-lactam	6	12	0.5
group-155-1	diaminopyrimidine	1	12	0.083333333
group-155-1	glycopeptide	10	12	0.833333333
group-155-1	multidrug	12	12	1
group-155-1	phenicol	2	12	0.166666667
group-155-1	pleuromutilin	1	12	0.083333333
group-155-1	sulfonamide	2	12	0.166666667
group-155-1	tetracycline	3	12	0.25
group-155-1	triclosan	4	12	0.333333333
group-155-1	unclassified	3	12	0.25
group-156-2-OUT	aminoglycoside	1	3	0.333333333
group-156-2-OUT	bacitracin	2	3	0.666666667
group-156-2-OUT	glycopeptide	3	3	1
group-156-2-OUT	MLS	1	3	0.333333333
group-156-2-OUT	multidrug	3	3	1
group-156-2-OUT	mupirocin	1	3	0.333333333
group-156-2-OUT	phenicol	1	3	0.333333333
group-156-2-OUT	sulfonamide	1	3	0.333333333
group-156-2-OUT	tetracycline	2	3	0.666666667
group-157-1	aminoglycoside	1	6	0.166666667
group-157-1	diaminopyrimidine	1	6	0.166666667
group-157-1	glycopeptide	4	6	0.666666667
group-157-1	MLS	1	6	0.166666667
group-157-1	multidrug	6	6	1
group-157-1	peptide	3	6	0.5
group-158-1	aminoglycoside	5	25	0.2
group-158-1	bacitracin	11	25	0.44
group-158-1	beta-lactam	4	25	0.16
group-158-1	diaminopyrimidine	2	25	0.08
group-158-1	fosfomycin	2	25	0.08
group-158-1	glycopeptide	21	25	0.84
group-158-1	MLS	21	25	0.84
group-158-1	multidrug	23	25	0.92
group-158-1	nucleoside	1	25	0.04
group-158-1	peptide	2	25	0.08
group-158-1	phenicol	2	25	0.08
group-158-1	pleuromutilin	3	25	0.12
group-158-1	tetracycline	7	25	0.28
group-158-1	unclassified	8	25	0.32
group-159-1	aminoglycoside	1	2	0.5
group-159-1	glycopeptide	2	2	1
group-159-1	multidrug	2	2	1
group-160-1	aminoglycoside	12	72	0.166666667
group-160-1	aminoglycoside:aminocoumarin	8	72	0.111111111
group-160-1	bacitracin	19	72	0.263888889
group-160-1	beta-lactam	30	72	0.416666667
group-160-1	diaminopyrimidine	9	72	0.125
group-160-1	fluoroquinolone	24	72	0.333333333
group-160-1	fosmidomycin	32	72	0.444444444
group-160-1	glycopeptide	52	72	0.722222222
group-160-1	MLS	48	72	0.666666667
group-160-1	multidrug	72	72	1
group-160-1	peptide	21	72	0.291666667
group-160-1	phenicol	15	72	0.208333333
group-160-1	pleuromutilin	1	72	0.013888889
group-160-1	polymyxin	11	72	0.152777778
group-160-1	sulfonamide	10	72	0.138888889
group-160-1	tetracycline	24	72	0.333333333
group-160-1	unclassified	28	72	0.388888889
group-161-1	aminoglycoside	1	4	0.25
group-161-1	bacitracin	2	4	0.5
group-161-1	beta-lactam	2	4	0.5
group-161-1	diaminopyrimidine	1	4	0.25
group-161-1	glycopeptide	2	4	0.5
group-161-1	MLS	1	4	0.25
group-161-1	multidrug	3	4	0.75
group-161-1	phenicol	1	4	0.25
group-161-1	unclassified	2	4	0.5
group-162-1	aminoglycoside	3	5	0.6
group-162-1	bacitracin	1	5	0.2
group-162-1	diaminopyrimidine	1	5	0.2
group-162-1	fluoroquinolone	2	5	0.4
group-162-1	glycopeptide	5	5	1
group-162-1	multidrug	5	5	1
group-162-1	phenicol	1	5	0.2
group-162-1	sulfonamide	1	5	0.2
group-162-1	unclassified	3	5	0.6
group-163-1	aminoglycoside	2	9	0.222222222
group-163-1	antibacterial_free_fatty_acids	1	9	0.111111111
group-163-1	bacitracin	1	9	0.111111111
group-163-1	beta-lactam	4	9	0.444444444
group-163-1	fosmidomycin	1	9	0.111111111
group-163-1	glycopeptide	5	9	0.555555556
group-163-1	MLS	2	9	0.222222222
group-163-1	multidrug	9	9	1
group-163-1	phenicol	1	9	0.111111111
group-163-1	sulfonamide	2	9	0.222222222
group-163-1	tetracycline	2	9	0.222222222
group-163-1	triclosan	2	9	0.222222222
group-163-1	unclassified	5	9	0.555555556
group-164-1	aminoglycoside	3	13	0.230769231
group-164-1	aminoglycoside:aminocoumarin	1	13	0.076923077
group-164-1	bacitracin	2	13	0.153846154
group-164-1	beta-lactam	2	13	0.153846154
group-164-1	diaminopyrimidine	2	13	0.153846154
group-164-1	fluoroquinolone	5	13	0.384615385
group-164-1	fosmidomycin	3	13	0.230769231
group-164-1	glycopeptide	9	13	0.692307692
group-164-1	MLS	5	13	0.384615385
group-164-1	multidrug	13	13	1
group-164-1	sulfonamide	3	13	0.230769231
group-164-1	unclassified	7	13	0.538461538
group-165-1	bacitracin	1	2	0.5
group-165-1	beta-lactam	1	2	0.5
group-165-1	fosmidomycin	1	2	0.5
group-165-1	glycopeptide	1	2	0.5
group-165-1	MLS	1	2	0.5
group-165-1	multidrug	2	2	1
group-165-1	sulfonamide	2	2	1
group-165-1	unclassified	1	2	0.5
group-166-1	aminoglycoside	1	2	0.5
group-166-1	multidrug	2	2	1
group-167-1	aminoglycoside	4	19	0.210526316
group-167-1	bacitracin	2	19	0.105263158
group-167-1	beta-lactam	8	19	0.421052632
group-167-1	diaminopyrimidine	4	19	0.210526316
group-167-1	fluoroquinolone	2	19	0.105263158
group-167-1	glycopeptide	13	19	0.684210526
group-167-1	MLS	2	19	0.105263158
group-167-1	multidrug	19	19	1
group-167-1	phenicol	5	19	0.263157895
group-167-1	pleuromutilin	2	19	0.105263158
group-167-1	sulfonamide	5	19	0.263157895
group-167-1	tetracycline	5	19	0.263157895
group-167-1	triclosan	3	19	0.157894737
group-167-1	unclassified	4	19	0.210526316
group-168-1	bacitracin	1	2	0.5
group-168-1	glycopeptide	2	2	1
group-168-1	multidrug	2	2	1
group-169-1	bacitracin	1	2	0.5
group-169-1	MLS	1	2	0.5
group-169-1	multidrug	2	2	1
group-169-1	sulfonamide	1	2	0.5
group-17-1	glycopeptide	2	2	1
group-17-1	MLS	1	2	0.5
group-17-1	multidrug	2	2	1
group-17-1	phenicol	1	2	0.5
group-17-1	tetracycline	1	2	0.5
group-17-1	triclosan	1	2	0.5
group-170-2-OUT	bacitracin	1	8	0.125
group-170-2-OUT	beta-lactam	2	8	0.25
group-170-2-OUT	diaminopyrimidine	3	8	0.375
group-170-2-OUT	glycopeptide	5	8	0.625
group-170-2-OUT	MLS	1	8	0.125
group-170-2-OUT	multidrug	7	8	0.875
group-170-2-OUT	rifamycin	1	8	0.125
group-170-2-OUT	sulfonamide	1	8	0.125
group-170-2-OUT	tetracycline	3	8	0.375
group-171-1	aminoglycoside	2	7	0.285714286
group-171-1	bacitracin	2	7	0.285714286
group-171-1	beta-lactam	2	7	0.285714286
group-171-1	diaminopyrimidine	1	7	0.142857143
group-171-1	fluoroquinolone	2	7	0.285714286
group-171-1	fosmidomycin	2	7	0.285714286
group-171-1	glycopeptide	6	7	0.857142857
group-171-1	MLS	1	7	0.142857143
group-171-1	multidrug	6	7	0.857142857
group-171-1	peptide	1	7	0.142857143
group-171-1	phenicol	3	7	0.428571429
group-171-1	sulfonamide	1	7	0.142857143
group-171-1	tetracycline	2	7	0.285714286
group-171-1	triclosan	3	7	0.428571429
group-171-1	unclassified	2	7	0.285714286
group-172-2-OUT	multidrug	2	2	1
group-174-1	bacitracin	1	4	0.25
group-174-1	fluoroquinolone	1	4	0.25
group-174-1	glycopeptide	3	4	0.75
group-174-1	MLS	1	4	0.25
group-174-1	multidrug	3	4	0.75
group-174-1	rifamycin	1	4	0.25
group-174-1	sulfonamide	1	4	0.25
group-174-1	triclosan	3	4	0.75
group-174-1	unclassified	1	4	0.25
group-176-1	bacitracin	1	4	0.25
group-176-1	beta-lactam	2	4	0.5
group-176-1	diaminopyrimidine	1	4	0.25
group-176-1	fosfomycin	1	4	0.25
group-176-1	fosmidomycin	1	4	0.25
group-176-1	glycopeptide	2	4	0.5
group-176-1	multidrug	4	4	1
group-176-1	peptide	1	4	0.25
group-176-1	tetracycline	1	4	0.25
group-176-1	unclassified	2	4	0.5
group-177-1	aminoglycoside	3	4	0.75
group-177-1	beta-lactam	4	4	1
group-177-1	diaminopyrimidine	1	4	0.25
group-177-1	fluoroquinolone	1	4	0.25
group-177-1	glycopeptide	3	4	0.75
group-177-1	multidrug	4	4	1
group-177-1	phenicol	2	4	0.5
group-177-1	rifamycin	1	4	0.25
group-177-1	sulfonamide	1	4	0.25
group-177-1	triclosan	2	4	0.5
group-177-1	unclassified	2	4	0.5
group-179-1	glycopeptide	2	2	1
group-179-1	MLS	1	2	0.5
group-179-1	multidrug	2	2	1
group-18-1	multidrug	2	2	1
group-18-1	unclassified	1	2	0.5
group-180-1	beta-lactam	2	2	1
group-180-1	glycopeptide	2	2	1
group-180-1	MLS	1	2	0.5
group-180-1	multidrug	2	2	1
group-180-1	peptide	1	2	0.5
group-180-1	unclassified	1	2	0.5
group-181-1	beta-lactam	2	4	0.5
group-181-1	diaminopyrimidine	2	4	0.5
group-181-1	fosmidomycin	1	4	0.25
group-181-1	glycopeptide	4	4	1
group-181-1	MLS	2	4	0.5
group-181-1	multidrug	4	4	1
group-181-1	peptide	2	4	0.5
group-181-1	phenicol	3	4	0.75
group-181-1	sulfonamide	2	4	0.5
group-181-1	tetracycline	1	4	0.25
group-181-1	triclosan	1	4	0.25
group-181-1	unclassified	1	4	0.25
group-182-1	glycopeptide	2	2	1
group-182-1	MLS	2	2	1
group-182-1	multidrug	2	2	1
group-182-1	phenicol	1	2	0.5
group-182-1	sulfonamide	1	2	0.5
group-183-1	aminoglycoside	1	4	0.25
group-183-1	bacitracin	2	4	0.5
group-183-1	fosfomycin	1	4	0.25
group-183-1	glycopeptide	3	4	0.75
group-183-1	MLS	3	4	0.75
group-183-1	multidrug	4	4	1
group-183-1	phenicol	1	4	0.25
group-183-1	triclosan	3	4	0.75
group-184-1	bacitracin	3	7	0.428571429
group-184-1	beta-lactam	1	7	0.142857143
group-184-1	glycopeptide	3	7	0.428571429
group-184-1	multidrug	4	7	0.571428571
group-184-1	mupirocin	1	7	0.142857143
group-184-1	rifamycin	1	7	0.142857143
group-184-1	tetracycline	6	7	0.857142857
group-184-1	unclassified	3	7	0.428571429
group-185-1	aminoglycoside	1	2	0.5
group-185-1	beta-lactam	2	2	1
group-185-1	fluoroquinolone	2	2	1
group-185-1	glycopeptide	2	2	1
group-185-1	MLS	1	2	0.5
group-185-1	multidrug	2	2	1
group-185-1	peptide	1	2	0.5
group-185-1	phenicol	1	2	0.5
group-185-1	tetracycline	1	2	0.5
group-185-1	unclassified	1	2	0.5
group-186-2-OUT	aminoglycoside	1	8	0.125
group-186-2-OUT	bacitracin	3	8	0.375
group-186-2-OUT	beta-lactam	1	8	0.125
group-186-2-OUT	glycopeptide	5	8	0.625
group-186-2-OUT	MLS	1	8	0.125
group-186-2-OUT	multidrug	4	8	0.5
group-186-2-OUT	sulfonamide	2	8	0.25
group-186-2-OUT	tetracycline	3	8	0.375
group-186-2-OUT	unclassified	2	8	0.25
group-187-1	beta-lactam	2	3	0.666666667
group-187-1	fluoroquinolone	1	3	0.333333333
group-187-1	fosmidomycin	1	3	0.333333333
group-187-1	glycopeptide	3	3	1
group-187-1	MLS	1	3	0.333333333
group-187-1	multidrug	3	3	1
group-187-1	peptide	2	3	0.666666667
group-187-1	triclosan	1	3	0.333333333
group-187-1	unclassified	1	3	0.333333333
group-188-1	beta-lactam	2	2	1
group-188-1	fluoroquinolone	1	2	0.5
group-188-1	glycopeptide	2	2	1
group-188-1	MLS	1	2	0.5
group-188-1	multidrug	2	2	1
group-188-1	phenicol	1	2	0.5
group-188-1	tetracycline	1	2	0.5
group-19-1	beta-lactam	2	2	1
group-19-1	fluoroquinolone	1	2	0.5
group-19-1	glycopeptide	1	2	0.5
group-19-1	MLS	1	2	0.5
group-19-1	multidrug	2	2	1
group-19-1	peptide	1	2	0.5
group-19-1	unclassified	1	2	0.5
group-191-1	beta-lactam	1	2	0.5
group-191-1	multidrug	2	2	1
group-191-1	tetracycline	1	2	0.5
group-192-1	aminoglycoside	1	5	0.2
group-192-1	bacitracin	1	5	0.2
group-192-1	glycopeptide	4	5	0.8
group-192-1	MLS	1	5	0.2
group-192-1	multidrug	4	5	0.8
group-192-1	mupirocin	2	5	0.4
group-193-1	aminoglycoside	3	14	0.214285714
group-193-1	antibacterial_free_fatty_acids	3	14	0.214285714
group-193-1	bacitracin	4	14	0.285714286
group-193-1	beta-lactam	4	14	0.285714286
group-193-1	diaminopyrimidine	2	14	0.142857143
group-193-1	fluoroquinolone	1	14	0.071428571
group-193-1	glycopeptide	10	14	0.714285714
group-193-1	MLS	3	14	0.214285714
group-193-1	multidrug	13	14	0.928571429
group-193-1	sulfonamide	3	14	0.214285714
group-193-1	tetracycline	1	14	0.071428571
group-194-1	bacitracin	2	4	0.5
group-194-1	beta-lactam	3	4	0.75
group-194-1	diaminopyrimidine	1	4	0.25
group-194-1	fosmidomycin	1	4	0.25
group-194-1	glycopeptide	2	4	0.5
group-194-1	MLS	1	4	0.25
group-194-1	multidrug	4	4	1
group-194-1	rifamycin	2	4	0.5
group-194-1	unclassified	2	4	0.5
group-195-1	aminoglycoside	3	7	0.428571429
group-195-1	bacitracin	1	7	0.142857143
group-195-1	beta-lactam	1	7	0.142857143
group-195-1	diaminopyrimidine	3	7	0.428571429
group-195-1	fluoroquinolone	1	7	0.142857143
group-195-1	glycopeptide	3	7	0.428571429
group-195-1	multidrug	7	7	1
group-195-1	peptide	2	7	0.285714286
group-195-1	tetracycline	2	7	0.285714286
group-195-1	triclosan	2	7	0.285714286
group-196-1	aminocoumarin	1	5	0.2
group-196-1	aminoglycoside	1	5	0.2
group-196-1	bacitracin	1	5	0.2
group-196-1	beta-lactam	4	5	0.8
group-196-1	diaminopyrimidine	2	5	0.4
group-196-1	fluoroquinolone	1	5	0.2
group-196-1	fosmidomycin	2	5	0.4
group-196-1	glycopeptide	3	5	0.6
group-196-1	MLS	5	5	1
group-196-1	multidrug	5	5	1
group-196-1	peptide	2	5	0.4
group-196-1	tetracycline	1	5	0.2
group-196-1	unclassified	2	5	0.4
group-197-1	bacitracin	1	6	0.166666667
group-197-1	beta-lactam	4	6	0.666666667
group-197-1	diaminopyrimidine	3	6	0.5
group-197-1	fluoroquinolone	2	6	0.333333333
group-197-1	fosmidomycin	1	6	0.166666667
group-197-1	glycopeptide	3	6	0.5
group-197-1	MLS	1	6	0.166666667
group-197-1	multidrug	6	6	1
group-197-1	tetracycline	2	6	0.333333333
group-199-1	bacitracin	1	2	0.5
group-199-1	beta-lactam	1	2	0.5
group-199-1	fosmidomycin	1	2	0.5
group-199-1	glycopeptide	1	2	0.5
group-199-1	multidrug	2	2	1
group-199-1	peptide	1	2	0.5
group-199-1	tetracycline	1	2	0.5
group-199-1	triclosan	1	2	0.5
group-199-1	unclassified	2	2	1
group-20-1	aminocoumarin	1	11	0.090909091
group-20-1	aminoglycoside	2	11	0.181818182
group-20-1	aminoglycoside:aminocoumarin	3	11	0.272727273
group-20-1	bacitracin	3	11	0.272727273
group-20-1	beta-lactam	2	11	0.181818182
group-20-1	diaminopyrimidine	1	11	0.090909091
group-20-1	fluoroquinolone	2	11	0.181818182
group-20-1	fosmidomycin	3	11	0.272727273
group-20-1	glycopeptide	6	11	0.545454545
group-20-1	MLS	6	11	0.545454545
group-20-1	multidrug	11	11	1
group-20-1	peptide	2	11	0.181818182
group-20-1	polymyxin	1	11	0.090909091
group-20-1	sulfonamide	1	11	0.090909091
group-20-1	tetracycline	4	11	0.363636364
group-20-1	unclassified	5	11	0.454545455
group-200-1	bacitracin	2	10	0.2
group-200-1	fluoroquinolone	1	10	0.1
group-200-1	fusaric-acid	1	10	0.1
group-200-1	glycopeptide	5	10	0.5
group-200-1	MLS	2	10	0.2
group-200-1	multidrug	10	10	1
group-200-1	peptide	1	10	0.1
group-200-1	phenicol	1	10	0.1
group-200-1	unclassified	1	10	0.1
group-201-1	aminoglycoside	2	7	0.285714286
group-201-1	bacitracin	2	7	0.285714286
group-201-1	beta-lactam	4	7	0.571428571
group-201-1	glycopeptide	5	7	0.714285714
group-201-1	MLS	2	7	0.285714286
group-201-1	multidrug	7	7	1
group-201-1	phenicol	3	7	0.428571429
group-201-1	sulfonamide	3	7	0.428571429
group-201-1	tetracycline	3	7	0.428571429
group-201-1	triclosan	2	7	0.285714286
group-201-1	unclassified	3	7	0.428571429
group-202-1	aminoglycoside	1	6	0.166666667
group-202-1	bacitracin	1	6	0.166666667
group-202-1	beta-lactam	4	6	0.666666667
group-202-1	glycopeptide	5	6	0.833333333
group-202-1	multidrug	6	6	1
group-202-1	peptide	3	6	0.5
group-202-1	phenicol	3	6	0.5
group-202-1	tetracycline	1	6	0.166666667
group-202-1	triclosan	2	6	0.333333333
group-202-1	unclassified	1	6	0.166666667
group-203-1	aminoglycoside	1	2	0.5
group-203-1	beta-lactam	1	2	0.5
group-203-1	fosmidomycin	1	2	0.5
group-203-1	glycopeptide	2	2	1
group-203-1	MLS	1	2	0.5
group-203-1	multidrug	2	2	1
group-203-1	peptide	1	2	0.5
group-203-1	unclassified	2	2	1
group-204-1	aminoglycoside	2	2	1
group-204-1	bacitracin	1	2	0.5
group-204-1	beta-lactam	1	2	0.5
group-204-1	diaminopyrimidine	1	2	0.5
group-204-1	fosmidomycin	1	2	0.5
group-204-1	glycopeptide	2	2	1
group-204-1	multidrug	2	2	1
group-204-1	polyamine:peptide	1	2	0.5
group-204-1	triclosan	1	2	0.5
group-204-1	unclassified	2	2	1
group-205-1	antibacterial_free_fatty_acids	2	6	0.333333333
group-205-1	bacitracin	3	6	0.5
group-205-1	beta-lactam	1	6	0.166666667
group-205-1	diaminopyrimidine	1	6	0.166666667
group-205-1	glycopeptide	4	6	0.666666667
group-205-1	multidrug	5	6	0.833333333
group-205-1	phenicol	2	6	0.333333333
group-205-1	sulfonamide	1	6	0.166666667
group-205-1	tetracycline	2	6	0.333333333
group-206-1	bacitracin	1	2	0.5
group-206-1	diaminopyrimidine	1	2	0.5
group-206-1	fosmidomycin	1	2	0.5
group-206-1	glycopeptide	2	2	1
group-206-1	multidrug	2	2	1
group-206-1	unclassified	2	2	1
group-206-2-OUT	aminoglycoside	1	2	0.5
group-206-2-OUT	bacitracin	1	2	0.5
group-206-2-OUT	glycopeptide	2	2	1
group-206-2-OUT	multidrug	2	2	1
group-206-2-OUT	phenicol	1	2	0.5
group-206-2-OUT	unclassified	1	2	0.5
group-207-1	bacitracin	1	2	0.5
group-207-1	glycopeptide	1	2	0.5
group-207-1	MLS	2	2	1
group-207-1	multidrug	1	2	0.5
group-207-1	phenicol	1	2	0.5
group-208-1	bacitracin	2	6	0.333333333
group-208-1	beta-lactam	1	6	0.166666667
group-208-1	fosmidomycin	1	6	0.166666667
group-208-1	glycopeptide	4	6	0.666666667
group-208-1	MLS	4	6	0.666666667
group-208-1	multidrug	6	6	1
group-208-1	peptide	2	6	0.333333333
group-208-1	phenicol	3	6	0.5
group-208-1	sulfonamide	2	6	0.333333333
group-208-1	tetracycline	1	6	0.166666667
group-208-1	triclosan	2	6	0.333333333
group-208-1	unclassified	3	6	0.5
group-209-1	aminoglycoside	2	5	0.4
group-209-1	bacitracin	1	5	0.2
group-209-1	fluoroquinolone	1	5	0.2
group-209-1	fosmidomycin	1	5	0.2
group-209-1	glycopeptide	3	5	0.6
group-209-1	MLS	2	5	0.4
group-209-1	multidrug	5	5	1
group-209-1	triclosan	1	5	0.2
group-209-1	unclassified	1	5	0.2
group-21-1	aminoglycoside	1	5	0.2
group-21-1	bacitracin	2	5	0.4
group-21-1	beta-lactam	1	5	0.2
group-21-1	glycopeptide	1	5	0.2
group-21-1	multidrug	3	5	0.6
group-21-1	phenicol	2	5	0.4
group-21-1	pleuromutilin	1	5	0.2
group-21-1	sulfonamide	2	5	0.4
group-21-1	tetracycline	1	5	0.2
group-21-1	triclosan	1	5	0.2
group-211-1	aminoglycoside	2	2	1
group-211-1	beta-lactam	1	2	0.5
group-211-1	diaminopyrimidine	1	2	0.5
group-211-1	fluoroquinolone	2	2	1
group-211-1	glycopeptide	2	2	1
group-211-1	MLS	1	2	0.5
group-211-1	multidrug	2	2	1
group-211-1	peptide	2	2	1
group-211-1	phenicol	1	2	0.5
group-211-1	pleuromutilin	1	2	0.5
group-211-1	sulfonamide	1	2	0.5
group-211-1	tetracycline	1	2	0.5
group-211-1	unclassified	1	2	0.5
group-212-2-OUT	bacitracin	2	7	0.285714286
group-212-2-OUT	fluoroquinolone	1	7	0.142857143
group-212-2-OUT	fosfomycin	3	7	0.428571429
group-212-2-OUT	glycopeptide	6	7	0.857142857
group-212-2-OUT	MLS	6	7	0.857142857
group-212-2-OUT	multidrug	3	7	0.428571429
group-212-2-OUT	rifamycin	2	7	0.285714286
group-212-2-OUT	unclassified	2	7	0.285714286
group-213-1	aminoglycoside	1	7	0.142857143
group-213-1	bacitracin	1	7	0.142857143
group-213-1	beta-lactam	3	7	0.428571429
group-213-1	diaminopyrimidine	1	7	0.142857143
group-213-1	fluoroquinolone	1	7	0.142857143
group-213-1	fosmidomycin	2	7	0.285714286
group-213-1	glycopeptide	5	7	0.714285714
group-213-1	MLS	4	7	0.571428571
group-213-1	multidrug	7	7	1
group-213-1	peptide	2	7	0.285714286
group-213-1	tetracycline	1	7	0.142857143
group-213-1	triclosan	2	7	0.285714286
group-213-1	unclassified	3	7	0.428571429
group-214-1	glycopeptide	2	2	1
group-214-1	MLS	1	2	0.5
group-214-1	multidrug	2	2	1
group-215-1	bacitracin	1	2	0.5
group-215-1	diaminopyrimidine	1	2	0.5
group-215-1	glycopeptide	1	2	0.5
group-215-1	multidrug	1	2	0.5
group-216-1	bacitracin	1	3	0.333333333
group-216-1	beta-lactam	1	3	0.333333333
group-216-1	fluoroquinolone	2	3	0.666666667
group-216-1	glycopeptide	3	3	1
group-216-1	multidrug	3	3	1
group-216-1	phenicol	2	3	0.666666667
group-216-1	sulfonamide	2	3	0.666666667
group-216-1	tetracycline	2	3	0.666666667
group-217-1	aminoglycoside	1	2	0.5
group-217-1	bacitracin	2	2	1
group-217-1	glycopeptide	2	2	1
group-217-1	multidrug	2	2	1
group-217-1	unclassified	1	2	0.5
group-219-1	aminoglycoside	2	5	0.4
group-219-1	bacitracin	1	5	0.2
group-219-1	beta-lactam	3	5	0.6
group-219-1	diaminopyrimidine	1	5	0.2
group-219-1	glycopeptide	5	5	1
group-219-1	multidrug	5	5	1
group-219-1	phenicol	1	5	0.2
group-219-1	tetracycline	2	5	0.4
group-219-1	triclosan	1	5	0.2
group-22-1	aminoglycoside	1	3	0.333333333
group-22-1	bacitracin	1	3	0.333333333
group-22-1	beta-lactam	1	3	0.333333333
group-22-1	glycopeptide	1	3	0.333333333
group-22-1	multidrug	1	3	0.333333333
group-22-1	peptide	2	3	0.666666667
group-22-1	phenicol	1	3	0.333333333
group-22-1	pleuromutilin	1	3	0.333333333
group-22-1	triclosan	3	3	1
group-221-1	glycopeptide	1	2	0.5
group-221-1	MLS	1	2	0.5
group-221-1	multidrug	1	2	0.5
group-221-1	mupirocin	1	2	0.5
group-222-1	beta-lactam	1	2	0.5
group-222-1	diaminopyrimidine	1	2	0.5
group-222-1	fluoroquinolone	1	2	0.5
group-222-1	glycopeptide	2	2	1
group-222-1	multidrug	2	2	1
group-222-1	peptide	2	2	1
group-222-1	tetracycline	1	2	0.5
group-222-1	unclassified	2	2	1
group-223-1	beta-lactam	1	2	0.5
group-223-1	fosfomycin	1	2	0.5
group-223-1	glycopeptide	2	2	1
group-223-1	multidrug	2	2	1
group-224-1	bacitracin	1	2	0.5
group-224-1	glycopeptide	1	2	0.5
group-224-1	pleuromutilin	1	2	0.5
group-224-1	tetracycline	1	2	0.5
group-225-1	beta-lactam	2	2	1
group-225-1	glycopeptide	2	2	1
group-225-1	MLS	1	2	0.5
group-225-1	multidrug	2	2	1
group-225-1	peptide	1	2	0.5
group-225-1	phenicol	1	2	0.5
group-225-1	sulfonamide	1	2	0.5
group-225-1	tetracenomycin_C	1	2	0.5
group-225-1	tetracycline	1	2	0.5
group-225-1	triclosan	1	2	0.5
group-226-2-OUT	antibacterial_free_fatty_acids	1	3	0.333333333
group-226-2-OUT	bacitracin	1	3	0.333333333
group-226-2-OUT	diaminopyrimidine	1	3	0.333333333
group-226-2-OUT	glycopeptide	2	3	0.666666667
group-226-2-OUT	multidrug	3	3	1
group-226-2-OUT	phenicol	1	3	0.333333333
group-226-2-OUT	unclassified	1	3	0.333333333
group-23-1	multidrug	1	2	0.5
group-230-1	bacitracin	1	5	0.2
group-230-1	beta-lactam	2	5	0.4
group-230-1	diaminopyrimidine	1	5	0.2
group-230-1	fluoroquinolone	3	5	0.6
group-230-1	glycopeptide	2	5	0.4
group-230-1	multidrug	5	5	1
group-230-1	phenicol	1	5	0.2
group-230-1	pleuromutilin	1	5	0.2
group-230-1	sulfonamide	1	5	0.2
group-230-1	tetracycline	1	5	0.2
group-230-1	triclosan	1	5	0.2
group-230-1	unclassified	1	5	0.2
group-231-1	bacitracin	2	2	1
group-231-1	diaminopyrimidine	1	2	0.5
group-231-1	glycopeptide	1	2	0.5
group-231-1	multidrug	1	2	0.5
group-231-1	mupirocin	1	2	0.5
group-231-1	tetracycline	1	2	0.5
group-231-1	unclassified	2	2	1
group-232-1	aminoglycoside	1	8	0.125
group-232-1	bacitracin	3	8	0.375
group-232-1	beta-lactam	3	8	0.375
group-232-1	diaminopyrimidine	1	8	0.125
group-232-1	glycopeptide	7	8	0.875
group-232-1	multidrug	8	8	1
group-232-1	peptide	1	8	0.125
group-232-1	phenicol	3	8	0.375
group-232-1	sulfonamide	1	8	0.125
group-232-1	tetracycline	2	8	0.25
group-232-1	triclosan	1	8	0.125
group-232-1	unclassified	2	8	0.25
group-233-1	bacitracin	1	2	0.5
group-233-1	glycopeptide	2	2	1
group-233-1	multidrug	2	2	1
group-233-1	phenicol	1	2	0.5
group-233-1	tetracycline	1	2	0.5
group-233-1	unclassified	1	2	0.5
group-234-1	aminoglycoside	3	4	0.75
group-234-1	bacitracin	1	4	0.25
group-234-1	beta-lactam	4	4	1
group-234-1	diaminopyrimidine	1	4	0.25
group-234-1	fluoroquinolone	2	4	0.5
group-234-1	fosmidomycin	1	4	0.25
group-234-1	glycopeptide	2	4	0.5
group-234-1	MLS	2	4	0.5
group-234-1	multidrug	4	4	1
group-234-1	nucleoside	1	4	0.25
group-234-1	phenicol	1	4	0.25
group-234-1	sulfonamide	2	4	0.5
group-234-1	tetracycline	2	4	0.5
group-236-1	beta-lactam	2	2	1
group-236-1	fluoroquinolone	1	2	0.5
group-236-1	glycopeptide	1	2	0.5
group-236-1	MLS	1	2	0.5
group-236-1	multidrug	2	2	1
group-236-1	nucleoside	1	2	0.5
group-236-1	peptide	2	2	1
group-236-1	phenicol	2	2	1
group-236-1	tetracycline	2	2	1
group-237-1	aminoglycoside	2	5	0.4
group-237-1	bacitracin	2	5	0.4
group-237-1	beta-lactam	4	5	0.8
group-237-1	fosmidomycin	1	5	0.2
group-237-1	glycopeptide	5	5	1
group-237-1	MLS	2	5	0.4
group-237-1	multidrug	5	5	1
group-237-1	peptide	1	5	0.2
group-237-1	phenicol	3	5	0.6
group-237-1	rifamycin	1	5	0.2
group-237-1	sulfonamide	1	5	0.2
group-237-1	tetracycline	2	5	0.4
group-237-1	unclassified	2	5	0.4
group-238-1	aminoglycoside	1	5	0.2
group-238-1	diaminopyrimidine	3	5	0.6
group-238-1	multidrug	3	5	0.6
group-238-1	tetracycline	1	5	0.2
group-239-1	glycopeptide	1	2	0.5
group-239-1	MLS	1	2	0.5
group-239-1	multidrug	2	2	1
group-239-1	phenicol	1	2	0.5
group-239-1	unclassified	1	2	0.5
group-24-1	bacitracin	1	2	0.5
group-24-1	beta-lactam	1	2	0.5
group-24-1	glycopeptide	1	2	0.5
group-24-1	multidrug	2	2	1
group-24-1	phenicol	2	2	1
group-24-1	pleuromutilin	1	2	0.5
group-24-1	sulfonamide	1	2	0.5
group-24-1	triclosan	1	2	0.5
group-24-1	unclassified	1	2	0.5
group-240-1	antibacterial_free_fatty_acids	1	13	0.076923077
group-240-1	bacitracin	3	13	0.230769231
group-240-1	beta-lactam	4	13	0.307692308
group-240-1	diaminopyrimidine	2	13	0.153846154
group-240-1	fluoroquinolone	2	13	0.153846154
group-240-1	glycopeptide	2	13	0.153846154
group-240-1	multidrug	4	13	0.307692308
group-240-1	peptide	1	13	0.076923077
group-240-1	sulfonamide	2	13	0.153846154
group-240-1	tetracycline	4	13	0.307692308
group-240-1	unclassified	3	13	0.230769231
group-241-1	aminoglycoside	3	7	0.428571429
group-241-1	bacitracin	1	7	0.142857143
group-241-1	beta-lactam	5	7	0.714285714
group-241-1	fluoroquinolone	2	7	0.285714286
group-241-1	fosfomycin	1	7	0.142857143
group-241-1	fosmidomycin	1	7	0.142857143
group-241-1	glycopeptide	7	7	1
group-241-1	MLS	3	7	0.428571429
group-241-1	multidrug	7	7	1
group-241-1	peptide	3	7	0.428571429
group-241-1	phenicol	1	7	0.142857143
group-241-1	pleuromutilin	2	7	0.285714286
group-241-1	polyamine:peptide	1	7	0.142857143
group-241-1	sulfonamide	2	7	0.285714286
group-241-1	tetracycline	3	7	0.428571429
group-241-1	triclosan	6	7	0.857142857
group-241-1	unclassified	4	7	0.571428571
group-242-1	fluoroquinolone	1	2	0.5
group-242-1	glycopeptide	1	2	0.5
group-242-1	MLS	1	2	0.5
group-242-1	multidrug	1	2	0.5
group-242-1	peptide	1	2	0.5
group-242-1	pleuromutilin	2	2	1
group-242-1	unclassified	1	2	0.5
group-243-1	aminoglycoside:aminocoumarin	2	2	1
group-243-1	beta-lactam	1	2	0.5
group-243-1	fluoroquinolone	1	2	0.5
group-243-1	fosmidomycin	1	2	0.5
group-243-1	glycopeptide	2	2	1
group-243-1	multidrug	2	2	1
group-243-1	tetracycline	1	2	0.5
group-243-1	unclassified	1	2	0.5
group-244-1	bacitracin	1	2	0.5
group-244-1	beta-lactam	1	2	0.5
group-244-1	glycopeptide	2	2	1
group-244-1	MLS	2	2	1
group-244-1	multidrug	2	2	1
group-244-1	unclassified	1	2	0.5
group-245-2-OUT	beta-lactam	2	3	0.666666667
group-245-2-OUT	diaminopyrimidine	1	3	0.333333333
group-245-2-OUT	glycopeptide	2	3	0.666666667
group-245-2-OUT	MLS	1	3	0.333333333
group-245-2-OUT	multidrug	3	3	1
group-245-2-OUT	sulfonamide	1	3	0.333333333
group-245-2-OUT	tetracycline	3	3	1
group-245-2-OUT	unclassified	1	3	0.333333333
group-246-1	bacitracin	1	2	0.5
group-246-1	beta-lactam	2	2	1
group-246-1	fosmidomycin	1	2	0.5
group-246-1	glycopeptide	1	2	0.5
group-246-1	MLS	1	2	0.5
group-246-1	multidrug	2	2	1
group-246-1	peptide	2	2	1
group-246-1	tetracycline	1	2	0.5
group-246-1	triclosan	2	2	1
group-248-1	aminoglycoside	1	3	0.333333333
group-248-1	beta-lactam	1	3	0.333333333
group-248-1	diaminopyrimidine	1	3	0.333333333
group-248-1	glycopeptide	3	3	1
group-248-1	MLS	1	3	0.333333333
group-248-1	multidrug	3	3	1
group-249-1	beta-lactam	1	2	0.5
group-249-1	diaminopyrimidine	2	2	1
group-249-1	fluoroquinolone	1	2	0.5
group-249-1	multidrug	2	2	1
group-249-1	tetracycline	2	2	1
group-25-1	glycopeptide	1	2	0.5
group-25-1	multidrug	1	2	0.5
group-25-1	peptide	1	2	0.5
group-250-1	bacitracin	2	3	0.666666667
group-250-1	diaminopyrimidine	1	3	0.333333333
group-250-1	glycopeptide	1	3	0.333333333
group-250-1	multidrug	2	3	0.666666667
group-250-1	mupirocin	3	3	1
group-250-2-OUT	bacitracin	1	2	0.5
group-250-2-OUT	glycopeptide	1	2	0.5
group-250-2-OUT	multidrug	2	2	1
group-250-2-OUT	mupirocin	1	2	0.5
group-250-2-OUT	sulfonamide	1	2	0.5
group-252-1	bacitracin	1	3	0.333333333
group-252-1	glycopeptide	3	3	1
group-252-1	MLS	1	3	0.333333333
group-252-1	multidrug	3	3	1
group-252-1	tetracycline	1	3	0.333333333
group-252-1	unclassified	1	3	0.333333333
group-253-1	aminoglycoside	1	7	0.142857143
group-253-1	bacitracin	1	7	0.142857143
group-253-1	diaminopyrimidine	3	7	0.428571429
group-253-1	fluoroquinolone	2	7	0.285714286
group-253-1	glycopeptide	5	7	0.714285714
group-253-1	multidrug	6	7	0.857142857
group-253-1	phenicol	1	7	0.142857143
group-253-1	sulfonamide	3	7	0.428571429
group-255-1	aminoglycoside	4	8	0.5
group-255-1	aminoglycoside:aminocoumarin	2	8	0.25
group-255-1	bacitracin	1	8	0.125
group-255-1	beta-lactam	4	8	0.5
group-255-1	fluoroquinolone	6	8	0.75
group-255-1	fosfomycin	2	8	0.25
group-255-1	fosmidomycin	1	8	0.125
group-255-1	glycopeptide	6	8	0.75
group-255-1	MLS	5	8	0.625
group-255-1	multidrug	8	8	1
group-255-1	peptide	1	8	0.125
group-255-1	phenicol	3	8	0.375
group-255-1	polymyxin	1	8	0.125
group-255-1	tetracycline	3	8	0.375
group-255-1	unclassified	7	8	0.875
group-256-1	aminoglycoside	5	12	0.416666667
group-256-1	bacitracin	3	12	0.25
group-256-1	beta-lactam	3	12	0.25
group-256-1	diaminopyrimidine	2	12	0.166666667
group-256-1	fosmidomycin	1	12	0.083333333
group-256-1	glycopeptide	5	12	0.416666667
group-256-1	MLS	8	12	0.666666667
group-256-1	multidrug	12	12	1
group-256-1	peptide	4	12	0.333333333
group-256-1	pleuromutilin	3	12	0.25
group-256-1	sulfonamide	1	12	0.083333333
group-256-1	tetracenomycin_C	1	12	0.083333333
group-256-1	tetracycline	4	12	0.333333333
group-256-1	triclosan	6	12	0.5
group-256-1	unclassified	1	12	0.083333333
group-257-1	aminoglycoside	3	5	0.6
group-257-1	bacitracin	1	5	0.2
group-257-1	beta-lactam	3	5	0.6
group-257-1	diaminopyrimidine	1	5	0.2
group-257-1	fluoroquinolone	1	5	0.2
group-257-1	fosmidomycin	1	5	0.2
group-257-1	glycopeptide	2	5	0.4
group-257-1	MLS	4	5	0.8
group-257-1	multidrug	5	5	1
group-257-1	phenicol	1	5	0.2
group-257-1	pleuromutilin	1	5	0.2
group-257-1	sulfonamide	1	5	0.2
group-257-1	tetracycline	2	5	0.4
group-257-1	triclosan	2	5	0.4
group-257-1	unclassified	3	5	0.6
group-258-1	diaminopyrimidine	1	2	0.5
group-258-1	multidrug	2	2	1
group-258-1	triclosan	1	2	0.5
group-259-1	bacitracin	1	2	0.5
group-259-1	multidrug	2	2	1
group-259-1	tetracycline	1	2	0.5
group-26-1	bacitracin	1	2	0.5
group-26-1	glycopeptide	2	2	1
group-26-1	multidrug	1	2	0.5
group-26-1	sulfonamide	1	2	0.5
group-261-1	aminoglycoside	1	4	0.25
group-261-1	beta-lactam	3	4	0.75
group-261-1	diaminopyrimidine	2	4	0.5
group-261-1	fosmidomycin	2	4	0.5
group-261-1	glycopeptide	2	4	0.5
group-261-1	MLS	1	4	0.25
group-261-1	multidrug	4	4	1
group-261-1	peptide	3	4	0.75
group-261-1	triclosan	1	4	0.25
group-261-1	unclassified	2	4	0.5
group-262-1	aminoglycoside	1	4	0.25
group-262-1	diaminopyrimidine	1	4	0.25
group-262-1	fluoroquinolone	1	4	0.25
group-262-1	glycopeptide	2	4	0.5
group-262-1	MLS	2	4	0.5
group-262-1	multidrug	4	4	1
group-262-1	phenicol	1	4	0.25
group-262-1	tetracycline	2	4	0.5
group-262-1	triclosan	2	4	0.5
group-262-1	unclassified	1	4	0.25
group-263-1	bacitracin	1	2	0.5
group-263-1	diaminopyrimidine	1	2	0.5
group-263-1	fosfomycin	1	2	0.5
group-263-1	glycopeptide	2	2	1
group-263-1	multidrug	2	2	1
group-263-1	peptide	1	2	0.5
group-263-1	pleuromutilin	1	2	0.5
group-263-1	unclassified	1	2	0.5
group-264-1	aminoglycoside	5	9	0.555555556
group-264-1	antibacterial_free_fatty_acids	1	9	0.111111111
group-264-1	bacitracin	1	9	0.111111111
group-264-1	diaminopyrimidine	1	9	0.111111111
group-264-1	fluoroquinolone	4	9	0.444444444
group-264-1	fosmidomycin	1	9	0.111111111
group-264-1	glycopeptide	6	9	0.666666667
group-264-1	MLS	7	9	0.777777778
group-264-1	multidrug	7	9	0.777777778
group-264-1	peptide	5	9	0.555555556
group-264-1	phenicol	1	9	0.111111111
group-264-1	polyamine:peptide	1	9	0.111111111
group-264-1	tetracycline	3	9	0.333333333
group-264-1	triclosan	4	9	0.444444444
group-265-1	beta-lactam	1	3	0.333333333
group-265-1	diaminopyrimidine	1	3	0.333333333
group-265-1	glycopeptide	2	3	0.666666667
group-265-1	multidrug	3	3	1
group-265-1	sulfonamide	1	3	0.333333333
group-266-1	aminoglycoside	1	4	0.25
group-266-1	bacitracin	1	4	0.25
group-266-1	beta-lactam	1	4	0.25
group-266-1	diaminopyrimidine	1	4	0.25
group-266-1	glycopeptide	3	4	0.75
group-266-1	multidrug	4	4	1
group-266-1	nucleoside	1	4	0.25
group-266-1	phenicol	2	4	0.5
group-266-1	pleuromutilin	1	4	0.25
group-266-1	polymyxin	1	4	0.25
group-266-1	sulfonamide	1	4	0.25
group-266-1	tetracycline	2	4	0.5
group-266-1	triclosan	2	4	0.5
group-266-1	unclassified	1	4	0.25
group-267-1	beta-lactam	1	2	0.5
group-267-1	glycopeptide	1	2	0.5
group-267-1	multidrug	2	2	1
group-267-1	pleuromutilin	2	2	1
group-268-1	beta-lactam	2	2	1
group-268-1	glycopeptide	2	2	1
group-268-1	multidrug	2	2	1
group-268-1	peptide	1	2	0.5
group-268-1	phenicol	2	2	1
group-268-1	rifamycin	1	2	0.5
group-268-1	tetracycline	2	2	1
group-268-1	unclassified	1	2	0.5
group-269-1	bacitracin	2	4	0.5
group-269-1	glycopeptide	3	4	0.75
group-269-1	MLS	1	4	0.25
group-269-1	multidrug	3	4	0.75
group-269-1	mupirocin	1	4	0.25
group-27-1	aminoglycoside	1	3	0.333333333
group-27-1	bacitracin	1	3	0.333333333
group-27-1	fluoroquinolone	2	3	0.666666667
group-27-1	glycopeptide	2	3	0.666666667
group-27-1	multidrug	1	3	0.333333333
group-27-1	peptide	1	3	0.333333333
group-27-1	phenicol	1	3	0.333333333
group-27-1	sulfonamide	1	3	0.333333333
group-27-1	tetracycline	2	3	0.666666667
group-27-2-OUT	glycopeptide	1	1	1
group-27-2-OUT	multidrug	1	1	1
group-27-2-OUT	sulfonamide	1	1	1
group-27-2-OUT	unclassified	1	1	1
group-270-1	glycopeptide	1	2	0.5
group-270-1	MLS	1	2	0.5
group-270-1	multidrug	2	2	1
group-271-1	aminoglycoside	1	2	0.5
group-271-1	fosmidomycin	1	2	0.5
group-271-1	glycopeptide	2	2	1
group-271-1	MLS	2	2	1
group-271-1	multidrug	2	2	1
group-271-1	polymyxin	1	2	0.5
group-271-1	tetracycline	1	2	0.5
group-272-1	bacitracin	1	2	0.5
group-272-1	glycopeptide	2	2	1
group-272-1	MLS	1	2	0.5
group-272-1	multidrug	1	2	0.5
group-273-1	bacitracin	2	2	1
group-273-1	glycopeptide	2	2	1
group-273-1	MLS	1	2	0.5
group-273-1	multidrug	1	2	0.5
group-273-1	phenicol	1	2	0.5
group-274-2-OUT	aminoglycoside	1	4	0.25
group-274-2-OUT	antibacterial_free_fatty_acids	1	4	0.25
group-274-2-OUT	bacitracin	1	4	0.25
group-274-2-OUT	beta-lactam	4	4	1
group-274-2-OUT	fluoroquinolone	1	4	0.25
group-274-2-OUT	fosmidomycin	3	4	0.75
group-274-2-OUT	glycopeptide	4	4	1
group-274-2-OUT	multidrug	4	4	1
group-274-2-OUT	phenicol	1	4	0.25
group-274-2-OUT	pleuromutilin	1	4	0.25
group-274-2-OUT	sulfonamide	1	4	0.25
group-274-2-OUT	tetracycline	2	4	0.5
group-274-2-OUT	unclassified	2	4	0.5
group-275-1	bacitracin	2	4	0.5
group-275-1	beta-lactam	2	4	0.5
group-275-1	fluoroquinolone	1	4	0.25
group-275-1	glycopeptide	1	4	0.25
group-275-1	multidrug	2	4	0.5
group-275-1	mupirocin	1	4	0.25
group-275-1	tetracycline	1	4	0.25
group-276-1	glycopeptide	3	3	1
group-276-1	multidrug	3	3	1
group-276-1	sulfonamide	1	3	0.333333333
group-277-1	aminoglycoside	2	2	1
group-277-1	bacitracin	1	2	0.5
group-277-1	beta-lactam	1	2	0.5
group-277-1	fosmidomycin	1	2	0.5
group-277-1	glycopeptide	2	2	1
group-277-1	MLS	1	2	0.5
group-277-1	multidrug	2	2	1
group-277-1	phenicol	1	2	0.5
group-277-1	tetracycline	1	2	0.5
group-279-1	bacitracin	1	4	0.25
group-279-1	beta-lactam	1	4	0.25
group-279-1	fluoroquinolone	1	4	0.25
group-279-1	fosmidomycin	1	4	0.25
group-279-1	glycopeptide	4	4	1
group-279-1	multidrug	4	4	1
group-279-1	phenicol	1	4	0.25
group-279-1	sulfonamide	3	4	0.75
group-279-1	tetracycline	2	4	0.5
group-279-1	unclassified	1	4	0.25
group-28-1	bacitracin	1	7	0.142857143
group-28-1	beta-lactam	2	7	0.285714286
group-28-1	fluoroquinolone	1	7	0.142857143
group-28-1	glycopeptide	6	7	0.857142857
group-28-1	multidrug	5	7	0.714285714
group-28-1	peptide	4	7	0.571428571
group-28-1	phenicol	1	7	0.142857143
group-28-1	pleuromutilin	2	7	0.285714286
group-28-1	sulfonamide	1	7	0.142857143
group-28-1	unclassified	3	7	0.428571429
group-280-1	aminoglycoside	1	3	0.333333333
group-280-1	beta-lactam	1	3	0.333333333
group-280-1	diaminopyrimidine	1	3	0.333333333
group-280-1	glycopeptide	3	3	1
group-280-1	multidrug	3	3	1
group-280-1	pleuromutilin	1	3	0.333333333
group-280-1	sulfonamide	1	3	0.333333333
group-280-1	tetracycline	1	3	0.333333333
group-280-1	triclosan	1	3	0.333333333
group-280-1	unclassified	1	3	0.333333333
group-281-1	bacitracin	1	5	0.2
group-281-1	beta-lactam	1	5	0.2
group-281-1	diaminopyrimidine	2	5	0.4
group-281-1	fluoroquinolone	2	5	0.4
group-281-1	fosmidomycin	3	5	0.6
group-281-1	glycopeptide	4	5	0.8
group-281-1	multidrug	5	5	1
group-281-1	phenicol	2	5	0.4
group-281-1	sulfonamide	3	5	0.6
group-281-1	tetracycline	2	5	0.4
group-281-1	unclassified	2	5	0.4
group-282-1	fosmidomycin	2	2	1
group-282-1	multidrug	2	2	1
group-282-1	tetracycline	1	2	0.5
group-283-1	aminocoumarin	1	5	0.2
group-283-1	aminoglycoside	2	5	0.4
group-283-1	bacitracin	1	5	0.2
group-283-1	beta-lactam	2	5	0.4
group-283-1	fluoroquinolone	1	5	0.2
group-283-1	fosmidomycin	2	5	0.4
group-283-1	glycopeptide	4	5	0.8
group-283-1	MLS	1	5	0.2
group-283-1	multidrug	5	5	1
group-283-1	peptide	1	5	0.2
group-283-1	phenicol	1	5	0.2
group-283-1	pleuromutilin	1	5	0.2
group-283-1	rifamycin	1	5	0.2
group-283-1	tetracenomycin_C	1	5	0.2
group-283-1	tetracycline	1	5	0.2
group-283-1	unclassified	1	5	0.2
group-284-1	aminoglycoside	2	4	0.5
group-284-1	bacitracin	1	4	0.25
group-284-1	beta-lactam	3	4	0.75
group-284-1	diaminopyrimidine	1	4	0.25
group-284-1	fluoroquinolone	1	4	0.25
group-284-1	glycopeptide	3	4	0.75
group-284-1	MLS	1	4	0.25
group-284-1	multidrug	4	4	1
group-284-1	peptide	2	4	0.5
group-284-1	phenicol	1	4	0.25
group-284-1	sulfonamide	2	4	0.5
group-284-1	triclosan	2	4	0.5
group-284-1	unclassified	3	4	0.75
group-285-1	beta-lactam	1	4	0.25
group-285-1	glycopeptide	2	4	0.5
group-285-1	MLS	2	4	0.5
group-285-1	multidrug	4	4	1
group-285-1	phenicol	1	4	0.25
group-285-1	sulfonamide	1	4	0.25
group-285-1	unclassified	2	4	0.5
group-286-1	aminoglycoside	1	2	0.5
group-286-1	beta-lactam	1	2	0.5
group-286-1	diaminopyrimidine	1	2	0.5
group-286-1	fluoroquinolone	1	2	0.5
group-286-1	fosmidomycin	1	2	0.5
group-286-1	glycopeptide	2	2	1
group-286-1	MLS	2	2	1
group-286-1	multidrug	2	2	1
group-286-1	tetracycline	2	2	1
group-286-1	triclosan	1	2	0.5
group-286-1	unclassified	1	2	0.5
group-287-1	aminocoumarin	1	2	0.5
group-287-1	aminoglycoside	1	2	0.5
group-287-1	beta-lactam	1	2	0.5
group-287-1	fosmidomycin	1	2	0.5
group-287-1	MLS	2	2	1
group-287-1	multidrug	2	2	1
group-287-1	peptide	1	2	0.5
group-287-1	phenicol	1	2	0.5
group-287-1	rifamycin	1	2	0.5
group-287-1	unclassified	1	2	0.5
group-288-1	aminoglycoside	4	4	1
group-288-1	bacitracin	1	4	0.25
group-288-1	beta-lactam	4	4	1
group-288-1	fluoroquinolone	1	4	0.25
group-288-1	fosmidomycin	1	4	0.25
group-288-1	glycopeptide	3	4	0.75
group-288-1	MLS	1	4	0.25
group-288-1	multidrug	4	4	1
group-288-1	peptide	1	4	0.25
group-288-1	pleuromutilin	1	4	0.25
group-288-1	tetracenomycin_C	1	4	0.25
group-288-1	tetracycline	1	4	0.25
group-288-1	triclosan	3	4	0.75
group-288-1	unclassified	1	4	0.25
group-289-1	aminoglycoside	2	5	0.4
group-289-1	antibacterial_free_fatty_acids	1	5	0.2
group-289-1	bacitracin	4	5	0.8
group-289-1	beta-lactam	3	5	0.6
group-289-1	diaminopyrimidine	1	5	0.2
group-289-1	fosfomycin	2	5	0.4
group-289-1	glycopeptide	5	5	1
group-289-1	MLS	3	5	0.6
group-289-1	multidrug	5	5	1
group-289-1	nucleoside	1	5	0.2
group-289-1	phenicol	2	5	0.4
group-289-1	polymyxin	1	5	0.2
group-289-1	triclosan	4	5	0.8
group-289-1	unclassified	3	5	0.6
group-29-1	multidrug	2	3	0.666666667
group-29-1	sulfonamide	1	3	0.333333333
group-29-1	tetracycline	1	3	0.333333333
group-290-1	aminoglycoside	1	3	0.333333333
group-290-1	bacitracin	1	3	0.333333333
group-290-1	glycopeptide	2	3	0.666666667
group-290-1	multidrug	2	3	0.666666667
group-290-1	sulfonamide	1	3	0.333333333
group-290-1	triclosan	2	3	0.666666667
group-290-1	unclassified	2	3	0.666666667
group-292-1	aminoglycoside	3	6	0.5
group-292-1	bacitracin	2	6	0.333333333
group-292-1	beta-lactam	2	6	0.333333333
group-292-1	glycopeptide	3	6	0.5
group-292-1	MLS	3	6	0.5
group-292-1	multidrug	4	6	0.666666667
group-292-1	sulfonamide	1	6	0.166666667
group-293-1	aminoglycoside	2	3	0.666666667
group-293-1	bacitracin	1	3	0.333333333
group-293-1	diaminopyrimidine	1	3	0.333333333
group-293-1	glycopeptide	1	3	0.333333333
group-293-1	multidrug	1	3	0.333333333
group-293-1	unclassified	1	3	0.333333333
group-294-1	aminoglycoside	2	5	0.4
group-294-1	bacitracin	1	5	0.2
group-294-1	beta-lactam	1	5	0.2
group-294-1	diaminopyrimidine	1	5	0.2
group-294-1	fosmidomycin	1	5	0.2
group-294-1	glycopeptide	4	5	0.8
group-294-1	MLS	3	5	0.6
group-294-1	multidrug	5	5	1
group-294-1	pleuromutilin	1	5	0.2
group-294-1	rifamycin	1	5	0.2
group-294-1	unclassified	2	5	0.4
group-295-1	aminoglycoside	1	3	0.333333333
group-295-1	bacitracin	1	3	0.333333333
group-295-1	beta-lactam	2	3	0.666666667
group-295-1	diaminopyrimidine	1	3	0.333333333
group-295-1	fosmidomycin	1	3	0.333333333
group-295-1	glycopeptide	2	3	0.666666667
group-295-1	multidrug	3	3	1
group-295-1	peptide	1	3	0.333333333
group-295-1	sulfonamide	1	3	0.333333333
group-295-1	triclosan	1	3	0.333333333
group-295-1	unclassified	2	3	0.666666667
group-296-1	beta-lactam	1	2	0.5
group-296-1	glycopeptide	2	2	1
group-296-1	MLS	1	2	0.5
group-296-1	multidrug	2	2	1
group-296-1	sulfonamide	1	2	0.5
group-296-1	unclassified	1	2	0.5
group-297-1	aminocoumarin	1	2	0.5
group-297-1	aminoglycoside	1	2	0.5
group-297-1	beta-lactam	2	2	1
group-297-1	MLS	1	2	0.5
group-297-1	multidrug	2	2	1
group-297-1	peptide	1	2	0.5
group-297-1	tetracycline	1	2	0.5
group-298-1	aminoglycoside	1	5	0.2
group-298-1	bacitracin	1	5	0.2
group-298-1	glycopeptide	2	5	0.4
group-298-1	MLS	2	5	0.4
group-298-1	multidrug	5	5	1
group-298-1	peptide	1	5	0.2
group-298-1	pleuromutilin	1	5	0.2
group-298-1	tetracycline	1	5	0.2
group-299-1	antibacterial_free_fatty_acids	1	2	0.5
group-299-1	beta-lactam	1	2	0.5
group-299-1	fosmidomycin	1	2	0.5
group-299-1	glycopeptide	2	2	1
group-299-1	multidrug	2	2	1
group-299-1	phenicol	1	2	0.5
group-299-1	sulfonamide	1	2	0.5
group-299-1	unclassified	1	2	0.5
group-3-1	aminoglycoside	1	2	0.5
group-3-1	glycopeptide	2	2	1
group-3-1	multidrug	1	2	0.5
group-30-1	fluoroquinolone	1	3	0.333333333
group-30-1	fosmidomycin	1	3	0.333333333
group-30-1	glycopeptide	3	3	1
group-30-1	multidrug	3	3	1
group-30-1	peptide	1	3	0.333333333
group-30-1	phenicol	1	3	0.333333333
group-30-1	rifamycin	1	3	0.333333333
group-30-1	tetracycline	1	3	0.333333333
group-30-1	unclassified	1	3	0.333333333
group-301-2-OUT	bacitracin	1	2	0.5
group-301-2-OUT	diaminopyrimidine	1	2	0.5
group-301-2-OUT	glycopeptide	1	2	0.5
group-301-2-OUT	multidrug	1	2	0.5
group-301-2-OUT	mupirocin	1	2	0.5
group-301-2-OUT	tetracycline	1	2	0.5
group-302-1	beta-lactam	2	3	0.666666667
group-302-1	diaminopyrimidine	1	3	0.333333333
group-302-1	glycopeptide	2	3	0.666666667
group-302-1	MLS	1	3	0.333333333
group-302-1	multidrug	3	3	1
group-302-1	unclassified	2	3	0.666666667
group-303-1	beta-lactam	1	2	0.5
group-303-1	diaminopyrimidine	1	2	0.5
group-303-1	multidrug	2	2	1
group-303-1	mupirocin	1	2	0.5
group-304-2-OUT	aminoglycoside	1	2	0.5
group-304-2-OUT	beta-lactam	2	2	1
group-304-2-OUT	fosmidomycin	1	2	0.5
group-304-2-OUT	glycopeptide	2	2	1
group-304-2-OUT	MLS	2	2	1
group-304-2-OUT	multidrug	2	2	1
group-304-2-OUT	unclassified	1	2	0.5
group-305-1	aminoglycoside	3	11	0.272727273
group-305-1	fluoroquinolone	1	11	0.090909091
group-305-1	glycopeptide	4	11	0.363636364
group-305-1	MLS	5	11	0.454545455
group-305-1	multidrug	6	11	0.545454545
group-305-1	pleuromutilin	2	11	0.181818182
group-305-1	rifamycin	1	11	0.090909091
group-305-1	tetracenomycin_C	1	11	0.090909091
group-305-1	tetracycline	1	11	0.090909091
group-305-1	unclassified	2	11	0.181818182
group-306-1	aminoglycoside	1	2	0.5
group-306-1	beta-lactam	1	2	0.5
group-306-1	glycopeptide	2	2	1
group-306-1	multidrug	2	2	1
group-306-1	triclosan	1	2	0.5
group-306-1	unclassified	1	2	0.5
group-307-1	bacitracin	2	2	1
group-307-1	MLS	1	2	0.5
group-307-1	multidrug	2	2	1
group-308-1	aminoglycoside	2	3	0.666666667
group-308-1	fluoroquinolone	2	3	0.666666667
group-308-1	glycopeptide	2	3	0.666666667
group-308-1	MLS	1	3	0.333333333
group-308-1	multidrug	2	3	0.666666667
group-308-1	pleuromutilin	1	3	0.333333333
group-308-1	unclassified	1	3	0.333333333
group-309-1	glycopeptide	1	2	0.5
group-309-1	MLS	1	2	0.5
group-309-1	multidrug	1	2	0.5
group-309-1	mupirocin	1	2	0.5
group-309-1	phenicol	1	2	0.5
group-309-1	sulfonamide	1	2	0.5
group-31-1	glycopeptide	1	2	0.5
group-31-1	tetracycline	1	2	0.5
group-310-1	bacitracin	2	3	0.666666667
group-310-1	beta-lactam	1	3	0.333333333
group-310-1	glycopeptide	1	3	0.333333333
group-310-1	MLS	1	3	0.333333333
group-310-1	multidrug	3	3	1
group-310-1	peptide	2	3	0.666666667
group-310-1	unclassified	3	3	1
group-311-1	glycopeptide	1	2	0.5
group-311-1	multidrug	2	2	1
group-311-1	phenicol	1	2	0.5
group-311-1	unclassified	2	2	1
group-312-1	bacitracin	1	3	0.333333333
group-312-1	diaminopyrimidine	1	3	0.333333333
group-312-1	fluoroquinolone	1	3	0.333333333
group-312-1	glycopeptide	2	3	0.666666667
group-312-1	MLS	1	3	0.333333333
group-312-1	multidrug	2	3	0.666666667
group-312-1	unclassified	1	3	0.333333333
group-312-2-OUT	glycopeptide	1	1	1
group-312-2-OUT	multidrug	1	1	1
group-314-1	aminoglycoside	2	2	1
group-314-1	beta-lactam	2	2	1
group-314-1	fluoroquinolone	1	2	0.5
group-314-1	fosmidomycin	1	2	0.5
group-314-1	glycopeptide	2	2	1
group-314-1	MLS	1	2	0.5
group-314-1	multidrug	2	2	1
group-314-1	tetracycline	1	2	0.5
group-314-1	triclosan	1	2	0.5
group-315-1	bacitracin	1	2	0.5
group-315-1	beta-lactam	1	2	0.5
group-315-1	fosfomycin	1	2	0.5
group-315-1	fosmidomycin	1	2	0.5
group-315-1	glycopeptide	2	2	1
group-315-1	MLS	2	2	1
group-315-1	multidrug	2	2	1
group-315-1	peptide	1	2	0.5
group-315-1	sulfonamide	1	2	0.5
group-315-1	unclassified	2	2	1
group-316-1	aminoglycoside	1	2	0.5
group-316-1	bacitracin	1	2	0.5
group-316-1	fluoroquinolone	1	2	0.5
group-316-1	glycopeptide	1	2	0.5
group-316-1	multidrug	2	2	1
group-316-1	tetracenomycin_C	1	2	0.5
group-316-1	tetracycline	1	2	0.5
group-318-1	aminoglycoside	1	2	0.5
group-318-1	glycopeptide	1	2	0.5
group-318-1	multidrug	2	2	1
group-318-1	peptide	1	2	0.5
group-318-1	phenicol	1	2	0.5
group-318-1	pleuromutilin	1	2	0.5
group-319-1	bacitracin	1	2	0.5
group-319-1	glycopeptide	2	2	1
group-319-1	multidrug	2	2	1
group-32-1	aminoglycoside	1	2	0.5
group-32-1	glycopeptide	2	2	1
group-32-1	multidrug	1	2	0.5
group-320-2-OUT	glycopeptide	1	2	0.5
group-320-2-OUT	MLS	1	2	0.5
group-320-2-OUT	multidrug	2	2	1
group-320-2-OUT	phenicol	1	2	0.5
group-321-1	beta-lactam	1	4	0.25
group-321-1	diaminopyrimidine	2	4	0.5
group-321-1	glycopeptide	1	4	0.25
group-321-1	MLS	2	4	0.5
group-321-1	multidrug	3	4	0.75
group-321-1	pleuromutilin	1	4	0.25
group-321-1	unclassified	1	4	0.25
group-323-1	beta-lactam	3	5	0.6
group-323-1	fosmidomycin	2	5	0.4
group-323-1	glycopeptide	5	5	1
group-323-1	MLS	2	5	0.4
group-323-1	multidrug	4	5	0.8
group-323-1	peptide	2	5	0.4
group-323-1	sulfonamide	1	5	0.2
group-323-1	triclosan	1	5	0.2
group-323-1	unclassified	1	5	0.2
group-324-1	aminoglycoside	1	3	0.333333333
group-324-1	bacitracin	1	3	0.333333333
group-324-1	beta-lactam	2	3	0.666666667
group-324-1	fosmidomycin	1	3	0.333333333
group-324-1	glycopeptide	3	3	1
group-324-1	MLS	2	3	0.666666667
group-324-1	multidrug	3	3	1
group-324-1	nucleoside	1	3	0.333333333
group-324-1	phenicol	1	3	0.333333333
group-324-1	triclosan	2	3	0.666666667
group-324-1	unclassified	2	3	0.666666667
group-325-1	aminoglycoside	1	4	0.25
group-325-1	bacitracin	1	4	0.25
group-325-1	beta-lactam	3	4	0.75
group-325-1	diaminopyrimidine	2	4	0.5
group-325-1	fluoroquinolone	2	4	0.5
group-325-1	glycopeptide	4	4	1
group-325-1	MLS	2	4	0.5
group-325-1	multidrug	4	4	1
group-325-1	peptide	2	4	0.5
group-325-1	phenicol	1	4	0.25
group-325-1	sulfonamide	2	4	0.5
group-325-1	tetracycline	1	4	0.25
group-325-1	triclosan	1	4	0.25
group-325-1	unclassified	1	4	0.25
group-326-1	aminoglycoside	1	2	0.5
group-326-1	beta-lactam	1	2	0.5
group-326-1	diaminopyrimidine	1	2	0.5
group-326-1	glycopeptide	1	2	0.5
group-326-1	MLS	1	2	0.5
group-326-1	multidrug	2	2	1
group-326-1	phenicol	2	2	1
group-326-1	unclassified	2	2	1
group-327-2-OUT	bacitracin	1	3	0.333333333
group-327-2-OUT	diaminopyrimidine	1	3	0.333333333
group-327-2-OUT	glycopeptide	2	3	0.666666667
group-327-2-OUT	multidrug	1	3	0.333333333
group-327-2-OUT	mupirocin	1	3	0.333333333
group-327-2-OUT	peptide	1	3	0.333333333
group-328-1	bacitracin	1	2	0.5
group-328-1	fosfomycin	1	2	0.5
group-328-1	glycopeptide	1	2	0.5
group-328-1	multidrug	2	2	1
group-328-1	peptide	1	2	0.5
group-329-1	beta-lactam	1	2	0.5
group-329-1	glycopeptide	1	2	0.5
group-329-1	multidrug	2	2	1
group-329-1	peptide	2	2	1
group-329-1	phenicol	1	2	0.5
group-329-1	tetracenomycin_C	1	2	0.5
group-329-1	tetracycline	1	2	0.5
group-33-1	glycopeptide	2	2	1
group-33-1	MLS	1	2	0.5
group-33-1	multidrug	1	2	0.5
group-33-1	peptide	1	2	0.5
group-33-1	pleuromutilin	1	2	0.5
group-33-1	tetracycline	2	2	1
group-330-2-OUT	bacitracin	1	2	0.5
group-330-2-OUT	diaminopyrimidine	1	2	0.5
group-330-2-OUT	glycopeptide	1	2	0.5
group-330-2-OUT	MLS	1	2	0.5
group-330-2-OUT	multidrug	2	2	1
group-330-2-OUT	pleuromutilin	1	2	0.5
group-330-2-OUT	unclassified	1	2	0.5
group-331-1	diaminopyrimidine	1	2	0.5
group-331-1	glycopeptide	1	2	0.5
group-331-1	multidrug	1	2	0.5
group-331-1	phenicol	1	2	0.5
group-331-1	sulfonamide	1	2	0.5
group-332-2-OUT	glycopeptide	1	4	0.25
group-332-2-OUT	multidrug	4	4	1
group-332-2-OUT	phenicol	1	4	0.25
group-332-2-OUT	sulfonamide	1	4	0.25
group-332-2-OUT	tetracenomycin_C	1	4	0.25
group-332-2-OUT	unclassified	1	4	0.25
group-333-1	diaminopyrimidine	1	2	0.5
group-333-1	glycopeptide	1	2	0.5
group-333-2-OUT	glycopeptide	1	1	1
group-333-2-OUT	multidrug	1	1	1
group-334-1	bacitracin	1	3	0.333333333
group-334-1	glycopeptide	1	3	0.333333333
group-334-1	MLS	1	3	0.333333333
group-334-1	multidrug	3	3	1
group-334-1	phenicol	1	3	0.333333333
group-334-1	sulfonamide	1	3	0.333333333
group-335-2-OUT	bacitracin	1	2	0.5
group-335-2-OUT	glycopeptide	1	2	0.5
group-335-2-OUT	MLS	1	2	0.5
group-335-2-OUT	multidrug	2	2	1
group-336-1	aminoglycoside	1	2	0.5
group-336-1	glycopeptide	1	2	0.5
group-336-1	MLS	2	2	1
group-336-1	multidrug	2	2	1
group-336-1	peptide	1	2	0.5
group-336-1	unclassified	1	2	0.5
group-337-1	bacitracin	1	2	0.5
group-337-1	glycopeptide	2	2	1
group-337-1	MLS	1	2	0.5
group-337-1	multidrug	2	2	1
group-337-1	phenicol	1	2	0.5
group-337-1	unclassified	2	2	1
group-337-2-OUT	beta-lactam	1	1	1
group-337-2-OUT	glycopeptide	1	1	1
group-337-2-OUT	multidrug	1	1	1
group-338-1	aminoglycoside:aminocoumarin	1	2	0.5
group-338-1	bacitracin	2	2	1
group-338-1	fosmidomycin	1	2	0.5
group-338-1	glycopeptide	1	2	0.5
group-338-1	MLS	1	2	0.5
group-338-1	multidrug	2	2	1
group-338-1	phenicol	1	2	0.5
group-338-1	tetracycline	1	2	0.5
group-338-1	unclassified	2	2	1
group-339-1	bacitracin	1	3	0.333333333
group-339-1	fluoroquinolone	2	3	0.666666667
group-339-1	multidrug	2	3	0.666666667
group-339-1	phenicol	1	3	0.333333333
group-341-2-OUT	beta-lactam	1	2	0.5
group-341-2-OUT	glycopeptide	2	2	1
group-341-2-OUT	MLS	1	2	0.5
group-341-2-OUT	multidrug	2	2	1
group-341-2-OUT	sulfonamide	1	2	0.5
group-341-2-OUT	triclosan	2	2	1
group-342-1	aminoglycoside	1	2	0.5
group-342-1	beta-lactam	1	2	0.5
group-342-1	glycopeptide	1	2	0.5
group-342-1	multidrug	2	2	1
group-342-1	peptide	1	2	0.5
group-342-1	sulfonamide	1	2	0.5
group-342-1	tetracycline	2	2	1
group-342-1	triclosan	2	2	1
group-343-1	aminoglycoside	1	2	0.5
group-343-1	bacitracin	2	2	1
group-343-1	glycopeptide	2	2	1
group-343-1	MLS	1	2	0.5
group-343-1	multidrug	2	2	1
group-343-1	phenicol	1	2	0.5
group-343-1	unclassified	2	2	1
group-344-1	beta-lactam	1	2	0.5
group-344-1	glycopeptide	2	2	1
group-344-1	multidrug	1	2	0.5
group-344-1	phenicol	1	2	0.5
group-344-1	unclassified	1	2	0.5
group-345-1	aminocoumarin	1	2	0.5
group-345-1	beta-lactam	1	2	0.5
group-345-1	glycopeptide	1	2	0.5
group-345-1	MLS	1	2	0.5
group-345-1	multidrug	2	2	1
group-345-1	pleuromutilin	1	2	0.5
group-346-1	antibacterial_free_fatty_acids	1	3	0.333333333
group-346-1	bacitracin	1	3	0.333333333
group-346-1	beta-lactam	2	3	0.666666667
group-346-1	fluoroquinolone	1	3	0.333333333
group-346-1	glycopeptide	2	3	0.666666667
group-346-1	MLS	1	3	0.333333333
group-346-1	multidrug	3	3	1
group-346-1	tetracycline	1	3	0.333333333
group-346-1	triclosan	1	3	0.333333333
group-346-1	unclassified	2	3	0.666666667
group-347-2-OUT	glycopeptide	2	2	1
group-347-2-OUT	MLS	1	2	0.5
group-347-2-OUT	multidrug	2	2	1
group-347-2-OUT	nucleoside	1	2	0.5
group-347-2-OUT	peptide	1	2	0.5
group-347-2-OUT	phenicol	1	2	0.5
group-347-2-OUT	tetracycline	1	2	0.5
group-347-2-OUT	unclassified	2	2	1
group-348-1	fluoroquinolone	1	2	0.5
group-348-1	glycopeptide	1	2	0.5
group-348-1	multidrug	2	2	1
group-348-1	pleuromutilin	1	2	0.5
group-348-1	sulfonamide	2	2	1
group-348-1	triclosan	1	2	0.5
group-35-1	aminoglycoside	6	9	0.666666667
group-35-1	bacitracin	3	9	0.333333333
group-35-1	beta-lactam	5	9	0.555555556
group-35-1	fluoroquinolone	2	9	0.222222222
group-35-1	fosfomycin	2	9	0.222222222
group-35-1	fosmidomycin	1	9	0.111111111
group-35-1	glycopeptide	6	9	0.666666667
group-35-1	MLS	4	9	0.444444444
group-35-1	multidrug	9	9	1
group-35-1	peptide	3	9	0.333333333
group-35-1	pleuromutilin	1	9	0.111111111
group-35-1	sulfonamide	1	9	0.111111111
group-35-1	tetracycline	6	9	0.666666667
group-35-1	triclosan	4	9	0.444444444
group-350-1	beta-lactam	1	2	0.5
group-350-1	diaminopyrimidine	1	2	0.5
group-350-1	fosmidomycin	1	2	0.5
group-350-1	glycopeptide	2	2	1
group-350-1	multidrug	2	2	1
group-350-2-OUT	beta-lactam	1	1	1
group-350-2-OUT	fosmidomycin	1	1	1
group-350-2-OUT	glycopeptide	1	1	1
group-350-2-OUT	MLS	1	1	1
group-350-2-OUT	multidrug	1	1	1
group-350-2-OUT	unclassified	1	1	1
group-351-1	fluoroquinolone	2	4	0.5
group-351-1	glycopeptide	2	4	0.5
group-351-1	MLS	1	4	0.25
group-351-1	multidrug	3	4	0.75
group-351-1	sulfonamide	1	4	0.25
group-351-1	tetracycline	1	4	0.25
group-351-1	unclassified	1	4	0.25
group-352-1	bacitracin	2	2	1
group-352-1	fluoroquinolone	1	2	0.5
group-352-1	glycopeptide	1	2	0.5
group-352-1	MLS	1	2	0.5
group-352-1	multidrug	1	2	0.5
group-352-1	sulfonamide	1	2	0.5
group-352-1	unclassified	1	2	0.5
group-353-2-OUT	beta-lactam	1	2	0.5
group-353-2-OUT	fosmidomycin	1	2	0.5
group-353-2-OUT	glycopeptide	1	2	0.5
group-353-2-OUT	MLS	1	2	0.5
group-353-2-OUT	multidrug	2	2	1
group-353-2-OUT	peptide	1	2	0.5
group-353-2-OUT	phenicol	1	2	0.5
group-354-1	bacitracin	1	2	0.5
group-354-1	beta-lactam	1	2	0.5
[truncated: 584 more rows]
