# Supplementary material for: Metagenome-assembled genomes indicate that antimicrobial resistance genes are highly prevalent among urban bacteria and multidrug and glycopeptide resistances are ubiquitous in most taxa
Source: Front Microbiol. 2023 Jan 25;14:1037845. doi: 10.3389/fmicb.2023.1037845 (PMC9905122; doi:10.3389/fmicb.2023.1037845)
Supplement: Supplementary file 9 [file Table_9.csv]

Supplementary Table 9: P-values from Wilcoxon Rank Sum test performed on the number of virulence factors that co-occur on the same contigs as ARGs in each ARG class per gOTU.
ARG class	aminocoumarin	aminoglycoside	aminoglycoside:aminocoumarin	antibacterial_free_fatty_acids	bacitracin	beta-lactam	bicyclomycin	diaminopyrimidine	fluoroquinolone	fosfomycin	fosmidomycin	fusaric-acid	glycopeptide	MLS	multidrug	mupirocin	nucleoside	oxazolidinone	peptide	phenicol	pleuromutilin	polyamine:peptide	polymyxin	rifamycin	sulfonamide	tetracenomycin_C	tetracycline	triclosan	unclassified
aminocoumarin	1	0.281873328	0.002318896	0.687188957	0.675218928	0.134046595	NA	0.481703876	0.359536791	0.172648643	0.287381529	NA	0.189416472	0.235414643	0.056127348	0.144292055	0.601153311	NA	0.386773647	0.417137819	0.510494017	0.529525831	0.073444232	0.470441139	0.053648833	0.931547474	0.228862055	0.249376529	0.196399008
aminoglycoside	0.281873328	1	6.11E-07	0.191951286	0.001608945	0.085583513	NA	0.191851161	0.397866371	0.434601743	0.713557821	NA	0.374289605	0.698420461	0.000101678	0.002004223	0.273697271	NA	0.235709747	0.163698581	0.061566793	0.766778247	0.021193169	0.003978283	0.002480233	0.118682519	0.914349141	0.661817818	0.341624022
aminoglycoside:aminocoumarin	0.002318896	6.11E-07	1	1.92E-06	7.66E-14	2.68E-05	NA	1.07E-08	7.42E-09	0.00101313	2.52E-08	NA	8.69E-07	1.08E-06	0.007691775	1.78E-08	5.57E-06	NA	2.29E-09	2.75E-10	4.62E-11	0.002801096	0.119414487	8.42E-09	0.000622742	9.43E-05	3.85E-08	4.45E-09	3.16E-05
antibacterial_free_fatty_acids	0.687188957	0.191951286	1.92E-06	1	0.915083434	0.030354439	NA	0.532049445	0.34519717	0.077582416	0.223511975	NA	0.072231905	0.126411437	0.003025537	0.03065503	1	NA	0.430005051	0.481546265	0.819994051	0.658659911	0.008245359	0.090301082	0.002676982	0.507678891	0.140250347	0.197298029	0.074783239
bacitracin	0.675218928	0.001608945	7.66E-14	0.915083434	1	2.02E-07	NA	0.115511749	0.040023679	0.006605264	0.008826936	NA	3.77E-06	0.000210773	4.45E-14	0.025920523	0.936960907	NA	0.067974643	0.093589262	0.613814703	0.539153932	9.41E-05	0.063485802	2.28E-11	0.442252998	0.000961133	0.01063948	1.97E-05
beta-lactam	0.134046595	0.085583513	2.68E-05	0.030354439	2.02E-07	1	NA	0.003205253	0.009909847	0.881524768	0.047671807	NA	0.287818513	0.14233765	0.008445628	0.000218309	0.066980705	NA	0.004590455	0.001137189	0.000769358	0.446551573	0.135148571	0.000333537	0.075477232	0.041527679	0.058471475	0.033741871	0.464405223
bicyclomycin	NA	NA	NA	NA	NA	NA	NA	NA	NA	NA	NA	NA	NA	NA	NA	NA	NA	NA	NA	NA	NA	NA	NA	NA	NA	NA	NA	NA	NA
diaminopyrimidine	0.481703876	0.191851161	1.07E-08	0.532049445	0.115511749	0.003205253	NA	1	0.663473068	0.116459235	0.382750647	NA	0.022668308	0.084750056	8.55E-07	0.009810802	0.606936203	NA	0.896672592	0.98905177	0.453674717	0.926749402	0.003756695	0.020716916	3.84E-05	0.249786294	0.208318796	0.419968406	0.025805039
fluoroquinolone	0.359536791	0.397866371	7.42E-09	0.34519717	0.040023679	0.009909847	NA	0.663473068	1	0.16919792	0.594549869	NA	0.061111747	0.209598975	4.81E-06	0.004136939	0.402537762	NA	0.82100115	0.64141213	0.238188276	0.957136816	0.008906966	0.008959366	5.09E-05	0.183998569	0.295678084	0.616814114	0.059917566
fosfomycin	0.172648643	0.434601743	0.00101313	0.077582416	0.006605264	0.881524768	NA	0.116459235	0.16919792	1	0.296507345	NA	0.739021251	0.545162221	0.186967196	0.000676256	0.107009136	NA	0.134376382	0.088512176	0.026084802	0.49702988	0.24185757	0.001349733	0.235107531	0.06682882	0.419432795	0.254572224	0.875440432
fosmidomycin	0.287381529	0.713557821	2.52E-08	0.223511975	0.008826936	0.047671807	NA	0.382750647	0.594549869	0.296507345	1	NA	0.217915096	0.49111153	7.28E-05	0.002135467	0.256942733	NA	0.453122571	0.299474894	0.089675056	0.823457858	0.014794265	0.004299555	0.000443493	0.134883379	0.697519886	0.915377898	0.190702252
fusaric-acid	NA	NA	NA	NA	NA	NA	NA	NA	NA	NA	NA	NA	NA	NA	NA	NA	NA	NA	NA	NA	NA	NA	NA	NA	NA	NA	NA	NA	NA
glycopeptide	0.189416472	0.374289605	8.69E-07	0.072231905	3.77E-06	0.287818513	NA	0.022668308	0.061111747	0.739021251	0.217915096	NA	1	0.573832155	5.85E-05	0.000571024	0.13194583	NA	0.032132115	0.010520612	0.005157282	0.582903518	0.04916108	0.000968213	0.004685399	0.06732022	0.28679862	0.16181581	0.83785152
MLS	0.235414643	0.698420461	1.08E-06	0.126411437	0.000210773	0.14233765	NA	0.084750056	0.209598975	0.545162221	0.49111153	NA	0.573832155	1	7.10E-05	0.001233231	0.205835411	NA	0.124036004	0.066446559	0.02717697	0.688091281	0.03915198	0.002311058	0.002401049	0.098748608	0.699042489	0.460334705	0.488134957
multidrug	0.056127348	0.000101678	0.007691775	0.003025537	4.45E-14	0.008445628	NA	8.55E-07	4.81E-06	0.186967196	7.28E-05	NA	5.85E-05	7.10E-05	1	3.26E-05	0.019352773	NA	1.17E-06	6.31E-08	1.94E-06	0.219303916	0.578450224	3.66E-05	0.387520192	0.012989357	9.86E-06	3.64E-05	0.001062412
mupirocin	0.144292055	0.002004223	1.78E-08	0.03065503	0.025920523	0.000218309	NA	0.009810802	0.004136939	0.000676256	0.002135467	NA	0.000571024	0.001233231	3.26E-05		0.020461524	NA	0.005149048	0.006327573	0.012391587	0.01238734	7.91E-05	0.367520738	1.11E-05	0.168668619	0.001047574	0.001421249	0.000868059
nucleoside	0.601153311	0.273697271	5.57E-06	1	0.936960907	0.066980705	NA	0.606936203	0.402537762	0.107009136	0.256942733	NA	0.13194583	0.205835411	0.019352773	0.020461524	1	NA	0.456814521	0.518159721	0.749062958	0.705653416	0.017900048	0.097165944	0.008774762	0.513066747	0.179400974	0.213188301	0.151373933
oxazolidinone	NA	NA	NA	NA	NA	NA	NA	NA	NA	NA	NA	NA	NA	NA	NA	NA	NA	NA	NA	NA	NA	NA	NA	NA	NA	NA	NA	NA	NA
peptide	0.386773647	0.235709747	2.29E-09	0.430005051	0.067974643	0.004590455	NA	0.896672592	0.82100115	0.134376382	0.453122571	NA	0.032132115	0.124036004	1.17E-06	0.005149048	0.456814521	NA	1	0.8156003	0.304158215	0.957026563	0.004338941	0.011264969	1.20E-05	0.20419995	0.251681853	0.527914996	0.036583761
phenicol	0.417137819	0.163698581	2.75E-10	0.481546265	0.093589262	0.001137189	NA	0.98905177	0.64141213	0.088512176	0.299474894	NA	0.010520612	0.066446559	6.31E-08	0.006327573	0.518159721	NA	0.8156003	1	0.416760566	0.928827213	0.002821628	0.014372751	1.78E-06	0.232731303	0.12248391	0.322955587	0.014152555
pleuromutilin	0.510494017	0.061566793	4.62E-11	0.819994051	0.613814703	0.000769358	NA	0.453674717	0.238188276	0.026084802	0.089675056	NA	0.005157282	0.02717697	1.94E-06	0.012391587	0.749062958	NA	0.304158215	0.416760566	1	0.72996923	0.00133728	0.03412411	1.46E-06	0.36542222	0.024331299	0.077611513	0.006663636
polyamine:peptide	0.529525831	0.766778247	0.002801096	0.658659911	0.539153932	0.446551573	NA	0.926749402	0.957136816	0.49702988	0.823457858	NA	0.582903518	0.688091281	0.219303916	0.01238734	0.705653416	NA	0.957026563	0.928827213	0.72996923	1	0.129579074	0.061501868	0.245570672	0.354108903	0.769680367	0.819306473	0.584059522
polymyxin	0.073444232	0.021193169	0.119414487	0.008245359	9.41E-05	0.135148571	NA	0.003756695	0.008906966	0.24185757	0.014794265	NA	0.04916108	0.03915198	0.578450224	7.91E-05	0.017900048	NA	0.004338941	0.002821628	0.00133728	0.129579074	1	0.000155968	0.266064194	0.016340543	0.020461741	0.015341662	0.084442915
rifamycin	0.470441139	0.003978283	8.42E-09	0.090301082	0.063485802	0.000333537	NA	0.020716916	0.008959366	0.001349733	0.004299555	NA	0.000968213	0.002311058	3.66E-05	0.367520738	0.097165944	NA	0.011264969	0.014372751	0.03412411	0.061501868	0.000155968	1	1.23E-05	0.530158015	0.001866134	0.002870392	0.001394072
sulfonamide	0.053648833	0.002480233	0.000622742	0.002676982	2.28E-11	0.075477232	NA	3.84E-05	5.09E-05	0.235107531	0.000443493	NA	0.004685399	0.002401049	0.387520192	1.11E-05	0.008774762	NA	1.20E-05	1.78E-06	1.46E-06	0.245570672	0.266064194	1.23E-05	1	0.00819895	0.000105509	7.57E-05	0.020123864
tetracenomycin_C	0.931547474	0.118682519	9.43E-05	0.507678891	0.442252998	0.041527679	NA	0.249786294	0.183998569	0.06682882	0.134883379	NA	0.06732022	0.098748608	0.012989357	0.168668619	0.513066747	NA	0.20419995	0.232731303	0.36542222	0.354108903	0.016340543	0.530158015	0.00819895	1	0.094916482	0.125468866	0.070929334
tetracycline	0.228862055	0.914349141	3.85E-08	0.140250347	0.000961133	0.058471475	NA	0.208318796	0.295678084	0.419432795	0.697519886	NA	0.28679862	0.699042489	9.86E-06	0.001047574	0.179400974	NA	0.251681853	0.12248391	0.024331299	0.769680367	0.020461741	0.001866134	0.000105509	0.094916482	1	0.514818313	0.25582282
triclosan	0.249376529	0.661817818	4.45E-09	0.197298029	0.01063948	0.033741871	NA	0.419968406	0.616814114	0.254572224	0.915377898	NA	0.16181581	0.460334705	3.64E-05	0.001421249	0.213188301	NA	0.527914996	0.322955587	0.077611513	0.819306473	0.015341662	0.002870392	7.57E-05	0.125468866	0.514818313	1	0.139261981
unclassified	0.196399008	0.341624022	3.16E-05	0.074783239	1.97E-05	0.464405223	NA	0.025805039	0.059917566	0.875440432	0.190702252	NA	0.83785152	0.488134957	0.001062412	0.000868059	0.151373933	NA	0.036583761	0.014152555	0.006663636	0.584059522	0.084442915	0.001394072	0.020123864	0.070929334	0.25582282	0.139261981	1
