# Supplementary material for: Metagenome-assembled genomes indicate that antimicrobial resistance genes are highly prevalent among urban bacteria and multidrug and glycopeptide resistances are ubiquitous in most taxa
Source: Front Microbiol. 2023 Jan 25;14:1037845. doi: 10.3389/fmicb.2023.1037845 (PMC9905122; doi:10.3389/fmicb.2023.1037845)
Supplement: Supplementary file 10 [file Table_10.csv]

Suppelmentary Table 10: For plasmid-identified contigs only, the taxonomic classification level, taxon identity, and ARG class combinations for NMI calculations, along with the reported NMI, chi-square calculated p-value, and number of entries underlying each combination. Empty fields mean that the NMI could not be calculated.
taxonomic level	taxon	ARG class	nmi	p.value	n
phylum	Patescibacteria	MLS
phylum	Bacteroidota	MLS
phylum	Firmicutes_A	MLS
phylum	Proteobacteria	MLS	0.205017222	0.186029834	15
phylum	Firmicutes	MLS
phylum	Firmicutes_C	MLS
phylum	Campylobacterota	MLS
phylum	Actinobacteriota	MLS
phylum	Bdellovibrionota	MLS
phylum	Desulfobacterota	MLS
phylum	Cyanobacteria	MLS
phylum	Nitrospirota	MLS
phylum	UBA10199	MLS
phylum	Acidobacteriota	MLS
phylum	Dependentiae	MLS
phylum	Patescibacteria	multidrug
phylum	Bacteroidota	multidrug
phylum	Firmicutes_A	multidrug
phylum	Proteobacteria	multidrug	0.080709522	0.000479334	182
phylum	Firmicutes	multidrug
phylum	Firmicutes_C	multidrug
phylum	Campylobacterota	multidrug
phylum	Actinobacteriota	multidrug
phylum	Bdellovibrionota	multidrug
phylum	Desulfobacterota	multidrug
phylum	Cyanobacteria	multidrug
phylum	Nitrospirota	multidrug
phylum	UBA10199	multidrug
phylum	Acidobacteriota	multidrug
phylum	Dependentiae	multidrug
phylum	Patescibacteria	glycopeptide
phylum	Bacteroidota	glycopeptide
phylum	Firmicutes_A	glycopeptide
phylum	Proteobacteria	glycopeptide	0.179204809	0.000153026	125
phylum	Firmicutes	glycopeptide
phylum	Firmicutes_C	glycopeptide
phylum	Campylobacterota	glycopeptide
phylum	Actinobacteriota	glycopeptide
phylum	Bdellovibrionota	glycopeptide
phylum	Desulfobacterota	glycopeptide
phylum	Cyanobacteria	glycopeptide
phylum	Nitrospirota	glycopeptide
phylum	UBA10199	glycopeptide
phylum	Acidobacteriota	glycopeptide
phylum	Dependentiae	glycopeptide
phylum	Patescibacteria	unclassified
phylum	Bacteroidota	unclassified
phylum	Firmicutes_A	unclassified
phylum	Proteobacteria	unclassified	0.153041453	0.023034152	32
phylum	Firmicutes	unclassified
phylum	Firmicutes_C	unclassified
phylum	Campylobacterota	unclassified
phylum	Actinobacteriota	unclassified
phylum	Bdellovibrionota	unclassified
phylum	Desulfobacterota	unclassified
phylum	Cyanobacteria	unclassified
phylum	Nitrospirota	unclassified
phylum	UBA10199	unclassified
phylum	Acidobacteriota	unclassified
phylum	Dependentiae	unclassified
phylum	Patescibacteria	fluoroquinolone
phylum	Bacteroidota	fluoroquinolone
phylum	Firmicutes_A	fluoroquinolone
phylum	Proteobacteria	fluoroquinolone	0.139679666	0.220640308	14
phylum	Firmicutes	fluoroquinolone
phylum	Firmicutes_C	fluoroquinolone
phylum	Campylobacterota	fluoroquinolone
phylum	Actinobacteriota	fluoroquinolone
phylum	Bdellovibrionota	fluoroquinolone
phylum	Desulfobacterota	fluoroquinolone
phylum	Cyanobacteria	fluoroquinolone
phylum	Nitrospirota	fluoroquinolone
phylum	UBA10199	fluoroquinolone
phylum	Acidobacteriota	fluoroquinolone
phylum	Dependentiae	fluoroquinolone
phylum	Patescibacteria	triclosan
phylum	Bacteroidota	triclosan
phylum	Firmicutes_A	triclosan
phylum	Proteobacteria	triclosan	0.211526481	0.153354967	10
phylum	Firmicutes	triclosan
phylum	Firmicutes_C	triclosan
phylum	Campylobacterota	triclosan
phylum	Actinobacteriota	triclosan
phylum	Bdellovibrionota	triclosan
phylum	Desulfobacterota	triclosan
phylum	Cyanobacteria	triclosan
phylum	Nitrospirota	triclosan
phylum	UBA10199	triclosan
phylum	Acidobacteriota	triclosan
phylum	Dependentiae	triclosan
phylum	Patescibacteria	beta-lactam
phylum	Bacteroidota	beta-lactam
phylum	Firmicutes_A	beta-lactam
phylum	Proteobacteria	beta-lactam	0.1567376	0.474221053	15
phylum	Firmicutes	beta-lactam
phylum	Firmicutes_C	beta-lactam
phylum	Campylobacterota	beta-lactam
phylum	Actinobacteriota	beta-lactam
phylum	Bdellovibrionota	beta-lactam
phylum	Desulfobacterota	beta-lactam
phylum	Cyanobacteria	beta-lactam
phylum	Nitrospirota	beta-lactam
phylum	UBA10199	beta-lactam
phylum	Acidobacteriota	beta-lactam
phylum	Dependentiae	beta-lactam
phylum	Patescibacteria	bacitracin
phylum	Bacteroidota	bacitracin
phylum	Firmicutes_A	bacitracin
phylum	Proteobacteria	bacitracin
phylum	Firmicutes	bacitracin
phylum	Firmicutes_C	bacitracin
phylum	Campylobacterota	bacitracin
phylum	Actinobacteriota	bacitracin
phylum	Bdellovibrionota	bacitracin
phylum	Desulfobacterota	bacitracin
phylum	Cyanobacteria	bacitracin
phylum	Nitrospirota	bacitracin
phylum	UBA10199	bacitracin
phylum	Acidobacteriota	bacitracin
phylum	Dependentiae	bacitracin
phylum	Patescibacteria	tetracycline
phylum	Bacteroidota	tetracycline
phylum	Firmicutes_A	tetracycline
phylum	Proteobacteria	tetracycline
phylum	Firmicutes	tetracycline
phylum	Firmicutes_C	tetracycline
phylum	Campylobacterota	tetracycline
phylum	Actinobacteriota	tetracycline
phylum	Bdellovibrionota	tetracycline
phylum	Desulfobacterota	tetracycline
phylum	Cyanobacteria	tetracycline
phylum	Nitrospirota	tetracycline
phylum	UBA10199	tetracycline
phylum	Acidobacteriota	tetracycline
phylum	Dependentiae	tetracycline
phylum	Patescibacteria	phenicol
phylum	Bacteroidota	phenicol
phylum	Firmicutes_A	phenicol
phylum	Proteobacteria	phenicol	0.037126503	1	15
phylum	Firmicutes	phenicol
phylum	Firmicutes_C	phenicol
phylum	Campylobacterota	phenicol
phylum	Actinobacteriota	phenicol
phylum	Bdellovibrionota	phenicol
phylum	Desulfobacterota	phenicol
phylum	Cyanobacteria	phenicol
phylum	Nitrospirota	phenicol
phylum	UBA10199	phenicol
phylum	Acidobacteriota	phenicol
phylum	Dependentiae	phenicol
phylum	Patescibacteria	sulfonamide
phylum	Bacteroidota	sulfonamide
phylum	Firmicutes_A	sulfonamide
phylum	Proteobacteria	sulfonamide	0.378333973	0.139631286	7
phylum	Firmicutes	sulfonamide
phylum	Firmicutes_C	sulfonamide
phylum	Campylobacterota	sulfonamide
phylum	Actinobacteriota	sulfonamide
phylum	Bdellovibrionota	sulfonamide
phylum	Desulfobacterota	sulfonamide
phylum	Cyanobacteria	sulfonamide
phylum	Nitrospirota	sulfonamide
phylum	UBA10199	sulfonamide
phylum	Acidobacteriota	sulfonamide
phylum	Dependentiae	sulfonamide
phylum	Patescibacteria	aminoglycoside
phylum	Bacteroidota	aminoglycoside
phylum	Firmicutes_A	aminoglycoside
phylum	Proteobacteria	aminoglycoside
phylum	Firmicutes	aminoglycoside
phylum	Firmicutes_C	aminoglycoside
phylum	Campylobacterota	aminoglycoside
phylum	Actinobacteriota	aminoglycoside
phylum	Bdellovibrionota	aminoglycoside
phylum	Desulfobacterota	aminoglycoside
phylum	Cyanobacteria	aminoglycoside
phylum	Nitrospirota	aminoglycoside
phylum	UBA10199	aminoglycoside
phylum	Acidobacteriota	aminoglycoside
phylum	Dependentiae	aminoglycoside
phylum	Patescibacteria	polymyxin
phylum	Bacteroidota	polymyxin
phylum	Firmicutes_A	polymyxin
phylum	Proteobacteria	polymyxin
phylum	Firmicutes	polymyxin
phylum	Firmicutes_C	polymyxin
phylum	Campylobacterota	polymyxin
phylum	Actinobacteriota	polymyxin
phylum	Bdellovibrionota	polymyxin
phylum	Desulfobacterota	polymyxin
phylum	Cyanobacteria	polymyxin
phylum	Nitrospirota	polymyxin
phylum	UBA10199	polymyxin
phylum	Acidobacteriota	polymyxin
phylum	Dependentiae	polymyxin
phylum	Patescibacteria	aminoglycoside:aminocoumarin
phylum	Bacteroidota	aminoglycoside:aminocoumarin
phylum	Firmicutes_A	aminoglycoside:aminocoumarin
phylum	Proteobacteria	aminoglycoside:aminocoumarin
phylum	Firmicutes	aminoglycoside:aminocoumarin
phylum	Firmicutes_C	aminoglycoside:aminocoumarin
phylum	Campylobacterota	aminoglycoside:aminocoumarin
phylum	Actinobacteriota	aminoglycoside:aminocoumarin
phylum	Bdellovibrionota	aminoglycoside:aminocoumarin
phylum	Desulfobacterota	aminoglycoside:aminocoumarin
phylum	Cyanobacteria	aminoglycoside:aminocoumarin
phylum	Nitrospirota	aminoglycoside:aminocoumarin
phylum	UBA10199	aminoglycoside:aminocoumarin
phylum	Acidobacteriota	aminoglycoside:aminocoumarin
phylum	Dependentiae	aminoglycoside:aminocoumarin
phylum	Patescibacteria	mupirocin
phylum	Bacteroidota	mupirocin
phylum	Firmicutes_A	mupirocin
phylum	Proteobacteria	mupirocin
phylum	Firmicutes	mupirocin
phylum	Firmicutes_C	mupirocin
phylum	Campylobacterota	mupirocin
phylum	Actinobacteriota	mupirocin
phylum	Bdellovibrionota	mupirocin
phylum	Desulfobacterota	mupirocin
phylum	Cyanobacteria	mupirocin
phylum	Nitrospirota	mupirocin
phylum	UBA10199	mupirocin
phylum	Acidobacteriota	mupirocin
phylum	Dependentiae	mupirocin
phylum	Patescibacteria	pleuromutilin
phylum	Bacteroidota	pleuromutilin
phylum	Firmicutes_A	pleuromutilin
phylum	Proteobacteria	pleuromutilin
phylum	Firmicutes	pleuromutilin
phylum	Firmicutes_C	pleuromutilin
phylum	Campylobacterota	pleuromutilin
phylum	Actinobacteriota	pleuromutilin
phylum	Bdellovibrionota	pleuromutilin
phylum	Desulfobacterota	pleuromutilin
phylum	Cyanobacteria	pleuromutilin
phylum	Nitrospirota	pleuromutilin
phylum	UBA10199	pleuromutilin
phylum	Acidobacteriota	pleuromutilin
phylum	Dependentiae	pleuromutilin
phylum	Patescibacteria	diaminopyrimidine
phylum	Bacteroidota	diaminopyrimidine
phylum	Firmicutes_A	diaminopyrimidine
phylum	Proteobacteria	diaminopyrimidine	0.540852083	0.135335283	4
phylum	Firmicutes	diaminopyrimidine
phylum	Firmicutes_C	diaminopyrimidine
phylum	Campylobacterota	diaminopyrimidine
phylum	Actinobacteriota	diaminopyrimidine
phylum	Bdellovibrionota	diaminopyrimidine
phylum	Desulfobacterota	diaminopyrimidine
phylum	Cyanobacteria	diaminopyrimidine
phylum	Nitrospirota	diaminopyrimidine
phylum	UBA10199	diaminopyrimidine
phylum	Acidobacteriota	diaminopyrimidine
phylum	Dependentiae	diaminopyrimidine
phylum	Patescibacteria	peptide
phylum	Bacteroidota	peptide
phylum	Firmicutes_A	peptide
phylum	Proteobacteria	peptide	0.191270017	0.510539404	9
phylum	Firmicutes	peptide
phylum	Firmicutes_C	peptide
phylum	Campylobacterota	peptide
phylum	Actinobacteriota	peptide
phylum	Bdellovibrionota	peptide
phylum	Desulfobacterota	peptide
phylum	Cyanobacteria	peptide
phylum	Nitrospirota	peptide
phylum	UBA10199	peptide
phylum	Acidobacteriota	peptide
phylum	Dependentiae	peptide
phylum	Patescibacteria	tetracenomycin_C
phylum	Bacteroidota	tetracenomycin_C
phylum	Firmicutes_A	tetracenomycin_C
phylum	Proteobacteria	tetracenomycin_C
phylum	Firmicutes	tetracenomycin_C
phylum	Firmicutes_C	tetracenomycin_C
phylum	Campylobacterota	tetracenomycin_C
phylum	Actinobacteriota	tetracenomycin_C
phylum	Bdellovibrionota	tetracenomycin_C
phylum	Desulfobacterota	tetracenomycin_C
phylum	Cyanobacteria	tetracenomycin_C
phylum	Nitrospirota	tetracenomycin_C
phylum	UBA10199	tetracenomycin_C
phylum	Acidobacteriota	tetracenomycin_C
phylum	Dependentiae	tetracenomycin_C
phylum	Patescibacteria	fosmidomycin
phylum	Bacteroidota	fosmidomycin
phylum	Firmicutes_A	fosmidomycin
phylum	Proteobacteria	fosmidomycin
phylum	Firmicutes	fosmidomycin
phylum	Firmicutes_C	fosmidomycin
phylum	Campylobacterota	fosmidomycin
phylum	Actinobacteriota	fosmidomycin
phylum	Bdellovibrionota	fosmidomycin
phylum	Desulfobacterota	fosmidomycin
phylum	Cyanobacteria	fosmidomycin
phylum	Nitrospirota	fosmidomycin
phylum	UBA10199	fosmidomycin
phylum	Acidobacteriota	fosmidomycin
phylum	Dependentiae	fosmidomycin
phylum	Patescibacteria	polyamine:peptide
phylum	Bacteroidota	polyamine:peptide
phylum	Firmicutes_A	polyamine:peptide
phylum	Proteobacteria	polyamine:peptide
phylum	Firmicutes	polyamine:peptide
phylum	Firmicutes_C	polyamine:peptide
phylum	Campylobacterota	polyamine:peptide
phylum	Actinobacteriota	polyamine:peptide
phylum	Bdellovibrionota	polyamine:peptide
phylum	Desulfobacterota	polyamine:peptide
phylum	Cyanobacteria	polyamine:peptide
phylum	Nitrospirota	polyamine:peptide
phylum	UBA10199	polyamine:peptide
phylum	Acidobacteriota	polyamine:peptide
phylum	Dependentiae	polyamine:peptide
phylum	Patescibacteria	nucleoside
phylum	Bacteroidota	nucleoside
phylum	Firmicutes_A	nucleoside
phylum	Proteobacteria	nucleoside
phylum	Firmicutes	nucleoside
phylum	Firmicutes_C	nucleoside
phylum	Campylobacterota	nucleoside
phylum	Actinobacteriota	nucleoside
phylum	Bdellovibrionota	nucleoside
phylum	Desulfobacterota	nucleoside
phylum	Cyanobacteria	nucleoside
phylum	Nitrospirota	nucleoside
phylum	UBA10199	nucleoside
phylum	Acidobacteriota	nucleoside
phylum	Dependentiae	nucleoside
phylum	Patescibacteria	fosfomycin
phylum	Bacteroidota	fosfomycin
phylum	Firmicutes_A	fosfomycin
phylum	Proteobacteria	fosfomycin
phylum	Firmicutes	fosfomycin
phylum	Firmicutes_C	fosfomycin
phylum	Campylobacterota	fosfomycin
phylum	Actinobacteriota	fosfomycin
phylum	Bdellovibrionota	fosfomycin
phylum	Desulfobacterota	fosfomycin
phylum	Cyanobacteria	fosfomycin
phylum	Nitrospirota	fosfomycin
phylum	UBA10199	fosfomycin
phylum	Acidobacteriota	fosfomycin
phylum	Dependentiae	fosfomycin
phylum	Patescibacteria	antibacterial_free_fatty_acids
phylum	Bacteroidota	antibacterial_free_fatty_acids
phylum	Firmicutes_A	antibacterial_free_fatty_acids
phylum	Proteobacteria	antibacterial_free_fatty_acids
phylum	Firmicutes	antibacterial_free_fatty_acids
phylum	Firmicutes_C	antibacterial_free_fatty_acids
phylum	Campylobacterota	antibacterial_free_fatty_acids
phylum	Actinobacteriota	antibacterial_free_fatty_acids
phylum	Bdellovibrionota	antibacterial_free_fatty_acids
phylum	Desulfobacterota	antibacterial_free_fatty_acids
phylum	Cyanobacteria	antibacterial_free_fatty_acids
phylum	Nitrospirota	antibacterial_free_fatty_acids
phylum	UBA10199	antibacterial_free_fatty_acids
phylum	Acidobacteriota	antibacterial_free_fatty_acids
phylum	Dependentiae	antibacterial_free_fatty_acids
phylum	Patescibacteria	rifamycin
phylum	Bacteroidota	rifamycin
phylum	Firmicutes_A	rifamycin
phylum	Proteobacteria	rifamycin
phylum	Firmicutes	rifamycin
phylum	Firmicutes_C	rifamycin
phylum	Campylobacterota	rifamycin
phylum	Actinobacteriota	rifamycin
phylum	Bdellovibrionota	rifamycin
phylum	Desulfobacterota	rifamycin
phylum	Cyanobacteria	rifamycin
phylum	Nitrospirota	rifamycin
phylum	UBA10199	rifamycin
phylum	Acidobacteriota	rifamycin
phylum	Dependentiae	rifamycin
phylum	Patescibacteria	bicyclomycin
phylum	Bacteroidota	bicyclomycin
phylum	Firmicutes_A	bicyclomycin
phylum	Proteobacteria	bicyclomycin
phylum	Firmicutes	bicyclomycin
phylum	Firmicutes_C	bicyclomycin
phylum	Campylobacterota	bicyclomycin
phylum	Actinobacteriota	bicyclomycin
phylum	Bdellovibrionota	bicyclomycin
phylum	Desulfobacterota	bicyclomycin
phylum	Cyanobacteria	bicyclomycin
phylum	Nitrospirota	bicyclomycin
phylum	UBA10199	bicyclomycin
phylum	Acidobacteriota	bicyclomycin
phylum	Dependentiae	bicyclomycin
phylum	Patescibacteria	aminocoumarin
phylum	Bacteroidota	aminocoumarin
phylum	Firmicutes_A	aminocoumarin
phylum	Proteobacteria	aminocoumarin
phylum	Firmicutes	aminocoumarin
phylum	Firmicutes_C	aminocoumarin
phylum	Campylobacterota	aminocoumarin
phylum	Actinobacteriota	aminocoumarin
phylum	Bdellovibrionota	aminocoumarin
phylum	Desulfobacterota	aminocoumarin
phylum	Cyanobacteria	aminocoumarin
phylum	Nitrospirota	aminocoumarin
phylum	UBA10199	aminocoumarin
phylum	Acidobacteriota	aminocoumarin
phylum	Dependentiae	aminocoumarin
phylum	Patescibacteria	oxazolidinone
phylum	Bacteroidota	oxazolidinone
phylum	Firmicutes_A	oxazolidinone
phylum	Proteobacteria	oxazolidinone
phylum	Firmicutes	oxazolidinone
phylum	Firmicutes_C	oxazolidinone
phylum	Campylobacterota	oxazolidinone
phylum	Actinobacteriota	oxazolidinone
phylum	Bdellovibrionota	oxazolidinone
phylum	Desulfobacterota	oxazolidinone
phylum	Cyanobacteria	oxazolidinone
phylum	Nitrospirota	oxazolidinone
phylum	UBA10199	oxazolidinone
phylum	Acidobacteriota	oxazolidinone
phylum	Dependentiae	oxazolidinone
phylum	Patescibacteria	nitroimidazole
phylum	Bacteroidota	nitroimidazole
phylum	Firmicutes_A	nitroimidazole
phylum	Proteobacteria	nitroimidazole
phylum	Firmicutes	nitroimidazole
phylum	Firmicutes_C	nitroimidazole
phylum	Campylobacterota	nitroimidazole
phylum	Actinobacteriota	nitroimidazole
phylum	Bdellovibrionota	nitroimidazole
phylum	Desulfobacterota	nitroimidazole
phylum	Cyanobacteria	nitroimidazole
phylum	Nitrospirota	nitroimidazole
phylum	UBA10199	nitroimidazole
phylum	Acidobacteriota	nitroimidazole
phylum	Dependentiae	nitroimidazole
phylum	Patescibacteria	fusaric-acid
phylum	Bacteroidota	fusaric-acid
phylum	Firmicutes_A	fusaric-acid
phylum	Proteobacteria	fusaric-acid
phylum	Firmicutes	fusaric-acid
phylum	Firmicutes_C	fusaric-acid
phylum	Campylobacterota	fusaric-acid
phylum	Actinobacteriota	fusaric-acid
phylum	Bdellovibrionota	fusaric-acid
phylum	Desulfobacterota	fusaric-acid
phylum	Cyanobacteria	fusaric-acid
phylum	Nitrospirota	fusaric-acid
phylum	UBA10199	fusaric-acid
phylum	Acidobacteriota	fusaric-acid
phylum	Dependentiae	fusaric-acid
class	Microgenomatia	MLS
class	Paceibacteria	MLS
class	Bacteroidia	MLS
class	Clostridia	MLS
class	Gammaproteobacteria	MLS	0.487912897	0.130250355	10
class	Alphaproteobacteria	MLS	0.474350988	0.287297495	5
class	Bacilli	MLS
class	Gracilibacteria	MLS
class	ABY1	MLS
class	Negativicutes	MLS
class	Campylobacteria	MLS
class	Actinomycetia	MLS
class	Bdellovibrionia	MLS
class	Desulfuromonadia	MLS
class	Cyanobacteriia	MLS
class	Nitrospiria	MLS
class	UBA10199	MLS
class	Thermoanaerobaculia	MLS
class	Babeliae	MLS
class	Saccharimonadia	MLS
class	Microgenomatia	multidrug
class	Paceibacteria	multidrug
class	Bacteroidia	multidrug
class	Clostridia	multidrug
class	Gammaproteobacteria	multidrug	0.168613075	0.003334714	135
class	Alphaproteobacteria	multidrug	0.319451498	0.040051635	47
class	Bacilli	multidrug	1	0.199148273	3
class	Gracilibacteria	multidrug
class	ABY1	multidrug
class	Negativicutes	multidrug
class	Campylobacteria	multidrug
class	Actinomycetia	multidrug
class	Bdellovibrionia	multidrug
class	Desulfuromonadia	multidrug
class	Cyanobacteriia	multidrug
class	Nitrospiria	multidrug
class	UBA10199	multidrug
class	Thermoanaerobaculia	multidrug
class	Babeliae	multidrug
class	Saccharimonadia	multidrug
class	Microgenomatia	glycopeptide
class	Paceibacteria	glycopeptide
class	Bacteroidia	glycopeptide
class	Clostridia	glycopeptide
class	Gammaproteobacteria	glycopeptide	0.05196478	0.049850571	108
class	Alphaproteobacteria	glycopeptide	0.146156508	0.145330461	17
class	Bacilli	glycopeptide
class	Gracilibacteria	glycopeptide
class	ABY1	glycopeptide
class	Negativicutes	glycopeptide
class	Campylobacteria	glycopeptide
class	Actinomycetia	glycopeptide
class	Bdellovibrionia	glycopeptide
class	Desulfuromonadia	glycopeptide
class	Cyanobacteriia	glycopeptide
class	Nitrospiria	glycopeptide
class	UBA10199	glycopeptide
class	Thermoanaerobaculia	glycopeptide
class	Babeliae	glycopeptide
class	Saccharimonadia	glycopeptide
class	Microgenomatia	unclassified
class	Paceibacteria	unclassified
class	Bacteroidia	unclassified
class	Clostridia	unclassified
class	Gammaproteobacteria	unclassified	0.287013819	0.021651542	27
class	Alphaproteobacteria	unclassified	0.211526481	0.391605627	5
class	Bacilli	unclassified
class	Gracilibacteria	unclassified
class	ABY1	unclassified
class	Negativicutes	unclassified
class	Campylobacteria	unclassified
class	Actinomycetia	unclassified
class	Bdellovibrionia	unclassified
class	Desulfuromonadia	unclassified
class	Cyanobacteriia	unclassified
class	Nitrospiria	unclassified
class	UBA10199	unclassified
class	Thermoanaerobaculia	unclassified
class	Babeliae	unclassified
class	Saccharimonadia	unclassified
class	Microgenomatia	fluoroquinolone
class	Paceibacteria	fluoroquinolone
class	Bacteroidia	fluoroquinolone
class	Clostridia	fluoroquinolone
class	Gammaproteobacteria	fluoroquinolone	0.356888125	0.194258207	12
class	Alphaproteobacteria	fluoroquinolone	1	1	2
class	Bacilli	fluoroquinolone
class	Gracilibacteria	fluoroquinolone
class	ABY1	fluoroquinolone
class	Negativicutes	fluoroquinolone
class	Campylobacteria	fluoroquinolone
class	Actinomycetia	fluoroquinolone
class	Bdellovibrionia	fluoroquinolone
class	Desulfuromonadia	fluoroquinolone
class	Cyanobacteriia	fluoroquinolone
class	Nitrospiria	fluoroquinolone
class	UBA10199	fluoroquinolone
class	Thermoanaerobaculia	fluoroquinolone
class	Babeliae	fluoroquinolone
class	Saccharimonadia	fluoroquinolone
class	Microgenomatia	triclosan
class	Paceibacteria	triclosan
class	Bacteroidia	triclosan
class	Clostridia	triclosan
class	Gammaproteobacteria	triclosan	0.428770586	0.214590558	8
class	Alphaproteobacteria	triclosan
class	Bacilli	triclosan
class	Gracilibacteria	triclosan
class	ABY1	triclosan
class	Negativicutes	triclosan
class	Campylobacteria	triclosan
class	Actinomycetia	triclosan
class	Bdellovibrionia	triclosan
class	Desulfuromonadia	triclosan
class	Cyanobacteriia	triclosan
class	Nitrospiria	triclosan
class	UBA10199	triclosan
class	Thermoanaerobaculia	triclosan
class	Babeliae	triclosan
class	Saccharimonadia	triclosan
class	Microgenomatia	beta-lactam
class	Paceibacteria	beta-lactam
class	Bacteroidia	beta-lactam
class	Clostridia	beta-lactam
class	Gammaproteobacteria	beta-lactam	0.528580678	0.258154102	11
class	Alphaproteobacteria	beta-lactam	0.405639062	0.26146413	4
class	Bacilli	beta-lactam
class	Gracilibacteria	beta-lactam
class	ABY1	beta-lactam
class	Negativicutes	beta-lactam
class	Campylobacteria	beta-lactam
class	Actinomycetia	beta-lactam
class	Bdellovibrionia	beta-lactam
class	Desulfuromonadia	beta-lactam
class	Cyanobacteriia	beta-lactam
class	Nitrospiria	beta-lactam
class	UBA10199	beta-lactam
class	Thermoanaerobaculia	beta-lactam
class	Babeliae	beta-lactam
class	Saccharimonadia	beta-lactam
class	Microgenomatia	bacitracin
class	Paceibacteria	bacitracin
class	Bacteroidia	bacitracin
class	Clostridia	bacitracin
class	Gammaproteobacteria	bacitracin
class	Alphaproteobacteria	bacitracin
class	Bacilli	bacitracin
class	Gracilibacteria	bacitracin
class	ABY1	bacitracin
class	Negativicutes	bacitracin
class	Campylobacteria	bacitracin
class	Actinomycetia	bacitracin
class	Bdellovibrionia	bacitracin
class	Desulfuromonadia	bacitracin
class	Cyanobacteriia	bacitracin
class	Nitrospiria	bacitracin
class	UBA10199	bacitracin
class	Thermoanaerobaculia	bacitracin
class	Babeliae	bacitracin
class	Saccharimonadia	bacitracin
class	Microgenomatia	tetracycline
class	Paceibacteria	tetracycline
class	Bacteroidia	tetracycline
class	Clostridia	tetracycline
class	Gammaproteobacteria	tetracycline
class	Alphaproteobacteria	tetracycline
class	Bacilli	tetracycline
class	Gracilibacteria	tetracycline
class	ABY1	tetracycline
class	Negativicutes	tetracycline
class	Campylobacteria	tetracycline
class	Actinomycetia	tetracycline
class	Bdellovibrionia	tetracycline
class	Desulfuromonadia	tetracycline
class	Cyanobacteriia	tetracycline
class	Nitrospiria	tetracycline
class	UBA10199	tetracycline
class	Thermoanaerobaculia	tetracycline
class	Babeliae	tetracycline
class	Saccharimonadia	tetracycline
class	Microgenomatia	phenicol
class	Paceibacteria	phenicol
class	Bacteroidia	phenicol
class	Clostridia	phenicol
class	Gammaproteobacteria	phenicol	0.152789283	0.766230334	11
class	Alphaproteobacteria	phenicol
class	Bacilli	phenicol
class	Gracilibacteria	phenicol
class	ABY1	phenicol
class	Negativicutes	phenicol
class	Campylobacteria	phenicol
class	Actinomycetia	phenicol
class	Bdellovibrionia	phenicol
class	Desulfuromonadia	phenicol
class	Cyanobacteriia	phenicol
class	Nitrospiria	phenicol
class	UBA10199	phenicol
class	Thermoanaerobaculia	phenicol
class	Babeliae	phenicol
class	Saccharimonadia	phenicol
class	Microgenomatia	sulfonamide
class	Paceibacteria	sulfonamide
class	Bacteroidia	sulfonamide
class	Clostridia	sulfonamide
class	Gammaproteobacteria	sulfonamide
class	Alphaproteobacteria	sulfonamide
class	Bacilli	sulfonamide
class	Gracilibacteria	sulfonamide
class	ABY1	sulfonamide
class	Negativicutes	sulfonamide
class	Campylobacteria	sulfonamide
class	Actinomycetia	sulfonamide
class	Bdellovibrionia	sulfonamide
class	Desulfuromonadia	sulfonamide
class	Cyanobacteriia	sulfonamide
class	Nitrospiria	sulfonamide
class	UBA10199	sulfonamide
class	Thermoanaerobaculia	sulfonamide
class	Babeliae	sulfonamide
class	Saccharimonadia	sulfonamide
class	Microgenomatia	aminoglycoside
class	Paceibacteria	aminoglycoside
class	Bacteroidia	aminoglycoside
class	Clostridia	aminoglycoside
class	Gammaproteobacteria	aminoglycoside	0.301733746	0.343030146	6
class	Alphaproteobacteria	aminoglycoside
class	Bacilli	aminoglycoside
class	Gracilibacteria	aminoglycoside
class	ABY1	aminoglycoside
class	Negativicutes	aminoglycoside
class	Campylobacteria	aminoglycoside
class	Actinomycetia	aminoglycoside
class	Bdellovibrionia	aminoglycoside
class	Desulfuromonadia	aminoglycoside
class	Cyanobacteriia	aminoglycoside
class	Nitrospiria	aminoglycoside
class	UBA10199	aminoglycoside
class	Thermoanaerobaculia	aminoglycoside
class	Babeliae	aminoglycoside
class	Saccharimonadia	aminoglycoside
class	Microgenomatia	polymyxin
class	Paceibacteria	polymyxin
class	Bacteroidia	polymyxin
class	Clostridia	polymyxin
class	Gammaproteobacteria	polymyxin
class	Alphaproteobacteria	polymyxin
class	Bacilli	polymyxin
class	Gracilibacteria	polymyxin
class	ABY1	polymyxin
class	Negativicutes	polymyxin
class	Campylobacteria	polymyxin
class	Actinomycetia	polymyxin
class	Bdellovibrionia	polymyxin
class	Desulfuromonadia	polymyxin
class	Cyanobacteriia	polymyxin
class	Nitrospiria	polymyxin
class	UBA10199	polymyxin
class	Thermoanaerobaculia	polymyxin
class	Babeliae	polymyxin
class	Saccharimonadia	polymyxin
class	Microgenomatia	aminoglycoside:aminocoumarin
class	Paceibacteria	aminoglycoside:aminocoumarin
class	Bacteroidia	aminoglycoside:aminocoumarin
class	Clostridia	aminoglycoside:aminocoumarin
class	Gammaproteobacteria	aminoglycoside:aminocoumarin
class	Alphaproteobacteria	aminoglycoside:aminocoumarin
class	Bacilli	aminoglycoside:aminocoumarin
class	Gracilibacteria	aminoglycoside:aminocoumarin
class	ABY1	aminoglycoside:aminocoumarin
class	Negativicutes	aminoglycoside:aminocoumarin
class	Campylobacteria	aminoglycoside:aminocoumarin
class	Actinomycetia	aminoglycoside:aminocoumarin
class	Bdellovibrionia	aminoglycoside:aminocoumarin
class	Desulfuromonadia	aminoglycoside:aminocoumarin
class	Cyanobacteriia	aminoglycoside:aminocoumarin
class	Nitrospiria	aminoglycoside:aminocoumarin
class	UBA10199	aminoglycoside:aminocoumarin
class	Thermoanaerobaculia	aminoglycoside:aminocoumarin
class	Babeliae	aminoglycoside:aminocoumarin
class	Saccharimonadia	aminoglycoside:aminocoumarin
class	Microgenomatia	mupirocin
class	Paceibacteria	mupirocin
class	Bacteroidia	mupirocin
class	Clostridia	mupirocin
class	Gammaproteobacteria	mupirocin
class	Alphaproteobacteria	mupirocin
class	Bacilli	mupirocin
class	Gracilibacteria	mupirocin
class	ABY1	mupirocin
class	Negativicutes	mupirocin
class	Campylobacteria	mupirocin
class	Actinomycetia	mupirocin
class	Bdellovibrionia	mupirocin
class	Desulfuromonadia	mupirocin
class	Cyanobacteriia	mupirocin
class	Nitrospiria	mupirocin
class	UBA10199	mupirocin
class	Thermoanaerobaculia	mupirocin
class	Babeliae	mupirocin
class	Saccharimonadia	mupirocin
class	Microgenomatia	pleuromutilin
class	Paceibacteria	pleuromutilin
class	Bacteroidia	pleuromutilin
class	Clostridia	pleuromutilin
class	Gammaproteobacteria	pleuromutilin
class	Alphaproteobacteria	pleuromutilin
class	Bacilli	pleuromutilin
class	Gracilibacteria	pleuromutilin
class	ABY1	pleuromutilin
class	Negativicutes	pleuromutilin
class	Campylobacteria	pleuromutilin
class	Actinomycetia	pleuromutilin
class	Bdellovibrionia	pleuromutilin
class	Desulfuromonadia	pleuromutilin
class	Cyanobacteriia	pleuromutilin
class	Nitrospiria	pleuromutilin
class	UBA10199	pleuromutilin
class	Thermoanaerobaculia	pleuromutilin
class	Babeliae	pleuromutilin
class	Saccharimonadia	pleuromutilin
class	Microgenomatia	diaminopyrimidine
class	Paceibacteria	diaminopyrimidine
class	Bacteroidia	diaminopyrimidine
class	Clostridia	diaminopyrimidine
class	Gammaproteobacteria	diaminopyrimidine	0.274017542	1	3
class	Alphaproteobacteria	diaminopyrimidine
class	Bacilli	diaminopyrimidine
class	Gracilibacteria	diaminopyrimidine
class	ABY1	diaminopyrimidine
class	Negativicutes	diaminopyrimidine
class	Campylobacteria	diaminopyrimidine
class	Actinomycetia	diaminopyrimidine
class	Bdellovibrionia	diaminopyrimidine
class	Desulfuromonadia	diaminopyrimidine
class	Cyanobacteriia	diaminopyrimidine
class	Nitrospiria	diaminopyrimidine
class	UBA10199	diaminopyrimidine
class	Thermoanaerobaculia	diaminopyrimidine
class	Babeliae	diaminopyrimidine
class	Saccharimonadia	diaminopyrimidine
class	Microgenomatia	peptide
class	Paceibacteria	peptide
class	Bacteroidia	peptide
class	Clostridia	peptide
class	Gammaproteobacteria	peptide	0.655458754	0.265025915	5
class	Alphaproteobacteria	peptide	0.20751875	0.513417119	4
class	Bacilli	peptide
class	Gracilibacteria	peptide
class	ABY1	peptide
class	Negativicutes	peptide
class	Campylobacteria	peptide
class	Actinomycetia	peptide
class	Bdellovibrionia	peptide
class	Desulfuromonadia	peptide
class	Cyanobacteriia	peptide
class	Nitrospiria	peptide
class	UBA10199	peptide
class	Thermoanaerobaculia	peptide
class	Babeliae	peptide
class	Saccharimonadia	peptide
class	Microgenomatia	tetracenomycin_C
class	Paceibacteria	tetracenomycin_C
class	Bacteroidia	tetracenomycin_C
class	Clostridia	tetracenomycin_C
class	Gammaproteobacteria	tetracenomycin_C
class	Alphaproteobacteria	tetracenomycin_C
class	Bacilli	tetracenomycin_C
class	Gracilibacteria	tetracenomycin_C
class	ABY1	tetracenomycin_C
class	Negativicutes	tetracenomycin_C
class	Campylobacteria	tetracenomycin_C
class	Actinomycetia	tetracenomycin_C
class	Bdellovibrionia	tetracenomycin_C
class	Desulfuromonadia	tetracenomycin_C
class	Cyanobacteriia	tetracenomycin_C
class	Nitrospiria	tetracenomycin_C
class	UBA10199	tetracenomycin_C
class	Thermoanaerobaculia	tetracenomycin_C
class	Babeliae	tetracenomycin_C
class	Saccharimonadia	tetracenomycin_C
class	Microgenomatia	fosmidomycin
class	Paceibacteria	fosmidomycin
class	Bacteroidia	fosmidomycin
class	Clostridia	fosmidomycin
class	Gammaproteobacteria	fosmidomycin
class	Alphaproteobacteria	fosmidomycin
class	Bacilli	fosmidomycin
class	Gracilibacteria	fosmidomycin
class	ABY1	fosmidomycin
class	Negativicutes	fosmidomycin
class	Campylobacteria	fosmidomycin
class	Actinomycetia	fosmidomycin
class	Bdellovibrionia	fosmidomycin
class	Desulfuromonadia	fosmidomycin
class	Cyanobacteriia	fosmidomycin
class	Nitrospiria	fosmidomycin
class	UBA10199	fosmidomycin
class	Thermoanaerobaculia	fosmidomycin
class	Babeliae	fosmidomycin
class	Saccharimonadia	fosmidomycin
class	Microgenomatia	polyamine:peptide
class	Paceibacteria	polyamine:peptide
class	Bacteroidia	polyamine:peptide
class	Clostridia	polyamine:peptide
class	Gammaproteobacteria	polyamine:peptide
class	Alphaproteobacteria	polyamine:peptide
class	Bacilli	polyamine:peptide
class	Gracilibacteria	polyamine:peptide
class	ABY1	polyamine:peptide
class	Negativicutes	polyamine:peptide
class	Campylobacteria	polyamine:peptide
class	Actinomycetia	polyamine:peptide
class	Bdellovibrionia	polyamine:peptide
class	Desulfuromonadia	polyamine:peptide
class	Cyanobacteriia	polyamine:peptide
class	Nitrospiria	polyamine:peptide
class	UBA10199	polyamine:peptide
class	Thermoanaerobaculia	polyamine:peptide
class	Babeliae	polyamine:peptide
class	Saccharimonadia	polyamine:peptide
class	Microgenomatia	nucleoside
class	Paceibacteria	nucleoside
class	Bacteroidia	nucleoside
class	Clostridia	nucleoside
class	Gammaproteobacteria	nucleoside
class	Alphaproteobacteria	nucleoside
class	Bacilli	nucleoside
class	Gracilibacteria	nucleoside
class	ABY1	nucleoside
class	Negativicutes	nucleoside
class	Campylobacteria	nucleoside
class	Actinomycetia	nucleoside
class	Bdellovibrionia	nucleoside
class	Desulfuromonadia	nucleoside
class	Cyanobacteriia	nucleoside
class	Nitrospiria	nucleoside
class	UBA10199	nucleoside
class	Thermoanaerobaculia	nucleoside
class	Babeliae	nucleoside
class	Saccharimonadia	nucleoside
class	Microgenomatia	fosfomycin
class	Paceibacteria	fosfomycin
class	Bacteroidia	fosfomycin
class	Clostridia	fosfomycin
class	Gammaproteobacteria	fosfomycin
class	Alphaproteobacteria	fosfomycin
class	Bacilli	fosfomycin
class	Gracilibacteria	fosfomycin
class	ABY1	fosfomycin
class	Negativicutes	fosfomycin
class	Campylobacteria	fosfomycin
class	Actinomycetia	fosfomycin
class	Bdellovibrionia	fosfomycin
class	Desulfuromonadia	fosfomycin
class	Cyanobacteriia	fosfomycin
class	Nitrospiria	fosfomycin
class	UBA10199	fosfomycin
class	Thermoanaerobaculia	fosfomycin
class	Babeliae	fosfomycin
class	Saccharimonadia	fosfomycin
class	Microgenomatia	antibacterial_free_fatty_acids
class	Paceibacteria	antibacterial_free_fatty_acids
class	Bacteroidia	antibacterial_free_fatty_acids
class	Clostridia	antibacterial_free_fatty_acids
class	Gammaproteobacteria	antibacterial_free_fatty_acids
class	Alphaproteobacteria	antibacterial_free_fatty_acids
class	Bacilli	antibacterial_free_fatty_acids
class	Gracilibacteria	antibacterial_free_fatty_acids
class	ABY1	antibacterial_free_fatty_acids
class	Negativicutes	antibacterial_free_fatty_acids
class	Campylobacteria	antibacterial_free_fatty_acids
class	Actinomycetia	antibacterial_free_fatty_acids
class	Bdellovibrionia	antibacterial_free_fatty_acids
class	Desulfuromonadia	antibacterial_free_fatty_acids
class	Cyanobacteriia	antibacterial_free_fatty_acids
class	Nitrospiria	antibacterial_free_fatty_acids
class	UBA10199	antibacterial_free_fatty_acids
class	Thermoanaerobaculia	antibacterial_free_fatty_acids
class	Babeliae	antibacterial_free_fatty_acids
class	Saccharimonadia	antibacterial_free_fatty_acids
class	Microgenomatia	rifamycin
class	Paceibacteria	rifamycin
class	Bacteroidia	rifamycin
class	Clostridia	rifamycin
class	Gammaproteobacteria	rifamycin
class	Alphaproteobacteria	rifamycin
class	Bacilli	rifamycin
class	Gracilibacteria	rifamycin
class	ABY1	rifamycin
class	Negativicutes	rifamycin
class	Campylobacteria	rifamycin
class	Actinomycetia	rifamycin
class	Bdellovibrionia	rifamycin
class	Desulfuromonadia	rifamycin
class	Cyanobacteriia	rifamycin
class	Nitrospiria	rifamycin
class	UBA10199	rifamycin
class	Thermoanaerobaculia	rifamycin
class	Babeliae	rifamycin
class	Saccharimonadia	rifamycin
class	Microgenomatia	bicyclomycin
class	Paceibacteria	bicyclomycin
class	Bacteroidia	bicyclomycin
class	Clostridia	bicyclomycin
class	Gammaproteobacteria	bicyclomycin
class	Alphaproteobacteria	bicyclomycin
class	Bacilli	bicyclomycin
class	Gracilibacteria	bicyclomycin
class	ABY1	bicyclomycin
class	Negativicutes	bicyclomycin
class	Campylobacteria	bicyclomycin
class	Actinomycetia	bicyclomycin
class	Bdellovibrionia	bicyclomycin
class	Desulfuromonadia	bicyclomycin
class	Cyanobacteriia	bicyclomycin
class	Nitrospiria	bicyclomycin
class	UBA10199	bicyclomycin
class	Thermoanaerobaculia	bicyclomycin
class	Babeliae	bicyclomycin
class	Saccharimonadia	bicyclomycin
class	Microgenomatia	aminocoumarin
class	Paceibacteria	aminocoumarin
class	Bacteroidia	aminocoumarin
class	Clostridia	aminocoumarin
class	Gammaproteobacteria	aminocoumarin
class	Alphaproteobacteria	aminocoumarin
class	Bacilli	aminocoumarin
class	Gracilibacteria	aminocoumarin
class	ABY1	aminocoumarin
class	Negativicutes	aminocoumarin
class	Campylobacteria	aminocoumarin
class	Actinomycetia	aminocoumarin
class	Bdellovibrionia	aminocoumarin
class	Desulfuromonadia	aminocoumarin
class	Cyanobacteriia	aminocoumarin
class	Nitrospiria	aminocoumarin
class	UBA10199	aminocoumarin
class	Thermoanaerobaculia	aminocoumarin
class	Babeliae	aminocoumarin
class	Saccharimonadia	aminocoumarin
class	Microgenomatia	oxazolidinone
class	Paceibacteria	oxazolidinone
class	Bacteroidia	oxazolidinone
class	Clostridia	oxazolidinone
class	Gammaproteobacteria	oxazolidinone
class	Alphaproteobacteria	oxazolidinone
class	Bacilli	oxazolidinone
class	Gracilibacteria	oxazolidinone
class	ABY1	oxazolidinone
class	Negativicutes	oxazolidinone
class	Campylobacteria	oxazolidinone
class	Actinomycetia	oxazolidinone
class	Bdellovibrionia	oxazolidinone
class	Desulfuromonadia	oxazolidinone
class	Cyanobacteriia	oxazolidinone
class	Nitrospiria	oxazolidinone
class	UBA10199	oxazolidinone
class	Thermoanaerobaculia	oxazolidinone
class	Babeliae	oxazolidinone
class	Saccharimonadia	oxazolidinone
class	Microgenomatia	nitroimidazole
class	Paceibacteria	nitroimidazole
class	Bacteroidia	nitroimidazole
class	Clostridia	nitroimidazole
class	Gammaproteobacteria	nitroimidazole
class	Alphaproteobacteria	nitroimidazole
class	Bacilli	nitroimidazole
class	Gracilibacteria	nitroimidazole
class	ABY1	nitroimidazole
class	Negativicutes	nitroimidazole
class	Campylobacteria	nitroimidazole
class	Actinomycetia	nitroimidazole
class	Bdellovibrionia	nitroimidazole
class	Desulfuromonadia	nitroimidazole
class	Cyanobacteriia	nitroimidazole
class	Nitrospiria	nitroimidazole
class	UBA10199	nitroimidazole
class	Thermoanaerobaculia	nitroimidazole
class	Babeliae	nitroimidazole
class	Saccharimonadia	nitroimidazole
class	Microgenomatia	fusaric-acid
class	Paceibacteria	fusaric-acid
class	Bacteroidia	fusaric-acid
class	Clostridia	fusaric-acid
class	Gammaproteobacteria	fusaric-acid
class	Alphaproteobacteria	fusaric-acid
class	Bacilli	fusaric-acid
class	Gracilibacteria	fusaric-acid
class	ABY1	fusaric-acid
class	Negativicutes	fusaric-acid
class	Campylobacteria	fusaric-acid
class	Actinomycetia	fusaric-acid
class	Bdellovibrionia	fusaric-acid
class	Desulfuromonadia	fusaric-acid
class	Cyanobacteriia	fusaric-acid
class	Nitrospiria	fusaric-acid
class	UBA10199	fusaric-acid
class	Thermoanaerobaculia	fusaric-acid
class	Babeliae	fusaric-acid
class	Saccharimonadia	fusaric-acid
order	UBA1400	MLS
order	UBA9983_A	MLS
order	Flavobacteriales	MLS
order	Lachnospirales	MLS
order	Enterobacterales	MLS
order	Pseudomonadales	MLS
order	Caulobacterales	MLS
order	Exiguobacterales	MLS
order	Staphylococcales	MLS
order	Xanthomonadales	MLS
order	Peribacterales	MLS
order	Oscillospirales	MLS
order	Bacillales_A	MLS
order	Paenibacillales	MLS
order	BM507	MLS
order	Rhizobiales	MLS
order	Lactobacillales	MLS
order	Sphingobacteriales	MLS
order	Burkholderiales	MLS
order	Bacillales	MLS
order	Rickettsiales	MLS
order	Bacteroidales	MLS
order	Selenomonadales	MLS
order	Sporomusales	MLS
order	Tissierellales	MLS
order	Campylobacterales	MLS
order	Rhizobiales_A	MLS
order	Mycobacteriales	MLS
order	Sphingomonadales	MLS
order	Bdellovibrionales	MLS
order	Clostridiales	MLS
order	Geobacterales	MLS
order	Cyanobacteriales	MLS
order	Peptostreptococcales	MLS
order	Nitrospirales	MLS
order	DSSB01	MLS
order	Propionibacteriales	MLS
order	Actinomycetales	MLS
order	Micavibrionales	MLS
order	UBA5704	MLS
order	Rhodospirillales	MLS
order	Babeliales	MLS
order	Magasanikbacterales	MLS
order	Saccharimonadales	MLS
order	UBA1400	multidrug
order	UBA9983_A	multidrug
order	Flavobacteriales	multidrug
order	Lachnospirales	multidrug
order	Enterobacterales	multidrug	0.021200933	7.51E-06	79
order	Pseudomonadales	multidrug	0.081659665	0.000519656	38
order	Caulobacterales	multidrug
order	Exiguobacterales	multidrug
order	Staphylococcales	multidrug
order	Xanthomonadales	multidrug
order	Peribacterales	multidrug
order	Oscillospirales	multidrug
order	Bacillales_A	multidrug
order	Paenibacillales	multidrug
order	BM507	multidrug
order	Rhizobiales	multidrug
order	Lactobacillales	multidrug
order	Sphingobacteriales	multidrug
order	Burkholderiales	multidrug
order	Bacillales	multidrug
order	Rickettsiales	multidrug
order	Bacteroidales	multidrug
order	Selenomonadales	multidrug
order	Sporomusales	multidrug
order	Tissierellales	multidrug
order	Campylobacterales	multidrug
order	Rhizobiales_A	multidrug
order	Mycobacteriales	multidrug
order	Sphingomonadales	multidrug
order	Bdellovibrionales	multidrug
order	Clostridiales	multidrug
order	Geobacterales	multidrug
order	Cyanobacteriales	multidrug
order	Peptostreptococcales	multidrug
order	Nitrospirales	multidrug
order	DSSB01	multidrug
order	Propionibacteriales	multidrug
order	Actinomycetales	multidrug
order	Micavibrionales	multidrug
order	UBA5704	multidrug
order	Rhodospirillales	multidrug
order	Babeliales	multidrug
order	Magasanikbacterales	multidrug
order	Saccharimonadales	multidrug
order	UBA1400	glycopeptide
order	UBA9983_A	glycopeptide
order	Flavobacteriales	glycopeptide
order	Lachnospirales	glycopeptide
order	Enterobacterales	glycopeptide
order	Pseudomonadales	glycopeptide	0.158446275	0.010157714	60
order	Caulobacterales	glycopeptide
order	Exiguobacterales	glycopeptide
order	Staphylococcales	glycopeptide
order	Xanthomonadales	glycopeptide
order	Peribacterales	glycopeptide
order	Oscillospirales	glycopeptide
order	Bacillales_A	glycopeptide
order	Paenibacillales	glycopeptide
order	BM507	glycopeptide
order	Rhizobiales	glycopeptide
order	Lactobacillales	glycopeptide
order	Sphingobacteriales	glycopeptide
order	Burkholderiales	glycopeptide
order	Bacillales	glycopeptide
order	Rickettsiales	glycopeptide
order	Bacteroidales	glycopeptide
order	Selenomonadales	glycopeptide
order	Sporomusales	glycopeptide
order	Tissierellales	glycopeptide
order	Campylobacterales	glycopeptide
order	Rhizobiales_A	glycopeptide
order	Mycobacteriales	glycopeptide
order	Sphingomonadales	glycopeptide
order	Bdellovibrionales	glycopeptide
order	Clostridiales	glycopeptide
order	Geobacterales	glycopeptide
order	Cyanobacteriales	glycopeptide	0.254190705	0.206242276	11
order	Peptostreptococcales	glycopeptide
order	Nitrospirales	glycopeptide
order	DSSB01	glycopeptide
order	Propionibacteriales	glycopeptide
order	Actinomycetales	glycopeptide
order	Micavibrionales	glycopeptide
order	UBA5704	glycopeptide
order	Rhodospirillales	glycopeptide
order	Babeliales	glycopeptide
order	Magasanikbacterales	glycopeptide
order	Saccharimonadales	glycopeptide
order	UBA1400	unclassified
order	UBA9983_A	unclassified
order	Flavobacteriales	unclassified
order	Lachnospirales	unclassified
order	Enterobacterales	unclassified
order	Pseudomonadales	unclassified
order	Caulobacterales	unclassified
order	Exiguobacterales	unclassified
order	Staphylococcales	unclassified
order	Xanthomonadales	unclassified
order	Peribacterales	unclassified
order	Oscillospirales	unclassified
order	Bacillales_A	unclassified
order	Paenibacillales	unclassified
order	BM507	unclassified
order	Rhizobiales	unclassified
order	Lactobacillales	unclassified
order	Sphingobacteriales	unclassified
order	Burkholderiales	unclassified
order	Bacillales	unclassified
order	Rickettsiales	unclassified
order	Bacteroidales	unclassified
order	Selenomonadales	unclassified
order	Sporomusales	unclassified
order	Tissierellales	unclassified
order	Campylobacterales	unclassified
order	Rhizobiales_A	unclassified
order	Mycobacteriales	unclassified
order	Sphingomonadales	unclassified
order	Bdellovibrionales	unclassified
order	Clostridiales	unclassified
order	Geobacterales	unclassified
order	Cyanobacteriales	unclassified
order	Peptostreptococcales	unclassified
order	Nitrospirales	unclassified
order	DSSB01	unclassified
order	Propionibacteriales	unclassified
order	Actinomycetales	unclassified
order	Micavibrionales	unclassified
order	UBA5704	unclassified
order	Rhodospirillales	unclassified
order	Babeliales	unclassified
order	Magasanikbacterales	unclassified
order	Saccharimonadales	unclassified
order	UBA1400	fluoroquinolone
order	UBA9983_A	fluoroquinolone
order	Flavobacteriales	fluoroquinolone
order	Lachnospirales	fluoroquinolone
order	Enterobacterales	fluoroquinolone
order	Pseudomonadales	fluoroquinolone
order	Caulobacterales	fluoroquinolone
order	Exiguobacterales	fluoroquinolone
order	Staphylococcales	fluoroquinolone
order	Xanthomonadales	fluoroquinolone
order	Peribacterales	fluoroquinolone
order	Oscillospirales	fluoroquinolone
order	Bacillales_A	fluoroquinolone
order	Paenibacillales	fluoroquinolone
order	BM507	fluoroquinolone
order	Rhizobiales	fluoroquinolone
order	Lactobacillales	fluoroquinolone
order	Sphingobacteriales	fluoroquinolone
order	Burkholderiales	fluoroquinolone
order	Bacillales	fluoroquinolone
order	Rickettsiales	fluoroquinolone
order	Bacteroidales	fluoroquinolone
order	Selenomonadales	fluoroquinolone
order	Sporomusales	fluoroquinolone
order	Tissierellales	fluoroquinolone
order	Campylobacterales	fluoroquinolone
order	Rhizobiales_A	fluoroquinolone
order	Mycobacteriales	fluoroquinolone
order	Sphingomonadales	fluoroquinolone
order	Bdellovibrionales	fluoroquinolone
order	Clostridiales	fluoroquinolone
order	Geobacterales	fluoroquinolone
order	Cyanobacteriales	fluoroquinolone
order	Peptostreptococcales	fluoroquinolone
order	Nitrospirales	fluoroquinolone
order	DSSB01	fluoroquinolone
order	Propionibacteriales	fluoroquinolone
order	Actinomycetales	fluoroquinolone
order	Micavibrionales	fluoroquinolone
order	UBA5704	fluoroquinolone
order	Rhodospirillales	fluoroquinolone
order	Babeliales	fluoroquinolone
order	Magasanikbacterales	fluoroquinolone
order	Saccharimonadales	fluoroquinolone
order	UBA1400	triclosan
order	UBA9983_A	triclosan
order	Flavobacteriales	triclosan
order	Lachnospirales	triclosan
order	Enterobacterales	triclosan
order	Pseudomonadales	triclosan
order	Caulobacterales	triclosan
order	Exiguobacterales	triclosan
order	Staphylococcales	triclosan
order	Xanthomonadales	triclosan
order	Peribacterales	triclosan
order	Oscillospirales	triclosan
order	Bacillales_A	triclosan
order	Paenibacillales	triclosan
order	BM507	triclosan
order	Rhizobiales	triclosan
order	Lactobacillales	triclosan
order	Sphingobacteriales	triclosan
order	Burkholderiales	triclosan
order	Bacillales	triclosan
order	Rickettsiales	triclosan
order	Bacteroidales	triclosan
order	Selenomonadales	triclosan
order	Sporomusales	triclosan
order	Tissierellales	triclosan
order	Campylobacterales	triclosan
order	Rhizobiales_A	triclosan
order	Mycobacteriales	triclosan
order	Sphingomonadales	triclosan
order	Bdellovibrionales	triclosan
order	Clostridiales	triclosan
order	Geobacterales	triclosan
order	Cyanobacteriales	triclosan
order	Peptostreptococcales	triclosan
order	Nitrospirales	triclosan
order	DSSB01	triclosan
order	Propionibacteriales	triclosan
order	Actinomycetales	triclosan
order	Micavibrionales	triclosan
order	UBA5704	triclosan
order	Rhodospirillales	triclosan
order	Babeliales	triclosan
order	Magasanikbacterales	triclosan
order	Saccharimonadales	triclosan
order	UBA1400	beta-lactam
order	UBA9983_A	beta-lactam
order	Flavobacteriales	beta-lactam
order	Lachnospirales	beta-lactam
order	Enterobacterales	beta-lactam	0.106486193	0.753004312	6
order	Pseudomonadales	beta-lactam	1	1	2
order	Caulobacterales	beta-lactam
order	Exiguobacterales	beta-lactam
order	Staphylococcales	beta-lactam
order	Xanthomonadales	beta-lactam
order	Peribacterales	beta-lactam
order	Oscillospirales	beta-lactam
order	Bacillales_A	beta-lactam
order	Paenibacillales	beta-lactam
order	BM507	beta-lactam
order	Rhizobiales	beta-lactam
order	Lactobacillales	beta-lactam
order	Sphingobacteriales	beta-lactam
order	Burkholderiales	beta-lactam
order	Bacillales	beta-lactam
order	Rickettsiales	beta-lactam
order	Bacteroidales	beta-lactam
order	Selenomonadales	beta-lactam
order	Sporomusales	beta-lactam
order	Tissierellales	beta-lactam
order	Campylobacterales	beta-lactam
order	Rhizobiales_A	beta-lactam
order	Mycobacteriales	beta-lactam
order	Sphingomonadales	beta-lactam
order	Bdellovibrionales	beta-lactam
order	Clostridiales	beta-lactam
order	Geobacterales	beta-lactam
order	Cyanobacteriales	beta-lactam
order	Peptostreptococcales	beta-lactam
order	Nitrospirales	beta-lactam
order	DSSB01	beta-lactam
order	Propionibacteriales	beta-lactam
order	Actinomycetales	beta-lactam
order	Micavibrionales	beta-lactam
order	UBA5704	beta-lactam
order	Rhodospirillales	beta-lactam
order	Babeliales	beta-lactam
order	Magasanikbacterales	beta-lactam
order	Saccharimonadales	beta-lactam
order	UBA1400	bacitracin
order	UBA9983_A	bacitracin
order	Flavobacteriales	bacitracin
order	Lachnospirales	bacitracin
order	Enterobacterales	bacitracin
order	Pseudomonadales	bacitracin
order	Caulobacterales	bacitracin
order	Exiguobacterales	bacitracin
order	Staphylococcales	bacitracin
order	Xanthomonadales	bacitracin
order	Peribacterales	bacitracin
order	Oscillospirales	bacitracin
order	Bacillales_A	bacitracin
order	Paenibacillales	bacitracin
order	BM507	bacitracin
order	Rhizobiales	bacitracin
order	Lactobacillales	bacitracin
order	Sphingobacteriales	bacitracin
order	Burkholderiales	bacitracin
order	Bacillales	bacitracin
order	Rickettsiales	bacitracin
order	Bacteroidales	bacitracin
order	Selenomonadales	bacitracin
order	Sporomusales	bacitracin
order	Tissierellales	bacitracin
order	Campylobacterales	bacitracin
order	Rhizobiales_A	bacitracin
order	Mycobacteriales	bacitracin
order	Sphingomonadales	bacitracin
order	Bdellovibrionales	bacitracin
order	Clostridiales	bacitracin
order	Geobacterales	bacitracin
order	Cyanobacteriales	bacitracin
order	Peptostreptococcales	bacitracin
order	Nitrospirales	bacitracin
order	DSSB01	bacitracin
order	Propionibacteriales	bacitracin
order	Actinomycetales	bacitracin
order	Micavibrionales	bacitracin
order	UBA5704	bacitracin
order	Rhodospirillales	bacitracin
order	Babeliales	bacitracin
order	Magasanikbacterales	bacitracin
order	Saccharimonadales	bacitracin
order	UBA1400	tetracycline
order	UBA9983_A	tetracycline
order	Flavobacteriales	tetracycline
order	Lachnospirales	tetracycline
order	Enterobacterales	tetracycline
order	Pseudomonadales	tetracycline
order	Caulobacterales	tetracycline
order	Exiguobacterales	tetracycline
order	Staphylococcales	tetracycline
order	Xanthomonadales	tetracycline
order	Peribacterales	tetracycline
order	Oscillospirales	tetracycline
order	Bacillales_A	tetracycline
order	Paenibacillales	tetracycline
order	BM507	tetracycline
order	Rhizobiales	tetracycline
order	Lactobacillales	tetracycline
order	Sphingobacteriales	tetracycline
order	Burkholderiales	tetracycline
order	Bacillales	tetracycline
order	Rickettsiales	tetracycline
order	Bacteroidales	tetracycline
order	Selenomonadales	tetracycline
order	Sporomusales	tetracycline
order	Tissierellales	tetracycline
order	Campylobacterales	tetracycline
order	Rhizobiales_A	tetracycline
order	Mycobacteriales	tetracycline
order	Sphingomonadales	tetracycline
order	Bdellovibrionales	tetracycline
order	Clostridiales	tetracycline
order	Geobacterales	tetracycline
order	Cyanobacteriales	tetracycline
order	Peptostreptococcales	tetracycline
order	Nitrospirales	tetracycline
order	DSSB01	tetracycline
order	Propionibacteriales	tetracycline
order	Actinomycetales	tetracycline
order	Micavibrionales	tetracycline
order	UBA5704	tetracycline
order	Rhodospirillales	tetracycline
order	Babeliales	tetracycline
order	Magasanikbacterales	tetracycline
order	Saccharimonadales	tetracycline
order	UBA1400	phenicol
order	UBA9983_A	phenicol
order	Flavobacteriales	phenicol
order	Lachnospirales	phenicol
order	Enterobacterales	phenicol
order	Pseudomonadales	phenicol	1	0.504985075	4
order	Caulobacterales	phenicol
order	Exiguobacterales	phenicol
order	Staphylococcales	phenicol
order	Xanthomonadales	phenicol
order	Peribacterales	phenicol
order	Oscillospirales	phenicol
order	Bacillales_A	phenicol
order	Paenibacillales	phenicol
order	BM507	phenicol
order	Rhizobiales	phenicol
order	Lactobacillales	phenicol
order	Sphingobacteriales	phenicol
order	Burkholderiales	phenicol
order	Bacillales	phenicol
order	Rickettsiales	phenicol
order	Bacteroidales	phenicol
order	Selenomonadales	phenicol
order	Sporomusales	phenicol
order	Tissierellales	phenicol
order	Campylobacterales	phenicol
order	Rhizobiales_A	phenicol
order	Mycobacteriales	phenicol
order	Sphingomonadales	phenicol
order	Bdellovibrionales	phenicol
order	Clostridiales	phenicol
order	Geobacterales	phenicol
order	Cyanobacteriales	phenicol
order	Peptostreptococcales	phenicol
order	Nitrospirales	phenicol
order	DSSB01	phenicol
order	Propionibacteriales	phenicol
order	Actinomycetales	phenicol
order	Micavibrionales	phenicol
order	UBA5704	phenicol
order	Rhodospirillales	phenicol
order	Babeliales	phenicol
order	Magasanikbacterales	phenicol
order	Saccharimonadales	phenicol
order	UBA1400	sulfonamide
order	UBA9983_A	sulfonamide
order	Flavobacteriales	sulfonamide
order	Lachnospirales	sulfonamide
order	Enterobacterales	sulfonamide
order	Pseudomonadales	sulfonamide	0.666666667	0.135335283	4
order	Caulobacterales	sulfonamide
order	Exiguobacterales	sulfonamide
order	Staphylococcales	sulfonamide
order	Xanthomonadales	sulfonamide
order	Peribacterales	sulfonamide
order	Oscillospirales	sulfonamide
order	Bacillales_A	sulfonamide
order	Paenibacillales	sulfonamide
order	BM507	sulfonamide
order	Rhizobiales	sulfonamide
order	Lactobacillales	sulfonamide
order	Sphingobacteriales	sulfonamide
order	Burkholderiales	sulfonamide
order	Bacillales	sulfonamide
order	Rickettsiales	sulfonamide
order	Bacteroidales	sulfonamide
order	Selenomonadales	sulfonamide
order	Sporomusales	sulfonamide
order	Tissierellales	sulfonamide
order	Campylobacterales	sulfonamide
order	Rhizobiales_A	sulfonamide
order	Mycobacteriales	sulfonamide
order	Sphingomonadales	sulfonamide
order	Bdellovibrionales	sulfonamide
order	Clostridiales	sulfonamide
order	Geobacterales	sulfonamide
order	Cyanobacteriales	sulfonamide
order	Peptostreptococcales	sulfonamide
order	Nitrospirales	sulfonamide
order	DSSB01	sulfonamide
order	Propionibacteriales	sulfonamide
order	Actinomycetales	sulfonamide
order	Micavibrionales	sulfonamide
order	UBA5704	sulfonamide
order	Rhodospirillales	sulfonamide
order	Babeliales	sulfonamide
order	Magasanikbacterales	sulfonamide
order	Saccharimonadales	sulfonamide
order	UBA1400	aminoglycoside
order	UBA9983_A	aminoglycoside
order	Flavobacteriales	aminoglycoside
order	Lachnospirales	aminoglycoside
order	Enterobacterales	aminoglycoside
order	Pseudomonadales	aminoglycoside
order	Caulobacterales	aminoglycoside
order	Exiguobacterales	aminoglycoside
order	Staphylococcales	aminoglycoside
order	Xanthomonadales	aminoglycoside
order	Peribacterales	aminoglycoside
order	Oscillospirales	aminoglycoside
order	Bacillales_A	aminoglycoside
order	Paenibacillales	aminoglycoside
order	BM507	aminoglycoside
order	Rhizobiales	aminoglycoside
order	Lactobacillales	aminoglycoside
order	Sphingobacteriales	aminoglycoside
order	Burkholderiales	aminoglycoside
order	Bacillales	aminoglycoside
order	Rickettsiales	aminoglycoside
order	Bacteroidales	aminoglycoside
order	Selenomonadales	aminoglycoside
order	Sporomusales	aminoglycoside
order	Tissierellales	aminoglycoside
order	Campylobacterales	aminoglycoside
order	Rhizobiales_A	aminoglycoside
order	Mycobacteriales	aminoglycoside
order	Sphingomonadales	aminoglycoside
order	Bdellovibrionales	aminoglycoside
order	Clostridiales	aminoglycoside
order	Geobacterales	aminoglycoside
order	Cyanobacteriales	aminoglycoside
order	Peptostreptococcales	aminoglycoside
order	Nitrospirales	aminoglycoside
order	DSSB01	aminoglycoside
order	Propionibacteriales	aminoglycoside
order	Actinomycetales	aminoglycoside
order	Micavibrionales	aminoglycoside
order	UBA5704	aminoglycoside
order	Rhodospirillales	aminoglycoside
order	Babeliales	aminoglycoside
order	Magasanikbacterales	aminoglycoside
order	Saccharimonadales	aminoglycoside
order	UBA1400	polymyxin
order	UBA9983_A	polymyxin
order	Flavobacteriales	polymyxin
order	Lachnospirales	polymyxin
order	Enterobacterales	polymyxin
order	Pseudomonadales	polymyxin
order	Caulobacterales	polymyxin
order	Exiguobacterales	polymyxin
order	Staphylococcales	polymyxin
order	Xanthomonadales	polymyxin
order	Peribacterales	polymyxin
order	Oscillospirales	polymyxin
order	Bacillales_A	polymyxin
order	Paenibacillales	polymyxin
order	BM507	polymyxin
order	Rhizobiales	polymyxin
order	Lactobacillales	polymyxin
order	Sphingobacteriales	polymyxin
order	Burkholderiales	polymyxin
order	Bacillales	polymyxin
order	Rickettsiales	polymyxin
order	Bacteroidales	polymyxin
order	Selenomonadales	polymyxin
order	Sporomusales	polymyxin
order	Tissierellales	polymyxin
order	Campylobacterales	polymyxin
order	Rhizobiales_A	polymyxin
order	Mycobacteriales	polymyxin
order	Sphingomonadales	polymyxin
order	Bdellovibrionales	polymyxin
order	Clostridiales	polymyxin
order	Geobacterales	polymyxin
order	Cyanobacteriales	polymyxin
order	Peptostreptococcales	polymyxin
order	Nitrospirales	polymyxin
order	DSSB01	polymyxin
order	Propionibacteriales	polymyxin
order	Actinomycetales	polymyxin
order	Micavibrionales	polymyxin
order	UBA5704	polymyxin
order	Rhodospirillales	polymyxin
order	Babeliales	polymyxin
order	Magasanikbacterales	polymyxin
order	Saccharimonadales	polymyxin
order	UBA1400	aminoglycoside:aminocoumarin
order	UBA9983_A	aminoglycoside:aminocoumarin
order	Flavobacteriales	aminoglycoside:aminocoumarin
order	Lachnospirales	aminoglycoside:aminocoumarin
order	Enterobacterales	aminoglycoside:aminocoumarin
order	Pseudomonadales	aminoglycoside:aminocoumarin
order	Caulobacterales	aminoglycoside:aminocoumarin
order	Exiguobacterales	aminoglycoside:aminocoumarin
order	Staphylococcales	aminoglycoside:aminocoumarin
order	Xanthomonadales	aminoglycoside:aminocoumarin
order	Peribacterales	aminoglycoside:aminocoumarin
order	Oscillospirales	aminoglycoside:aminocoumarin
order	Bacillales_A	aminoglycoside:aminocoumarin
order	Paenibacillales	aminoglycoside:aminocoumarin
order	BM507	aminoglycoside:aminocoumarin
order	Rhizobiales	aminoglycoside:aminocoumarin
order	Lactobacillales	aminoglycoside:aminocoumarin
order	Sphingobacteriales	aminoglycoside:aminocoumarin
order	Burkholderiales	aminoglycoside:aminocoumarin
order	Bacillales	aminoglycoside:aminocoumarin
order	Rickettsiales	aminoglycoside:aminocoumarin
order	Bacteroidales	aminoglycoside:aminocoumarin
order	Selenomonadales	aminoglycoside:aminocoumarin
order	Sporomusales	aminoglycoside:aminocoumarin
order	Tissierellales	aminoglycoside:aminocoumarin
order	Campylobacterales	aminoglycoside:aminocoumarin
order	Rhizobiales_A	aminoglycoside:aminocoumarin
order	Mycobacteriales	aminoglycoside:aminocoumarin
order	Sphingomonadales	aminoglycoside:aminocoumarin
order	Bdellovibrionales	aminoglycoside:aminocoumarin
order	Clostridiales	aminoglycoside:aminocoumarin
order	Geobacterales	aminoglycoside:aminocoumarin
order	Cyanobacteriales	aminoglycoside:aminocoumarin
order	Peptostreptococcales	aminoglycoside:aminocoumarin
order	Nitrospirales	aminoglycoside:aminocoumarin
order	DSSB01	aminoglycoside:aminocoumarin
order	Propionibacteriales	aminoglycoside:aminocoumarin
order	Actinomycetales	aminoglycoside:aminocoumarin
order	Micavibrionales	aminoglycoside:aminocoumarin
order	UBA5704	aminoglycoside:aminocoumarin
order	Rhodospirillales	aminoglycoside:aminocoumarin
order	Babeliales	aminoglycoside:aminocoumarin
order	Magasanikbacterales	aminoglycoside:aminocoumarin
order	Saccharimonadales	aminoglycoside:aminocoumarin
order	UBA1400	mupirocin
order	UBA9983_A	mupirocin
order	Flavobacteriales	mupirocin
order	Lachnospirales	mupirocin
order	Enterobacterales	mupirocin
order	Pseudomonadales	mupirocin
order	Caulobacterales	mupirocin
order	Exiguobacterales	mupirocin
order	Staphylococcales	mupirocin
order	Xanthomonadales	mupirocin
order	Peribacterales	mupirocin
order	Oscillospirales	mupirocin
order	Bacillales_A	mupirocin
order	Paenibacillales	mupirocin
order	BM507	mupirocin
order	Rhizobiales	mupirocin
order	Lactobacillales	mupirocin
order	Sphingobacteriales	mupirocin
order	Burkholderiales	mupirocin
order	Bacillales	mupirocin
order	Rickettsiales	mupirocin
order	Bacteroidales	mupirocin
order	Selenomonadales	mupirocin
order	Sporomusales	mupirocin
order	Tissierellales	mupirocin
order	Campylobacterales	mupirocin
order	Rhizobiales_A	mupirocin
order	Mycobacteriales	mupirocin
order	Sphingomonadales	mupirocin
order	Bdellovibrionales	mupirocin
order	Clostridiales	mupirocin
order	Geobacterales	mupirocin
order	Cyanobacteriales	mupirocin
order	Peptostreptococcales	mupirocin
order	Nitrospirales	mupirocin
order	DSSB01	mupirocin
order	Propionibacteriales	mupirocin
order	Actinomycetales	mupirocin
order	Micavibrionales	mupirocin
order	UBA5704	mupirocin
order	Rhodospirillales	mupirocin
order	Babeliales	mupirocin
order	Magasanikbacterales	mupirocin
order	Saccharimonadales	mupirocin
order	UBA1400	pleuromutilin
order	UBA9983_A	pleuromutilin
order	Flavobacteriales	pleuromutilin
order	Lachnospirales	pleuromutilin
order	Enterobacterales	pleuromutilin
order	Pseudomonadales	pleuromutilin
order	Caulobacterales	pleuromutilin
order	Exiguobacterales	pleuromutilin
order	Staphylococcales	pleuromutilin
order	Xanthomonadales	pleuromutilin
order	Peribacterales	pleuromutilin
order	Oscillospirales	pleuromutilin
order	Bacillales_A	pleuromutilin
order	Paenibacillales	pleuromutilin
order	BM507	pleuromutilin
order	Rhizobiales	pleuromutilin
order	Lactobacillales	pleuromutilin
order	Sphingobacteriales	pleuromutilin
order	Burkholderiales	pleuromutilin
order	Bacillales	pleuromutilin
order	Rickettsiales	pleuromutilin
order	Bacteroidales	pleuromutilin
order	Selenomonadales	pleuromutilin
order	Sporomusales	pleuromutilin
order	Tissierellales	pleuromutilin
order	Campylobacterales	pleuromutilin
order	Rhizobiales_A	pleuromutilin
order	Mycobacteriales	pleuromutilin
order	Sphingomonadales	pleuromutilin
order	Bdellovibrionales	pleuromutilin
order	Clostridiales	pleuromutilin
order	Geobacterales	pleuromutilin
order	Cyanobacteriales	pleuromutilin
order	Peptostreptococcales	pleuromutilin
order	Nitrospirales	pleuromutilin
order	DSSB01	pleuromutilin
order	Propionibacteriales	pleuromutilin
order	Actinomycetales	pleuromutilin
order	Micavibrionales	pleuromutilin
order	UBA5704	pleuromutilin
order	Rhodospirillales	pleuromutilin
order	Babeliales	pleuromutilin
order	Magasanikbacterales	pleuromutilin
order	Saccharimonadales	pleuromutilin
order	UBA1400	diaminopyrimidine
order	UBA9983_A	diaminopyrimidine
order	Flavobacteriales	diaminopyrimidine
order	Lachnospirales	diaminopyrimidine
order	Enterobacterales	diaminopyrimidine
order	Pseudomonadales	diaminopyrimidine
order	Caulobacterales	diaminopyrimidine
order	Exiguobacterales	diaminopyrimidine
order	Staphylococcales	diaminopyrimidine
order	Xanthomonadales	diaminopyrimidine
order	Peribacterales	diaminopyrimidine
order	Oscillospirales	diaminopyrimidine
order	Bacillales_A	diaminopyrimidine
order	Paenibacillales	diaminopyrimidine
order	BM507	diaminopyrimidine
order	Rhizobiales	diaminopyrimidine
order	Lactobacillales	diaminopyrimidine
order	Sphingobacteriales	diaminopyrimidine
order	Burkholderiales	diaminopyrimidine
order	Bacillales	diaminopyrimidine
order	Rickettsiales	diaminopyrimidine
order	Bacteroidales	diaminopyrimidine
order	Selenomonadales	diaminopyrimidine
order	Sporomusales	diaminopyrimidine
order	Tissierellales	diaminopyrimidine
order	Campylobacterales	diaminopyrimidine
order	Rhizobiales_A	diaminopyrimidine
order	Mycobacteriales	diaminopyrimidine
order	Sphingomonadales	diaminopyrimidine
order	Bdellovibrionales	diaminopyrimidine
order	Clostridiales	diaminopyrimidine
order	Geobacterales	diaminopyrimidine
order	Cyanobacteriales	diaminopyrimidine
order	Peptostreptococcales	diaminopyrimidine
order	Nitrospirales	diaminopyrimidine
order	DSSB01	diaminopyrimidine
order	Propionibacteriales	diaminopyrimidine
order	Actinomycetales	diaminopyrimidine
order	Micavibrionales	diaminopyrimidine
order	UBA5704	diaminopyrimidine
order	Rhodospirillales	diaminopyrimidine
order	Babeliales	diaminopyrimidine
order	Magasanikbacterales	diaminopyrimidine
order	Saccharimonadales	diaminopyrimidine
order	UBA1400	peptide
order	UBA9983_A	peptide
order	Flavobacteriales	peptide
order	Lachnospirales	peptide
order	Enterobacterales	peptide
order	Pseudomonadales	peptide
order	Caulobacterales	peptide
order	Exiguobacterales	peptide
order	Staphylococcales	peptide
order	Xanthomonadales	peptide
order	Peribacterales	peptide
order	Oscillospirales	peptide
order	Bacillales_A	peptide
order	Paenibacillales	peptide
order	BM507	peptide
order	Rhizobiales	peptide
order	Lactobacillales	peptide
order	Sphingobacteriales	peptide
order	Burkholderiales	peptide
order	Bacillales	peptide
order	Rickettsiales	peptide
order	Bacteroidales	peptide
order	Selenomonadales	peptide
order	Sporomusales	peptide
order	Tissierellales	peptide
order	Campylobacterales	peptide
order	Rhizobiales_A	peptide
order	Mycobacteriales	peptide
order	Sphingomonadales	peptide
order	Bdellovibrionales	peptide
order	Clostridiales	peptide
order	Geobacterales	peptide
order	Cyanobacteriales	peptide
order	Peptostreptococcales	peptide
order	Nitrospirales	peptide
order	DSSB01	peptide
order	Propionibacteriales	peptide
order	Actinomycetales	peptide
order	Micavibrionales	peptide
order	UBA5704	peptide
order	Rhodospirillales	peptide
order	Babeliales	peptide
order	Magasanikbacterales	peptide
order	Saccharimonadales	peptide
order	UBA1400	tetracenomycin_C
order	UBA9983_A	tetracenomycin_C
order	Flavobacteriales	tetracenomycin_C
order	Lachnospirales	tetracenomycin_C
order	Enterobacterales	tetracenomycin_C
order	Pseudomonadales	tetracenomycin_C
order	Caulobacterales	tetracenomycin_C
order	Exiguobacterales	tetracenomycin_C
order	Staphylococcales	tetracenomycin_C
order	Xanthomonadales	tetracenomycin_C
order	Peribacterales	tetracenomycin_C
order	Oscillospirales	tetracenomycin_C
order	Bacillales_A	tetracenomycin_C
order	Paenibacillales	tetracenomycin_C
order	BM507	tetracenomycin_C
order	Rhizobiales	tetracenomycin_C
order	Lactobacillales	tetracenomycin_C
order	Sphingobacteriales	tetracenomycin_C
order	Burkholderiales	tetracenomycin_C
order	Bacillales	tetracenomycin_C
order	Rickettsiales	tetracenomycin_C
order	Bacteroidales	tetracenomycin_C
order	Selenomonadales	tetracenomycin_C
order	Sporomusales	tetracenomycin_C
order	Tissierellales	tetracenomycin_C
order	Campylobacterales	tetracenomycin_C
order	Rhizobiales_A	tetracenomycin_C
order	Mycobacteriales	tetracenomycin_C
order	Sphingomonadales	tetracenomycin_C
order	Bdellovibrionales	tetracenomycin_C
order	Clostridiales	tetracenomycin_C
order	Geobacterales	tetracenomycin_C
order	Cyanobacteriales	tetracenomycin_C
order	Peptostreptococcales	tetracenomycin_C
order	Nitrospirales	tetracenomycin_C
order	DSSB01	tetracenomycin_C
order	Propionibacteriales	tetracenomycin_C
order	Actinomycetales	tetracenomycin_C
order	Micavibrionales	tetracenomycin_C
order	UBA5704	tetracenomycin_C
order	Rhodospirillales	tetracenomycin_C
order	Babeliales	tetracenomycin_C
order	Magasanikbacterales	tetracenomycin_C
order	Saccharimonadales	tetracenomycin_C
order	UBA1400	fosmidomycin
order	UBA9983_A	fosmidomycin
order	Flavobacteriales	fosmidomycin
order	Lachnospirales	fosmidomycin
order	Enterobacterales	fosmidomycin
order	Pseudomonadales	fosmidomycin
order	Caulobacterales	fosmidomycin
order	Exiguobacterales	fosmidomycin
order	Staphylococcales	fosmidomycin
order	Xanthomonadales	fosmidomycin
order	Peribacterales	fosmidomycin
order	Oscillospirales	fosmidomycin
order	Bacillales_A	fosmidomycin
order	Paenibacillales	fosmidomycin
order	BM507	fosmidomycin
order	Rhizobiales	fosmidomycin
order	Lactobacillales	fosmidomycin
order	Sphingobacteriales	fosmidomycin
order	Burkholderiales	fosmidomycin
order	Bacillales	fosmidomycin
order	Rickettsiales	fosmidomycin
order	Bacteroidales	fosmidomycin
order	Selenomonadales	fosmidomycin
order	Sporomusales	fosmidomycin
order	Tissierellales	fosmidomycin
order	Campylobacterales	fosmidomycin
order	Rhizobiales_A	fosmidomycin
order	Mycobacteriales	fosmidomycin
order	Sphingomonadales	fosmidomycin
order	Bdellovibrionales	fosmidomycin
order	Clostridiales	fosmidomycin
order	Geobacterales	fosmidomycin
order	Cyanobacteriales	fosmidomycin
order	Peptostreptococcales	fosmidomycin
order	Nitrospirales	fosmidomycin
order	DSSB01	fosmidomycin
order	Propionibacteriales	fosmidomycin
order	Actinomycetales	fosmidomycin
order	Micavibrionales	fosmidomycin
order	UBA5704	fosmidomycin
order	Rhodospirillales	fosmidomycin
order	Babeliales	fosmidomycin
order	Magasanikbacterales	fosmidomycin
order	Saccharimonadales	fosmidomycin
order	UBA1400	polyamine:peptide
order	UBA9983_A	polyamine:peptide
order	Flavobacteriales	polyamine:peptide
order	Lachnospirales	polyamine:peptide
order	Enterobacterales	polyamine:peptide
order	Pseudomonadales	polyamine:peptide
order	Caulobacterales	polyamine:peptide
order	Exiguobacterales	polyamine:peptide
order	Staphylococcales	polyamine:peptide
order	Xanthomonadales	polyamine:peptide
order	Peribacterales	polyamine:peptide
order	Oscillospirales	polyamine:peptide
order	Bacillales_A	polyamine:peptide
order	Paenibacillales	polyamine:peptide
order	BM507	polyamine:peptide
order	Rhizobiales	polyamine:peptide
order	Lactobacillales	polyamine:peptide
order	Sphingobacteriales	polyamine:peptide
order	Burkholderiales	polyamine:peptide
order	Bacillales	polyamine:peptide
order	Rickettsiales	polyamine:peptide
order	Bacteroidales	polyamine:peptide
order	Selenomonadales	polyamine:peptide
order	Sporomusales	polyamine:peptide
order	Tissierellales	polyamine:peptide
order	Campylobacterales	polyamine:peptide
order	Rhizobiales_A	polyamine:peptide
order	Mycobacteriales	polyamine:peptide
order	Sphingomonadales	polyamine:peptide
order	Bdellovibrionales	polyamine:peptide
order	Clostridiales	polyamine:peptide
order	Geobacterales	polyamine:peptide
order	Cyanobacteriales	polyamine:peptide
order	Peptostreptococcales	polyamine:peptide
order	Nitrospirales	polyamine:peptide
order	DSSB01	polyamine:peptide
order	Propionibacteriales	polyamine:peptide
order	Actinomycetales	polyamine:peptide
order	Micavibrionales	polyamine:peptide
order	UBA5704	polyamine:peptide
order	Rhodospirillales	polyamine:peptide
order	Babeliales	polyamine:peptide
order	Magasanikbacterales	polyamine:peptide
order	Saccharimonadales	polyamine:peptide
order	UBA1400	nucleoside
order	UBA9983_A	nucleoside
order	Flavobacteriales	nucleoside
order	Lachnospirales	nucleoside
order	Enterobacterales	nucleoside
order	Pseudomonadales	nucleoside
order	Caulobacterales	nucleoside
order	Exiguobacterales	nucleoside
order	Staphylococcales	nucleoside
order	Xanthomonadales	nucleoside
order	Peribacterales	nucleoside
order	Oscillospirales	nucleoside
order	Bacillales_A	nucleoside
order	Paenibacillales	nucleoside
order	BM507	nucleoside
order	Rhizobiales	nucleoside
order	Lactobacillales	nucleoside
order	Sphingobacteriales	nucleoside
order	Burkholderiales	nucleoside
order	Bacillales	nucleoside
order	Rickettsiales	nucleoside
order	Bacteroidales	nucleoside
order	Selenomonadales	nucleoside
order	Sporomusales	nucleoside
[truncated: 6,222 more rows]
